# Supplementary material for: 1,3,2,5-Diazadiborinine featuring nucleophilic and electrophilic boron centres
Source: Nat Commun. 2015 Jun 15;6:7340. doi: 10.1038/ncomms8340 (PMC4490389; doi:10.1038/ncomms8340)
Supplement: Supplementary Data 1 — Crystallographic information for compound 3 [file ncomms8340-s2.cif]

data_1
_audit_creation_date              2015-02-12
_audit_creation_method
;
Olex2 1.2
(compiled 2015.01.26 svn.r3150 for OlexSys, GUI svn.r4998)
;
_shelxl_version_number            2013-2
_publ_contact_author_address      ?
_publ_contact_author_email        ?
_publ_contact_author_fax          ?
_publ_contact_author_name         ''
_publ_contact_author_phone        ?
_publ_requested_journal           ?
_publ_section_abstract
;
;
_publ_section_comment
;
;
_publ_section_references
;
Dolomanov, O.V., Bourhis, L.J., Gildea, R.J, Howard, J.A.K. & Puschmann, H.
 (2009), J. Appl. Cryst. 42, 339-341.

Sheldrick, G.M. (2008). Acta Cryst. A64, 112-122.
;
_publ_section_title
;
;
_chemical_name_common             ?
_chemical_name_systematic
;
 ?
;
_chemical_formula_moiety          'C22 H26 B2 Cl2 N2 O2, 0.5(C6 H6)'
_chemical_formula_sum             'C25 H29 B2 Cl2 N2 O2'
_chemical_formula_weight          482.02
_chemical_melting_point           ?
loop_
  _atom_type_symbol
  _atom_type_description
  _atom_type_scat_dispersion_real
  _atom_type_scat_dispersion_imag
  _atom_type_scat_source
 'C' 'C' 0.0033 0.0016 'International Tables Vol C Tables 4.2.6.8 and 6.1.1.4'
 'H' 'H' 0.0000 0.0000 'International Tables Vol C Tables 4.2.6.8 and 6.1.1.4'
 'B' 'B' 0.0013 0.0007 'International Tables Vol C Tables 4.2.6.8 and 6.1.1.4'
 'N' 'N' 0.0061 0.0033 'International Tables Vol C Tables 4.2.6.8 and 6.1.1.4'
 'Cl' 'Cl' 0.1484 0.1585 'International Tables Vol C Tables 4.2.6.8 and 6.1.1.4'
 'O' 'O' 0.0106 0.0060 'International Tables Vol C Tables 4.2.6.8 and 6.1.1.4'

_shelx_space_group_comment
;
The symmetry employed for this shelxl refinement is uniquely defined
by the following loop, which should always be used as a source of
symmetry information in preference to the above space-group names.
They are only intended as comments.
;
_space_group_crystal_system       'triclinic'
_space_group_IT_number            2
_space_group_name_H-M_alt         'P -1'
_space_group_name_Hall            '-P 1'
loop_
  _space_group_symop_operation_xyz
 'x, y, z'
 '-x, -y, -z'

_cell_length_a                    9.205(3)
_cell_length_b                    10.740(3)
_cell_length_c                    13.922(4)
_cell_angle_alpha                 82.773(9)
_cell_angle_beta                  76.229(9)
_cell_angle_gamma                 74.293(9)
_cell_volume                      1284.2(6)
_cell_formula_units_Z             2
_cell_measurement_reflns_used     ?
_cell_measurement_temperature     296(2)
_cell_measurement_theta_max       ?
_cell_measurement_theta_min       ?
_shelx_estimated_absorpt_T_max    0.962
_shelx_estimated_absorpt_T_min    0.936
_exptl_absorpt_coefficient_mu     0.277
_exptl_absorpt_correction_T_max   0.96
_exptl_absorpt_correction_T_min   0.83
_exptl_absorpt_correction_type    multi-scan
_exptl_absorpt_process_details    'SADABS V2014/4 (Bruker AXS Inc.)'
_exptl_crystal_colour             colourless
_exptl_crystal_density_diffrn     1.247
_exptl_crystal_density_meas       ?
_exptl_crystal_density_method     ?
_exptl_crystal_description        block
_exptl_crystal_F_000              506
_exptl_crystal_size_max           0.24
_exptl_crystal_size_mid           0.16
_exptl_crystal_size_min           0.14
_exptl_special_details
;
 ?
;
_exptl_transmission_factor_max    ?
_exptl_transmission_factor_min    ?
_diffrn_reflns_av_R_equivalents   0.0528
_diffrn_reflns_av_unetI/netI      0.0632
_diffrn_reflns_Laue_measured_fraction_full 0.958
_diffrn_reflns_Laue_measured_fraction_max 0.974
_diffrn_reflns_limit_h_max        10
_diffrn_reflns_limit_h_min        -10
_diffrn_reflns_limit_k_max        12
_diffrn_reflns_limit_k_min        -12
_diffrn_reflns_limit_l_max        16
_diffrn_reflns_limit_l_min        -16
_diffrn_reflns_number             15505
_diffrn_reflns_point_group_measured_fraction_full 0.958
_diffrn_reflns_point_group_measured_fraction_max 0.974
_diffrn_reflns_theta_full         25.242
_diffrn_reflns_theta_max          25.127
_diffrn_reflns_theta_min          2.353
_diffrn_ambient_temperature       296.15
_diffrn_detector_area_resol_mean  ?
_diffrn_measured_fraction_theta_full 0.958
_diffrn_measured_fraction_theta_max 0.974
_diffrn_measurement_device_type   'CCD area detector'
_diffrn_measurement_method        'phi and omega scans'
_diffrn_radiation_type            MoK\a
_diffrn_radiation_wavelength      0.71073
_diffrn_source                    'fine-focus sealed tube'
_reflns_Friedel_coverage          0.000
_reflns_Friedel_fraction_full     .
_reflns_Friedel_fraction_max      .
_reflns_number_gt                 2265
_reflns_number_total              4454
_reflns_special_details
;
 Reflections were merged by SHELXL according to the crystal
 class for the calculation of statistics and refinement.
 
 _reflns_Friedel_fraction is defined as the number of unique
 Friedel pairs measured divided by the number that would be
 possible theoretically, ignoring centric projections and
 systematic absences.
;
_reflns_threshold_expression      'I > 2\s(I)'
_computing_cell_refinement        ?
_computing_data_collection        ?
_computing_data_reduction         ?
_computing_molecular_graphics     'Olex2 (Dolomanov et al., 2009)'
_computing_publication_material   'Olex2 (Dolomanov et al., 2009)'
_computing_structure_refinement   'ShelXL (Sheldrick, 2008)'
_computing_structure_solution     ?
_refine_diff_density_max          0.265
_refine_diff_density_min          -0.269
_refine_diff_density_rms          0.052
_refine_ls_extinction_coef        .
_refine_ls_extinction_method      none
_refine_ls_goodness_of_fit_ref    1.016
_refine_ls_hydrogen_treatment     constr
_refine_ls_matrix_type            full
_refine_ls_number_parameters      413
_refine_ls_number_reflns          4454
_refine_ls_number_restraints      323
_refine_ls_R_factor_all           0.1317
_refine_ls_R_factor_gt            0.0630
_refine_ls_restrained_S_all       0.998
_refine_ls_shift/su_max           0.000
_refine_ls_shift/su_mean          0.000
_refine_ls_structure_factor_coef  Fsqd
_refine_ls_weighting_details
;
 w=1/[\s^2^(Fo^2^)+(0.1173P)^2^]
 where P=(Fo^2^+2Fc^2^)/3
;
_refine_ls_weighting_scheme       calc
_refine_ls_wR_factor_gt           0.1772
_refine_ls_wR_factor_ref          0.2137
_refine_special_details
;
 ?
;
_olex2_refinement_description
;
1. Fixed Uiso
 At 1.2 times of:
  All C(H) groups, All C(H,H) groups
 At 1.5 times of:
  All C(H,H,H) groups
2. Restrained distances
 C11-O1 \\sim C11-O1A \\sim C12-O2 \\sim C12-O2A
 with sigma of 0.02
 N1-C8 \\sim N1-C8A \\sim N2-C14 \\sim N2-C14A
 with sigma of 0.02
3. Rigid bond restraints
 C21, C22
 with sigma for 1-2 distances of 0.01 and sigma for 1-3 distances of 0.01
4. Uiso/Uaniso restraints and constraints
O1 \\sim C7 \\sim C8 \\sim C9 \\sim C10 \\sim O1A \\sim C7A \\sim C8A \\sim C9A
\\sim C10A \\sim O2 \\sim C13 \\sim C14 \\sim C15 \\sim C16 \\sim O2A \\sim
C13A \\sim C14A \\sim C15A \\sim C16A: within 1.7A with sigma of 0.02 and sigma
for terminal atoms of 0.04
C21 \\sim C22: within 1.7A with sigma of 0.01 and sigma for terminal atoms of
0.02
Uanis(C23) \\sim Ueq, Uanis(C24) \\sim Ueq, Uanis(C25) \\sim Ueq, Uanis(C26)
\\sim Ueq, Uanis(C27) \\sim Ueq, Uanis(C28) \\sim Ueq: with sigma of 0.02 and
sigma for terminal atoms of 0.04
5. Same fragment restrains
{O1, C7, C8, C9, C10} sigma for 1-2: 0.02, 1-3: 0.04
as
{O1A, C7A, C8A, C9A, C10A}
{O2, C13, C14, C15, C16} sigma for 1-2: 0.02, 1-3: 0.04
as
{O2A, C13A, C14A, C15A, C16A}
6. Others
 Sof(O1A)=Sof(C7A)=Sof(H7AA)=Sof(H7AB)=Sof(H7AC)=Sof(C8A)=Sof(C9A)=Sof(H9AA)=
 Sof(H9AB)=Sof(H9AC)=Sof(C10A)=Sof(H10C)=Sof(H10D)=1-FVAR(1)
 Sof(O1)=Sof(C7)=Sof(H7A)=Sof(H7B)=Sof(H7C)=Sof(C8)=Sof(C9)=Sof(H9A)=Sof(H9B)=
 Sof(H9C)=Sof(C10)=Sof(H10A)=Sof(H10B)=FVAR(1)
 Sof(O2A)=Sof(C13A)=Sof(H13C)=Sof(H13D)=Sof(C14A)=Sof(C15A)=Sof(H15D)=
 Sof(H15E)=Sof(H15F)=Sof(C16A)=Sof(H16D)=Sof(H16E)=Sof(H16F)=1-FVAR(2)
 Sof(O2)=Sof(C13)=Sof(H13A)=Sof(H13B)=Sof(C14)=Sof(C15)=Sof(H15A)=Sof(H15B)=
 Sof(H15C)=Sof(C16)=Sof(H16A)=Sof(H16B)=Sof(H16C)=FVAR(2)
 Fixed Sof: C23(0.5) H23(0.5) C24(0.5) H24(0.5) C25(0.5) H25(0.5) C26(0.5)
 H26(0.5) C27(0.5) H27(0.5) C28(0.5) H28(0.5)
7.a Secondary CH2 refined with riding coordinates:
 C10(H10A,H10B), C10A(H10C,H10D), C13(H13A,H13B), C13A(H13C,H13D)
7.b Aromatic/amide H refined with riding coordinates:
 C2(H2), C3(H3), C4(H4), C5(H5), C6(H6), C18(H18), C19(H19), C20(H20),
 C21(H21), C22(H22), C23(H23), C24(H24), C25(H25), C26(H26), C27(H27), C28(H28)
7.c Fitted hexagon refined as free rotating group:
 C23(C24,C25,C26,C27,C28)
7.d Idealised Me refined as rotating group:
 C7(H7A,H7B,H7C), C9(H9A,H9B,H9C), C7A(H7AA,H7AB,H7AC), C9A(H9AA,H9AB,H9AC),
 C15(H15A,H15B,H15C), C16(H16A,H16B,H16C), C15A(H15D,H15E,H15F), C16A(H16D,H16E,
 H16F)
;
_atom_sites_solution_hydrogens    geom
_atom_sites_solution_primary      ?
_atom_sites_solution_secondary    ?
loop_
  _atom_site_label
  _atom_site_type_symbol
  _atom_site_fract_x
  _atom_site_fract_y
  _atom_site_fract_z
  _atom_site_U_iso_or_equiv
  _atom_site_adp_type
  _atom_site_occupancy
  _atom_site_site_symmetry_order
  _atom_site_calc_flag
  _atom_site_refinement_flags_posn
  _atom_site_refinement_flags_adp
  _atom_site_refinement_flags_occupancy
  _atom_site_disorder_assembly
  _atom_site_disorder_group
 B1 B 0.8480(4) 0.2355(4) 0.3020(3) 0.0432(9) Uani 1 1 d . . . . .
 B2 B 0.8401(6) 0.5321(4) 0.2656(3) 0.0610(12) Uani 1 1 d . . . . .
 C1 C 0.6990(4) 0.1778(3) 0.3286(2) 0.0453(8) Uani 1 1 d . . . . .
 C2 C 0.7027(5) 0.0470(4) 0.3417(3) 0.0617(10) Uani 1 1 d . . . . .
 H2 H 0.7974 -0.0138 0.3364 0.074 Uiso 1 1 calc R . . . .
 C3 C 0.5687(6) 0.0051(4) 0.3625(3) 0.0811(14) Uani 1 1 d . . . . .
 H3 H 0.5743 -0.0832 0.3709 0.097 Uiso 1 1 calc R . . . .
 C4 C 0.4291(6) 0.0914(6) 0.3708(4) 0.0900(15) Uani 1 1 d . . . . .
 H4 H 0.3396 0.0622 0.3834 0.108 Uiso 1 1 calc R . . . .
 C5 C 0.4198(5) 0.2210(5) 0.3606(3) 0.0844(13) Uani 1 1 d . . . . .
 H5 H 0.3242 0.2807 0.3678 0.101 Uiso 1 1 calc R . . . .
 C6 C 0.5536(5) 0.2626(4) 0.3396(3) 0.0652(11) Uani 1 1 d . . . . .
 H6 H 0.5461 0.3513 0.3324 0.078 Uiso 1 1 calc R . . . .
 O1 O 0.8179(10) 0.4918(8) 0.0977(6) 0.067(2) Uani 0.583(6) 1 d D U P A 1
 C7 C 0.8074(13) 0.1551(10) 0.0988(6) 0.091(3) Uani 0.583(6) 1 d D U P A 1
 H7A H 0.8559 0.0826 0.1378 0.136 Uiso 0.583(6) 1 calc GR . P A 1
 H7B H 0.8238 0.1314 0.0321 0.136 Uiso 0.583(6) 1 calc GR . P A 1
 H7C H 0.6986 0.1797 0.1267 0.136 Uiso 0.583(6) 1 calc GR . P A 1
 C8 C 0.875(4) 0.2655(12) 0.0985(8) 0.066(4) Uani 0.583(6) 1 d D U P A 1
 C9 C 1.0557(9) 0.2254(9) 0.0559(5) 0.095(3) Uani 0.583(6) 1 d D U P A 1
 H9A H 1.0993 0.2959 0.0597 0.143 Uiso 0.583(6) 1 calc GR . P A 1
 H9B H 1.0755 0.2052 -0.0120 0.143 Uiso 0.583(6) 1 calc GR . P A 1
 H9C H 1.1018 0.1508 0.0941 0.143 Uiso 0.583(6) 1 calc GR . P A 1
 C10 C 0.8097(12) 0.3884(8) 0.0436(6) 0.077(2) Uani 0.583(6) 1 d D U P A 1
 H10A H 0.8694 0.3927 -0.0238 0.092 Uiso 0.583(6) 1 calc R . P A 1
 H10B H 0.7035 0.3943 0.0414 0.092 Uiso 0.583(6) 1 calc R . P A 1
 O1A O 0.8906(14) 0.4685(12) 0.0857(7) 0.066(3) Uani 0.417(6) 1 d D U P A 2
 C7A C 0.9391(17) 0.1221(11) 0.0862(9) 0.093(4) Uani 0.417(6) 1 d D U P A 2
 H7AA H 1.0451 0.1091 0.0896 0.140 Uiso 0.417(6) 1 calc GR . P A 2
 H7AB H 0.9340 0.1021 0.0219 0.140 Uiso 0.417(6) 1 calc GR . P A 2
 H7AC H 0.8919 0.0665 0.1361 0.140 Uiso 0.417(6) 1 calc GR . P A 2
 C8A C 0.856(6) 0.2598(16) 0.1029(11) 0.069(6) Uani 0.417(6) 1 d D U P A 2
 C9A C 0.6781(13) 0.2786(15) 0.0993(7) 0.097(4) Uani 0.417(6) 1 d D U P A 2
 H9AA H 0.6720 0.2561 0.0360 0.145 Uiso 0.417(6) 1 calc GR . P A 2
 H9AB H 0.6232 0.3673 0.1090 0.145 Uiso 0.417(6) 1 calc GR . P A 2
 H9AC H 0.6328 0.2234 0.1507 0.145 Uiso 0.417(6) 1 calc GR . P A 2
 C10A C 0.9187(16) 0.3559(11) 0.0275(7) 0.069(3) Uani 0.417(6) 1 d D U P A 2
 H10C H 1.0282 0.3226 0.0007 0.083 Uiso 0.417(6) 1 calc R . P A 2
 H10D H 0.8643 0.3777 -0.0264 0.083 Uiso 0.417(6) 1 calc R . P A 2
 C11 C 0.8461(5) 0.4371(4) 0.1852(3) 0.0584(10) Uani 1 1 d D . . . .
 C12 C 0.8276(5) 0.4505(4) 0.3682(3) 0.0603(10) Uani 1 1 d D . . . .
 O2 O 0.7960(7) 0.5137(4) 0.4524(3) 0.0753(15) Uani 0.806(6) 1 d D U P B 1
 C13 C 0.7694(9) 0.4211(5) 0.5345(4) 0.0793(18) Uani 0.806(6) 1 d D U P B 1
 H13A H 0.6597 0.4324 0.5615 0.095 Uiso 0.806(6) 1 calc R . P B 1
 H13B H 0.8187 0.4306 0.5865 0.095 Uiso 0.806(6) 1 calc R . P B 1
 C14 C 0.8393(10) 0.2913(6) 0.4926(4) 0.0545(18) Uani 0.806(6) 1 d D U P B 1
 C15 C 0.7567(8) 0.1905(6) 0.5401(4) 0.082(2) Uani 0.806(6) 1 d D U P B 1
 H15A H 0.6512 0.2184 0.5332 0.123 Uiso 0.806(6) 1 calc GR . P B 1
 H15B H 0.7597 0.1774 0.6092 0.123 Uiso 0.806(6) 1 calc GR . P B 1
 H15C H 0.8059 0.1107 0.5086 0.123 Uiso 0.806(6) 1 calc GR . P B 1
 C16 C 1.0097(6) 0.2489(7) 0.5025(4) 0.088(2) Uani 0.806(6) 1 d D U P B 1
 H16A H 1.0596 0.1689 0.4714 0.132 Uiso 0.806(6) 1 calc GR . P B 1
 H16B H 1.0139 0.2368 0.5714 0.132 Uiso 0.806(6) 1 calc GR . P B 1
 H16C H 1.0614 0.3146 0.4709 0.132 Uiso 0.806(6) 1 calc GR . P B 1
 O2A O 0.883(2) 0.4867(18) 0.4403(11) 0.069(5) Uani 0.194(6) 1 d D U P B 2
 C13A C 0.894(3) 0.387(2) 0.5229(14) 0.066(4) Uani 0.194(6) 1 d D U P B 2
 H13C H 0.8296 0.4216 0.5845 0.079 Uiso 0.194(6) 1 calc R . P B 2
 H13D H 0.9997 0.3542 0.5309 0.079 Uiso 0.194(6) 1 calc R . P B 2
 C14A C 0.836(4) 0.285(2) 0.4920(12) 0.064(7) Uani 0.194(6) 1 d D U P B 2
 C15A C 0.924(3) 0.1514(19) 0.5170(15) 0.082(7) Uani 0.194(6) 1 d D U P B 2
 H15D H 0.9795 0.1103 0.4570 0.123 Uiso 0.194(6) 1 calc GR . P B 2
 H15E H 0.8531 0.1024 0.5539 0.123 Uiso 0.194(6) 1 calc GR . P B 2
 H15F H 0.9950 0.1554 0.5561 0.123 Uiso 0.194(6) 1 calc GR . P B 2
 C16A C 0.662(2) 0.301(3) 0.5341(12) 0.069(6) Uani 0.194(6) 1 d D U P B 2
 H16D H 0.6437 0.2822 0.6046 0.103 Uiso 0.194(6) 1 calc GR . P B 2
 H16E H 0.6258 0.2420 0.5044 0.103 Uiso 0.194(6) 1 calc GR . P B 2
 H16F H 0.6069 0.3882 0.5195 0.103 Uiso 0.194(6) 1 calc GR . P B 2
 C17 C 0.9924(5) 0.5859(4) 0.2385(2) 0.0613(11) Uani 1 1 d . . . . .
 C18 C 0.9901(6) 0.7158(4) 0.2259(3) 0.0767(13) Uani 1 1 d . . . . .
 H18 H 0.8958 0.7773 0.2338 0.092 Uiso 1 1 calc R . . . .
 C19 C 1.1249(9) 0.7563(6) 0.2018(4) 0.1056(19) Uani 1 1 d . . . . .
 H19 H 1.1208 0.8444 0.1929 0.127 Uiso 1 1 calc R . . . .
 C20 C 1.2642(8) 0.6677(8) 0.1908(3) 0.107(2) Uani 1 1 d . . . . .
 H20 H 1.3555 0.6944 0.1747 0.128 Uiso 1 1 calc R . . . .
 C21 C 1.2675(6) 0.5373(6) 0.2041(3) 0.0956(15) Uani 1 1 d . U . . .
 H21 H 1.3619 0.4760 0.1975 0.115 Uiso 1 1 calc R . . . .
 C22 C 1.1350(6) 0.4976(4) 0.2266(3) 0.0727(12) Uani 1 1 d . U . . .
 H22 H 1.1400 0.4094 0.2342 0.087 Uiso 1 1 calc R . . . .
 C23 C 0.543(2) -0.0925(12) 1.0325(12) 0.145(6) Uani 0.5 1 d . U P C -1
 H23 H 0.5900 -0.1773 1.0510 0.174 Uiso 0.5 1 calc R . P C -1
 C24 C 0.4692(19) -0.004(2) 1.1043(9) 0.131(6) Uani 0.5 1 d G U P C -1
 H24 H 0.4677 -0.0292 1.1708 0.157 Uiso 0.5 1 calc R . P C -1
 C25 C 0.3983(15) 0.1228(16) 1.0766(16) 0.173(8) Uani 0.5 1 d G U P C -1
 H25 H 0.3492 0.1821 1.1247 0.207 Uiso 0.5 1 calc R . P C -1
 C26 C 0.4006(16) 0.1608(10) 0.9772(18) 0.185(9) Uani 0.5 1 d G U P C -1
 H26 H 0.3532 0.2455 0.9587 0.222 Uiso 0.5 1 calc R . P C -1
 C27 C 0.474(2) 0.0721(16) 0.9054(12) 0.132(6) Uani 0.5 1 d G U P C -1
 H27 H 0.4755 0.0975 0.8388 0.158 Uiso 0.5 1 calc R . P C -1
 C28 C 0.545(2) -0.0546(14) 0.9330(10) 0.142(6) Uani 0.5 1 d G U P C -1
 H28 H 0.5939 -0.1139 0.8850 0.171 Uiso 0.5 1 calc R . P C -1
 Cl1 Cl 1.03338(11) 0.10696(10) 0.29516(8) 0.0719(4) Uani 1 1 d . . . . .
 Cl2 Cl 0.65414(17) 0.66056(12) 0.27198(12) 0.1158(6) Uani 1 1 d . . . . .
 N1 N 0.8562(3) 0.3140(3) 0.19929(18) 0.0465(7) Uani 1 1 d D . . . .
 N2 N 0.8393(3) 0.3279(3) 0.38352(18) 0.0450(7) Uani 1 1 d D . . . .

loop_
  _atom_site_aniso_label
  _atom_site_aniso_U_11
  _atom_site_aniso_U_22
  _atom_site_aniso_U_33
  _atom_site_aniso_U_23
  _atom_site_aniso_U_13
  _atom_site_aniso_U_12
 B1 0.050(2) 0.045(2) 0.034(2) -0.0069(18) -0.0080(17) -0.0102(18)
 B2 0.092(4) 0.044(2) 0.051(3) 0.001(2) -0.023(2) -0.019(2)
 C1 0.063(2) 0.041(2) 0.0360(18) -0.0026(15) -0.0150(16) -0.0164(17)
 C2 0.084(3) 0.049(2) 0.056(2) -0.0068(18) -0.012(2) -0.023(2)
 C3 0.119(4) 0.064(3) 0.078(3) 0.003(2) -0.020(3) -0.056(3)
 C4 0.091(4) 0.103(4) 0.096(4) 0.012(3) -0.025(3) -0.061(3)
 C5 0.060(3) 0.091(4) 0.103(4) 0.012(3) -0.019(2) -0.027(3)
 C6 0.070(3) 0.052(2) 0.077(3) 0.006(2) -0.023(2) -0.021(2)
 O1 0.100(6) 0.064(4) 0.051(4) 0.010(3) -0.033(4) -0.033(4)
 C7 0.141(9) 0.100(7) 0.055(5) -0.014(5) -0.022(6) -0.067(7)
 C8 0.106(9) 0.066(6) 0.038(6) -0.007(5) -0.017(5) -0.038(5)
 C9 0.114(7) 0.111(7) 0.050(4) -0.023(4) 0.013(4) -0.031(5)
 C10 0.112(6) 0.092(5) 0.042(4) -0.007(4) -0.025(5) -0.042(5)
 O1A 0.108(9) 0.065(5) 0.036(4) 0.004(4) -0.025(5) -0.033(6)
 C7A 0.140(11) 0.093(8) 0.051(6) -0.028(6) -0.004(8) -0.039(9)
 C8A 0.104(10) 0.083(8) 0.029(7) -0.009(7) -0.012(7) -0.037(7)
 C9A 0.102(9) 0.169(12) 0.049(6) -0.012(7) -0.028(6) -0.071(9)
 C10A 0.105(8) 0.080(6) 0.033(5) -0.010(5) -0.011(6) -0.041(6)
 C11 0.089(3) 0.055(3) 0.041(2) 0.0088(18) -0.0265(19) -0.030(2)
 C12 0.089(3) 0.056(3) 0.043(2) -0.011(2) -0.012(2) -0.028(2)
 O2 0.122(4) 0.063(3) 0.044(2) -0.022(2) -0.002(2) -0.035(3)
 C13 0.121(5) 0.081(4) 0.038(3) -0.012(3) 0.001(3) -0.039(4)
 C14 0.079(4) 0.063(3) 0.028(3) -0.004(3) -0.007(3) -0.032(3)
 C15 0.135(6) 0.082(4) 0.040(3) 0.013(3) -0.014(3) -0.057(4)
 C16 0.097(5) 0.126(5) 0.053(3) -0.001(3) -0.030(3) -0.037(4)
 O2A 0.115(11) 0.065(8) 0.029(7) -0.006(6) 0.007(8) -0.046(8)
 C13A 0.099(9) 0.077(9) 0.034(7) 0.001(7) -0.012(8) -0.047(8)
 C14A 0.097(10) 0.073(10) 0.030(10) -0.007(10) -0.012(10) -0.036(10)
 C15A 0.127(16) 0.071(12) 0.039(10) 0.017(9) -0.024(11) -0.015(12)
 C16A 0.092(14) 0.101(15) 0.015(8) -0.002(10) -0.003(9) -0.037(12)
 C17 0.108(3) 0.054(2) 0.0316(19) 0.0018(17) -0.025(2) -0.030(2)
 C18 0.136(4) 0.055(3) 0.052(2) -0.002(2) -0.024(2) -0.043(3)
 C19 0.190(6) 0.097(4) 0.066(3) 0.000(3) -0.038(4) -0.089(5)
 C20 0.144(5) 0.164(7) 0.051(3) 0.009(4) -0.034(3) -0.098(5)
 C21 0.110(4) 0.124(4) 0.064(3) 0.013(3) -0.043(3) -0.035(3)
 C22 0.095(3) 0.078(3) 0.059(3) 0.014(2) -0.034(2) -0.038(3)
 C23 0.156(13) 0.150(14) 0.115(12) 0.026(11) -0.014(11) -0.045(11)
 C24 0.151(13) 0.154(14) 0.105(11) 0.030(11) -0.066(10) -0.051(11)
 C25 0.133(12) 0.187(16) 0.192(17) -0.038(12) 0.000(11) -0.050(12)
 C26 0.165(14) 0.161(14) 0.217(17) 0.042(13) -0.010(12) -0.072(12)
 C27 0.136(12) 0.138(12) 0.109(12) 0.000(11) -0.009(10) -0.032(10)
 C28 0.153(13) 0.159(13) 0.130(13) 0.021(12) -0.055(11) -0.057(11)
 Cl1 0.0670(7) 0.0723(7) 0.0707(7) -0.0142(5) -0.0203(5) 0.0014(5)
 Cl2 0.1154(11) 0.0749(9) 0.1526(14) -0.0115(9) -0.0423(9) -0.0026(8)
 N1 0.0628(19) 0.0518(19) 0.0299(15) -0.0075(13) -0.0082(13) -0.0221(14)
 N2 0.0591(18) 0.0489(18) 0.0331(15) -0.0044(13) -0.0069(13) -0.0253(14)

_geom_special_details
;
 All esds (except the esd in the dihedral angle between two l.s. planes)
 are estimated using the full covariance matrix.  The cell esds are taken
 into account individually in the estimation of esds in distances, angles
 and torsion angles; correlations between esds in cell parameters are only
 used when they are defined by crystal symmetry.  An approximate (isotropic)
 treatment of cell esds is used for estimating esds involving l.s. planes.
;
loop_
  _geom_bond_atom_site_label_1
  _geom_bond_atom_site_label_2
  _geom_bond_distance
  _geom_bond_site_symmetry_2
  _geom_bond_publ_flag
 B1 C1 1.600(5) . ?
 B1 Cl1 1.873(4) . ?
 B1 N1 1.563(5) . ?
 B1 N2 1.573(4) . ?
 B2 C11 1.589(5) . ?
 B2 C12 1.575(6) . ?
 B2 C17 1.604(6) . ?
 B2 Cl2 1.876(5) . ?
 C1 C2 1.386(5) . ?
 C1 C6 1.387(5) . ?
 C2 C3 1.381(6) . ?
 C3 C4 1.354(6) . ?
 C4 C5 1.363(6) . ?
 C5 C6 1.377(5) . ?
 O1 C10 1.445(9) . ?
 O1 C11 1.336(8) . ?
 C7 C8 1.482(19) . ?
 C8 C9 1.58(4) . ?
 C8 C10 1.492(17) . ?
 C8 N1 1.512(9) . ?
 O1A C10A 1.471(11) . ?
 O1A C11 1.374(10) . ?
 C7A C8A 1.49(2) . ?
 C8A C9A 1.60(5) . ?
 C8A C10A 1.51(2) . ?
 C8A N1 1.530(12) . ?
 C11 N1 1.293(4) . ?
 C12 O2 1.360(5) . ?
 C12 O2A 1.369(13) . ?
 C12 N2 1.287(4) . ?
 O2 C13 1.438(6) . ?
 C13 C14 1.496(8) . ?
 C14 C15 1.487(7) . ?
 C14 C16 1.545(10) . ?
 C14 N2 1.520(6) . ?
 O2A C13A 1.469(16) . ?
 C13A C14A 1.494(18) . ?
 C14A C15A 1.483(19) . ?
 C14A C16A 1.54(3) . ?
 C14A N2 1.520(15) . ?
 C17 C18 1.379(5) . ?
 C17 C22 1.383(6) . ?
 C18 C19 1.378(7) . ?
 C19 C20 1.362(7) . ?
 C20 C21 1.382(7) . ?
 C21 C22 1.354(6) . ?
 C23 C24 1.3900 . ?
 C23 C28 1.3900 . ?
 C24 C25 1.3900 . ?
 C25 C26 1.3900 . ?
 C26 C27 1.3900 . ?
 C27 C28 1.3900 . ?

loop_
  _geom_angle_atom_site_label_1
  _geom_angle_atom_site_label_2
  _geom_angle_atom_site_label_3
  _geom_angle
  _geom_angle_site_symmetry_1
  _geom_angle_site_symmetry_3
  _geom_angle_publ_flag
 C1 B1 Cl1 113.0(2) . . ?
 N1 B1 C1 110.0(3) . . ?
 N1 B1 Cl1 107.5(2) . . ?
 N1 B1 N2 109.0(3) . . ?
 N2 B1 C1 110.0(3) . . ?
 N2 B1 Cl1 107.2(2) . . ?
 C11 B2 C17 110.2(3) . . ?
 C11 B2 Cl2 106.7(3) . . ?
 C12 B2 C11 106.3(3) . . ?
 C12 B2 C17 111.5(3) . . ?
 C12 B2 Cl2 107.1(3) . . ?
 C17 B2 Cl2 114.7(3) . . ?
 C2 C1 B1 125.0(3) . . ?
 C2 C1 C6 116.0(3) . . ?
 C6 C1 B1 119.0(3) . . ?
 C3 C2 C1 121.3(4) . . ?
 C4 C3 C2 120.7(4) . . ?
 C3 C4 C5 119.9(4) . . ?
 C4 C5 C6 119.3(4) . . ?
 C5 C6 C1 122.7(4) . . ?
 C11 O1 C10 106.1(6) . . ?
 C7 C8 C9 110.2(14) . . ?
 C7 C8 C10 117(2) . . ?
 C7 C8 N1 115.1(13) . . ?
 C10 C8 C9 108.0(14) . . ?
 C10 C8 N1 100.6(9) . . ?
 N1 C8 C9 105.3(17) . . ?
 O1 C10 C8 105.7(7) . . ?
 C11 O1A C10A 110.9(9) . . ?
 C7A C8A C9A 108.6(17) . . ?
 C7A C8A C10A 114(2) . . ?
 C7A C8A N1 118.1(18) . . ?
 C10A C8A C9A 108.0(18) . . ?
 C10A C8A N1 100.8(12) . . ?
 N1 C8A C9A 107(2) . . ?
 O1A C10A C8A 102.7(9) . . ?
 O1 C11 B2 116.8(5) . . ?
 O1A C11 B2 121.0(6) . . ?
 N1 C11 B2 126.7(3) . . ?
 N1 C11 O1 115.9(5) . . ?
 N1 C11 O1A 109.4(6) . . ?
 O2 C12 B2 118.5(4) . . ?
 O2A C12 B2 117.8(8) . . ?
 N2 C12 B2 127.5(3) . . ?
 N2 C12 O2 114.0(4) . . ?
 N2 C12 O2A 107.1(8) . . ?
 C12 O2 C13 107.1(4) . . ?
 O2 C13 C14 105.2(4) . . ?
 C13 C14 C16 107.7(5) . . ?
 C13 C14 N2 100.4(4) . . ?
 C15 C14 C13 114.0(6) . . ?
 C15 C14 C16 110.6(6) . . ?
 C15 C14 N2 116.2(5) . . ?
 N2 C14 C16 107.2(5) . . ?
 C12 O2A C13A 111.5(12) . . ?
 O2A C13A C14A 103.2(13) . . ?
 C13A C14A C16A 112.1(18) . . ?
 C13A C14A N2 100.6(12) . . ?
 C15A C14A C13A 113(2) . . ?
 C15A C14A C16A 110.4(17) . . ?
 C15A C14A N2 118.4(17) . . ?
 N2 C14A C16A 101.6(16) . . ?
 C18 C17 B2 123.9(4) . . ?
 C18 C17 C22 117.6(4) . . ?
 C22 C17 B2 118.6(3) . . ?
 C19 C18 C17 121.3(5) . . ?
 C20 C19 C18 120.1(5) . . ?
 C19 C20 C21 118.9(6) . . ?
 C22 C21 C20 120.9(6) . . ?
 C21 C22 C17 121.2(5) . . ?
 C24 C23 C28 120.0 . . ?
 C23 C24 C25 120.0 . . ?
 C26 C25 C24 120.0 . . ?
 C27 C26 C25 120.0 . . ?
 C26 C27 C28 120.0 . . ?
 C27 C28 C23 120.0 . . ?
 C8 N1 B1 128.5(4) . . ?
 C8A N1 B1 124.5(6) . . ?
 C11 N1 B1 125.2(3) . . ?
 C11 N1 C8 106.4(4) . . ?
 C11 N1 C8A 109.9(6) . . ?
 C12 N2 B1 124.7(3) . . ?
 C12 N2 C14 108.1(3) . . ?
 C12 N2 C14A 111.1(8) . . ?
 C14 N2 B1 127.2(3) . . ?
 C14A N2 B1 124.2(8) . . ?

_shelx_res_file
;
TITL rei175s in P-1
CELL 0.71073 9.2053 10.7404 13.9225 82.7729 76.2293 74.2932
ZERR 2 0.0026 0.0027 0.0035 0.009 0.0086 0.0086
LATT 1
SFAC C H B N Cl O
UNIT 50 58 4 4 4 4
SADI C11 O1 C11 O1A C12 O2 C12 O2A
SADI N1 C8 N1 C8A N2 C14 N2 C14A
DELU C21 C22
SIMU 0.02 0.04 1.7 O1 > C10A O2 > C16A
SIMU 0.01 0.02 1.7 C21 C22
ISOR 0.02 0.04 C23 > C28

L.S. 12
PLAN  10
SIZE 0.14 0.16 0.24
TEMP 23
BOND
fmap 2
acta
OMIT 0 1 0
OMIT 1 -4 2
OMIT 4 -1 1
OMIT -3 2 0
OMIT -3 2 5
REM <olex2.extras>
REM <HklSrc "%.\\1.hkl">
REM </olex2.extras>

WGHT    0.117300
FVAR       0.20620   0.58263   0.80612
B1    3    0.847958    0.235486    0.302043    11.00000    0.04975    0.04509 =
         0.03444   -0.00687   -0.00803   -0.01019
B2    3    0.840051    0.532145    0.265634    11.00000    0.09183    0.04426 =
         0.05070    0.00115   -0.02288   -0.01871
C1    1    0.699037    0.177837    0.328604    11.00000    0.06315    0.04111 =
         0.03598   -0.00258   -0.01503   -0.01642
C2    1    0.702729    0.046987    0.341708    11.00000    0.08409    0.04902 =
         0.05556   -0.00683   -0.01212   -0.02346
AFIX  43
H2    2    0.797411   -0.013819    0.336385    11.00000   -1.20000
AFIX   0
C3    1    0.568656    0.005127    0.362504    11.00000    0.11918    0.06369 =
         0.07766    0.00341   -0.02025   -0.05603
AFIX  43
H3    2    0.574267   -0.083208    0.370917    11.00000   -1.20000
AFIX   0
C4    1    0.429068    0.091368    0.370778    11.00000    0.09071    0.10291 =
         0.09599    0.01203   -0.02469   -0.06124
AFIX  43
H4    2    0.339585    0.062164    0.383390    11.00000   -1.20000
AFIX   0
C5    1    0.419844    0.221016    0.360602    11.00000    0.06035    0.09092 =
         0.10290    0.01192   -0.01896   -0.02733
AFIX  43
H5    2    0.324194    0.280713    0.367796    11.00000   -1.20000
AFIX   0
C6    1    0.553584    0.262645    0.339568    11.00000    0.07031    0.05203 =
         0.07715    0.00625   -0.02264   -0.02072
AFIX  43
H6    2    0.546089    0.351285    0.332417    11.00000   -1.20000
AFIX   0
PART 1
O1    6    0.817939    0.491764    0.097690    21.00000    0.09986    0.06364 =
         0.05077    0.01026   -0.03288   -0.03280
C7    1    0.807427    0.155090    0.098834    21.00000    0.14112    0.10040 =
         0.05550   -0.01444   -0.02169   -0.06727
AFIX 137
H7A   2    0.855893    0.082559    0.137843    21.00000   -1.50000
H7B   2    0.823790    0.131441    0.032134    21.00000   -1.50000
H7C   2    0.698599    0.179742    0.126738    21.00000   -1.50000
AFIX   0
C8    1    0.875356    0.265523    0.098506    21.00000    0.10643    0.06564 =
         0.03840   -0.00678   -0.01732   -0.03850
C9    1    1.055725    0.225391    0.055899    21.00000    0.11440    0.11087 =
         0.05025   -0.02266    0.01282   -0.03063
AFIX 137
H9A   2    1.099270    0.295898    0.059721    21.00000   -1.50000
H9B   2    1.075530    0.205171   -0.011976    21.00000   -1.50000
H9C   2    1.101835    0.150751    0.094096    21.00000   -1.50000
AFIX   0
C10   1    0.809690    0.388439    0.043592    21.00000    0.11224    0.09219 =
         0.04152   -0.00727   -0.02472   -0.04199
AFIX  23
H10A  2    0.869367    0.392703   -0.023766    21.00000   -1.20000
H10B  2    0.703469    0.394344    0.041443    21.00000   -1.20000
AFIX   0
SAME 0.02 0.04 O1 > C10
PART 0
PART 2
O1A   6    0.890601    0.468506    0.085741   -21.00000    0.10755    0.06533 =
         0.03567    0.00420   -0.02538   -0.03260
C7A   1    0.939082    0.122142    0.086162   -21.00000    0.13987    0.09341 =
         0.05072   -0.02834   -0.00412   -0.03875
AFIX 137
H7AA  2    1.045140    0.109066    0.089616   -21.00000   -1.50000
H7AB  2    0.934020    0.102106    0.021941   -21.00000   -1.50000
H7AC  2    0.891911    0.066506    0.136125   -21.00000   -1.50000
AFIX   0
C8A   1    0.855582    0.259824    0.102923   -21.00000    0.10408    0.08255 =
         0.02943   -0.00941   -0.01231   -0.03678
C9A   1    0.678100    0.278565    0.099297   -21.00000    0.10193    0.16939 =
         0.04876   -0.01169   -0.02774   -0.07120
AFIX 137
H9AA  2    0.672047    0.256145    0.036005   -21.00000   -1.50000
H9AB  2    0.623160    0.367322    0.108992   -21.00000   -1.50000
H9AC  2    0.632831    0.223447    0.150723   -21.00000   -1.50000
AFIX   0
C10A  1    0.918749    0.355894    0.027520   -21.00000    0.10468    0.08007 =
         0.03271   -0.00979   -0.01148   -0.04122
AFIX  23
H10C  2    1.028152    0.322608    0.000738   -21.00000   -1.20000
H10D  2    0.864346    0.377711   -0.026420   -21.00000   -1.20000
AFIX   0
PART 0
C11   1    0.846062    0.437119    0.185223    11.00000    0.08917    0.05549 =
         0.04125    0.00880   -0.02652   -0.03028
C12   1    0.827567    0.450547    0.368192    11.00000    0.08898    0.05582 =
         0.04348   -0.01096   -0.01239   -0.02838
PART 1
O2    6    0.795960    0.513675    0.452379    31.00000    0.12227    0.06333 =
         0.04386   -0.02247   -0.00153   -0.03495
C13   1    0.769447    0.421101    0.534477    31.00000    0.12072    0.08063 =
         0.03779   -0.01179    0.00094   -0.03934
AFIX  23
H13A  2    0.659703    0.432441    0.561499    31.00000   -1.20000
H13B  2    0.818661    0.430587    0.586539    31.00000   -1.20000
AFIX   0
C14   1    0.839273    0.291258    0.492630    31.00000    0.07916    0.06328 =
         0.02794   -0.00421   -0.00731   -0.03219
C15   1    0.756720    0.190530    0.540107    31.00000    0.13522    0.08167 =
         0.04008    0.01296   -0.01420   -0.05673
AFIX 137
H15A  2    0.651242    0.218396    0.533182    31.00000   -1.50000
H15B  2    0.759699    0.177422    0.609173    31.00000   -1.50000
H15C  2    0.805921    0.110739    0.508619    31.00000   -1.50000
AFIX   0
C16   1    1.009676    0.248866    0.502528    31.00000    0.09726    0.12568 =
         0.05348   -0.00091   -0.03046   -0.03741
AFIX 137
H16A  2    1.059638    0.168931    0.471379    31.00000   -1.50000
H16B  2    1.013896    0.236774    0.571404    31.00000   -1.50000
H16C  2    1.061370    0.314553    0.470949    31.00000   -1.50000
AFIX   0
SAME 0.02 0.04 O2 > C16
PART 0
PART 2
O2A   6    0.883398    0.486677    0.440288   -31.00000    0.11531    0.06479 =
         0.02910   -0.00582    0.00710   -0.04553
C13A  1    0.893887    0.387364    0.522878   -31.00000    0.09902    0.07661 =
         0.03424    0.00060   -0.01193   -0.04717
AFIX  23
H13C  2    0.829624    0.421569    0.584496   -31.00000   -1.20000
H13D  2    0.999652    0.354224    0.530864   -31.00000   -1.20000
AFIX   0
C14A  1    0.836086    0.284614    0.492035   -31.00000    0.09717    0.07301 =
         0.03008   -0.00738   -0.01196   -0.03590
C15A  1    0.923652    0.151431    0.516974   -31.00000    0.12682    0.07122 =
         0.03867    0.01661   -0.02360   -0.01461
AFIX 137
H15D  2    0.979494    0.110270    0.457037   -31.00000   -1.50000
H15E  2    0.853122    0.102389    0.553927   -31.00000   -1.50000
H15F  2    0.995008    0.155443    0.556099   -31.00000   -1.50000
AFIX   0
C16A  1    0.661691    0.300761    0.534120   -31.00000    0.09214    0.10126 =
         0.01533   -0.00240   -0.00297   -0.03667
AFIX 137
H16D  2    0.643729    0.282187    0.604609   -31.00000   -1.50000
H16E  2    0.625842    0.241969    0.504450   -31.00000   -1.50000
H16F  2    0.606925    0.388179    0.519503   -31.00000   -1.50000
AFIX   0
PART 0
C17   1    0.992382    0.585908    0.238507    11.00000    0.10802    0.05438 =
         0.03161    0.00181   -0.02511   -0.03019
C18   1    0.990133    0.715810    0.225883    11.00000    0.13616    0.05487 =
         0.05182   -0.00199   -0.02388   -0.04266
AFIX  43
H18   2    0.895762    0.777282    0.233813    11.00000   -1.20000
AFIX   0
C19   1    1.124914    0.756330    0.201755    11.00000    0.18955    0.09737 =
         0.06565    0.00007   -0.03783   -0.08887
AFIX  43
H19   2    1.120812    0.844400    0.192908    11.00000   -1.20000
AFIX   0
C20   1    1.264171    0.667652    0.190833    11.00000    0.14379    0.16397 =
         0.05110    0.00943   -0.03426   -0.09780
AFIX  43
H20   2    1.355526    0.694407    0.174716    11.00000   -1.20000
AFIX   0
C21   1    1.267472    0.537312    0.204092    11.00000    0.11019    0.12358 =
         0.06391    0.01279   -0.04258   -0.03522
AFIX  43
H21   2    1.361931    0.476043    0.197461    11.00000   -1.20000
AFIX   0
C22   1    1.134969    0.497633    0.226612    11.00000    0.09495    0.07784 =
         0.05927    0.01362   -0.03365   -0.03807
AFIX  43
H22   2    1.139968    0.409398    0.234216    11.00000   -1.20000
AFIX  66

PART -1
C23   1    0.542514   -0.092534    1.032479    10.50000    0.15629    0.15019 =
         0.11515    0.02600   -0.01395   -0.04479
AFIX  43
H23   2    0.589982   -0.177273    1.050980    10.50000   -1.20000
AFIX  65
C24   1    0.469221   -0.003847    1.104270    10.50000    0.15120    0.15430 =
         0.10464    0.02971   -0.06594   -0.05052
AFIX  43
H24   2    0.467651   -0.029249    1.170804    10.50000   -1.20000
AFIX  65
C25   1    0.398275    0.122806    1.076617    10.50000    0.13339    0.18733 =
         0.19176   -0.03763    0.00048   -0.04982
AFIX  43
H25   2    0.349238    0.182143    1.124651    10.50000   -1.20000
AFIX  65
C26   1    0.400621    0.160772    0.977174    10.50000    0.16476    0.16135 =
         0.21657    0.04221   -0.00974   -0.07165
AFIX  43
H26   2    0.353154    0.245512    0.958673    10.50000   -1.20000
AFIX  65
C27   1    0.473914    0.072087    0.905382    10.50000    0.13591    0.13819 =
         0.10861   -0.00013   -0.00883   -0.03234
AFIX  43
H27   2    0.475483    0.097490    0.838847    10.50000   -1.20000
AFIX  65
C28   1    0.544861   -0.054566    0.933033    10.50000    0.15303    0.15885 =
         0.12976    0.02100   -0.05470   -0.05678
AFIX  43
H28   2    0.593898   -0.113903    0.884999    10.50000   -1.20000
AFIX   0

PART 0
CL1   5    1.033381    0.106958    0.295164    11.00000    0.06697    0.07232 =
         0.07074   -0.01417   -0.02034    0.00135
CL2   5    0.654142    0.660556    0.271981    11.00000    0.11537    0.07488 =
         0.15257   -0.01145   -0.04230   -0.00256
N1    4    0.856215    0.314006    0.199292    11.00000    0.06277    0.05184 =
         0.02986   -0.00748   -0.00823   -0.02214
N2    4    0.839290    0.327878    0.383520    11.00000    0.05910    0.04886 =
         0.03312   -0.00437   -0.00689   -0.02532
HKLF 4

REM  rei175s in P-1
REM R1 =  0.0630 for    2265 Fo > 4sig(Fo)  and  0.1317 for all    4454 data
REM    413 parameters refined using    323 restraints

END

WGHT      0.1115      0.0000

REM Highest difference peak  0.265,  deepest hole -0.269,  1-sigma level  0.052
Q1    1   0.7562  0.1213  0.7007  11.00000  0.05    0.27
Q2    1   0.2231  0.0597  0.3060  11.00000  0.05    0.21
Q3    1   0.5473  0.3310  0.6948  11.00000  0.05    0.20
Q4    1   0.5571  0.1439  0.7209  11.00000  0.05    0.19
Q5    1   1.2283  0.0729  0.2238  11.00000  0.05    0.18
Q6    1   0.7204  0.6786  0.3153  11.00000  0.05    0.18
Q7    1   1.1422  0.0468  0.2380  11.00000  0.05    0.17
Q8    1   1.0552  0.2422  0.2858  11.00000  0.05    0.17
Q9    1   1.2725  0.8765  0.2197  11.00000  0.05    0.17
Q10   1   0.3844  0.3600  0.8868  11.00000  0.05    0.17
;
_shelx_res_checksum               53125
_shelx_hkl_file
;
  -1   0   0  170.63    4.59
   1   0   0  169.72    4.59
  -2   0   0    0.79    0.18
  -2   0   0    0.69    0.15
   2   0   0    0.92    0.20
   2   0   0    0.78    0.15
  -3   0   0   13.11    0.63
  -3   0   0   14.05    0.62
  -3   0   0   12.70    0.53
   3   0   0   12.95    0.60
   3   0   0   12.27    0.53
   3   0   0   14.17    0.63
  -4   0   0    9.64    0.49
  -4   0   0    9.10    0.58
  -4   0   0   10.41    0.59
   4   0   0    9.50    0.48
   4   0   0   10.16    0.59
   4   0   0    8.86    0.59
  -5   0   0   15.21    0.79
  -5   0   0   14.82    0.83
  -5   0   0   15.03    0.67
  -6   0   0   15.54    0.91
  -6   0   0   15.09    0.73
   6   0   0   17.02    0.96
  -7   0   0    8.27    0.85
  -7   0   0    8.36    0.60
   7   0   0    6.96    0.74
  -8   0   0    0.35    0.42
  -8   0   0    0.17    0.30
   8   0   0    0.05    0.45
   8   0   0   -0.41    0.45
  -9   0   0    0.33    0.53
  -9   0   0    0.26    0.33
   9   0   0    0.68    0.53
   9   0   0   -0.07    0.44
 -10   0   0    1.21    0.69
  10   0   0    0.49    0.53
  10   0   0    0.12    0.70
  10  -1   0   -0.48    0.48
  10  -1   0    0.90    0.75
 -10   1   0   -0.13    0.61
   9  -1   0   -0.05    0.52
   9  -1   0   -0.09    0.47
  -9   1   0   -0.34    0.43
   8  -1   0    1.12    0.51
   8  -1   0    0.88    0.53
  -8   1   0    0.59    0.33
  -8   1   0    0.28    0.50
   7  -1   0    0.14    0.44
   7  -1   0    0.15    0.36
  -7   1   0    0.11    0.39
  -7   1   0    0.43    0.30
   6  -1   0    3.02    0.51
  -6   1   0    2.23    0.37
  -6   1   0    3.47    0.54
   5  -1   0    9.10    0.68
  -5   1   0    8.33    0.51
  -5   1   0    8.47    0.60
  -5   1   0    9.05    0.68
   4  -1   0   93.56    2.83
   4  -1   0   91.13    2.82
  -4   1   0   90.02    2.82
  -4   1   0   98.83    2.84
  -4   1   0   92.07    2.68
   3  -1   0  147.26    4.06
   3  -1   0  141.37    4.04
  -3   1   0  144.01    4.04
  -3   1   0  136.55    3.93
  -3   1   0  142.84    4.05
   2  -1   0    0.69    0.17
  -2   1   0    0.97    0.20
   1  -1   0  643.41   17.73
   1  -1   0  678.80   18.05
  -1   1   0  660.48   17.90
   0   1   0    0.05    0.04
  -1  -1   0    1.83    0.13
  -2  -1   0 1000.00   26.66
  -2  -1   0  981.46   26.24
   2   1   0  982.49   26.32
   2   1   0  943.63   26.43
  -3  -1   0    1.68    0.28
  -3  -1   0    1.68    0.23
  -3  -1   0    2.13    0.28
   3   1   0    1.79    0.23
   3   1   0    2.61    0.31
   3   1   0    1.67    0.26
  -4  -1   0    0.31    0.23
  -4  -1   0    0.40    0.22
  -4  -1   0    0.25    0.20
   4   1   0    0.27    0.21
   4   1   0    0.24    0.26
   4   1   0    0.28    0.23
  -5  -1   0   19.00    0.95
  -5  -1   0   18.92    0.91
  -5  -1   0   19.15    0.79
   5   1   0   18.54    0.93
   5   1   0   20.97    0.95
   5   1   0   19.40    0.80
  -6  -1   0   47.94    1.62
  -6  -1   0   49.76    1.84
   6   1   0   48.99    1.83
   6   1   0   50.42    1.64
  -7  -1   0   -0.04    0.28
  -7  -1   0    0.13    0.42
   7   1   0   -0.33    0.26
   7   1   0    0.45    0.39
  -8  -1   0    0.67    0.32
  -8  -1   0    0.18    0.46
   8   1   0    0.09    0.41
   8   1   0    0.26    0.47
  -9  -1   0   -0.06    0.28
  -9  -1   0   -0.51    0.48
   9   1   0   -0.41    0.43
   9   1   0   -0.45    0.41
 -10  -1   0    0.68    0.64
  10   1   0    0.11    0.58
  10   1   0    0.01    0.50
   9  -2   0    0.06    0.52
   9  -2   0   -0.11    0.63
  -9   2   0    0.30    0.53
   8  -2   0    2.40    0.70
   8  -2   0    1.48    0.56
  -8   2   0    2.57    0.43
  -8   2   0    2.59    0.63
   7  -2   0   -0.10    0.41
   7  -2   0   -0.16    0.46
  -7   2   0    0.08    0.37
  -7   2   0    0.28    0.31
   6  -2   0   -0.27    0.37
   6  -2   0   -0.14    0.34
  -6   2   0   -0.12    0.35
  -6   2   0    0.55    0.30
   5  -2   0    9.97    0.73
  -5   2   0    9.49    0.58
  -5   2   0    9.68    0.72
  -5   2   0    8.59    0.62
  -5   2   0    9.87    0.72
   4  -2   0    1.23    0.30
   4  -2   0    1.52    0.35
  -4   2   0    1.11    0.32
  -4   2   0    1.23    0.31
  -4   2   0    1.39    0.34
  -4   2   0    1.37    0.28
  -3   2   0    7.92    0.50
  -3   2   0    7.53    0.52
  -3   2   0    7.88    0.51
   2  -2   0   25.89    0.90
   2  -2   0   25.37    0.90
  -2   2   0   24.41    0.90
  -2   2   0   25.47    0.95
  -2   2   0   24.68    0.89
   1  -2   0    9.29    0.50
   1  -2   0   10.41    0.45
   1  -2   0   10.11    0.43
  -1   2   0   10.77    0.46
   0  -2   0   11.46    0.43
   0  -2   0   11.79    0.51
   0  -2   0   11.97    0.37
   0   2   0   11.30    0.43
  -1  -2   0   78.39    2.17
  -1  -2   0   77.20    2.23
   1   2   0   75.12    2.16
  -2  -2   0   96.95    2.82
   2   2   0  100.58    2.80
   2   2   0  100.03    2.81
  -3  -2   0  164.23    4.62
  -3  -2   0  165.29    4.60
  -3  -2   0  163.51    4.55
   3   2   0  163.43    4.61
   3   2   0  164.95    4.61
   3   2   0  163.32    4.55
  -4  -2   0   67.47    2.07
  -4  -2   0   61.68    2.07
  -4  -2   0   64.99    1.98
   4   2   0   66.10    1.98
   4   2   0   64.92    2.08
   4   2   0   67.51    2.09
  -5  -2   0    4.52    0.52
  -5  -2   0    3.90    0.42
  -5  -2   0    4.63    0.43
   5   2   0    3.64    0.44
   5   2   0    4.67    0.51
   5   2   0    3.74    0.40
  -6  -2   0    0.85    0.31
  -6  -2   0    1.02    0.40
   6   2   0    1.07    0.35
   6   2   0    1.03    0.33
  -7  -2   0    4.38    0.50
  -7  -2   0    3.71    0.59
   7   2   0    4.17    0.50
   7   2   0    3.21    0.55
  -8  -2   0    5.29    0.78
  -8  -2   0    5.52    0.58
   8   2   0    3.88    0.54
   8   2   0    3.62    0.58
  -9  -2   0    0.93    0.37
  -9  -2   0   -0.38    0.53
   9   2   0   -0.07    0.44
   9   2   0    0.29    0.52
 -10  -2   0   -0.10    0.59
  10   2   0    0.49    0.55
  10   2   0   -0.05    0.52
   9  -3   0    1.18    0.55
   9  -3   0    1.48    0.78
  -9   3   0    0.96    0.62
   8  -3   0    0.89    0.64
   8  -3   0    0.59    0.49
  -8   3   0    0.86    0.56
  -8   3   0    1.65    0.39
   7  -3   0    1.60    0.51
   7  -3   0    0.55    0.50
  -7   3   0    1.66    0.53
  -7   3   0    0.85    0.35
   6  -3   0    3.18    0.55
   6  -3   0    2.41    0.58
  -6   3   0    2.64    0.42
  -6   3   0    3.23    0.58
   5  -3   0    0.44    0.35
   5  -3   0    0.24    0.38
  -5   3   0    0.41    0.34
  -5   3   0    0.18    0.29
  -5   3   0    0.46    0.29
   4  -3   0    5.40    0.54
   4  -3   0    4.70    0.53
  -4   3   0    5.54    0.53
  -4   3   0    6.19    0.61
  -4   3   0    5.56    0.56
   3  -3   0   34.84    1.27
   3  -3   0   34.73    1.28
   3  -3   0   34.68    1.27
  -3   3   0   37.47    1.36
  -3   3   0   33.98    1.28
  -3   3   0   34.37    1.26
   2  -3   0    0.46    0.22
   2  -3   0    0.43    0.30
   2  -3   0    0.58    0.22
  -2   3   0    1.51    0.29
  -2   3   0    1.60    0.27
  -2   3   0    1.17    0.24
   1  -3   0   27.97    1.09
   1  -3   0   29.62    0.99
   1  -3   0   28.53    0.95
   1  -3   0   29.74    1.00
  -1   3   0   29.87    1.00
  -1   3   0   29.94    1.09
  -1   3   0   29.85    1.01
   0  -3   0    1.75    0.23
   0  -3   0    2.27    0.23
   0  -3   0    1.91    0.15
   0  -3   0    1.81    0.32
   0   3   0    1.54    0.22
   0   3   0    1.71    0.22
   0   3   0    1.92    0.30
  -1  -3   0   86.92    2.73
  -1  -3   0   94.78    2.65
  -1  -3   0   95.15    2.66
   1   3   0   93.39    2.65
   1   3   0   96.25    2.66
  -2  -3   0    7.12    0.44
  -2  -3   0    6.86    0.55
  -2  -3   0    5.73    0.37
   2   3   0    5.83    0.41
   2   3   0    6.43    0.44
   2   3   0    5.10    0.40
  -3  -3   0    8.38    0.46
  -3  -3   0    8.94    0.55
   3   3   0    8.82    0.52
   3   3   0    8.58    0.52
   3   3   0    8.78    0.51
  -4  -3   0    0.11    0.19
  -4  -3   0    0.67    0.29
   4   3   0    0.57    0.25
   4   3   0    0.56    0.28
   4   3   0    0.96    0.29
  -5  -3   0    4.52    0.45
  -5  -3   0    3.54    0.51
   5   3   0    4.04    0.49
   5   3   0    4.01    0.44
  -6  -3   0    4.18    0.49
  -6  -3   0    3.56    0.52
   6   3   0    4.53    0.57
   6   3   0    4.09    0.47
  -7  -3   0    2.85    0.57
  -7  -3   0    3.51    0.51
   7   3   0    2.87    0.55
   7   3   0    2.82    0.46
  -8  -3   0    2.12    0.44
  -8  -3   0    2.04    0.61
   8   3   0    0.57    0.41
  -9  -3   0    2.02    0.68
   9   3   0    0.63    0.49
 -10  -3   0    1.49    0.69
  10   3   0    0.54    0.53
   8  -4   0    0.33    0.50
   8  -4   0   -0.33    0.60
  -8   4   0   -0.06    0.36
  -8   4   0    0.14    0.48
   7  -4   0    2.33    0.68
   7  -4   0    2.45    0.61
  -7   4   0    1.72    0.43
  -7   4   0    1.83    0.56
   6  -4   0    0.04    0.47
   6  -4   0    1.03    0.44
  -6   4   0    0.16    0.39
  -6   4   0    0.40    0.35
   5  -4   0   -0.08    0.30
   5  -4   0   -0.28    0.37
  -5   4   0   -0.29    0.29
  -5   4   0   -0.82    0.30
   4  -4   0    0.44    0.30
   4  -4   0    0.46    0.32
  -4   4   0   -0.01    0.25
  -4   4   0   -0.02    0.27
   3  -4   0   43.65    1.54
   3  -4   0   43.60    1.69
   3  -4   0   44.35    1.54
  -3   4   0   42.35    1.63
  -3   4   0   44.55    1.56
  -3   4   0   45.72    1.55
   2  -4   0   26.26    1.15
   2  -4   0   26.05    1.01
   2  -4   0   25.91    1.02
   2  -4   0   26.07    0.99
  -2   4   0   27.51    1.04
  -2   4   0   26.80    1.12
  -2   4   0   26.61    1.02
  -1   4   0   22.07    0.84
  -1   4   0   20.86    0.85
  -1   4   0   21.76    0.95
   0  -4   0   13.11    0.58
   0  -4   0   11.96    0.72
   0  -4   0   13.03    0.46
   0  -4   0   13.17    0.59
   0   4   0   12.43    0.59
   0   4   0   12.61    0.70
   0   4   0   13.15    0.57
  -1  -4   0    9.80    0.47
  -1  -4   0    9.39    0.64
  -1  -4   0    9.83    0.51
   1   4   0    9.14    0.50
   1   4   0    8.91    0.50
   1   4   0    9.46    0.63
  -2  -4   0    0.57    0.33
  -2  -4   0    0.53    0.19
  -2  -4   0    0.48    0.22
   2   4   0    0.59    0.32
   2   4   0    0.46    0.21
   2   4   0    0.56    0.23
  -3  -4   0   50.91    1.79
  -3  -4   0   50.65    1.66
  -3  -4   0   49.86    1.63
   3   4   0   49.02    1.66
   3   4   0   51.04    1.67
   3   4   0   53.22    1.68
  -4  -4   0   29.98    1.12
  -4  -4   0   29.36    1.16
   4   4   0   29.22    1.15
   4   4   0   28.74    1.13
   4   4   0   27.77    1.14
  -5  -4   0    5.06    0.57
   5   4   0    4.18    0.52
   5   4   0    3.11    0.44
   5   4   0    4.39    0.49
  -6  -4   0    0.73    0.44
   6   4   0    1.08    0.40
   6   4   0    1.45    0.38
  -7  -4   0    2.88    0.57
   7   4   0    1.57    0.45
  -8  -4   0    0.90    0.51
   8   4   0    0.61    0.48
  -9  -4   0   -0.15    0.53
   9   4   0   -0.02    0.43
   9   4   0   -0.74    0.38
 -10  -4   0    0.39    0.54
  10   4   0   -0.31    0.47
  10   4   0   -0.26    0.52
   8  -5   0    0.14    0.68
   8  -5   0    0.26    0.49
  -8   5   0   -0.35    0.50
   7  -5   0    0.49    0.64
   7  -5   0    0.07    0.44
  -7   5   0    0.37    0.38
  -7   5   0    0.48    0.48
   6  -5   0    1.78    0.60
   6  -5   0    1.78    0.49
  -6   5   0    1.86    0.52
   5  -5   0    0.25    0.42
   5  -5   0    0.10    0.37
  -5   5   0   -0.10    0.36
   4  -5   0    0.29    0.33
   4  -5   0    0.10    0.34
  -4   5   0   -0.27    0.27
  -4   5   0   -0.30    0.30
   3  -5   0    0.04    0.27
   3  -5   0    0.06    0.26
   3  -5   0    0.08    0.41
  -3   5   0   -0.06    0.24
  -3   5   0    0.54    0.30
   2  -5   0   -0.27    0.22
   2  -5   0    0.19    0.33
   2  -5   0    0.05    0.23
  -2   5   0   -0.18    0.21
  -2   5   0    0.12    0.23
   1  -5   0   67.52    2.10
   1  -5   0   65.90    2.28
   1  -5   0   69.46    2.11
   1  -5   0   66.25    2.01
  -1   5   0   66.88    2.26
  -1   5   0   67.24    2.13
  -1   5   0   69.18    2.12
   0  -5   0   67.84    2.07
   0  -5   0   66.09    1.91
   0  -5   0   65.89    2.24
   0  -5   0   70.21    2.07
   0   5   0   66.68    2.07
   0   5   0   64.44    2.07
   0   5   0   69.14    2.24
  -1  -5   0    2.10    0.42
  -1  -5   0    1.47    0.27
  -1  -5   0    1.75    0.31
   1   5   0    2.48    0.46
   1   5   0    1.99    0.31
   1   5   0    1.81    0.30
  -2  -5   0    7.84    0.70
  -2  -5   0    7.02    0.53
  -2  -5   0    6.92    0.48
   2   5   0    6.38    0.50
   2   5   0    7.05    0.50
   2   5   0    6.64    0.61
  -3  -5   0   10.11    0.58
  -3  -5   0    9.47    0.61
  -3  -5   0   10.00    0.77
   3   5   0    9.17    0.61
   3   5   0   10.18    0.65
   3   5   0   10.13    0.63
  -4  -5   0    8.24    0.81
  -4  -5   0    8.95    0.64
   4   5   0    7.47    0.61
   4   5   0    8.51    0.61
   4   5   0    8.75    0.61
  -5  -5   0   12.65    0.82
  -5  -5   0   13.50    0.96
   5   5   0   12.72    0.81
   5   5   0   12.95    0.82
  -6  -5   0    9.80    0.84
   6   5   0    6.89    0.70
  -7  -5   0    0.79    0.45
   7   5   0    0.72    0.38
  -8  -5   0    0.45    0.47
   8   5   0    0.11    0.44
  -9  -5   0    0.70    0.59
   9   5   0    0.61    0.49
   9   5   0    0.86    0.51
 -10  -5   0    0.07    0.64
  10   5   0   -0.13    0.53
  10   5   0    0.04    0.48
   7  -6   0    0.58    0.67
   7  -6   0    1.21    0.56
  -7   6   0    1.00    0.45
  -7   6   0    0.76    0.54
   6  -6   0    0.14    0.42
   6  -6   0    0.37    0.58
  -6   6   0   -0.37    0.39
   5  -6   0    4.17    0.68
   5  -6   0    5.33    0.66
  -5   6   0    5.32    0.72
   4  -6   0   14.44    0.91
   4  -6   0   16.03    1.01
  -4   6   0   14.05    0.90
  -4   6   0   14.92    0.96
   3  -6   0   -0.44    0.27
   3  -6   0   -0.27    0.40
   3  -6   0    0.11    0.29
  -3   6   0   -0.06    0.27
  -3   6   0   -0.14    0.30
   2  -6   0   14.97    0.76
   2  -6   0   15.12    1.01
   2  -6   0   14.82    0.80
  -2   6   0   15.27    0.80
  -2   6   0   15.78    0.84
   1  -6   0    2.54    0.31
   1  -6   0    2.48    0.54
   1  -6   0    2.65    0.39
  -1   6   0    2.55    0.38
  -1   6   0    2.33    0.39
   0  -6   0    1.98    0.33
   0  -6   0    1.29    0.43
   0  -6   0    2.40    0.36
   0  -6   0    1.83    0.22
   0   6   0    1.53    0.31
   0   6   0    2.11    0.35
  -1  -6   0   33.35    1.25
   1   6   0   37.65    1.33
   1   6   0   37.06    1.31
  -2  -6   0   67.84    2.36
  -2  -6   0   67.20    2.11
  -2  -6   0   67.59    2.13
   2   6   0   69.01    2.17
   2   6   0   64.95    2.15
  -3  -6   0    4.96    0.51
  -3  -6   0    5.90    0.70
   3   6   0    4.95    0.51
   3   6   0    4.91    0.52
  -4  -6   0   -0.29    0.30
  -4  -6   0    0.48    0.46
   4   6   0    0.10    0.31
   4   6   0   -0.01    0.26
  -5  -6   0    2.56    0.63
  -5  -6   0    1.94    0.46
   5   6   0    1.30    0.37
   5   6   0    1.89    0.43
  -6  -6   0    3.07    0.55
  -6  -6   0    2.68    0.69
   6   6   0    2.54    0.53
  -7  -6   0    0.52    0.47
  -7  -6   0    0.15    0.56
   7   6   0    0.50    0.45
  -8  -6   0    0.33    0.49
   8   6   0   -0.05    0.45
  -9  -6   0   -0.36    0.51
   9   6   0    0.39    0.49
   9   6   0   -0.28    0.39
 -10  -6   0    0.03    0.57
  10   6   0    0.29    0.58
  10   6   0   -0.28    0.43
   7  -7   0   -0.01    0.63
  -7   7   0   -0.10    0.50
  -7   7   0   -0.41    0.51
   6  -7   0    0.64    0.58
   6  -7   0    0.74    0.49
  -6   7   0    0.82    0.49
   5  -7   0    1.64    0.58
   5  -7   0    0.83    0.47
  -5   7   0    1.26    0.48
   4  -7   0    0.44    0.40
   4  -7   0   -0.31    0.36
  -4   7   0   -0.23    0.34
  -4   7   0    0.07    0.44
   3  -7   0    0.22    0.55
   3  -7   0    0.60    0.39
   3  -7   0    1.21    0.40
  -3   7   0    0.95    0.41
  -3   7   0    0.79    0.37
   2  -7   0    0.28    0.49
   2  -7   0    0.51    0.32
   2  -7   0    0.40    0.32
  -2   7   0    0.23    0.31
  -2   7   0   -0.17    0.29
   1  -7   0   -0.20    0.41
   1  -7   0    0.10    0.30
   1  -7   0   -0.03    0.22
  -1   7   0   -0.28    0.28
  -1   7   0    0.24    0.28
   0  -7   0    0.35    0.45
   0  -7   0    0.49    0.19
   0  -7   0    0.57    0.31
   0   7   0    0.81    0.33
   0   7   0    0.12    0.28
  -1  -7   0    9.72    0.88
  -1  -7   0   11.38    0.70
   1   7   0   10.87    0.70
   1   7   0   10.52    0.68
  -2  -7   0    9.88    0.69
  -2  -7   0    7.86    0.85
   2   7   0    8.96    0.69
   2   7   0   10.33    0.69
  -3  -7   0    0.35    0.46
  -3  -7   0    0.47    0.35
   3   7   0    0.32    0.32
   3   7   0    0.09    0.30
  -4  -7   0    5.66    0.81
  -4  -7   0    4.92    0.60
   4   7   0    5.25    0.58
   4   7   0    4.02    0.56
  -5  -7   0    9.21    0.98
  -5  -7   0    8.13    0.76
   5   7   0    8.71    0.73
   5   7   0    6.92    0.72
  -6  -7   0    0.63    0.45
  -6  -7   0    0.52    0.59
   6   7   0    0.42    0.41
  -7  -7   0    3.16    0.63
  -7  -7   0    3.27    0.80
   7   7   0    2.91    0.63
  -8  -7   0    2.65    0.81
  -8  -7   0    4.98    0.81
   8   7   0    2.85    0.56
   8   7   0    3.18    0.68
  -9  -7   0   -0.50    0.66
  -9  -7   0   -0.32    0.52
   9   7   0    0.43    0.42
   9   7   0    0.05    0.49
 -10  -7   0    0.41    0.63
 -10  -7   0   -0.78    0.74
  10   7   0    0.29    0.45
  10   7   0   -0.49    0.51
   6  -8   0    0.70    0.67
  -6   8   0    0.14    0.52
   5  -8   0    0.10    0.44
   5  -8   0   -0.03    0.52
  -5   8   0   -0.36    0.40
   4  -8   0    0.33    0.45
   4  -8   0    0.11    0.42
  -4   8   0    0.05    0.41
   3  -8   0    1.59    0.44
   3  -8   0    0.21    0.55
   3  -8   0    0.78    0.40
  -3   8   0    1.01    0.42
   2  -8   0    8.93    1.02
   2  -8   0   11.78    0.83
   2  -8   0   10.75    0.74
  -2   8   0   10.88    0.84
  -2   8   0   10.64    0.79
   1  -8   0    1.77    0.33
   1  -8   0    0.70    0.57
   1  -8   0    0.73    0.39
  -1   8   0    1.07    0.38
  -1   8   0    1.74    0.45
   0  -8   0   -0.17    0.44
   0  -8   0    0.17    0.32
   0   8   0   -0.51    0.30
   0   8   0   -0.21    0.28
  -1  -8   0   10.59    1.07
  -1  -8   0   12.22    0.78
   1   8   0    9.80    0.74
   1   8   0   10.61    0.73
  -2  -8   0    0.34    0.50
  -2  -8   0    1.59    0.42
   2   8   0    0.55    0.35
   2   8   0    1.13    0.38
  -3  -8   0    0.45    0.48
  -3  -8   0    0.28    0.39
   3   8   0    0.75    0.37
   3   8   0    0.80    0.39
  -4  -8   0   -0.04    0.51
  -4  -8   0   -0.19    0.38
   4   8   0   -0.35    0.37
   4   8   0    0.06    0.15
   4   8   0   -0.43    0.30
  -5  -8   0    1.99    0.51
  -5  -8   0    1.97    0.68
   5   8   0    2.58    0.50
   5   8   0    1.61    0.50
   5   8   0    1.63    0.29
  -6  -8   0   -0.19    0.44
  -6  -8   0    1.03    0.60
   6   8   0   -0.14    0.41
   6   8   0    0.25    0.27
  -7  -8   0    0.83    0.51
  -7  -8   0    0.22    0.59
   7   8   0    0.20    0.32
   7   8   0    0.07    0.46
  -8  -8   0    1.41    0.57
  -8  -8   0    0.10    0.66
   8   8   0    0.60    0.50
   8   8   0   -0.08    0.32
  -9  -8   0    0.04    0.72
  -9  -8   0   -0.12    0.56
   9   8   0    1.36    0.60
   9   8   0   -0.70    0.37
   5  -9   0    0.63    0.57
  -5   9   0    0.14    0.51
   4  -9   0   -0.25    0.43
  -4   9   0   -0.04    0.43
   3  -9   0   -0.59    0.35
   3  -9   0   -0.12    0.63
   3  -9   0   -0.43    0.36
  -3   9   0    0.12    0.41
   2  -9   0    0.65    0.35
   2  -9   0    0.19    0.54
   2  -9   0    0.73    0.40
  -2   9   0    0.21    0.39
   1  -9   0    1.49    0.32
   1  -9   0    1.45    0.66
   1  -9   0    0.68    0.39
  -1   9   0    0.43    0.38
  -1   9   0    1.53    0.56
   0  -9   0    2.90    0.72
   0  -9   0    3.82    0.56
   0   9   0    5.14    0.63
   0   9   0    3.46    0.58
  -1  -9   0    0.10    0.36
  -1  -9   0    0.47    0.57
   1   9   0    0.00    0.35
   1   9   0    0.14    0.35
  -2  -9   0    0.12    0.55
  -2  -9   0    1.74    0.45
   2   9   0    1.17    0.44
   2   9   0    1.07    0.43
  -3  -9   0    4.45    0.61
  -3  -9   0    2.67    0.69
   3   9   0    5.13    0.63
   3   9   0    4.68    0.64
  -4  -9   0    1.31    0.47
  -4  -9   0    1.22    0.67
   4   9   0    1.19    0.45
   4   9   0    1.10    0.47
  -5  -9   0    4.07    0.64
  -5  -9   0    3.66    0.83
   5   9   0    3.46    0.32
   5   9   0    4.61    0.90
   5   9   0    4.83    0.69
  -6  -9   0    0.39    0.61
  -6  -9   0    0.41    0.49
   6   9   0    0.68    0.50
   6   9   0    0.48    0.25
  -7  -9   0   -0.04    0.60
  -7  -9   0   -0.54    0.46
   7   9   0    0.21    0.49
   7   9   0    0.23    0.29
  -8  -9   0    0.93    0.60
  -8  -9   0   -0.01    0.60
   8   9   0    0.21    0.53
   8   9   0   -0.37    0.32
  -9  -9   0    0.26    0.61
  -9  -9   0    0.87    0.80
   9   9   0    0.54    0.58
   4 -10   0    1.81    0.65
  -4  10   0    2.85    0.69
   3 -10   0    0.60    0.70
   3 -10   0    0.23    0.42
  -3  10   0    0.15    0.45
   2 -10   0    0.28    0.63
   2 -10   0   -0.13    0.31
  -2  10   0   -0.21    0.37
   1 -10   0    1.45    0.34
   1 -10   0    1.54    0.48
   1 -10   0    1.81    0.73
  -1  10   0    0.56    0.44
   0 -10   0    0.69    0.61
   0 -10   0    0.34    0.38
   0  10   0   -0.29    0.36
  -1 -10   0    2.01    0.48
  -1 -10   0    1.57    0.67
   1  10   0    1.40    0.48
  -2 -10   0    6.38    0.70
  -2 -10   0    5.79    0.89
   2  10   0    5.56    0.71
  -3 -10   0    0.01    0.56
  -3 -10   0   -0.80    0.40
   3  10   0    0.36    0.42
  -4 -10   0    0.22    0.47
  -4 -10   0    0.49    0.64
   4  10   0    0.43    0.45
  -5 -10   0   -0.48    0.41
  -5 -10   0    0.28    0.58
   5  10   0    0.65    0.50
  -6 -10   0    0.69    0.52
  -6 -10   0    0.94    0.64
   6  10   0    1.19    0.57
  -7 -10   0    0.32    0.66
  -7 -10   0   -0.04    0.51
   7  10   0    0.10    0.51
  -8 -10   0   -0.15    0.64
  -8 -10   0    0.78    0.71
   8  10   0    0.20    0.57
   2 -11   0    0.88    0.74
  -2  11   0    1.70    0.56
   1 -11   0   -0.04    0.62
  -1  11   0   -0.03    0.42
   0 -11   0   -0.20    0.56
   0  11   0   -0.20    0.45
  -1 -11   0    1.06    0.66
   1  11   0    0.57    0.47
  -2 -11   0    1.28    0.72
   2  11   0   -0.22    0.41
  -3 -11   0    0.38    0.62
   3  11   0    0.00    0.41
  -4 -11   0    0.43    0.60
   4  11   0    0.43    0.49
  -5 -11   0    0.82    0.63
   5  11   0   -0.37    0.47
  -6 -11   0    0.64    0.65
   6  11   0    0.17    0.50
  -7 -11   0   -0.60    0.66
   7  11   0   -0.37    0.52
   0 -12   0    1.15    0.71
   0  12   0    0.53    0.50
  -1 -12   0    0.28    0.71
   1  12   0    0.57    0.49
  -2 -12   0   -0.82    0.58
   2  12   0    0.30    0.49
  -3 -12   0    0.53    0.63
   3  12   0    1.36    0.57
  -4 -12   0   -0.01    0.58
   4  12   0    1.11    0.54
  -5 -12   0    0.89    0.72
   5  12   0   -0.32    0.50
   5  12  -1   -0.67    0.48
  -5 -12   1    1.67    0.76
   4  12  -1    1.00    0.56
  -4 -12   1    0.52    0.73
   3  12  -1   -0.24    0.51
  -3 -12   1   -0.39    0.63
   2  12  -1    0.74    0.55
  -2 -12   1    1.55    0.76
   1  12  -1   -0.43    0.48
  -1 -12   1   -0.24    0.64
   0  12  -1   -0.88    0.45
   0 -12   1    0.48    0.75
   7  11  -1   -0.43    0.56
  -7 -11   1    0.23    0.69
   6  11  -1    0.54    0.59
  -6 -11   1    1.09    0.79
   5  11  -1   -0.21    0.47
  -5 -11   1    0.58    0.64
  -5 -11   1    0.35    0.68
   4  11  -1    0.22    0.48
  -4 -11   1    0.28    0.62
  -4 -11   1   -0.23    0.47
   3  11  -1    0.23    0.46
  -3 -11   1    0.99    0.67
  -3 -11   1    0.70    0.48
   2  11  -1   -0.15    0.46
  -2 -11   1    0.83    0.50
  -2 -11   1    0.34    0.63
   1  11  -1    0.73    0.49
  -1 -11   1   -0.14    0.58
   0  11  -1   -0.32    0.44
   0 -11   1    0.06    0.59
  -1  11  -1   -0.39    0.41
   1 -11   1   -0.49    0.56
  -2  11  -1    0.69    0.51
   2 -11   1   -0.05    0.69
   8  10  -1    0.22    0.59
  -8 -10   1   -0.30    0.70
  -8 -10   1   -0.24    0.60
   7  10  -1    0.57    0.60
  -7 -10   1   -0.16    0.55
  -7 -10   1   -0.23    0.65
   6  10  -1    1.48    0.61
  -6 -10   1    0.38    0.64
  -6 -10   1    2.39    0.67
   5  10  -1    0.92    0.55
  -5 -10   1   -0.32    0.57
  -5 -10   1    0.51    0.50
   4  10  -1    0.54    0.48
  -4 -10   1    0.62    0.59
  -4 -10   1   -0.02    0.49
   3  10  -1    0.34    0.45
  -3 -10   1    0.19    0.53
  -3 -10   1   -0.97    0.40
   2  10  -1   -0.21    0.42
  -2 -10   1    0.57    0.63
  -2 -10   1    0.05    0.44
   1  10  -1    3.06    0.60
  -1 -10   1    2.81    0.80
  -1 -10   1    3.55    0.61
   0  10  -1   -0.27    0.40
   0 -10   1   -0.04    0.40
   0 -10   1    0.26    0.60
  -1  10  -1    0.33    0.43
   1 -10   1   -0.28    0.57
   1 -10   1   -0.13    0.39
  -2  10  -1    0.41    0.43
   2 -10   1    1.01    0.48
   2 -10   1    0.33    0.63
  -3  10  -1    1.46    0.55
   3 -10   1    1.20    0.75
  -4  10  -1    0.37    0.54
   4 -10   1   -0.03    0.66
   8   9  -1   -0.07    0.50
  -8  -9   1    0.14    0.72
  -8  -9   1   -0.04    0.53
   7   9  -1   -0.17    0.26
   7   9  -1    0.69    0.54
  -7  -9   1    0.62    0.66
  -7  -9   1   -0.12    0.49
   6   9  -1    0.34    0.51
   6   9  -1   -0.11    0.20
  -6  -9   1   -0.54    0.57
  -6  -9   1    0.28    0.48
   5   9  -1    2.35    0.24
   5   9  -1    2.88    0.64
  -5  -9   1    2.22    0.76
  -5  -9   1    3.32    0.66
   4   9  -1   12.25    1.13
   4   9  -1    6.03    0.78
  -4  -9   1    8.66    0.84
  -4  -9   1    8.63    1.09
   3   9  -1    0.05    0.38
   3   9  -1   -0.40    0.39
  -3  -9   1    0.29    0.42
  -3  -9   1   -0.57    0.48
   2   9  -1    1.28    0.45
   2   9  -1    0.43    0.40
  -2  -9   1    0.82    0.45
  -2  -9   1    0.72    0.59
   1   9  -1    0.04    0.39
   1   9  -1    0.00    0.34
  -1  -9   1   -0.16    0.38
  -1  -9   1   -0.60    0.50
   0   9  -1    1.54    0.44
   0   9  -1    0.29    0.41
   0  -9   1    1.53    0.66
   0  -9   1    1.49    0.49
  -1   9  -1   -0.07    0.41
   1  -9   1    0.22    0.57
   1  -9   1    0.03    0.23
   1  -9   1    0.13    0.38
  -2   9  -1    0.05    0.39
   2  -9   1   -0.50    0.34
   2  -9   1   -0.19    0.28
   2  -9   1   -0.35    0.54
  -3   9  -1   -0.37    0.36
   3  -9   1    0.35    0.41
   3  -9   1   -0.02    0.36
   3  -9   1    0.10    0.59
  -4   9  -1    0.56    0.50
   4  -9   1    0.70    0.45
   4  -9   1    0.43    0.46
   4  -9   1   -0.44    0.55
  -5   9  -1    4.21    0.78
   5  -9   1    4.33    0.76
   9   8  -1   -0.53    0.50
   9   8  -1    0.12    0.39
  -9  -8   1    1.04    0.64
  -9  -8   1   -0.75    0.71
   8   8  -1    0.62    0.38
   8   8  -1    0.48    0.55
  -8  -8   1    0.88    0.74
  -8  -8   1    0.27    0.56
   7   8  -1    0.30    0.47
   7   8  -1    0.23    0.31
  -7  -8   1   -0.55    0.62
  -7  -8   1   -0.42    0.48
   6   8  -1    0.10    0.26
   6   8  -1   -0.34    0.40
  -6  -8   1   -0.50    0.60
  -6  -8   1   -0.01    0.45
   5   8  -1   20.04    1.21
   5   8  -1   20.08    0.79
  -5  -8   1   19.62    1.19
  -5  -8   1   20.02    1.38
   4   8  -1    0.41    0.40
   4   8  -1    0.40    0.41
  -4  -8   1    0.36    0.58
  -4  -8   1    0.21    0.41
   3   8  -1    1.43    0.44
   3   8  -1    0.82    0.42
  -3  -8   1    0.08    0.41
  -3  -8   1   -0.12    0.51
   2   8  -1    6.22    0.68
   2   8  -1    6.70    0.67
  -2  -8   1    8.02    0.95
  -2  -8   1    6.57    0.68
   1   8  -1    3.15    0.51
   1   8  -1    3.31    0.52
  -1  -8   1    3.69    0.54
  -1  -8   1    4.25    0.75
   0   8  -1   -0.15    0.34
   0   8  -1    0.67    0.36
   0  -8   1    0.05    0.35
   0  -8   1    0.70    0.52
  -1   8  -1    8.63    0.71
  -1   8  -1    8.47    0.78
   1  -8   1    8.39    0.75
   1  -8   1    7.79    0.51
   1  -8   1    6.29    0.84
  -2   8  -1   19.64    1.12
  -2   8  -1   20.38    1.11
   2  -8   1   21.29    1.12
   2  -8   1   20.30    0.93
   2  -8   1   18.93    1.35
  -3   8  -1    0.70    0.44
   3  -8   1    0.19    0.54
   3  -8   1    0.37    0.39
   3  -8   1    0.01    0.36
  -4   8  -1    3.88    0.68
   4  -8   1    3.26    0.76
   4  -8   1    5.33    0.66
   4  -8   1    3.58    0.61
  -5   8  -1    1.01    0.51
   5  -8   1    0.66    0.46
   5  -8   1    0.52    0.51
  -6   8  -1    0.14    0.52
   6  -8   1   -0.07    0.75
   6  -8   1    0.28    0.61
   9   7  -1   -0.04    0.54
   9   7  -1   -0.03    0.40
  -9  -7   1   -0.27    0.58
  -9  -7   1   -0.09    0.79
   8   7  -1    1.35    0.60
   8   7  -1    0.81    0.41
  -8  -7   1    0.45    0.72
  -8  -7   1    1.59    0.61
   7   7  -1    0.27    0.33
   7   7  -1    0.27    0.45
  -7  -7   1   -0.26    0.45
  -7  -7   1   -0.43    0.62
   6   7  -1    2.80    0.59
   6   7  -1    3.06    0.45
  -6  -7   1    2.91    0.82
  -6  -7   1    3.83    0.67
   5   7  -1    3.09    0.58
   5   7  -1    3.85    0.40
  -5  -7   1    3.35    0.59
  -5  -7   1    3.15    0.71
   4   7  -1   -0.02    0.16
   4   7  -1    0.13    0.34
   4   7  -1   -0.11    0.35
  -4  -7   1   -0.26    0.33
  -4  -7   1    0.21    0.48
   3   7  -1    9.50    0.73
   3   7  -1   10.24    0.77
  -3  -7   1    9.86    0.79
  -3  -7   1   10.57    1.01
   2   7  -1   22.06    1.03
   2   7  -1   18.13    1.00
  -2  -7   1   18.85    0.96
  -2  -7   1   17.70    1.15
   1   7  -1    0.65    0.33
   1   7  -1    0.30    0.30
  -1  -7   1    1.19    0.50
  -1  -7   1    0.75    0.35
   0   7  -1    3.26    0.47
   0   7  -1    2.84    0.45
   0  -7   1    3.52    0.67
   0  -7   1    4.11    0.52
   0  -7   1    2.80    0.23
  -1   7  -1    0.53    0.35
  -1   7  -1   -0.38    0.27
   1  -7   1    0.10    0.32
   1  -7   1   -0.25    0.43
   1  -7   1   -0.05    0.20
  -2   7  -1    0.62    0.36
  -2   7  -1    0.30    0.33
   2  -7   1    0.17    0.33
   2  -7   1    0.00    0.27
   2  -7   1    0.46    0.47
  -3   7  -1    0.90    0.39
  -3   7  -1    1.01    0.41
   3  -7   1    0.08    0.31
   3  -7   1    0.73    0.40
   3  -7   1   -0.46    0.47
  -4   7  -1    0.92    0.46
   4  -7   1    0.93    0.59
   4  -7   1    1.33    0.46
   4  -7   1    1.04    0.46
  -5   7  -1   -0.06    0.40
   5  -7   1    0.57    0.49
   5  -7   1   -0.04    0.41
  -6   7  -1   -0.13    0.49
   6  -7   1    0.23    0.48
   6  -7   1   -0.02    0.56
  -7   7  -1   -0.56    0.42
  -7   7  -1    0.87    0.61
   7  -7   1    0.56    0.56
   7  -7   1    0.04    0.67
  10   6  -1    0.09    0.56
  10   6  -1   -0.49    0.42
 -10  -6   1   -0.60    0.62
   9   6  -1   -0.32    0.38
   9   6  -1   -0.24    0.43
  -9  -6   1   -0.10    0.53
   8   6  -1   -0.20    0.45
   8   6  -1    0.05    0.37
  -8  -6   1    0.81    0.53
   7   6  -1    0.45    0.36
   7   6  -1   -0.24    0.40
  -7  -6   1   -0.40    0.42
   6   6  -1    3.94    0.61
   6   6  -1    4.25    0.51
  -6  -6   1    5.31    0.83
  -6  -6   1    5.05    0.67
   5   6  -1    0.01    0.31
   5   6  -1    0.25    0.24
   5   6  -1   -0.74    0.31
  -5  -6   1   -0.44    0.32
  -5  -6   1   -0.46    0.48
   4   6  -1    0.04    0.28
   4   6  -1   -0.14    0.18
   4   6  -1    0.06    0.32
  -4  -6   1   -0.30    0.30
  -4  -6   1   -0.16    0.42
   3   6  -1    0.49    0.33
   3   6  -1    0.54    0.30
   3   6  -1    1.00    0.15
  -3  -6   1    0.62    0.42
  -3  -6   1    0.70    0.36
   2   6  -1    0.11    0.27
   2   6  -1    0.41    0.30
  -2  -6   1    0.50    0.38
  -2  -6   1    0.45    0.31
   1   6  -1   42.06    1.54
   1   6  -1   43.74    1.54
  -1  -6   1   43.21    1.54
  -1  -6   1   43.94    1.72
   0   6  -1    6.67    0.53
   0   6  -1    4.84    0.51
   0  -6   1    5.15    0.27
   0  -6   1    5.13    0.52
   0  -6   1    5.53    0.67
  -1   6  -1    3.59    0.45
  -1   6  -1    2.80    0.43
   1  -6   1    2.79    0.58
   1  -6   1    2.73    0.44
   1  -6   1    3.51    0.33
  -2   6  -1    1.72    0.38
  -2   6  -1    1.96    0.39
   2  -6   1    2.37    0.43
   2  -6   1    2.69    0.37
   2  -6   1    1.92    0.49
  -3   6  -1    0.52    0.32
  -3   6  -1    0.78    0.36
   3  -6   1    0.81    0.34
   3  -6   1    0.51    0.35
   3  -6   1    0.91    0.48
  -4   6  -1    7.75    0.83
  -4   6  -1    9.84    0.83
   4  -6   1    9.03    0.80
   4  -6   1    8.17    0.77
   4  -6   1    7.59    0.91
  -5   6  -1    0.32    0.41
   5  -6   1    0.07    0.40
   5  -6   1   -0.26    0.43
  -6   6  -1    0.29    0.47
   6  -6   1    0.41    0.45
   6  -6   1   -0.41    0.51
  -7   6  -1    1.48    0.59
  -7   6  -1    0.79    0.47
   7  -6   1    1.09    0.68
   7  -6   1    1.03    0.54
  10   5  -1   -0.22    0.51
  10   5  -1    0.24    0.48
 -10  -5   1    0.01    0.58
   9   5  -1    0.43    0.45
   9   5  -1    0.39    0.51
  -9  -5   1   -0.08    0.56
   8   5  -1    1.36    0.56
   8   5  -1    1.33    0.45
  -8  -5   1   -0.12    0.49
   7   5  -1    0.66    0.46
   7   5  -1    1.19    0.42
  -7  -5   1    0.99    0.53
   6   5  -1   -0.19    0.28
   6   5  -1   -0.34    0.35
  -6  -5   1    0.28    0.39
   5   5  -1    8.58    0.74
   5   5  -1   10.34    0.75
   5   5  -1    9.23    0.61
  -5  -5   1    9.54    0.78
   4   5  -1   29.20    1.17
   4   5  -1   27.66    1.02
   4   5  -1   29.35    1.19
   4   5  -1   27.02    1.19
  -4  -5   1   29.78    1.21
  -4  -5   1   27.43    1.33
   3   5  -1    0.21    0.26
   3   5  -1    0.04    0.14
   3   5  -1   -0.07    0.25
  -3  -5   1   -0.17    0.25
  -3  -5   1   -0.17    0.19
  -3  -5   1    0.14    0.36
   2   5  -1    0.52    0.27
   2   5  -1    0.42    0.26
  -2  -5   1    0.08    0.27
  -2  -5   1    0.25    0.34
  -2  -5   1    0.40    0.23
   1   5  -1    4.98    0.60
   1   5  -1    3.37    0.39
   1   5  -1    4.27    0.42
  -1  -5   1    3.44    0.54
  -1  -5   1    4.20    0.43
  -1  -5   1    3.96    0.41
   0   5  -1   25.31    1.12
   0   5  -1   24.16    1.02
   0   5  -1   27.50    1.02
  -1   5  -1    9.20    0.58
  -1   5  -1    7.62    0.57
  -1   5  -1    8.17    0.65
   1  -5   1    7.94    0.69
   1  -5   1    8.77    0.57
   1  -5   1    8.30    0.45
   1  -5   1    9.35    0.61
  -2   5  -1    2.62    0.47
  -2   5  -1    3.01    0.43
  -2   5  -1    2.20    0.38
   2  -5   1    1.65    0.44
   2  -5   1    2.77    0.34
   2  -5   1    2.52    0.40
  -3   5  -1    0.71    0.30
  -3   5  -1    0.88    0.32
   3  -5   1    0.78    0.33
   3  -5   1    1.23    0.43
   3  -5   1    1.42    0.34
  -4   5  -1   -0.24    0.28
  -4   5  -1   -0.14    0.32
   4  -5   1    0.64    0.35
   4  -5   1   -0.59    0.30
  -5   5  -1    4.59    0.66
   5  -5   1    6.26    0.73
   5  -5   1    4.46    0.61
  -6   5  -1    3.46    0.62
   6  -5   1    3.47    0.60
   6  -5   1    4.90    0.76
  -7   5  -1    0.64    0.50
  -7   5  -1    0.53    0.41
   7  -5   1   -0.04    0.46
   7  -5   1    0.46    0.59
  -8   5  -1    0.52    0.44
  -8   5  -1    0.34    0.52
   8  -5   1   -0.33    0.44
   8  -5   1   -0.03    0.68
  10   4  -1    0.55    0.53
  10   4  -1   -0.07    0.53
 -10  -4   1    0.57    0.63
   9   4  -1    0.35    0.44
   9   4  -1   -0.27    0.45
  -9  -4   1   -0.20    0.53
   8   4  -1    0.48    0.43
   8   4  -1    0.25    0.47
  -8  -4   1    1.69    0.61
   7   4  -1    1.08    0.41
   7   4  -1    0.69    0.45
  -7  -4   1    0.99    0.52
   6   4  -1    0.30    0.36
   6   4  -1    0.09    0.31
   6   4  -1   -0.42    0.27
  -6  -4   1   -0.19    0.40
   5   4  -1    5.32    0.59
   5   4  -1    7.64    0.57
   5   4  -1    7.78    0.62
  -5  -4   1    7.56    0.69
   4   4  -1   19.95    0.94
   4   4  -1   21.00    0.88
   4   4  -1   21.07    0.95
  -4  -4   1   20.13    0.88
  -4  -4   1   17.83    0.89
   3   4  -1    8.56    0.57
   3   4  -1   10.24    0.48
   3   4  -1   10.00    0.60
   3   4  -1   10.93    0.64
  -3  -4   1    9.67    0.62
  -3  -4   1   10.20    0.75
  -3  -4   1    9.95    0.58
   2   4  -1    3.15    0.22
   2   4  -1    3.36    0.39
   2   4  -1    3.38    0.39
  -2  -4   1    3.20    0.35
  -2  -4   1    2.82    0.35
  -2  -4   1    3.50    0.48
   1   4  -1   33.72    1.27
   1   4  -1   31.54    1.15
   1   4  -1   34.01    1.17
  -1  -4   1   33.11    1.16
  -1  -4   1   34.03    1.15
  -1  -4   1   33.04    1.26
   0   4  -1    3.38    0.42
   0   4  -1    2.57    0.33
   0   4  -1    3.01    0.33
   0  -4   1    2.96    0.33
   0  -4   1    2.92    0.43
   0  -4   1    2.42    0.18
   0  -4   1    3.33    0.36
  -1   4  -1   28.72    1.04
  -1   4  -1   27.30    1.10
  -1   4  -1   27.28    1.03
   1  -4   1   26.93    1.14
   1  -4   1   28.08    1.03
   1  -4   1   27.70    0.91
   1  -4   1   28.07    1.05
  -2   4  -1   41.11    1.42
  -2   4  -1   38.15    1.40
  -2   4  -1   39.71    1.47
   2  -4   1   39.10    1.41
   2  -4   1   42.71    1.43
   2  -4   1   40.15    1.50
  -3   4  -1    1.26    0.31
  -3   4  -1    1.72    0.38
  -3   4  -1    1.97    0.35
   3  -4   1    1.88    0.36
   3  -4   1    2.52    0.47
  -4   4  -1    0.34    0.27
  -4   4  -1    1.08    0.37
   4  -4   1    0.57    0.32
  -5   4  -1    2.35    0.49
   5  -4   1    2.02    0.42
   5  -4   1    1.79    0.49
  -6   4  -1    1.82    0.44
   6  -4   1    0.41    0.39
  -7   4  -1    3.48    0.54
  -7   4  -1    3.16    0.67
   7  -4   1    3.48    0.65
   7  -4   1    3.37    0.73
  -8   4  -1    1.38    0.45
  -8   4  -1    1.19    0.59
   8  -4   1    1.41    0.57
   8  -4   1    0.36    0.66
  -9   4  -1   -0.08    0.58
   9  -4   1    0.03    0.53
   9  -4   1   -0.61    0.66
  10   3  -1    0.20    0.55
  10   3  -1    0.76    0.54
 -10  -3   1    0.03    0.63
   9   3  -1    0.94    0.51
   9   3  -1    0.84    0.54
  -9  -3   1   -0.40    0.45
   8   3  -1    0.11    0.59
   8   3  -1   -0.12    0.40
   8   3  -1    0.04    0.46
  -8  -3   1   -0.13    0.50
   7   3  -1    0.27    0.30
   7   3  -1    0.05    0.37
   7   3  -1    0.00    0.40
  -7  -3   1    0.47    0.49
   6   3  -1    0.46    0.35
   6   3  -1    0.21    0.28
   6   3  -1    0.00    0.34
  -6  -3   1    0.29    0.39
   5   3  -1    2.69    0.44
   5   3  -1    3.97    0.42
   5   3  -1    1.63    0.35
  -5  -3   1    2.09    0.42
   4   3  -1    6.73    0.53
   4   3  -1    6.17    0.54
   4   3  -1    6.98    0.49
  -4  -3   1    5.44    0.53
  -4  -3   1    6.68    0.48
   3   3  -1    1.60    0.31
   3   3  -1    2.72    0.33
   3   3  -1    1.95    0.33
  -3  -3   1    2.46    0.36
  -3  -3   1    2.61    0.33
   2   3  -1   46.97    1.51
   2   3  -1   47.11    1.37
   2   3  -1   45.51    1.50
  -2  -3   1   47.18    1.49
  -2  -3   1   45.88    1.50
   1   3  -1    5.54    0.39
   1   3  -1    5.74    0.41
   1   3  -1    5.45    0.46
  -1  -3   1    5.95    0.52
  -1  -3   1    6.40    0.39
  -1  -3   1    5.32    0.41
   0   3  -1    5.15    0.38
   0   3  -1    5.30    0.37
   0   3  -1    5.99    0.48
   0  -3   1    4.62    0.38
   0  -3   1    5.78    0.36
   0  -3   1    3.88    0.39
  -1   3  -1  110.06    3.18
  -1   3  -1  109.46    3.13
  -1   3  -1  106.15    3.12
   1  -3   1  108.64    3.13
   1  -3   1  113.61    3.14
   1  -3   1  105.94    3.18
  -2   3  -1    5.43    0.44
  -2   3  -1    5.02    0.44
  -2   3  -1    5.49    0.43
   2  -3   1    5.37    0.44
   2  -3   1    5.31    0.44
   2  -3   1    5.30    0.49
  -3   3  -1   32.97    1.23
  -3   3  -1   31.49    1.21
  -3   3  -1   30.24    1.17
   3  -3   1   30.93    1.20
   3  -3   1   31.41    1.25
   3  -3   1   31.42    1.20
  -4   3  -1   22.59    1.01
  -4   3  -1   21.47    0.97
  -4   3  -1   20.38    0.98
   4  -3   1   20.31    0.96
  -5   3  -1   -0.13    0.28
  -5   3  -1    0.24    0.29
   5  -3   1    0.02    0.33
  -6   3  -1    0.45    0.37
  -6   3  -1    0.57    0.34
   6  -3   1   -0.46    0.31
  -7   3  -1    0.66    0.41
  -7   3  -1    0.16    0.36
   7  -3   1   -0.05    0.50
   7  -3   1    0.19    0.43
  -8   3  -1    0.50    0.51
  -8   3  -1    0.50    0.36
   8  -3   1    0.23    0.55
   8  -3   1    0.17    0.45
  -9   3  -1   -0.31    0.49
   9  -3   1    0.43    0.74
   9  -3   1   -0.19    0.51
  10   2  -1    0.64    0.59
 -10  -2   1   -0.33    0.52
   9   2  -1    0.56    0.49
  -9  -2   1    0.79    0.55
   8   2  -1    0.11    0.32
   8   2  -1    1.08    0.48
   8   2  -1    0.33    0.43
  -8  -2   1    0.69    0.54
   7   2  -1    3.37    0.59
   7   2  -1    3.83    0.47
   7   2  -1    4.33    0.65
  -7  -2   1    4.08    0.67
  -7  -2   1    3.36    0.43
   6   2  -1    1.83    0.34
   6   2  -1    1.39    0.41
   6   2  -1    1.18    0.41
  -6  -2   1    1.57    0.33
  -6  -2   1    1.26    0.44
   5   2  -1    0.25    0.27
   5   2  -1    0.35    0.23
   5   2  -1    0.20    0.30
  -5  -2   1    0.06    0.27
  -5  -2   1    0.04    0.21
   4   2  -1   24.77    0.91
   4   2  -1   24.89    1.04
  -4  -2   1   25.26    1.01
  -4  -2   1   26.18    1.07
   3   2  -1  198.16    5.31
   3   2  -1  193.27    5.41
   3   2  -1  193.80    5.41
  -3  -2   1  193.10    5.40
  -3  -2   1  187.91    5.41
   2   2  -1   56.32    1.63
   2   2  -1   54.11    1.70
  -2  -2   1   56.14    1.70
   1   2  -1    4.38    0.30
   1   2  -1    4.23    0.20
  -1  -2   1    4.97    0.40
  -1  -2   1    4.87    0.33
   0   2  -1  247.35    6.81
   0  -2   1  239.07    6.80
   0  -2   1  268.51    6.86
  -1   2  -1    0.59    0.18
  -1   2  -1    0.47    0.18
   1  -2   1    0.40    0.18
   1  -2   1    0.58    0.22
  -2   2  -1   15.77    0.67
  -2   2  -1   13.71    0.63
  -2   2  -1   15.74    0.65
   2  -2   1   15.23    0.66
   2  -2   1   15.85    0.68
   2  -2   1   15.15    0.68
  -3   2  -1   70.12    2.18
  -3   2  -1   74.85    2.20
  -3   2  -1   68.00    2.18
   3  -2   1   71.51    2.19
   3  -2   1   68.32    2.17
  -4   2  -1    7.14    0.61
  -4   2  -1    6.44    0.50
  -4   2  -1    7.15    0.55
  -4   2  -1    6.32    0.51
   4  -2   1    5.73    0.54
   4  -2   1    6.54    0.56
  -5   2  -1    2.67    0.39
  -5   2  -1    2.69    0.43
  -5   2  -1    1.93    0.39
  -5   2  -1    2.80    0.48
   5  -2   1    1.74    0.40
  -6   2  -1    1.16    0.36
  -6   2  -1    1.34    0.41
   6  -2   1    0.93    0.40
  -7   2  -1    0.18    0.33
  -7   2  -1    0.66    0.46
   7  -2   1    0.49    0.41
  -8   2  -1    0.51    0.48
  -8   2  -1    0.93    0.39
   8  -2   1    0.80    0.63
   8  -2   1    0.24    0.45
  -9   2  -1    1.55    0.42
  -9   2  -1    0.85    0.58
   9  -2   1    1.06    0.70
   9  -2   1    0.38    0.49
  10   1  -1   -0.07    0.56
  10   1  -1   -0.47    0.57
 -10  -1   1   -0.10    0.59
   9   1  -1   -0.45    0.41
   9   1  -1    0.04    0.49
  -9  -1   1    0.17    0.54
   8   1  -1    0.71    0.48
   8   1  -1    0.03    0.43
  -8  -1   1    0.54    0.29
  -8  -1   1   -0.03    0.42
   7   1  -1    7.97    0.81
   7   1  -1    8.85    0.91
  -7  -1   1    9.01    0.86
  -7  -1   1    8.75    0.57
   6   1  -1   13.08    0.65
   6   1  -1   11.06    0.78
   6   1  -1   11.94    0.82
  -6  -1   1   12.45    0.62
  -6  -1   1   12.28    0.86
   5   1  -1    0.30    0.30
   5   1  -1    0.45    0.23
  -5  -1   1    0.01    0.21
  -5  -1   1   -0.11    0.28
  -5  -1   1    0.03    0.18
   4   1  -1    0.29    0.19
   4   1  -1    0.47    0.25
   4   1  -1    0.42    0.27
  -4  -1   1    0.44    0.28
  -4  -1   1    0.36    0.23
  -4  -1   1    0.50    0.18
   3   1  -1    9.80    0.53
   3   1  -1   10.08    0.43
   3   1  -1   10.52    0.56
  -3  -1   1   10.42    0.54
  -3  -1   1    9.35    0.42
  -3  -1   1    9.07    0.53
   2   1  -1   79.24    2.22
   2   1  -1   79.97    2.29
  -2  -1   1   80.08    2.32
   1   1  -1    4.77    0.26
   1   1  -1    3.66    0.20
  -1  -1   1    4.28    0.24
   0   1  -1   52.99    1.40
   0  -1   1   44.22    1.39
  -1   1  -1    1.98    0.19
   1  -1   1    2.29    0.19
   1  -1   1    2.06    0.20
  -2   1  -1    7.86    0.41
  -2   1  -1    7.93    0.45
   2  -1   1    8.01    0.45
  -3   1  -1  239.27    6.62
  -3   1  -1  241.06    6.67
  -3   1  -1  246.87    6.66
  -3   1  -1  245.51    6.69
   3  -1   1  239.45    6.68
   3  -1   1  239.92    6.68
  -4   1  -1   15.99    0.70
  -4   1  -1   15.11    0.75
  -4   1  -1   14.00    0.77
  -5   1  -1    3.61    0.42
  -5   1  -1    3.82    0.50
  -5   1  -1    3.40    0.40
   5  -1   1    3.07    0.46
  -6   1  -1    5.00    0.51
  -6   1  -1    4.73    0.57
   6  -1   1    5.04    0.61
  -7   1  -1    0.06    0.30
  -7   1  -1    0.15    0.41
   7  -1   1    0.42    0.41
  -8   1  -1    1.91    0.43
  -8   1  -1    2.30    0.61
   8  -1   1    1.39    0.55
  -9   1  -1    1.55    0.64
  -9   1  -1    2.20    0.47
   9  -1   1    1.45    0.56
   9  -1   1    1.57    0.74
 -10   1  -1    1.27    0.65
  10  -1   1    1.34    0.63
  10  -1   1    0.38    0.72
  10   0  -1    0.80    0.57
  10   0  -1    0.74    0.64
 -10   0   1    0.70    0.67
   9   0  -1   -0.40    0.44
   9   0  -1   -0.24    0.47
  -9   0   1    1.08    0.61
   8   0  -1    1.47    0.54
   8   0  -1    1.07    0.50
  -8   0   1    1.00    0.31
  -8   0   1    0.06    0.46
   7   0  -1    2.40    0.53
   7   0  -1    3.17    0.59
  -7   0   1    4.30    0.43
  -7   0   1    3.66    0.64
   6   0  -1    2.97    0.50
   6   0  -1    3.28    0.55
  -6   0   1    3.22    0.35
  -6   0   1    2.86    0.49
   5   0  -1   23.32    1.10
   5   0  -1   22.84    1.06
  -5   0   1   25.84    1.10
  -5   0   1   25.96    0.88
  -5   0   1   25.74    1.12
   4   0  -1    1.69    0.36
   4   0  -1    2.27    0.38
   4   0  -1    1.65    0.30
  -4   0   1    1.45    0.30
  -4   0   1    1.92    0.32
  -4   0   1    2.12    0.23
   3   0  -1    2.01    0.30
   3   0  -1    1.47    0.19
   3   0  -1    1.68    0.29
   3   0  -1    1.17    0.29
  -3   0   1    1.82    0.19
  -3   0   1    1.14    0.26
  -3   0   1    1.49    0.29
   2   0  -1    5.23    0.37
   2   0  -1    5.44    0.36
  -2   0   1    5.15    0.23
  -2   0   1    5.46    0.35
  -1   0  -1   66.99    1.86
  -2   0  -1   28.42    0.89
  -2   0  -1   28.11    0.91
   2   0   1   28.02    0.91
   2   0   1   26.61    0.88
  -3   0  -1    5.69    0.40
  -3   0  -1    5.94    0.41
  -3   0  -1    6.67    0.45
   3   0   1    6.41    0.41
   3   0   1    5.82    0.44
   3   0   1    5.62    0.42
  -4   0  -1   33.73    1.19
  -4   0  -1   32.12    1.12
  -4   0  -1   30.23    1.18
   4   0   1   33.48    1.22
   4   0   1   33.05    1.22
   4   0   1   32.34    1.11
  -5   0  -1  107.10    3.18
  -5   0  -1  110.37    3.32
  -5   0  -1  110.32    3.34
   5   0   1  106.96    3.31
   5   0   1  111.38    3.35
  -6   0  -1    6.40    0.65
  -6   0  -1    8.60    0.59
   6   0   1    8.62    0.73
  -7   0  -1    0.74    0.33
  -7   0  -1   -0.05    0.40
   7   0   1    0.17    0.40
  -8   0  -1    0.05    0.46
  -8   0  -1    0.38    0.35
   8   0   1   -0.16    0.42
  -9   0  -1    0.31    0.37
  -9   0  -1    0.89    0.56
   9   0   1    0.49    0.53
 -10   0  -1    0.72    0.63
  10   0   1    0.01    0.48
  10   0   1   -0.59    0.58
   9  -1  -1    1.06    0.52
   9  -1  -1    1.49    0.66
  -9   1   1    1.34    0.58
   8  -1  -1    2.49    0.59
   8  -1  -1    1.56    0.58
  -8   1   1    2.37    0.38
  -8   1   1    2.13    0.61
   7  -1  -1    0.42    0.42
   7  -1  -1    0.81    0.48
  -7   1   1    0.61    0.27
  -7   1   1    0.26    0.43
   6  -1  -1    3.31    0.56
   6  -1  -1    2.36    0.50
  -6   1   1    3.52    0.54
  -6   1   1    3.03    0.35
   5  -1  -1    1.18    0.38
   5  -1  -1    1.45    0.41
  -5   1   1    1.48    0.35
  -5   1   1    1.11    0.24
  -5   1   1    1.03    0.36
   4  -1  -1    1.11    0.31
   4  -1  -1    1.24    0.31
   4  -1  -1    1.21    0.27
  -4   1   1    1.62    0.32
  -4   1   1    2.11    0.24
  -4   1   1    1.19    0.30
   3  -1  -1   34.24    1.22
   3  -1  -1   36.07    1.24
   3  -1  -1   36.42    1.29
  -3   1   1   38.72    1.25
  -3   1   1   35.92    1.09
  -3   1   1   35.47    1.25
   2  -1  -1    0.58    0.22
   2  -1  -1    1.29    0.22
   2  -1  -1    1.01    0.20
  -2   1   1    0.91    0.18
  -2   1   1    0.88    0.20
   1  -1  -1    0.29    0.14
   1  -1  -1    0.24    0.10
  -1   1   1    0.21    0.10
  -2  -1  -1   53.41    1.57
  -2  -1  -1   53.17    1.56
   2   1   1   53.48    1.57
  -3  -1  -1    2.05    0.29
  -3  -1  -1    1.92    0.26
  -3  -1  -1    1.80    0.24
   3   1   1    1.78    0.28
   3   1   1    1.87    0.25
   3   1   1    1.79    0.25
  -4  -1  -1   25.23    0.96
  -4  -1  -1   26.58    1.02
  -4  -1  -1   27.32    1.05
   4   1   1   29.34    1.07
   4   1   1   27.45    0.98
   4   1   1   26.06    1.03
  -5  -1  -1    2.06    0.34
  -5  -1  -1    2.03    0.38
  -5  -1  -1    1.69    0.32
   5   1   1    2.07    0.38
   5   1   1    2.22    0.37
   5   1   1    1.58    0.36
  -6  -1  -1    4.81    0.49
  -6  -1  -1    4.84    0.60
   6   1   1    3.95    0.56
   6   1   1    3.47    0.44
  -7  -1  -1   33.72    1.32
  -7  -1  -1   36.44    1.55
   7   1   1   32.72    1.30
   7   1   1   30.40    1.43
  -8  -1  -1   -0.15    0.32
  -8  -1  -1   -0.32    0.43
   8   1   1   -0.24    0.41
  -9  -1  -1   -0.17    0.45
  -9  -1  -1    0.45    0.38
   9   1   1   -0.10    0.41
 -10  -1  -1    0.23    0.61
  10   1   1    0.07    0.52
  10   1   1    0.22    0.58
   9  -2  -1    0.71    0.52
   9  -2  -1    1.07    0.70
  -9   2   1    0.34    0.50
   8  -2  -1   -0.66    0.41
   8  -2  -1    0.12    0.54
  -8   2   1   -0.10    0.50
  -8   2   1   -0.01    0.27
   7  -2  -1    0.51    0.48
   7  -2  -1    1.23    0.50
  -7   2   1    0.46    0.27
  -7   2   1    1.29    0.46
   6  -2  -1    1.11    0.42
   6  -2  -1    1.36    0.48
  -6   2   1    2.21    0.33
  -6   2   1    1.45    0.46
   5  -2  -1    2.45    0.46
   5  -2  -1    2.83    0.48
  -5   2   1    2.73    0.45
  -5   2   1    3.47    0.35
  -5   2   1    2.49    0.40
   4  -2  -1    0.59    0.28
   4  -2  -1   -0.04    0.28
  -4   2   1   -0.06    0.19
  -4   2   1    0.05    0.30
  -4   2   1    0.37    0.27
  -4   2   1   -0.01    0.22
   3  -2  -1  119.33    3.48
   3  -2  -1  120.87    3.47
   3  -2  -1  116.19    3.52
  -3   2   1  118.11    3.47
  -3   2   1  124.60    3.58
  -3   2   1  119.33    3.47
   2  -2  -1   18.14    0.75
   2  -2  -1   18.35    0.70
   2  -2  -1   17.05    0.68
  -2   2   1   17.50    0.68
  -2   2   1   17.73    0.79
  -2   2   1   16.44    0.70
   1  -2  -1    1.80    0.21
   1  -2  -1    1.39    0.18
   1  -2  -1    1.58    0.23
  -1   2   1    0.43    0.20
   0  -2  -1  166.41    4.53
   0  -2  -1  172.00    4.63
   0   2   1  163.89    4.50
  -1  -2  -1   45.11    1.36
  -1  -2  -1   44.17    1.28
   1   2   1   44.71    1.27
  -2  -2  -1   31.65    1.05
  -2  -2  -1   30.23    1.01
  -2  -2  -1   30.75    0.99
   2   2   1   31.18    0.99
  -3  -2  -1  242.50    6.78
  -3  -2  -1  243.20    6.80
  -3  -2  -1  254.35    6.80
   3   2   1  247.63    6.79
   3   2   1  258.73    6.82
   3   2   1  241.74    6.79
  -4  -2  -1   60.57    1.88
  -4  -2  -1   57.66    1.83
  -4  -2  -1   59.08    1.90
   4   2   1   56.69    1.88
   4   2   1   58.01    1.84
   4   2   1   62.43    1.91
  -5  -2  -1   -0.02    0.23
  -5  -2  -1    0.02    0.27
  -5  -2  -1    0.01    0.21
   5   2   1    0.10    0.27
   5   2   1    0.21    0.24
   5   2   1   -0.22    0.22
  -6  -2  -1    6.45    0.57
  -6  -2  -1    4.24    0.53
   6   2   1    6.75    0.59
   6   2   1    5.47    0.61
  -7  -2  -1    1.18    0.38
  -7  -2  -1    1.85    0.50
   7   2   1    1.40    0.39
   7   2   1    1.18    0.43
  -8  -2  -1    0.13    0.35
  -8  -2  -1    0.41    0.49
   8   2   1    0.26    0.40
  -9  -2  -1    1.84    0.63
  -9  -2  -1    0.96    0.40
   9   2   1    1.08    0.49
 -10  -2  -1    0.52    0.41
 -10  -2  -1   -0.42    0.56
  10   2   1    0.09    0.55
  10   2   1   -0.15    0.45
   9  -3  -1    0.54    0.69
   9  -3  -1    0.60    0.53
  -9   3   1    0.77    0.60
   8  -3  -1   -0.43    0.41
   8  -3  -1   -0.28    0.56
  -8   3   1    0.07    0.45
   7  -3  -1    0.49    0.41
   7  -3  -1    1.18    0.56
  -7   3   1    1.64    0.51
  -7   3   1    0.83    0.32
   6  -3  -1    2.96    0.51
   6  -3  -1    2.09    0.56
  -6   3   1    2.88    0.40
  -6   3   1    1.96    0.49
   5  -3  -1    0.32    0.32
   5  -3  -1    0.11    0.37
  -5   3   1    0.55    0.31
  -5   3   1    0.27    0.27
  -5   3   1   -0.05    0.30
   4  -3  -1    2.01    0.37
   4  -3  -1    2.20    0.43
  -4   3   1    2.05    0.39
  -4   3   1    2.77    0.39
   3  -3  -1   34.35    1.23
   3  -3  -1   34.18    1.28
   3  -3  -1   33.79    1.24
  -3   3   1   33.98    1.34
  -3   3   1   35.51    1.24
  -3   3   1   34.04    1.25
   2  -3  -1    5.04    0.43
   2  -3  -1    4.93    0.41
   2  -3  -1    4.89    0.38
  -2   3   1    4.81    0.37
  -2   3   1    4.71    0.40
  -2   3   1    5.94    0.54
   1  -3  -1  104.16    2.96
   1  -3  -1  102.61    3.09
   1  -3  -1  105.45    2.93
   1  -3  -1  101.42    2.93
  -1   3   1  108.69    3.10
  -1   3   1  101.95    2.94
  -1   3   1  104.00    2.95
  -1   3   1  104.87    2.94
   0  -3  -1   11.75    0.45
   0  -3  -1   11.72    0.62
   0  -3  -1   11.46    0.46
   0  -3  -1   11.03    0.45
   0   3   1   11.42    0.45
   0   3   1   11.77    0.45
   0   3   1   11.10    0.45
   0   3   1   11.42    0.59
  -1  -3  -1   -0.03    0.22
  -1  -3  -1    0.36    0.13
  -1  -3  -1    0.14    0.14
   1   3   1    0.48    0.15
   1   3   1   -0.21    0.21
   1   3   1    0.09    0.14
  -2  -3  -1   17.82    0.80
  -2  -3  -1   19.66    0.69
  -2  -3  -1   19.54    0.72
   2   3   1   21.06    0.78
   2   3   1   19.30    0.83
   2   3   1   19.68    0.72
   2   3   1   19.67    0.72
  -3  -3  -1   26.78    1.00
  -3  -3  -1   26.56    0.94
  -3  -3  -1   27.03    1.04
  -3  -3  -1   25.80    0.98
   3   3   1   26.34    0.99
   3   3   1   27.96    0.98
  -4  -3  -1   14.72    0.70
  -4  -3  -1   13.80    0.73
  -4  -3  -1   14.41    0.68
   4   3   1   14.41    0.72
   4   3   1   14.72    0.71
   4   3   1   15.64    0.73
  -5  -3  -1    4.20    0.48
  -5  -3  -1    3.74    0.44
   5   3   1    3.04    0.41
   5   3   1    3.66    0.42
   5   3   1    2.99    0.40
  -6  -3  -1    0.11    0.29
  -6  -3  -1    0.23    0.31
   6   3   1    0.15    0.30
   6   3   1    0.01    0.29
   6   3   1   -0.15    0.33
  -7  -3  -1    1.80    0.43
  -7  -3  -1    1.01    0.43
   7   3   1    1.51    0.41
  -8  -3  -1    1.79    0.46
  -8  -3  -1    2.75    0.63
   8   3   1    2.04    0.54
  -9  -3  -1    2.58    0.70
  -9  -3  -1    2.81    0.53
   9   3   1    1.93    0.58
 -10  -3  -1    0.40    0.59
 -10  -3  -1   -0.57    0.38
  10   3   1    0.38    0.52
   8  -4  -1    0.93    0.54
   8  -4  -1    0.54    0.65
  -8   4   1    0.61    0.54
   7  -4  -1    3.42    0.61
   7  -4  -1    2.36    0.70
  -7   4   1    2.52    0.43
  -7   4   1    2.76    0.59
   6  -4  -1    2.58    0.59
   6  -4  -1    1.34    0.44
  -6   4   1    2.54    0.41
   5  -4  -1   11.59    0.84
   5  -4  -1   12.86    0.96
  -5   4   1   12.80    0.85
  -5   4   1   12.73    0.84
   4  -4  -1    4.08    0.49
   4  -4  -1    5.43    0.62
  -4   4   1    5.42    0.56
  -4   4   1    4.27    0.48
   3  -4  -1    0.85    0.27
   3  -4  -1    1.28    0.32
  -3   4   1    1.26    0.29
  -3   4   1    1.10    0.30
   2  -4  -1   14.23    0.85
   2  -4  -1   13.99    0.67
   2  -4  -1   13.34    0.65
   2  -4  -1   14.25    0.69
  -2   4   1   12.96    0.66
  -2   4   1   14.41    0.80
  -2   4   1   13.34    0.64
   1  -4  -1   10.33    0.52
   1  -4  -1   10.29    0.67
   1  -4  -1   10.95    0.54
   1  -4  -1    9.87    0.53
  -1   4   1   11.74    0.54
  -1   4   1   11.89    0.67
  -1   4   1   11.76    0.54
   0  -4  -1    7.43    0.39
   0  -4  -1    6.57    0.39
   0  -4  -1    6.56    0.56
   0  -4  -1    6.70    0.37
   0   4   1    6.28    0.38
   0   4   1    7.14    0.39
   0   4   1    7.57    0.37
   0   4   1    7.06    0.54
  -1  -4  -1    0.51    0.29
  -1  -4  -1    0.43    0.18
  -1  -4  -1    0.79    0.18
   1   4   1    0.44    0.18
   1   4   1    0.48    0.14
   1   4   1    0.56    0.19
   1   4   1    0.85    0.30
  -2  -4  -1    0.88    0.33
  -2  -4  -1    0.83    0.22
  -2  -4  -1    0.75    0.18
   2   4   1    0.31    0.22
   2   4   1    0.55    0.30
   2   4   1    0.75    0.21
   2   4   1    0.44    0.20
  -3  -4  -1   16.75    0.68
  -3  -4  -1   16.06    0.83
  -3  -4  -1   15.47    0.70
   3   4   1   15.25    0.71
   3   4   1   16.42    0.75
   3   4   1   16.58    0.71
  -4  -4  -1    1.71    0.34
  -4  -4  -1    0.77    0.24
  -4  -4  -1    1.33    0.38
   4   4   1    1.04    0.29
   4   4   1    1.39    0.32
   4   4   1    1.17    0.30
  -5  -4  -1    3.39    0.44
  -5  -4  -1    3.79    0.47
   5   4   1    3.20    0.43
   5   4   1    2.86    0.42
   5   4   1    2.40    0.38
  -6  -4  -1    3.52    0.51
  -6  -4  -1    4.27    0.53
   6   4   1    4.58    0.55
  -7  -4  -1    1.00    0.45
  -7  -4  -1    1.20    0.43
   7   4   1    0.06    0.34
  -8  -4  -1    1.49    0.49
  -8  -4  -1    0.81    0.54
  -9  -4  -1    0.93    0.54
  -9  -4  -1    0.03    0.42
 -10  -4  -1    0.34    0.62
   8  -5  -1    0.61    0.71
   8  -5  -1    0.93    0.53
  -8   5   1    0.15    0.54
   7  -5  -1   -0.10    0.40
   7  -5  -1   -0.19    0.59
  -7   5   1   -0.02    0.33
  -7   5   1    0.32    0.47
   6  -5  -1    0.22    0.54
   6  -5  -1    0.34    0.40
  -6   5   1    0.41    0.44
  -6   5   1    0.32    0.34
   5  -5  -1    0.69    0.47
   5  -5  -1    0.66    0.40
  -5   5   1    1.09    0.39
  -5   5   1    0.48    0.39
   4  -5  -1    0.34    0.32
   4  -5  -1    0.12    0.36
  -4   5   1    0.21    0.32
  -4   5   1   -0.34    0.26
   3  -5  -1    2.17    0.38
   3  -5  -1    2.79    0.45
  -3   5   1    3.63    0.47
  -3   5   1    2.61    0.39
   2  -5  -1    2.06    0.38
   2  -5  -1    1.85    0.32
   2  -5  -1    2.18    0.36
   2  -5  -1    1.59    0.46
  -2   5   1    2.39    0.34
  -2   5   1    2.23    0.34
   1  -5  -1   31.41    1.12
   1  -5  -1   32.40    1.37
   1  -5  -1   33.21    1.14
   1  -5  -1   32.80    1.14
  -1   5   1   33.62    1.17
  -1   5   1   32.79    1.34
  -1   5   1   31.04    1.14
   0   5   1   14.84    0.82
   0   5   1   14.96    0.66
   0   5   1   15.21    0.65
  -1  -5  -1   29.18    1.27
  -1  -5  -1   34.36    1.12
  -1  -5  -1   33.32    1.09
   1   5   1   33.50    1.31
   1   5   1   34.34    1.13
   1   5   1   30.78    1.11
   1   5   1   32.80    1.00
  -2  -5  -1    4.22    0.39
  -2  -5  -1    4.39    0.54
  -2  -5  -1    4.50    0.37
   2   5   1    4.04    0.46
   2   5   1    4.07    0.39
   2   5   1    4.77    0.57
   2   5   1    4.29    0.40
  -3  -5  -1    0.36    0.18
  -3  -5  -1    0.47    0.34
  -3  -5  -1   -0.04    0.22
   3   5   1    0.21    0.23
   3   5   1   -0.21    0.22
   3   5   1    0.35    0.27
  -4  -5  -1   17.82    0.86
  -4  -5  -1   17.00    0.98
  -4  -5  -1   17.11    0.83
   4   5   1   17.51    0.83
   4   5   1   16.75    0.83
   4   5   1   18.88    0.89
  -5  -5  -1   16.42    0.90
  -5  -5  -1   16.70    1.02
   5   5   1   16.24    0.90
   5   5   1   15.53    0.84
  -6  -5  -1    2.24    0.58
  -6  -5  -1    2.39    0.50
   6   5   1    1.13    0.40
   6   5   1    2.18    0.41
  -7  -5  -1    0.13    0.43
   7   5   1   -0.02    0.36
  -8  -5  -1    0.54    0.48
   8   5   1    0.48    0.44
  -9  -5  -1    0.22    0.57
   9   5   1    0.28    0.47
 -10  -5  -1    1.55    0.69
  10   5   1    0.68    0.58
   7  -6  -1    0.66    0.52
   7  -6  -1    0.80    0.62
  -7   6   1   -0.26    0.46
   6  -6  -1    0.20    0.43
   6  -6  -1    0.19    0.54
  -6   6   1    0.67    0.47
   5  -6  -1    2.43    0.60
   5  -6  -1    2.47    0.51
  -5   6   1    1.94    0.50
   4  -6  -1    0.16    0.33
   4  -6  -1    1.11    0.44
  -4   6   1    1.33    0.38
  -4   6   1    0.67    0.38
   3  -6  -1   -0.06    0.28
   3  -6  -1    0.33    0.50
   3  -6  -1    0.31    0.32
  -3   6   1   -0.43    0.23
  -3   6   1   -0.12    0.30
   2  -6  -1   15.90    1.05
   2  -6  -1   16.24    0.84
   2  -6  -1   16.48    0.82
  -2   6   1   16.95    0.83
  -2   6   1   16.42    0.81
   1  -6  -1    0.04    0.33
   1  -6  -1   -0.13    0.23
   1  -6  -1    0.00    0.22
  -1   6   1    0.03    0.22
  -1   6   1   -0.41    0.23
   0  -6  -1    2.16    0.31
   0  -6  -1    1.76    0.45
   0  -6  -1    2.39    0.28
   0  -6  -1    2.45    0.33
   0   6   1    2.39    0.33
   0   6   1    2.37    0.33
  -1  -6  -1   23.57    1.18
  -1  -6  -1   23.69    0.90
  -1  -6  -1   24.58    0.93
   1   6   1   24.52    0.94
   1   6   1   22.88    0.77
   1   6   1   23.50    0.94
  -2  -6  -1    1.19    0.26
  -2  -6  -1    1.65    0.48
  -2  -6  -1    0.84    0.28
   2   6   1    1.00    0.17
   2   6   1    0.97    0.29
   2   6   1    1.27    0.30
   2   6   1    1.94    0.49
  -3  -6  -1    4.54    0.64
  -3  -6  -1    4.41    0.45
   3   6   1    3.50    0.43
   3   6   1    3.17    0.41
  -4  -6  -1    2.98    0.59
  -4  -6  -1    3.31    0.45
   4   6   1    2.69    0.44
   4   6   1    2.53    0.40
  -5  -6  -1   -0.15    0.43
  -5  -6  -1    0.06    0.34
   5   6   1   -0.22    0.30
   5   6   1    0.31    0.31
  -6  -6  -1    2.70    0.65
  -6  -6  -1    3.84    0.58
   6   6   1    3.10    0.52
   6   6   1    3.61    0.56
  -7  -6  -1    0.58    0.46
  -7  -6  -1    1.32    0.61
   7   6   1    0.98    0.46
  -8  -6  -1    0.31    0.59
  -8  -6  -1   -0.93    0.43
   8   6   1    0.62    0.46
  -9  -6  -1   -0.92    0.48
  -9  -6  -1   -1.46    0.56
   9   6   1    0.04    0.46
 -10  -6  -1   -1.18    0.57
 -10  -6  -1   -0.72    0.73
  10   6   1   -0.39    0.47
   7  -7  -1   -0.67    0.63
  -7   7   1    0.86    0.54
   6  -7  -1    1.54    0.52
   6  -7  -1    0.52    0.61
  -6   7   1    0.30    0.48
   5  -7  -1    0.43    0.51
   5  -7  -1    0.06    0.41
  -5   7   1   -0.15    0.43
   4  -7  -1    2.09    0.48
   4  -7  -1    3.32    0.59
  -4   7   1    1.91    0.47
   3  -7  -1    2.66    0.48
   3  -7  -1    2.15    0.67
   3  -7  -1    3.16    0.52
  -3   7   1    2.44    0.46
  -3   7   1    3.06    0.52
   2  -7  -1    0.41    0.31
   2  -7  -1    0.77    0.34
   2  -7  -1    0.34    0.48
  -2   7   1    0.45    0.31
  -2   7   1    0.19    0.31
   1  -7  -1    1.52    0.32
   1  -7  -1    0.42    0.44
   1  -7  -1    1.70    0.35
  -1   7   1    1.39    0.35
  -1   7   1    1.09    0.33
   0  -7  -1    5.32    0.47
   0  -7  -1    3.58    0.65
   0  -7  -1    4.12    0.37
   0   7   1    4.37    0.48
   0   7   1    4.24    0.46
  -1  -7  -1    3.20    0.40
  -1  -7  -1    2.56    0.58
   1   7   1    2.45    0.38
   1   7   1    3.10    0.40
  -2  -7  -1    9.75    0.63
  -2  -7  -1    6.46    0.75
   2   7   1   10.65    0.40
   2   7   1   10.55    0.65
   2   7   1   10.19    0.66
  -3  -7  -1   18.04    0.88
  -3  -7  -1   17.87    1.10
   3   7   1   16.33    0.89
   3   7   1   19.24    0.91
  -4  -7  -1    0.63    0.50
  -4  -7  -1    0.65    0.35
   4   7   1    0.47    0.32
   4   7   1    0.15    0.32
  -5  -7  -1    7.15    0.66
  -5  -7  -1    7.43    0.87
   5   7   1    7.81    0.71
   5   7   1    6.04    0.66
  -6  -7  -1    3.94    0.72
  -6  -7  -1    2.89    0.55
   6   7   1    2.96    0.52
   6   7   1    2.68    0.56
  -7  -7  -1    1.09    0.62
  -7  -7  -1    0.81    0.51
   7   7   1    1.16    0.48
  -8  -7  -1    0.85    0.53
  -8  -7  -1    0.06    0.60
   8   7   1   -0.53    0.41
  -9  -7  -1   -0.38    0.65
  -9  -7  -1    0.53    0.55
   9   7   1    0.01    0.49
 -10  -7  -1   -0.05    0.59
 -10  -7  -1   -0.84    0.69
  10   7   1    0.21    0.50
  10   7   1   -0.59    0.44
   6  -8  -1    0.08    0.63
  -6   8   1    0.14    0.52
   5  -8  -1    0.84    0.57
  -5   8   1    0.65    0.48
   4  -8  -1    3.28    0.56
   4  -8  -1    4.66    0.68
  -4   8   1    3.49    0.62
   3  -8  -1    0.12    0.38
   3  -8  -1    0.28    0.35
   3  -8  -1    0.57    0.59
  -3   8   1    0.05    0.37
   2  -8  -1    1.44    0.62
   2  -8  -1    3.07    0.48
   2  -8  -1    2.56    0.44
  -2   8   1    3.08    0.49
  -2   8   1    2.98    0.49
   1  -8  -1   26.05    1.05
   1  -8  -1   25.91    1.12
   1  -8  -1   24.74    1.45
  -1   8   1   25.07    1.14
  -1   8   1   24.25    1.15
   0  -8  -1    0.79    0.32
   0  -8  -1    1.23    0.57
   0   8   1    1.15    0.35
   0   8   1    0.88    0.33
  -1  -8  -1    0.79    0.32
  -1  -8  -1   -0.05    0.50
   1   8   1    0.63    0.33
   1   8   1    0.50    0.30
  -2  -8  -1    0.56    0.49
  -2  -8  -1    0.62    0.32
   2   8   1   -0.15    0.28
   2   8   1    0.32    0.31
  -3  -8  -1    2.71    0.46
  -3  -8  -1    2.33    0.60
   3   8   1    2.37    0.43
   3   8   1    2.59    0.21
   3   8   1    2.24    0.45
  -4  -8  -1   -0.25    0.51
  -4  -8  -1    0.10    0.37
   4   8   1    0.10    0.30
   4   8   1    0.02    0.34
  -5  -8  -1    3.84    0.72
  -5  -8  -1    4.86    0.63
   5   8   1    4.57    0.62
   5   8   1    5.12    0.62
  -6  -8  -1    1.79    0.66
  -6  -8  -1    1.31    0.49
   6   8   1    1.05    0.47
   6   8   1    2.32    0.50
  -7  -8  -1   -0.42    0.54
  -7  -8  -1    0.25    0.46
   7   8   1    0.63    0.47
  -8  -8  -1    2.10    0.73
  -8  -8  -1    1.09    0.56
   8   8   1    2.33    0.65
  -9  -8  -1    0.29    0.60
  -9  -8  -1   -0.26    0.62
   9   8   1   -0.26    0.49
   5  -9  -1    1.70    0.68
  -5   9   1    0.91    0.56
   4  -9  -1    1.08    0.52
  -4   9   1    0.15    0.45
   3  -9  -1    1.11    0.48
   3  -9  -1    0.05    0.40
   3  -9  -1    0.27    0.65
  -3   9   1    0.06    0.39
   2  -9  -1    0.95    0.67
   2  -9  -1    1.50    0.42
   2  -9  -1    1.31    0.43
  -2   9   1    0.83    0.42
   1  -9  -1    2.38    0.46
   1  -9  -1    2.82    0.41
   1  -9  -1    3.02    0.74
  -1   9   1    2.36    0.50
   0  -9  -1   -0.01    0.48
   0  -9  -1   -0.11    0.30
   0   9   1   -0.26    0.32
   0   9   1   -0.28    0.33
  -1  -9  -1    2.37    0.65
  -1  -9  -1    3.33    0.50
   1   9   1    3.30    0.50
   1   9   1    2.31    0.47
  -2  -9  -1   -0.58    0.47
  -2  -9  -1   -0.60    0.31
   2   9   1   -0.03    0.32
   2   9   1   -0.09    0.33
  -3  -9  -1   -0.22    0.53
  -3  -9  -1   -0.47    0.32
   3   9   1    0.05    0.35
   3   9   1    0.07    0.34
  -4  -9  -1    4.75    0.87
  -4  -9  -1    6.06    0.67
   4   9   1    5.01    0.31
   4   9   1    4.58    0.64
   4   9   1    5.64    0.64
  -5  -9  -1   20.61    1.15
  -5  -9  -1   22.66    1.44
   5   9   1   19.68    1.17
   5   9   1   19.25    1.16
  -6  -9  -1    0.65    0.46
  -6  -9  -1   -0.20    0.54
   6   9   1   -0.11    0.43
  -7  -9  -1    0.58    0.61
  -7  -9  -1   -0.10    0.48
   7   9   1    0.59    0.49
  -8  -9  -1   -0.47    0.50
  -8  -9  -1   -0.12    0.57
   8   9   1   -0.27    0.49
  -9  -9  -1   -0.75    0.55
  -9  -9  -1   -0.21    0.61
   9   9   1   -0.56    0.50
   9   9   1    0.02    0.38
   4 -10  -1    0.94    0.57
  -4  10   1    0.08    0.47
   3 -10  -1    0.98    0.74
   3 -10  -1    0.78    0.48
  -3  10   1    0.60    0.46
   2 -10  -1   -0.59    0.32
   2 -10  -1    0.18    0.63
  -2  10   1   -0.61    0.35
   1 -10  -1   -0.28    0.27
   1 -10  -1    0.73    0.63
  -1  10   1   -0.01    0.37
   0 -10  -1    0.34    0.36
   0 -10  -1    0.46    0.61
   0  10   1    0.98    0.44
  -1 -10  -1   11.79    0.83
  -1 -10  -1    8.76    1.07
   1  10   1    9.91    0.86
  -2 -10  -1    1.03    0.63
  -2 -10  -1    1.45    0.45
   2  10   1    2.07    0.49
  -3 -10  -1    1.61    0.47
  -3 -10  -1    1.76    0.68
   3  10   1    1.39    0.48
  -4 -10  -1    0.40    0.55
  -4 -10  -1    0.11    0.43
   4  10   1    0.62    0.43
  -5 -10  -1   -0.18    0.42
  -5 -10  -1   -0.74    0.55
   5  10   1    0.10    0.40
  -6 -10  -1   -0.15    0.44
  -6 -10  -1    0.31    0.61
   6  10   1    1.24    0.53
  -7 -10  -1    2.19    0.62
  -7 -10  -1    2.52    0.78
   7  10   1    2.05    0.63
  -8 -10  -1    1.01    0.73
   8  10   1   -0.66    0.46
   2 -11  -1    1.10    0.77
  -2  11   1    0.46    0.48
   1 -11  -1    0.37    0.60
  -1  11   1   -0.40    0.38
   0 -11  -1    0.34    0.61
   0  11   1    0.20    0.40
  -1 -11  -1    0.46    0.64
   1  11   1    0.50    0.41
  -2 -11  -1    2.16    0.77
   2  11   1    0.92    0.46
  -3 -11  -1    1.73    0.74
   3  11   1    0.42    0.44
  -4 -11  -1    0.91    0.61
   4  11   1    0.26    0.44
  -5 -11  -1    0.04    0.59
   5  11   1    0.02    0.43
  -6 -11  -1    0.05    0.58
   6  11   1    0.02    0.47
  -7 -11  -1   -0.40    0.62
   7  11   1   -0.13    0.51
   0 -12  -1    0.72    0.71
   0  12   1    0.36    0.45
  -1 -12  -1    0.76    0.76
   1  12   1   -0.71    0.39
  -2 -12  -1    0.39    0.74
   2  12   1    0.88    0.51
  -3 -12  -1   -0.13    0.57
   3  12   1    0.53    0.48
  -4 -12  -1   -0.23    0.60
   4  12   1    0.32    0.47
  -5 -12  -1    1.19    0.77
   5  12   1    0.00    0.49
  -6 -12  -1    0.61    0.71
   6  12   1    0.04    0.54
   4  12  -2    0.12    0.55
  -4 -12   2    0.46    0.63
   3  12  -2   -0.30    0.53
  -3 -12   2    0.22    0.63
   2  12  -2   -0.37    0.54
  -2 -12   2    1.20    0.77
   1  12  -2    0.83    0.59
  -1 -12   2    0.58    0.75
   0  12  -2    1.26    0.60
   0 -12   2    1.57    0.79
   6  11  -2   -0.10    0.57
  -6 -11   2   -0.36    0.62
  -6 -11   2   -0.63    0.56
   5  11  -2    0.55    0.57
  -5 -11   2   -0.10    0.62
  -5 -11   2   -0.71    0.55
   4  11  -2    1.59    0.61
  -4 -11   2    2.73    0.70
  -4 -11   2    2.49    0.80
   3  11  -2    0.04    0.50
  -3 -11   2   -0.22    0.50
  -3 -11   2    0.59    0.69
   2  11  -2    0.08    0.51
  -2 -11   2    0.11    0.66
  -2 -11   2   -0.49    0.42
   1  11  -2   -0.09    0.46
  -1 -11   2   -0.08    0.46
  -1 -11   2    0.61    0.64
   0  11  -2    0.07    0.50
   0 -11   2    0.68    0.65
  -1  11  -2    0.46    0.52
   1 -11   2    0.17    0.63
  -2  11  -2   -0.10    0.51
   2 -11   2    1.51    0.79
   7  10  -2   -0.12    0.56
  -7 -10   2    0.32    0.60
  -7 -10   2    0.56    0.76
   6  10  -2    0.57    0.57
  -6 -10   2   -0.12    0.56
  -6 -10   2    0.79    0.75
   5  10  -2    0.58    0.56
  -5 -10   2    0.19    0.51
  -5 -10   2    0.53    0.66
   4  10  -2   -0.62    0.46
  -4 -10   2    0.24    0.51
  -4 -10   2    0.49    0.65
   3  10  -2    0.18    0.47
  -3 -10   2   -0.08    0.54
  -3 -10   2   -0.05    0.52
   2  10  -2    7.04    0.88
  -2 -10   2    8.97    0.89
  -2 -10   2    9.85    1.15
   1  10  -2    6.31    0.81
  -1 -10   2    8.07    0.86
  -1 -10   2    7.94    1.11
   0  10  -2    0.62    0.49
   0 -10   2   -0.19    0.44
   0 -10   2    0.45    0.61
  -1  10  -2    0.98    0.54
   1 -10   2    0.76    0.46
   1 -10   2    0.38    0.61
  -2  10  -2    0.01    0.47
   2 -10   2    0.20    0.45
   2 -10   2    0.01    0.57
  -3  10  -2    0.37    0.49
   3 -10   2    0.10    0.61
  -4  10  -2    0.46    0.56
   4 -10   2    0.62    0.74
   8   9  -2    0.53    0.58
  -8  -9   2    0.62    0.81
  -8  -9   2   -0.18    0.61
   7   9  -2    0.76    0.62
  -7  -9   2   -0.14    0.51
  -7  -9   2   -0.26    0.67
   6   9  -2    0.36    0.50
  -6  -9   2    0.49    0.67
  -6  -9   2   -0.65    0.48
   5   9  -2    4.74    0.79
  -5  -9   2    4.59    0.76
  -5  -9   2    5.94    1.00
   4   9  -2   -0.26    0.46
  -4  -9   2   -0.82    0.53
  -4  -9   2    0.58    0.50
   3   9  -2    1.16    0.50
  -3  -9   2    1.84    0.56
  -3  -9   2    1.80    0.69
   2   9  -2    1.94    0.54
   2   9  -2    2.47    0.56
  -2  -9   2    3.04    0.59
  -2  -9   2    3.01    0.73
   1   9  -2   -0.24    0.40
   1   9  -2    0.27    0.40
  -1  -9   2   -0.49    0.38
  -1  -9   2   -0.59    0.48
   0   9  -2    4.95    0.65
   0   9  -2    3.53    0.62
   0  -9   2    3.03    0.73
   0  -9   2    4.18    0.66
  -1   9  -2    1.38    0.49
   1  -9   2   -0.04    0.39
   1  -9   2    0.14    0.19
   1  -9   2   -0.09    0.52
  -2   9  -2    0.14    0.40
   2  -9   2    0.11    0.28
   2  -9   2   -0.35    0.52
   2  -9   2    0.34    0.44
  -3   9  -2   -0.43    0.39
   3  -9   2   -0.07    0.34
   3  -9   2    0.19    0.42
   3  -9   2   -0.47    0.57
  -4   9  -2    0.23    0.47
   4  -9   2    0.93    0.52
   4  -9   2    0.40    0.43
   4  -9   2    0.41    0.62
  -5   9  -2    1.22    0.60
   5  -9   2    1.37    0.58
   9   8  -2   -0.34    0.54
   9   8  -2   -0.19    0.35
  -9  -8   2   -0.87    0.60
  -9  -8   2   -1.01    0.77
   8   8  -2   -0.03    0.32
   8   8  -2    0.12    0.52
  -8  -8   2    0.06    0.75
  -8  -8   2    1.11    0.62
   7   8  -2   -0.30    0.26
   7   8  -2   -0.03    0.47
  -7  -8   2   -0.30    0.50
  -7  -8   2   -0.47    0.62
   6   8  -2   -0.50    0.46
   6   8  -2    0.25    0.25
  -6  -8   2    0.06    0.58
  -6  -8   2    0.05    0.47
   5   8  -2    2.43    0.63
   5   8  -2    1.73    0.29
  -5  -8   2    2.02    0.69
  -5  -8   2    1.77    0.57
   4   8  -2    7.99    0.87
  -4  -8   2   10.37    0.93
  -4  -8   2    9.23    1.07
   3   8  -2    3.13    0.55
   3   8  -2    1.92    0.51
  -3  -8   2    0.59    0.52
  -3  -8   2    1.47    0.49
   2   8  -2    0.23    0.37
   2   8  -2    0.09    0.37
  -2  -8   2    0.38    0.41
  -2  -8   2    0.49    0.55
   1   8  -2    0.14    0.37
   1   8  -2    0.11    0.33
  -1  -8   2   -0.10    0.49
  -1  -8   2    0.17    0.39
   0   8  -2    0.66    0.41
   0   8  -2    0.72    0.42
   0  -8   2    0.26    0.50
   0  -8   2    0.43    0.42
  -1   8  -2    3.46    0.59
  -1   8  -2    3.27    0.57
   1  -8   2    2.85    0.55
   1  -8   2    2.23    0.63
   1  -8   2    3.56    0.33
  -2   8  -2    2.71    0.53
   2  -8   2    1.48    0.36
   2  -8   2    0.52    0.54
   2  -8   2    1.38    0.48
  -3   8  -2   -0.57    0.36
   3  -8   2    0.05    0.40
   3  -8   2   -0.15    0.49
   3  -8   2    0.06    0.34
  -4   8  -2    1.85    0.55
   4  -8   2    2.74    0.74
   4  -8   2    1.74    0.52
   4  -8   2    2.35    0.57
  -5   8  -2    0.33    0.48
   5  -8   2    0.36    0.50
   5  -8   2   -0.50    0.44
  -6   8  -2    1.97    0.64
   6  -8   2    1.09    0.55
   6  -8   2    1.78    0.70
   9   7  -2    0.26    0.57
   9   7  -2    0.43    0.42
  -9  -7   2   -0.62    0.57
  -9  -7   2   -1.44    0.70
   8   7  -2   -0.59    0.47
   8   7  -2   -0.39    0.35
  -8  -7   2   -0.38    0.71
  -8  -7   2    0.49    0.56
   7   7  -2    0.12    0.31
   7   7  -2   -0.51    0.44
  -7  -7   2   -0.12    0.47
  -7  -7   2    0.21    0.64
   6   7  -2   -0.16    0.45
   6   7  -2    0.65    0.31
  -6  -7   2    1.61    0.56
  -6  -7   2   -0.10    0.61
   5   7  -2    0.01    0.22
   5   7  -2    0.29    0.44
  -5  -7   2    0.53    0.44
  -5  -7   2    0.03    0.58
   4   7  -2   23.73    1.36
   4   7  -2   19.83    1.14
   4   7  -2   19.45    0.74
  -4  -7   2   20.58    1.32
  -4  -7   2   20.84    1.12
   3   7  -2    1.66    0.44
   3   7  -2    1.19    0.45
  -3  -7   2    1.29    0.56
  -3  -7   2    2.06    0.49
   2   7  -2    7.97    0.72
   2   7  -2    8.40    0.76
  -2  -7   2    4.80    0.74
  -2  -7   2    6.51    0.65
   1   7  -2    3.80    0.51
   1   7  -2    2.74    0.47
  -1  -7   2    3.96    0.54
  -1  -7   2    3.29    0.64
   0   7  -2    1.56    0.44
   0   7  -2    1.49    0.40
   0  -7   2    1.68    0.53
   0  -7   2    1.57    0.45
  -1   7  -2   -0.12    0.29
  -1   7  -2    0.36    0.37
   1  -7   2    0.28    0.47
   1  -7   2   -0.23    0.18
   1  -7   2    0.25    0.37
  -2   7  -2    5.57    0.64
  -2   7  -2    7.00    0.68
   2  -7   2    5.53    0.78
   2  -7   2    5.77    0.65
   2  -7   2    6.36    0.52
  -3   7  -2    0.04    0.38
   3  -7   2   -0.11    0.32
   3  -7   2    0.45    0.51
   3  -7   2    0.12    0.37
  -4   7  -2   -0.04    0.37
   4  -7   2    0.14    0.40
   4  -7   2    0.57    0.55
   4  -7   2    0.22    0.40
  -5   7  -2    0.48    0.49
   5  -7   2    0.56    0.51
   5  -7   2    1.57    0.52
  -6   7  -2    0.41    0.49
   6  -7   2    0.98    0.52
   6  -7   2    0.23    0.57
  -7   7  -2    1.08    0.61
  -7   7  -2   -0.52    0.45
   7  -7   2   -1.50    0.60
   7  -7   2   -0.17    0.51
   9   6  -2   -0.32    0.41
   9   6  -2    0.65    0.57
  -9  -6   2    0.17    0.60
   8   6  -2    0.68    0.54
   8   6  -2   -0.03    0.36
  -8  -6   2    0.29    0.58
   7   6  -2    1.52    0.56
   7   6  -2    0.70    0.39
  -7  -6   2    1.52    0.59
   6   6  -2    0.24    0.44
   6   6  -2    0.18    0.30
  -6  -6   2    1.33    0.54
   5   6  -2    7.05    0.55
   5   6  -2    8.31    0.79
  -5  -6   2    7.19    0.77
  -5  -6   2    8.56    0.99
   4   6  -2    2.83    0.50
   4   6  -2    2.26    0.29
   4   6  -2    2.15    0.50
  -4  -6   2    3.51    0.55
  -4  -6   2    2.31    0.58
   3   6  -2    0.16    0.13
   3   6  -2    0.42    0.35
   3   6  -2    0.62    0.35
  -3  -6   2    0.18    0.34
  -3  -6   2    0.20    0.47
   2   6  -2    1.62    0.40
   2   6  -2    2.05    0.42
  -2  -6   2    1.58    0.52
  -2  -6   2    2.46    0.43
   1   6  -2   45.46    1.66
   1   6  -2   45.44    1.65
  -1  -6   2   45.87    1.64
  -1  -6   2   45.61    1.80
   0   6  -2    1.01    0.31
   0   6  -2    0.71    0.30
   0  -6   2    1.10    0.43
   0  -6   2    0.83    0.36
  -1   6  -2    3.26    0.47
  -1   6  -2    3.46    0.47
   1  -6   2    3.53    0.63
   1  -6   2    3.94    0.52
   1  -6   2    3.74    0.32
  -2   6  -2   28.41    1.22
  -2   6  -2   28.05    1.24
   2  -6   2   28.21    1.23
   2  -6   2   27.25    1.04
   2  -6   2   25.26    1.31
  -3   6  -2    0.24    0.34
  -3   6  -2    0.24    0.32
   3  -6   2   -0.19    0.28
   3  -6   2    0.14    0.31
   3  -6   2   -0.03    0.40
  -4   6  -2    8.47    0.80
   4  -6   2    8.69    0.93
   4  -6   2    7.80    0.78
   4  -6   2    9.46    0.80
  -5   6  -2    4.14    0.65
   5  -6   2    3.34    0.59
   5  -6   2    4.96    0.69
  -6   6  -2    0.36    0.46
   6  -6   2    0.17    0.42
   6  -6   2   -0.48    0.52
  -7   6  -2   -0.26    0.40
  -7   6  -2    0.20    0.53
   7  -6   2    0.20    0.59
   7  -6   2    0.56    0.50
  10   5  -2   -0.51    0.47
  10   5  -2    0.21    0.59
 -10  -5   2    1.01    0.68
   9   5  -2   -0.13    0.40
   9   5  -2    0.73    0.56
  -9  -5   2    0.77    0.56
   8   5  -2    1.53    0.57
   8   5  -2    0.90    0.46
  -8  -5   2    1.77    0.63
   7   5  -2   -0.17    0.41
   7   5  -2    0.06    0.35
  -7  -5   2   -0.06    0.46
   6   5  -2    0.26    0.32
   6   5  -2    0.83    0.44
  -6  -5   2    0.18    0.42
   5   5  -2    1.32    0.33
   5   5  -2    0.67    0.37
   5   5  -2    1.24    0.40
  -5  -5   2    0.96    0.46
   4   5  -2    0.97    0.38
   4   5  -2    1.05    0.27
   4   5  -2    1.48    0.40
   4   5  -2    1.47    0.38
  -4  -5   2    2.00    0.45
   3   5  -2   11.79    0.74
   3   5  -2   11.40    0.73
   3   5  -2   10.35    0.48
  -3  -5   2   10.09    0.84
  -3  -5   2   10.87    0.72
   2   5  -2    1.44    0.13
   2   5  -2    1.24    0.35
   2   5  -2    1.49    0.36
  -2  -5   2    1.21    0.30
  -2  -5   2    1.20    0.40
  -2  -5   2    1.06    0.36
   1   5  -2    3.65    0.44
   1   5  -2    3.78    0.44
   1   5  -2    4.22    0.59
  -1  -5   2    5.61    0.49
  -1  -5   2    3.96    0.43
  -1  -5   2    4.94    0.60
   0   5  -2    2.83    0.38
   0   5  -2    3.71    0.49
   0   5  -2    3.28    0.42
   0  -5   2    3.05    0.50
   0  -5   2    3.41    0.42
   0  -5   2    3.21    0.42
   0  -5   2    2.82    0.19
  -1   5  -2   44.01    1.57
  -1   5  -2   46.77    1.57
  -1   5  -2   44.41    1.64
   1  -5   2   41.87    1.55
   1  -5   2   43.32    1.56
   1  -5   2   44.82    1.66
  -2   5  -2    0.38    0.27
  -2   5  -2    0.29    0.26
  -2   5  -2    0.19    0.30
   2  -5   2    0.72    0.32
   2  -5   2    0.31    0.34
  -3   5  -2    0.52    0.34
  -3   5  -2    1.18    0.36
   3  -5   2    1.19    0.45
   3  -5   2    1.07    0.35
  -4   5  -2    0.37    0.30
   4  -5   2   -0.17    0.38
   4  -5   2    0.47    0.37
  -5   5  -2    0.79    0.44
   5  -5   2    0.60    0.41
  -6   5  -2    0.67    0.47
   6  -5   2    0.37    0.51
   6  -5   2   -0.25    0.36
  -7   5  -2    0.03    0.40
  -7   5  -2   -0.38    0.37
   7  -5   2    0.30    0.48
   7  -5   2   -0.27    0.57
  -8   5  -2    0.10    0.43
  -8   5  -2    0.43    0.56
   8  -5   2   -0.16    0.66
   8  -5   2   -0.53    0.46
  10   4  -2    0.34    0.56
  10   4  -2   -0.67    0.46
 -10  -4   2   -0.11    0.59
   9   4  -2    0.32    0.41
   9   4  -2    0.74    0.55
  -9  -4   2    0.40    0.61
   8   4  -2    0.59    0.43
   8   4  -2    1.61    0.52
  -8  -4   2    0.95    0.51
   7   4  -2    0.82    0.42
   7   4  -2    1.42    0.40
   7   4  -2    0.88    0.46
  -7  -4   2    2.22    0.62
   6   4  -2    6.93    0.59
   6   4  -2    6.07    0.69
   6   4  -2    6.07    0.65
  -6  -4   2    6.11    0.75
   5   4  -2    2.75    0.42
   5   4  -2    2.54    0.40
   5   4  -2    2.61    0.48
  -5  -4   2    2.72    0.52
   4   4  -2    2.75    0.37
   4   4  -2    2.23    0.33
   4   4  -2    2.86    0.46
   4   4  -2    2.82    0.43
  -4  -4   2    1.90    0.38
   3   4  -2   87.47    2.77
   3   4  -2   90.03    2.78
   3   4  -2   88.78    2.58
  -3  -4   2   89.98    2.77
  -3  -4   2   91.04    2.74
   2   4  -2    0.54    0.27
   2   4  -2    0.78    0.14
   2   4  -2    1.05    0.30
  -2  -4   2    0.75    0.35
  -2  -4   2    0.41    0.29
  -2  -4   2    0.78    0.24
   1   4  -2   10.31    0.61
   1   4  -2   12.00    0.63
  -1  -4   2   11.43    0.60
  -1  -4   2   10.84    0.73
  -1  -4   2   11.41    0.61
   0   4  -2    2.18    0.32
   0   4  -2    3.22    0.42
   0   4  -2    2.65    0.35
   0  -4   2    2.47    0.35
   0  -4   2    2.34    0.39
   0  -4   2    2.10    0.31
  -1   4  -2   27.43    1.12
  -1   4  -2   27.84    1.09
  -1   4  -2   30.24    1.10
  -2   4  -2    3.51    0.43
  -2   4  -2    2.93    0.39
  -2   4  -2    3.10    0.41
   2  -4   2    3.53    0.47
   2  -4   2    3.36    0.44
   2  -4   2    3.55    0.45
  -3   4  -2    9.28    0.64
  -3   4  -2    9.27    0.64
  -3   4  -2    9.67    0.66
   3  -4   2    8.85    0.65
   3  -4   2    8.96    0.69
  -4   4  -2    1.82    0.44
  -4   4  -2    1.88    0.41
  -4   4  -2    1.45    0.38
   4  -4   2    1.25    0.40
  -5   4  -2    0.53    0.39
   5  -4   2    0.23    0.38
  -6   4  -2    1.72    0.51
  -6   4  -2    1.67    0.47
   6  -4   2    0.48    0.41
  -7   4  -2    4.66    0.74
  -7   4  -2    3.96    0.59
   7  -4   2    3.90    0.70
  -8   4  -2   -0.08    0.38
  -8   4  -2    0.27    0.54
   8  -4   2    0.47    0.68
   8  -4   2    0.28    0.49
  -9   4  -2    1.05    0.60
   9  -4   2   -0.68    0.73
   9  -4   2   -0.01    0.54
  10   3  -2    0.87    0.62
  10   3  -2   -0.08    0.50
 -10  -3   2    0.67    0.68
   9   3  -2    0.02    0.46
   9   3  -2    0.31    0.54
  -9  -3   2    1.40    0.66
   8   3  -2    0.60    0.46
   8   3  -2    0.42    0.42
  -8  -3   2    1.59    0.57
   7   3  -2    4.43    0.67
   7   3  -2    3.94    0.47
   7   3  -2    4.91    0.70
  -7  -3   2    5.04    0.75
   6   3  -2    2.42    0.48
   6   3  -2    1.83    0.44
   6   3  -2    2.05    0.37
  -6  -3   2    2.30    0.57
   5   3  -2    5.55    0.48
   5   3  -2    4.89    0.57
   5   3  -2    6.55    0.61
  -5  -3   2    4.04    0.55
   4   3  -2    6.95    0.51
   4   3  -2    6.79    0.54
   4   3  -2    4.66    0.50
   4   3  -2    6.25    0.45
  -4  -3   2    6.56    0.60
  -4  -3   2    6.52    0.53
   3   3  -2    1.37    0.30
   3   3  -2    0.91    0.22
   3   3  -2    0.67    0.28
  -3  -3   2    0.87    0.25
  -3  -3   2    0.77    0.30
   2   3  -2   20.02    0.85
   2   3  -2   19.21    0.70
   2   3  -2   19.39    0.85
  -2  -3   2   22.20    0.85
  -2  -3   2   20.19    0.86
   1   3  -2   64.43    2.01
   1   3  -2   67.70    2.02
  -1  -3   2   61.06    1.99
  -1  -3   2   67.13    2.11
  -1  -3   2   66.52    1.82
  -1  -3   2   66.70    2.00
   0   3  -2   19.39    0.78
   0   3  -2   21.24    0.88
   0   3  -2   19.62    0.81
   0  -3   2   20.40    0.80
   0  -3   2   20.66    0.88
   0  -3   2   20.53    0.82
  -1   3  -2    7.85    0.51
  -1   3  -2    8.61    0.53
  -1   3  -2    7.47    0.51
   1  -3   2    7.63    0.53
   1  -3   2    7.46    0.49
   1  -3   2    7.65    0.47
  -2   3  -2    3.46    0.39
  -2   3  -2    2.22    0.32
  -2   3  -2    3.20    0.38
   2  -3   2    2.50    0.35
   2  -3   2    2.09    0.32
   2  -3   2    2.28    0.34
  -3   3  -2   85.00    2.68
  -3   3  -2   89.53    2.67
  -3   3  -2   85.47    2.68
   3  -3   2   87.64    2.69
   3  -3   2   88.67    2.71
   3  -3   2   86.04    2.69
  -4   3  -2    2.03    0.41
  -4   3  -2    1.48    0.36
  -4   3  -2    1.65    0.34
   4  -3   2    1.86    0.40
  -5   3  -2    3.09    0.50
  -5   3  -2    2.38    0.44
  -5   3  -2    3.24    0.49
   5  -3   2    2.86    0.50
  -6   3  -2    5.26    0.60
  -6   3  -2    5.25    0.64
   6  -3   2    6.43    0.71
  -7   3  -2    0.27    0.45
  -7   3  -2    0.48    0.40
   7  -3   2    0.58    0.45
  -8   3  -2    0.84    0.43
  -8   3  -2    1.08    0.56
   8  -3   2    1.98    0.61
  -9   3  -2    0.49    0.58
  -9   3  -2    1.10    0.45
   9  -3   2    1.14    0.63
   9  -3   2    0.44    0.75
  10   2  -2    0.03    0.53
  10   2  -2   -0.28    0.59
 -10  -2   2    0.13    0.65
   9   2  -2    1.05    0.58
   9   2  -2    0.22    0.48
  -9  -2   2    0.43    0.59
   8   2  -2    1.25    0.53
   8   2  -2    1.65    0.59
  -8  -2   2    1.49    0.62
   7   2  -2    1.21    0.48
   7   2  -2    1.50    0.34
  -7  -2   2    1.94    0.56
   6   2  -2    0.17    0.24
   6   2  -2    0.20    0.35
   6   2  -2    0.01    0.36
  -6  -2   2    0.17    0.39
   5   2  -2   10.14    0.76
   5   2  -2   12.24    0.75
   5   2  -2   11.07    0.57
  -5  -2   2   11.41    0.76
   4   2  -2    0.76    0.31
   4   2  -2    0.88    0.22
   4   2  -2    1.02    0.33
   4   2  -2    0.79    0.27
  -4  -2   2    0.89    0.27
  -4  -2   2    0.88    0.35
   3   2  -2   30.60    1.11
   3   2  -2   31.59    1.04
   3   2  -2   32.67    1.18
   3   2  -2   32.54    1.18
  -3  -2   2   31.90    1.16
  -3  -2   2   32.41    1.20
   2   2  -2    1.14    0.21
   2   2  -2    0.77    0.22
   2   2  -2    0.96    0.26
  -2  -2   2    1.28    0.28
  -2  -2   2    1.19    0.23
   1   2  -2   32.08    1.06
   1   2  -2   30.85    0.94
  -1  -2   2   31.52    0.93
  -1  -2   2   29.30    1.04
   0   2  -2   30.48    1.03
   0  -2   2   32.54    1.09
   0  -2   2   30.88    1.03
  -1   2  -2    1.94    0.26
  -1   2  -2    2.07    0.27
   1  -2   2    1.66    0.25
   1  -2   2    1.56    0.25
  -2   2  -2   39.06    1.25
  -2   2  -2   40.03    1.30
  -2   2  -2   35.80    1.27
   2  -2   2   37.31    1.25
   2  -2   2   37.90    1.30
   2  -2   2   39.33    1.30
  -3   2  -2   11.59    0.63
  -3   2  -2   11.87    0.66
  -3   2  -2   11.90    0.59
   3  -2   2   10.89    0.65
   3  -2   2   10.66    0.64
  -4   2  -2   -0.01    0.29
  -4   2  -2    0.24    0.27
  -4   2  -2   -0.17    0.24
  -4   2  -2    0.12    0.23
   4  -2   2    0.28    0.27
   4  -2   2    0.17    0.28
  -5   2  -2   12.83    0.73
  -5   2  -2   12.52    0.85
  -5   2  -2   12.15    0.74
   5  -2   2   14.29    0.84
  -6   2  -2    0.99    0.39
  -6   2  -2    0.87    0.34
  -6   2  -2    1.34    0.46
   6  -2   2    1.04    0.40
  -7   2  -2    0.44    0.38
  -7   2  -2   -0.07    0.42
   7  -2   2    0.63    0.39
  -8   2  -2    1.45    0.45
  -8   2  -2    0.90    0.50
   8  -2   2    1.29    0.50
  -9   2  -2    0.04    0.39
  -9   2  -2    0.12    0.54
   9  -2   2    0.61    0.50
  10   1  -2   -0.10    0.54
 -10  -1   2    0.30    0.64
   9   1  -2   -0.51    0.48
  -9  -1   2    0.13    0.56
   8   1  -2    1.29    0.54
   8   1  -2    0.17    0.45
  -8  -1   2    0.75    0.55
   7   1  -2   -0.02    0.40
   7   1  -2    0.25    0.38
  -7  -1   2    0.61    0.43
   6   1  -2    3.46    0.35
   6   1  -2    3.51    0.57
   6   1  -2    2.87    0.54
  -6  -1   2    4.70    0.64
   5   1  -2    8.71    0.46
   5   1  -2    9.88    0.72
   5   1  -2    7.68    0.63
  -5  -1   2    7.54    0.64
  -5  -1   2    8.95    0.65
   4   1  -2    3.15    0.27
   4   1  -2    2.74    0.40
   4   1  -2    3.21    0.42
  -4  -1   2    3.47    0.41
  -4  -1   2    3.20    0.44
   3   1  -2    0.41    0.23
   3   1  -2    0.32    0.22
   3   1  -2    0.55    0.23
   3   1  -2    0.51    0.15
  -3  -1   2    0.55    0.23
  -3  -1   2    0.33    0.23
   2   1  -2   36.95    1.47
   2   1  -2   35.83    1.19
   2   1  -2   37.50    1.18
  -2  -1   2   36.81    1.21
  -2  -1   2   37.04    1.18
  -2  -1   2   32.86    1.17
   1   1  -2    5.33    0.29
   1   1  -2    4.96    0.33
  -1  -1   2    4.14    0.25
  -1  -1   2    5.07    0.33
   0   1  -2    0.09    0.12
   0  -1   2    0.64    0.14
  -1   1  -2   14.07    0.52
  -1   1  -2   10.50    0.45
   1  -1   2   13.44    0.47
   1  -1   2   13.88    0.53
  -2   1  -2    1.68    0.20
  -2   1  -2    1.40    0.25
   2  -1   2    1.61    0.25
   2  -1   2    1.68    0.21
  -3   1  -2   -0.01    0.20
  -3   1  -2    0.10    0.17
  -3   1  -2    0.49    0.24
  -3   1  -2    0.34    0.24
   3  -1   2    0.03    0.24
   3  -1   2    0.25    0.20
  -4   1  -2   48.97    1.69
  -4   1  -2   51.84    1.69
  -4   1  -2   50.64    1.60
  -4   1  -2   47.91    1.62
   4  -1   2   49.86    1.69
   4  -1   2   47.80    1.67
  -5   1  -2    0.30    0.29
  -5   1  -2    0.26    0.25
  -5   1  -2    0.58    0.26
  -5   1  -2    0.15    0.30
   5  -1   2    0.30    0.28
  -6   1  -2   -0.25    0.35
  -6   1  -2    0.14    0.27
  -6   1  -2    0.07    0.31
   6  -1   2   -0.40    0.34
  -7   1  -2    2.24    0.44
  -7   1  -2    2.95    0.59
   7  -1   2    1.94    0.53
  -8   1  -2    3.98    0.56
  -8   1  -2    5.15    0.77
   8  -1   2    3.93    0.69
  -9   1  -2    0.36    0.53
  -9   1  -2    0.16    0.40
   9  -1   2   -0.12    0.42
 -10   1  -2   -0.11    0.62
  10  -1   2   -0.34    0.45
  10  -1   2   -0.12    0.71
   9   0  -2    0.44    0.52
   9   0  -2    0.28    0.56
  -9   0   2   -0.23    0.54
   8   0  -2    0.44    0.46
   8   0  -2    0.22    0.50
  -8   0   2    0.76    0.52
   7   0  -2    1.34    0.53
   7   0  -2    2.14    0.52
  -7   0   2    1.63    0.54
  -7   0   2    1.50    0.27
   6   0  -2   12.05    0.82
   6   0  -2   12.91    0.94
  -6   0   2   12.78    0.55
  -6   0   2   13.41    0.91
   5   0  -2   -0.08    0.29
   5   0  -2    0.55    0.35
  -5   0   2    0.44    0.26
  -5   0   2    0.37    0.16
  -5   0   2    0.67    0.34
   4   0  -2    0.14    0.29
   4   0  -2   -0.18    0.23
   4   0  -2   -0.01    0.24
  -4   0   2    0.19    0.25
  -4   0   2    0.20    0.23
  -4   0   2   -0.02    0.12
   3   0  -2   81.14    2.30
   3   0  -2   86.77    2.52
   3   0  -2   83.46    2.51
   3   0  -2   84.69    2.56
  -3   0   2   87.49    2.52
  -3   0   2   79.71    2.51
   2   0  -2   24.31    0.94
   2   0  -2   28.20    1.00
  -2   0   2   28.13    0.96
  -2   0   2   30.15    0.99
  -2   0   2   30.03    1.00
   1   0  -2    0.21    0.14
   1   0  -2    0.27    0.13
  -1   0   2    0.06    0.13
  -1   0  -2   67.45    1.84
  -1   0  -2   63.21    1.86
   1   0   2   65.05    1.84
  -2   0  -2   11.52    0.51
  -2   0  -2   10.10    0.46
  -2   0  -2   10.93    0.48
   2   0   2   11.23    0.50
  -3   0  -2   16.34    0.71
  -3   0  -2   16.24    0.69
  -3   0  -2   16.02    0.71
   3   0   2   18.02    0.74
   3   0   2   16.42    0.71
   3   0   2   16.90    0.71
  -4   0  -2    5.28    0.44
  -4   0  -2    4.51    0.45
  -4   0  -2    3.36    0.38
   4   0   2    3.93    0.41
   4   0   2    3.75    0.43
   4   0   2    3.57    0.38
  -5   0  -2    7.94    0.57
  -5   0  -2    7.51    0.55
  -5   0  -2    6.99    0.62
   5   0   2    6.09    0.59
  -6   0  -2    0.36    0.37
  -6   0  -2    0.35    0.32
   6   0   2   -0.05    0.35
  -7   0  -2    3.68    0.51
  -7   0  -2    3.61    0.60
   7   0   2    3.32    0.58
  -8   0  -2   -0.08    0.36
  -8   0  -2    0.30    0.47
   8   0   2    0.29    0.46
  -9   0  -2    0.18    0.53
  -9   0  -2   -0.43    0.39
   9   0   2    0.71    0.52
 -10   0  -2    2.50    0.76
 -10   0  -2    2.16    0.52
  10   0   2    1.65    0.65
   9  -1  -2    0.15    0.53
   9  -1  -2    0.44    0.65
  -9   1   2    0.59    0.52
   8  -1  -2    0.25    0.51
   8  -1  -2   -0.11    0.45
  -8   1   2   -0.14    0.45
   7  -1  -2    0.32    0.39
   7  -1  -2    0.64    0.46
  -7   1   2    0.14    0.21
  -7   1   2   -0.54    0.38
   6  -1  -2    6.11    0.69
   6  -1  -2    7.56    0.72
  -6   1   2    6.83    0.41
  -6   1   2    6.41    0.69
   5  -1  -2    0.57    0.37
   5  -1  -2    0.34    0.29
  -5   1   2    0.29    0.16
  -5   1   2    0.22    0.24
  -5   1   2    0.41    0.30
   4  -1  -2    7.75    0.57
   4  -1  -2    7.18    0.55
   4  -1  -2    8.16    0.63
  -4   1   2    7.69    0.55
  -4   1   2    6.83    0.52
  -4   1   2    7.59    0.34
   3  -1  -2    1.14    0.25
   3  -1  -2    1.04    0.31
   3  -1  -2    1.18    0.28
  -3   1   2    1.02    0.26
  -3   1   2    0.87    0.13
  -3   1   2    0.82    0.24
   2  -1  -2    5.19    0.37
   2  -1  -2    4.08    0.37
   2  -1  -2    5.67    0.36
  -2   1   2    5.09    0.36
  -2   1   2    5.07    0.42
  -2   1   2    4.97    0.35
   1  -1  -2  131.27    3.64
   1  -1  -2  137.76    3.73
  -1   1   2  131.23    3.65
   0  -1  -2   87.18    2.44
   0  -1  -2   91.41    2.40
   0   1   2   82.62    2.35
  -2  -1  -2   17.76    0.64
  -2  -1  -2   19.73    0.70
   2   1   2   17.07    0.63
  -3  -1  -2    0.19    0.24
  -3  -1  -2    0.19    0.20
  -3  -1  -2    0.17    0.17
   3   1   2    0.03    0.19
   3   1   2    0.30    0.21
   3   1   2    0.21    0.24
  -4  -1  -2    5.36    0.45
  -4  -1  -2    5.55    0.48
  -4  -1  -2    5.84    0.44
   4   1   2    5.85    0.48
   4   1   2    5.52    0.45
   4   1   2    5.95    0.45
  -5  -1  -2   -0.16    0.25
  -5  -1  -2    0.12    0.20
  -5  -1  -2    0.34    0.27
   5   1   2    0.43    0.27
   5   1   2    0.24    0.28
   5   1   2    0.27    0.28
  -6  -1  -2   24.59    1.06
  -6  -1  -2   25.10    1.16
   6   1   2   25.62    1.07
   6   1   2   23.25    1.13
  -7  -1  -2   15.46    1.01
  -7  -1  -2   15.73    0.90
   7   1   2   16.26    1.01
  -8  -1  -2    0.39    0.38
  -8  -1  -2   -0.24    0.43
   8   1   2    0.27    0.45
  -9  -1  -2    1.08    0.45
  -9  -1  -2    0.67    0.58
   9   1   2    0.60    0.54
 -10  -1  -2   -0.21    0.41
 -10  -1  -2    0.05    0.57
  10   1   2    0.05    0.44
   9  -2  -2    0.25    0.69
   9  -2  -2    0.00    0.49
  -9   2   2    0.71    0.58
   8  -2  -2    1.95    0.54
   8  -2  -2    1.92    0.69
  -8   2   2    1.06    0.55
   7  -2  -2    0.15    0.44
   7  -2  -2    0.53    0.53
  -7   2   2    1.25    0.26
  -7   2   2    0.92    0.48
   6  -2  -2    0.40    0.39
   6  -2  -2    0.68    0.44
  -6   2   2    0.53    0.22
  -6   2   2    0.10    0.37
   5  -2  -2    9.41    0.80
   5  -2  -2    9.45    0.71
  -5   2   2   10.99    0.73
  -5   2   2    8.79    0.48
  -5   2   2   10.60    0.71
   4  -2  -2    0.88    0.34
   4  -2  -2    1.52    0.33
  -4   2   2    1.21    0.33
  -4   2   2    1.84    0.34
  -4   2   2    1.86    0.23
   3  -2  -2    1.63    0.28
   3  -2  -2    1.27    0.34
  -3   2   2    1.63    0.29
  -3   2   2    2.87    0.34
   2  -2  -2   40.03    1.29
   2  -2  -2   41.51    1.38
   2  -2  -2   40.29    1.29
  -2   2   2   40.04    1.36
  -2   2   2   40.69    1.29
  -2   2   2   41.84    1.44
  -2   2   2   39.85    1.30
   1  -2  -2    1.16    0.23
   1  -2  -2    1.01    0.16
   1  -2  -2    1.29    0.17
  -1   2   2    1.10    0.17
  -1   2   2    0.72    0.19
  -1   2   2    1.45    0.17
  -1   2   2    1.35    0.28
   0  -2  -2   24.00    0.81
   0  -2  -2   25.30    0.88
   0  -2  -2   23.72    0.68
   0   2   2   24.46    0.69
   0   2   2   24.08    0.69
  -1  -2  -2  190.25    5.08
  -1  -2  -2  193.84    5.18
  -1  -2  -2  193.74    5.18
   1   2   2  177.94    5.10
   1   2   2  191.84    5.06
  -2  -2  -2  132.36    3.57
  -2  -2  -2  128.41    3.64
  -2  -2  -2  133.01    3.60
  -2  -2  -2  126.66    3.56
   2   2   2  124.93    3.57
   2   2   2  132.46    3.57
  -3  -2  -2    1.04    0.27
  -3  -2  -2    1.13    0.22
  -3  -2  -2    0.64    0.21
   3   2   2    1.18    0.22
   3   2   2    1.35    0.23
   3   2   2    1.32    0.28
  -4  -2  -2    0.20    0.19
  -4  -2  -2   -0.01    0.24
  -4  -2  -2    0.11    0.21
   4   2   2    0.25    0.22
   4   2   2   -0.06    0.22
   4   2   2    0.22    0.22
  -5  -2  -2    6.38    0.49
  -5  -2  -2    5.03    0.51
  -5  -2  -2    5.63    0.51
   5   2   2    5.84    0.52
   5   2   2    4.67    0.48
   5   2   2    5.83    0.54
  -6  -2  -2    1.79    0.39
  -6  -2  -2    1.90    0.43
   6   2   2    2.02    0.41
   6   2   2    0.99    0.32
   6   2   2    1.50    0.39
  -7  -2  -2    1.23    0.46
  -7  -2  -2    1.11    0.40
   7   2   2    1.24    0.42
  -8  -2  -2    0.99    0.43
  -8  -2  -2    1.14    0.53
   8   2   2    0.48    0.46
  -9  -2  -2    2.51    0.68
  -9  -2  -2    2.43    0.55
   9   2   2    1.98    0.57
 -10  -2  -2   -0.06    0.43
 -10  -2  -2   -0.23    0.56
  10   2   2    0.35    0.50
   9  -3  -2    0.65    0.69
   9  -3  -2    0.67    0.57
  -9   3   2    0.64    0.60
   8  -3  -2    0.84    0.64
   8  -3  -2    0.44    0.49
  -8   3   2   -0.03    0.46
   7  -3  -2   -0.52    0.36
   7  -3  -2   -0.08    0.52
  -7   3   2   -0.03    0.23
  -7   3   2    0.48    0.42
   6  -3  -2   -0.21    0.37
   6  -3  -2    0.07    0.46
  -6   3   2    0.37    0.24
  -6   3   2    0.30    0.38
   5  -3  -2    0.51    0.35
   5  -3  -2    0.65    0.41
  -5   3   2    0.49    0.24
  -5   3   2    0.93    0.34
  -5   3   2    0.56    0.33
   4  -3  -2    0.06    0.26
   4  -3  -2   -0.34    0.31
  -4   3   2    0.28    0.28
  -4   3   2    0.55    0.27
   3  -3  -2    0.25    0.23
   3  -3  -2    0.24    0.26
   3  -3  -2    0.13    0.23
  -3   3   2    0.82    0.32
  -3   3   2    0.54    0.24
  -3   3   2    0.67    0.24
  -2   3   2    4.41    0.35
  -2   3   2    5.73    0.51
  -2   3   2    4.58    0.38
   1  -3  -2   28.75    1.02
   1  -3  -2   28.25    0.91
   1  -3  -2   28.07    1.13
   1  -3  -2   29.19    0.94
  -1   3   2   28.75    0.93
  -1   3   2   28.60    0.93
  -1   3   2   30.07    1.12
  -1   3   2   28.46    1.01
   0  -3  -2   16.32    0.63
   0  -3  -2   16.38    0.75
   0  -3  -2   15.96    0.52
   0   3   2   15.42    0.62
   0   3   2   15.31    0.53
   0   3   2   16.08    0.53
   0   3   2   15.70    0.72
  -1  -3  -2   25.21    0.91
   1   3   2   25.03    0.72
   1   3   2   24.72    0.80
   1   3   2   24.09    0.72
   1   3   2   20.32    0.86
   1   3   2   21.60    0.84
  -2  -3  -2  129.78    3.57
  -2  -3  -2  129.57    3.69
  -2  -3  -2  128.83    3.58
  -2  -3  -2  125.81    3.69
   2   3   2  133.01    3.71
   2   3   2  133.50    3.70
   2   3   2  131.31    3.59
   2   3   2  128.06    3.58
  -3  -3  -2    4.42    0.32
  -3  -3  -2    4.10    0.40
  -3  -3  -2    4.00    0.40
  -3  -3  -2    4.40    0.36
   3   3   2    4.41    0.41
   3   3   2    4.52    0.34
   3   3   2    4.99    0.37
  -4  -3  -2   48.80    1.68
  -4  -3  -2   52.10    1.64
  -4  -3  -2   48.58    1.66
  -4  -3  -2   51.69    1.66
   4   3   2   49.68    1.64
   4   3   2   51.58    1.68
   4   3   2   52.57    1.67
  -5  -3  -2    4.87    0.49
  -5  -3  -2    4.42    0.47
   5   3   2    5.16    0.50
   5   3   2    4.94    0.51
   5   3   2    6.20    0.52
  -6  -3  -2    4.78    0.53
  -6  -3  -2    4.90    0.56
   6   3   2    4.51    0.52
   6   3   2    4.51    0.55
   6   3   2    3.92    0.50
  -7  -3  -2    4.06    0.61
  -7  -3  -2    3.52    0.54
   7   3   2    2.76    0.50
  -8  -3  -2    1.14    0.43
  -8  -3  -2    1.52    0.50
   8   3   2    0.15    0.37
  -9  -3  -2    0.61    0.43
  -9  -3  -2   -0.16    0.48
   9   3   2   -0.33    0.43
 -10  -3  -2    0.27    0.45
 -10  -3  -2    1.58    0.66
  10   3   2    0.43    0.46
   8  -4  -2   -0.11    0.61
   8  -4  -2    0.40    0.45
  -8   4   2   -0.57    0.42
   7  -4  -2   -1.25    0.46
   7  -4  -2   -0.30    0.38
  -7   4   2    0.19    0.30
  -7   4   2    0.33    0.42
   6  -4  -2    0.27    0.40
   6  -4  -2   -0.20    0.46
  -6   4   2    0.07    0.26
  -6   4   2    0.66    0.42
   5  -4  -2   11.50    0.94
   5  -4  -2   12.24    0.82
  -5   4   2   10.84    0.77
  -5   4   2    9.85    0.79
   4  -4  -2    0.47    0.30
   4  -4  -2   -0.05    0.33
  -4   4   2    0.13    0.30
  -4   4   2   -0.06    0.25
   3  -4  -2   12.20    0.75
   3  -4  -2   13.14    0.69
  -3   4   2   11.63    0.67
  -3   4   2   12.40    0.66
   2  -4  -2   18.96    0.87
   2  -4  -2   19.13    0.80
   2  -4  -2   19.85    0.78
  -2   4   2   19.59    0.96
  -2   4   2   19.26    0.78
  -2   4   2   18.98    0.79
   1  -4  -2    8.92    0.45
   1  -4  -2    8.48    0.51
   1  -4  -2    8.32    0.42
   1  -4  -2    7.70    0.64
  -1   4   2    8.95    0.51
  -1   4   2   10.22    0.65
  -1   4   2    8.01    0.43
  -1   4   2    7.96    0.43
   0  -4  -2   31.07    1.03
   0  -4  -2   29.75    0.95
   0  -4  -2   29.88    1.20
   0   4   2   29.22    0.97
   0   4   2   30.89    0.97
   0   4   2   32.49    1.03
   0   4   2   30.82    1.19
  -1  -4  -2    4.83    0.27
  -1  -4  -2    5.53    0.53
   1   4   2    4.25    0.29
   1   4   2    4.37    0.29
   1   4   2    4.66    0.43
   1   4   2    5.09    0.46
   1   4   2    4.66    0.33
  -2  -4  -2    2.89    0.24
  -2  -4  -2    2.71    0.25
  -2  -4  -2    2.36    0.37
   2   4   2    2.87    0.27
   2   4   2    2.20    0.32
   2   4   2    3.10    0.41
   2   4   2    2.60    0.25
  -3  -4  -2   19.19    0.85
  -3  -4  -2   17.88    0.69
  -3  -4  -2   18.21    0.73
  -3  -4  -2   17.23    0.84
   3   4   2   18.30    0.73
   3   4   2   17.30    0.82
   3   4   2   17.91    0.73
  -4  -4  -2  100.79    2.90
  -4  -4  -2   92.41    2.97
  -4  -4  -2   98.79    2.93
  -4  -4  -2   96.98    3.00
   4   4   2  100.55    2.93
   4   4   2  100.22    3.00
  -5  -4  -2    6.26    0.61
  -5  -4  -2    5.06    0.52
  -5  -4  -2    5.83    0.54
   5   4   2    5.48    0.51
   5   4   2    6.08    0.55
   5   4   2    6.05    0.59
  -6  -4  -2    6.74    0.67
  -6  -4  -2    7.90    0.73
   6   4   2    5.23    0.59
   6   4   2    5.70    0.59
  -7  -4  -2    0.19    0.37
  -7  -4  -2    0.32    0.39
   7   4   2    0.01    0.35
  -8  -4  -2    0.50    0.47
  -8  -4  -2    0.54    0.41
   8   4   2   -0.27    0.35
  -9  -4  -2    1.23    0.53
  -9  -4  -2    0.43    0.45
   9   4   2    0.30    0.47
 -10  -4  -2    0.30    0.47
 -10  -4  -2    0.78    0.65
  10   4   2    0.39    0.52
   8  -5  -2   -0.20    0.51
   8  -5  -2   -0.40    0.69
  -8   5   2   -0.07    0.53
   7  -5  -2    1.08    0.50
   7  -5  -2    1.08    0.66
  -7   5   2    0.39    0.47
   6  -5  -2    1.10    0.58
   6  -5  -2    0.86    0.43
  -6   5   2    0.17    0.32
  -6   5   2    0.41    0.41
   5  -5  -2    0.31    0.47
   5  -5  -2    0.33    0.36
  -5   5   2    0.52    0.41
  -5   5   2    0.42    0.35
   4  -5  -2    8.77    0.79
   4  -5  -2    9.05    0.71
  -4   5   2    8.35    0.64
  -4   5   2    7.14    0.66
   3  -5  -2   18.27    0.87
   3  -5  -2   19.20    0.98
  -3   5   2   16.92    0.87
  -3   5   2   18.05    0.86
   2  -5  -2    1.10    0.44
   2  -5  -2    0.79    0.30
   2  -5  -2    0.94    0.25
   2  -5  -2    0.96    0.27
  -2   5   2    0.94    0.25
  -2   5   2    0.72    0.26
   1  -5  -2    6.65    0.69
   1  -5  -2    6.77    0.44
   1  -5  -2    6.39    0.47
   1  -5  -2    7.22    0.43
  -1   5   2    6.41    0.44
  -1   5   2    6.60    0.44
  -1   5   2    6.39    0.46
  -1   5   2    6.52    0.60
   0  -5  -2   25.20    0.86
   0  -5  -2   24.95    1.14
   0  -5  -2   24.35    0.91
   0  -5  -2   24.58    0.85
   0   5   2   24.89    0.90
   0   5   2   25.14    0.88
   0   5   2   26.96    1.13
   0   5   2   24.63    0.89
  -1  -5  -2   12.84    0.79
  -1  -5  -2   12.49    0.51
  -1  -5  -2   12.13    0.71
   1   5   2   11.27    0.54
   1   5   2   13.67    0.55
   1   5   2   12.54    0.70
   1   5   2   11.89    0.73
   1   5   2   12.47    0.54
  -2  -5  -2    7.35    0.44
  -2  -5  -2    7.99    0.64
   2   5   2    8.32    0.46
   2   5   2    7.73    0.46
   2   5   2    8.42    0.59
   2   5   2    7.80    0.64
  -3  -5  -2    0.97    0.21
  -3  -5  -2    0.86    0.36
  -3  -5  -2    0.40    0.21
   3   5   2    0.54    0.34
   3   5   2    1.04    0.24
   3   5   2    0.21    0.21
   3   5   2    0.77    0.31
  -4  -5  -2    1.81    0.28
  -4  -5  -2    2.09    0.44
  -4  -5  -2    1.92    0.32
   4   5   2    2.21    0.45
   4   5   2    1.49    0.31
   4   5   2    1.56    0.31
  -5  -5  -2   -0.09    0.30
  -5  -5  -2    0.11    0.38
  -5  -5  -2    0.02    0.33
   5   5   2    0.14    0.25
   5   5   2   -0.29    0.26
  -6  -5  -2    0.90    0.42
  -6  -5  -2    0.73    0.44
  -6  -5  -2    1.01    0.42
   6   5   2    0.36    0.34
   6   5   2    0.84    0.32
  -7  -5  -2    3.49    0.60
  -7  -5  -2    5.04    0.70
  -7  -5  -2    2.95    0.65
  -8  -5  -2    0.24    0.44
  -8  -5  -2    0.63    0.49
  -9  -5  -2    0.36    0.54
  -9  -5  -2    0.04    0.46
 -10  -5  -2    1.67    0.69
  10   5   2    0.84    0.55
   7  -6  -2    2.63    0.92
   7  -6  -2    2.42    0.81
  -7   6   2    2.08    0.61
   6  -6  -2    0.47    0.44
   6  -6  -2   -0.18    0.53
  -6   6   2    0.17    0.43
   5  -6  -2    0.63    0.39
   5  -6  -2    0.63    0.53
  -5   6   2    0.25    0.38
   4  -6  -2    3.08    0.48
   4  -6  -2    3.24    0.59
  -4   6   2    3.82    0.53
  -4   6   2    2.87    0.46
   3  -6  -2   -0.03    0.34
   3  -6  -2    0.06    0.27
  -3   6   2   -0.16    0.27
  -3   6   2    0.17    0.26
   2  -6  -2    4.69    0.52
   2  -6  -2    4.05    0.69
   2  -6  -2    3.33    0.41
  -2   6   2    3.09    0.41
  -2   6   2    3.32    0.43
   1  -6  -2   18.68    0.80
   1  -6  -2   18.85    0.85
   1  -6  -2   19.19    0.80
   1  -6  -2   19.12    1.12
  -1   6   2   19.18    0.82
  -1   6   2   18.89    0.82
   0  -6  -2    0.62    0.23
   0  -6  -2    0.29    0.18
   0  -6  -2    0.60    0.20
   0  -6  -2    0.58    0.37
   0   6   2    0.16    0.19
   0   6   2    0.81    0.22
   0   6   2    0.28    0.21
  -1  -6  -2    0.67    0.19
  -1  -6  -2    0.50    0.41
  -1  -6  -2    0.32    0.20
   1   6   2    0.90    0.23
   1   6   2    0.80    0.23
   1   6   2    1.24    0.21
  -2  -6  -2    1.28    0.22
  -2  -6  -2    1.00    0.41
  -2  -6  -2    1.08    0.25
   2   6   2    1.10    0.22
   2   6   2    0.91    0.25
   2   6   2    1.13    0.38
   2   6   2    1.26    0.27
  -3  -6  -2   22.00    1.08
  -3  -6  -2   20.19    0.84
  -3  -6  -2   20.89    0.81
   3   6   2   20.11    0.86
   3   6   2   19.86    0.87
   3   6   2   20.51    1.07
  -4  -6  -2    2.45    0.53
  -4  -6  -2    1.91    0.36
   4   6   2    2.43    0.36
   4   6   2    1.89    0.38
  -5  -6  -2   -0.32    0.30
  -5  -6  -2    0.52    0.42
   5   6   2    0.98    0.32
   5   6   2    0.40    0.31
  -6  -6  -2    0.30    0.47
  -6  -6  -2    0.06    0.36
   6   6   2    0.46    0.33
   6   6   2   -0.18    0.31
  -7  -6  -2    1.31    0.56
  -7  -6  -2    0.09    0.46
   7   6   2    0.31    0.39
  -8  -6  -2    5.51    0.84
  -8  -6  -2    4.52    0.71
   8   6   2    3.11    0.60
  -9  -6  -2    0.07    0.59
  -9  -6  -2    0.01    0.52
   9   6   2   -0.35    0.41
 -10  -6  -2   -0.64    0.65
 -10  -6  -2    0.57    0.63
  10   6   2    0.37    0.52
   6  -7  -2    1.07    0.65
  -6   7   2    1.23    0.52
   5  -7  -2    2.27    0.64
   5  -7  -2    1.12    0.44
  -5   7   2    1.70    0.50
   4  -7  -2    0.76    0.49
   4  -7  -2    0.88    0.38
  -4   7   2    0.18    0.38
   3  -7  -2    0.50    0.43
   3  -7  -2    0.23    0.31
  -3   7   2    0.95    0.36
  -3   7   2    0.94    0.34
   2  -7  -2    4.42    0.72
   2  -7  -2    5.96    0.55
   2  -7  -2    6.08    0.61
  -2   7   2    5.94    0.56
  -2   7   2    6.83    0.61
   1  -7  -2    7.44    0.54
   1  -7  -2    8.29    0.94
   1  -7  -2    7.22    0.60
  -1   7   2    6.80    0.55
  -1   7   2    7.27    0.58
   0  -7  -2    0.33    0.23
   0  -7  -2    0.18    0.24
   0  -7  -2   -0.54    0.37
   0   7   2   -0.06    0.20
   0   7   2    0.34    0.25
   0   7   2    0.37    0.24
  -1  -7  -2    1.97    0.54
  -1  -7  -2    1.32    0.27
  -1  -7  -2    1.87    0.31
   1   7   2    1.45    0.24
   1   7   2    1.29    0.29
   1   7   2    1.88    0.31
  -2  -7  -2   14.86    1.01
  -2  -7  -2   14.09    0.66
  -2  -7  -2   14.95    0.71
   2   7   2   12.66    0.70
   2   7   2   14.71    0.72
   2   7   2   14.11    0.59
  -3  -7  -2    0.50    0.27
  -3  -7  -2   -0.07    0.39
   3   7   2    0.15    0.25
   3   7   2    0.07    0.27
   3   7   2    0.11    0.19
  -4  -7  -2    2.13    0.53
  -4  -7  -2    2.10    0.40
   4   7   2    2.52    0.42
   4   7   2    1.86    0.37
  -5  -7  -2   34.04    1.58
  -5  -7  -2   35.19    1.41
   5   7   2   35.75    1.45
   5   7   2   35.55    1.41
  -6  -7  -2    0.16    0.47
  -6  -7  -2   -0.07    0.36
   6   7   2   -0.17    0.34
   6   7   2    0.51    0.35
  -7  -7  -2    0.11    0.51
  -7  -7  -2    1.16    0.46
   7   7   2    0.62    0.43
  -8  -7  -2   -0.04    0.53
  -8  -7  -2    1.07    0.56
   8   7   2    1.66    0.54
  -9  -7  -2    0.72    0.51
  -9  -7  -2   -0.18    0.56
   9   7   2   -0.11    0.43
 -10  -7  -2    1.54    0.68
 -10  -7  -2   -0.52    0.61
  10   7   2   -0.35    0.51
   6  -8  -2    0.11    0.65
  -6   8   2    0.42    0.48
   5  -8  -2    1.30    0.63
  -5   8   2    0.53    0.47
   4  -8  -2    0.42    0.39
   4  -8  -2    0.65    0.51
  -4   8   2   -0.07    0.38
   3  -8  -2    2.07    0.43
   3  -8  -2    1.83    0.50
  -3   8   2    2.22    0.47
   2  -8  -2    6.64    0.61
   2  -8  -2    7.68    0.69
   2  -8  -2    5.01    0.87
  -2   8   2    6.49    0.63
  -2   8   2    7.67    0.69
   1  -8  -2    0.91    0.36
   1  -8  -2    1.08    0.58
   1  -8  -2    1.02    0.31
  -1   8   2    0.84    0.33
  -1   8   2    0.80    0.34
   0  -8  -2   -0.09    0.42
   0  -8  -2   -0.32    0.22
   0   8   2   -0.04    0.27
   0   8   2   -0.38    0.25
  -1  -8  -2    1.54    0.33
  -1  -8  -2    0.48    0.47
   1   8   2    1.26    0.33
   1   8   2    1.32    0.25
   1   8   2    1.32    0.34
  -2  -8  -2    0.43    0.28
  -2  -8  -2    0.33    0.49
   2   8   2    0.29    0.18
   2   8   2    0.38    0.27
   2   8   2    0.97    0.32
  -3  -8  -2    0.55    0.32
  -3  -8  -2    1.04    0.54
   3   8   2    0.62    0.32
   3   8   2    0.41    0.30
   3   8   2    0.89    0.22
  -4  -8  -2    0.10    0.32
  -4  -8  -2   -0.36    0.43
   4   8   2    0.27    0.29
   4   8   2    0.57    0.36
  -5  -8  -2    1.63    0.43
  -5  -8  -2    0.71    0.54
   5   8   2    0.37    0.38
   5   8   2    1.15    0.38
  -6  -8  -2    1.31    0.62
  -6  -8  -2    0.63    0.42
   6   8   2    0.36    0.35
   6   8   2    0.65    0.44
  -7  -8  -2    0.46    0.51
  -7  -8  -2    0.01    0.41
   7   8   2   -0.90    0.37
  -8  -8  -2    0.12    0.49
  -8  -8  -2    0.35    0.56
   8   8   2    0.24    0.47
  -9  -8  -2    0.12    0.55
  -9  -8  -2    0.05    0.61
   9   8   2    0.29    0.52
 -10  -8  -2    0.48    0.61
   5  -9  -2    0.60    0.65
  -5   9   2    0.61    0.51
   4  -9  -2   -0.58    0.46
  -4   9   2    0.00    0.43
   3  -9  -2    1.07    0.50
  -3   9   2    0.87    0.44
   2  -9  -2   -0.54    0.29
   2  -9  -2   -0.08    0.38
   2  -9  -2    0.30    0.60
  -2   9   2    0.07    0.36
   1  -9  -2    0.67    0.34
   1  -9  -2    1.29    0.68
   1  -9  -2    0.62    0.31
  -1   9   2    0.67    0.35
   0  -9  -2    9.51    1.12
   0  -9  -2    9.14    0.66
   0   9   2    8.12    0.70
   0   9   2    7.56    0.69
  -1  -9  -2    2.48    0.72
  -1  -9  -2    2.19    0.39
   1   9   2    1.86    0.41
   1   9   2    3.03    0.49
  -2  -9  -2   -0.57    0.50
  -2  -9  -2   -0.07    0.28
   2   9   2   -0.11    0.16
   2   9   2    0.36    0.32
   2   9   2    0.18    0.31
  -3  -9  -2    1.33    0.40
  -3  -9  -2    1.14    0.59
   3   9   2    0.91    0.37
   3   9   2    0.97    0.36
   3   9   2    0.77    0.19
  -4  -9  -2    8.44    1.00
  -4  -9  -2    8.30    0.72
   4   9   2    7.25    0.72
   4   9   2    7.92    0.71
   4   9   2    6.45    0.45
  -5  -9  -2    0.89    0.58
  -5  -9  -2    1.29    0.43
   5   9   2    0.09    0.36
   5   9   2    1.28    0.46
  -6  -9  -2    3.22    0.58
  -6  -9  -2    1.78    0.64
   6   9   2    1.82    0.53
  -7  -9  -2    0.39    0.46
  -7  -9  -2    0.13    0.57
   7   9   2   -0.28    0.45
  -8  -9  -2    0.32    0.50
  -8  -9  -2    0.24    0.60
   8   9   2   -0.18    0.45
  -9  -9  -2    0.53    0.64
   9   9   2   -0.18    0.51
   4 -10  -2    1.23    0.62
  -4  10   2    1.49    0.56
   3 -10  -2    1.59    0.55
  -3  10   2    0.83    0.47
   2 -10  -2   -0.04    0.40
   2 -10  -2    0.34    0.62
  -2  10   2   -0.19    0.37
   1 -10  -2    1.66    0.41
   1 -10  -2    2.55    0.79
  -1  10   2    1.74    0.45
   0 -10  -2   -0.76    0.49
   0  10   2    0.50    0.36
  -1 -10  -2   -0.18    0.28
  -1 -10  -2   -0.38    0.51
   1  10   2    0.12    0.35
  -2 -10  -2   13.69    0.83
  -2 -10  -2   10.04    1.11
   2  10   2   13.89    0.91
  -3 -10  -2    5.43    0.60
  -3 -10  -2    5.05    0.90
   3  10   2    4.56    0.61
  -4 -10  -2   -0.11    0.38
  -4 -10  -2   -0.41    0.52
   4  10   2   -0.39    0.36
  -5 -10  -2    0.47    0.59
  -5 -10  -2    1.22    0.44
   5  10   2    0.69    0.45
  -6 -10  -2    1.25    0.63
  -6 -10  -2    1.28    0.53
   6  10   2    1.17    0.51
  -7 -10  -2    0.29    0.56
   7  10   2    0.63    0.49
  -8 -10  -2    0.47    0.63
   8  10   2   -0.20    0.46
   2 -11  -2    0.90    0.75
  -2  11   2    1.29    0.51
   1 -11  -2   -0.08    0.66
  -1  11   2   -0.08    0.37
   0 -11  -2   -0.36    0.63
   0  11   2    0.14    0.38
  -1 -11  -2    0.40    0.59
   1  11   2    0.77    0.42
  -2 -11  -2    4.59    0.94
   2  11   2    4.64    0.62
  -3 -11  -2    0.27    0.63
   3  11   2    0.74    0.43
  -4 -11  -2    0.19    0.58
   4  11   2   -0.74    0.34
  -5 -11  -2    0.13    0.57
   5  11   2    0.85    0.47
  -6 -11  -2    0.13    0.61
   6  11   2    0.09    0.46
  -7 -11  -2    0.66    0.68
   7  11   2   -0.60    0.46
   0 -12  -2   -0.30    0.62
   0  12   2    0.03    0.42
  -1 -12  -2    0.49    0.72
   1  12   2    0.52    0.44
  -2 -12  -2    0.19    0.66
   2  12   2    0.15    0.40
  -3 -12  -2   -0.14    0.65
   3  12   2   -0.25    0.43
  -4 -12  -2    1.83    0.74
   4  12   2    1.16    0.51
  -5 -12  -2    0.34    0.70
   5  12   2    0.35    0.52
  -6 -12  -2    0.48    0.67
   6  12   2   -0.49    0.46
   3  12  -3   -0.14    0.60
  -3 -12   3    0.95    0.69
   2  12  -3    0.31    0.58
  -2 -12   3    0.75    0.72
   1  12  -3    0.13    0.58
  -1 -12   3    0.04    0.67
   6  11  -3    0.34    0.59
  -6 -11   3   -0.28    0.58
  -6 -11   3    0.08    0.71
   5  11  -3    0.25    0.56
  -5 -11   3    0.39    0.69
  -5 -11   3   -0.52    0.61
   4  11  -3    0.22    0.54
  -4 -11   3   -0.07    0.63
  -4 -11   3   -0.05    0.55
   3  11  -3    1.44    0.59
  -3 -11   3    1.25    0.58
  -3 -11   3    1.20    0.75
   2  11  -3   -0.05    0.54
  -2 -11   3    0.31    0.60
  -2 -11   3   -0.91    0.47
   1  11  -3    1.31    0.58
  -1 -11   3   -1.24    0.54
  -1 -11   3   -0.25    0.52
   0  11  -3   -0.06    0.51
   0 -11   3   -0.42    0.50
   0 -11   3    0.21    0.65
  -1  11  -3   -0.43    0.55
   1 -11   3    0.44    0.64
  -2  11  -3    0.20    0.52
   2 -11   3    1.09    0.71
   7  10  -3   -0.63    0.53
  -7 -10   3    0.19    0.64
  -7 -10   3    0.38    0.71
   6  10  -3    1.91    0.67
  -6 -10   3    0.83    0.73
  -6 -10   3    1.38    0.65
   5  10  -3    0.18    0.51
  -5 -10   3    0.01    0.51
  -5 -10   3   -0.07    0.64
   4  10  -3   -0.45    0.47
  -4 -10   3    0.28    0.60
  -4 -10   3   -1.26    0.48
   3  10  -3    0.56    0.54
  -3 -10   3    0.30    0.54
  -3 -10   3    0.78    0.69
   2  10  -3    1.26    0.58
  -2 -10   3    1.34    0.57
  -2 -10   3    2.09    0.76
   1  10  -3    1.77    0.62
  -1 -10   3    2.36    0.62
  -1 -10   3    1.40    0.72
   0  10  -3    0.45    0.52
   0 -10   3    0.66    0.65
   0 -10   3   -0.14    0.47
  -1  10  -3    0.88    0.56
   1 -10   3    0.55    0.50
   1 -10   3    1.53    0.67
  -2  10  -3    0.44    0.48
   2 -10   3    0.00    0.56
   2 -10   3   -0.82    0.43
  -3  10  -3    2.13    0.62
   3 -10   3    2.68    0.82
   3 -10   3    2.40    0.67
  -4  10  -3    0.26    0.54
   4 -10   3    1.04    0.76
   8   9  -3    0.51    0.62
  -8  -9   3   -0.50    0.59
  -8  -9   3    0.44    0.77
   7   9  -3    0.42    0.57
  -7  -9   3    0.80    0.63
  -7  -9   3   -0.34    0.64
   6   9  -3   -0.28    0.50
  -6  -9   3    0.78    0.55
  -6  -9   3    0.23    0.69
   5   9  -3    0.08    0.49
  -5  -9   3   -0.02    0.51
  -5  -9   3    0.55    0.64
   4   9  -3    7.83    0.91
  -4  -9   3    9.48    0.97
  -4  -9   3    8.23    1.05
   3   9  -3    0.87    0.52
  -3  -9   3    1.53    0.58
  -3  -9   3    1.27    0.63
   2   9  -3    0.04    0.43
  -2  -9   3   -0.51    0.47
  -2  -9   3    0.94    0.62
   1   9  -3    9.75    0.95
  -1  -9   3   10.99    0.97
  -1  -9   3   11.83    1.20
   0   9  -3    6.07    0.81
   0  -9   3    8.12    1.04
   0  -9   3    8.19    0.89
  -1   9  -3    0.17    0.44
   1  -9   3    1.03    0.58
   1  -9   3    0.40    0.48
  -2   9  -3    0.19    0.42
   2  -9   3   -0.09    0.52
   2  -9   3    0.71    0.28
   2  -9   3   -0.82    0.40
  -3   9  -3   -0.18    0.44
   3  -9   3    0.19    0.56
   3  -9   3    0.10    0.46
   3  -9   3   -0.04    0.33
  -4   9  -3    0.41    0.49
   4  -9   3    0.75    0.45
   4  -9   3    0.59    0.49
   4  -9   3   -0.48    0.56
  -5   9  -3    1.45    0.65
   5  -9   3    1.74    0.64
   5  -9   3    2.35    0.65
   8   8  -3    0.58    0.57
   8   8  -3    0.20    0.36
  -8  -8   3    0.44    0.77
  -8  -8   3   -0.67    0.53
   7   8  -3   -0.12    0.51
   7   8  -3    0.20    0.31
  -7  -8   3   -0.12    0.72
  -7  -8   3    1.73    0.64
   6   8  -3   -0.25    0.24
   6   8  -3    0.72    0.53
  -6  -8   3    0.75    0.53
  -6  -8   3    0.23    0.64
   5   8  -3    8.24    0.94
   5   8  -3    7.22    0.50
  -5  -8   3    6.95    1.02
  -5  -8   3    8.84    0.94
   4   8  -3    9.17    0.94
  -4  -8   3   10.58    1.00
  -4  -8   3   10.87    1.18
   3   8  -3    0.33    0.43
  -3  -8   3    1.03    0.49
  -3  -8   3   -0.69    0.50
   2   8  -3   -0.27    0.37
  -2  -8   3    0.02    0.49
  -2  -8   3   -0.54    0.41
   1   8  -3   -0.22    0.38
   1   8  -3   -0.42    0.63
  -1  -8   3    0.24    0.41
  -1  -8   3    0.37    0.53
   0   8  -3   -0.64    0.36
   0  -8   3   -0.20    0.45
   0  -8   3    0.16    0.42
  -1   8  -3    6.75    0.75
   1  -8   3    6.29    0.76
   1  -8   3    6.10    0.82
   1  -8   3    7.24    0.42
  -2   8  -3   17.36    1.13
   2  -8   3   20.82    1.20
   2  -8   3   17.00    1.27
   2  -8   3   18.94    0.85
  -3   8  -3   -0.43    0.34
   3  -8   3    0.09    0.41
   3  -8   3   -0.09    0.34
   3  -8   3    0.02    0.50
  -4   8  -3    0.62    0.47
   4  -8   3    1.08    0.51
   4  -8   3   -0.13    0.41
   4  -8   3    1.10    0.62
  -5   8  -3    0.27    0.53
   5  -8   3    0.32    0.49
   5  -8   3   -0.21    0.46
  -6   8  -3    0.30    0.55
   6  -8   3   -0.03    0.58
   6  -8   3    0.23    0.54
   9   7  -3    0.18    0.60
   9   7  -3    0.59    0.44
  -9  -7   3    0.82    0.65
   8   7  -3    0.09    0.35
   8   7  -3   -0.13    0.54
  -8  -7   3   -0.26    0.54
   7   7  -3    0.29    0.33
   7   7  -3    0.89    0.56
  -7  -7   3   -0.29    0.72
  -7  -7   3    0.74    0.55
   6   7  -3   -0.26    0.43
   6   7  -3    0.02    0.27
  -6  -7   3   -0.20    0.58
  -6  -7   3   -0.33    0.47
   5   7  -3    0.72    0.44
   5   7  -3    0.14    0.24
  -5  -7   3   -0.24    0.46
  -5  -7   3    0.31    0.66
   4   7  -3    1.57    0.26
   4   7  -3    1.21    0.49
  -4  -7   3    1.32    0.46
  -4  -7   3    1.20    0.65
   3   7  -3   -0.28    0.37
  -3  -7   3   -0.32    0.48
  -3  -7   3    0.11    0.39
   2   7  -3    3.98    0.58
   2   7  -3    3.57    0.54
  -2  -7   3    3.05    0.68
  -2  -7   3    3.83    0.57
   1   7  -3   -0.57    0.32
   1   7  -3    0.14    0.35
  -1  -7   3   -0.07    0.44
  -1  -7   3   -0.01    0.40
   0   7  -3    0.10    0.35
   0   7  -3    0.02    0.36
   0  -7   3    0.26    0.38
   0  -7   3    0.56    0.47
  -1   7  -3    0.17    0.35
  -1   7  -3    0.13    0.33
   1  -7   3    0.26    0.45
   1  -7   3    0.07    0.18
   1  -7   3   -0.17    0.36
  -2   7  -3    2.60    0.53
   2  -7   3    3.34    0.59
   2  -7   3    2.08    0.57
   2  -7   3    3.08    0.39
  -3   7  -3    0.65    0.40
   3  -7   3    1.27    0.45
   3  -7   3    0.25    0.50
   3  -7   3    0.64    0.35
  -4   7  -3    0.09    0.42
   4  -7   3    0.02    0.40
   4  -7   3   -0.09    0.37
   4  -7   3    0.11    0.50
  -5   7  -3    0.81    0.54
   5  -7   3    0.98    0.50
   5  -7   3    0.91    0.51
  -6   7  -3    0.00    0.50
   6  -7   3    0.49    0.59
   6  -7   3   -0.20    0.47
  -7   7  -3   -0.50    0.44
  -7   7  -3    0.50    0.58
   7  -7   3    0.23    0.68
   7  -7   3    0.26    0.56
   9   6  -3    1.95    0.70
   9   6  -3    0.35    0.46
  -9  -6   3   -0.81    0.59
   8   6  -3    0.72    0.54
   8   6  -3    0.51    0.39
  -8  -6   3    0.34    0.59
   7   6  -3   -0.24    0.40
   7   6  -3    0.14    0.31
  -7  -6   3    0.35    0.53
   6   6  -3   -0.30    0.27
   6   6  -3    0.18    0.44
  -6  -6   3    0.03    0.42
   5   6  -3    0.92    0.45
   5   6  -3    1.34    0.33
  -5  -6   3    1.91    0.65
  -5  -6   3    0.56    0.50
   4   6  -3    7.82    0.50
   4   6  -3   10.01    0.84
  -4  -6   3    8.35    0.78
  -4  -6   3    7.02    0.84
   3   6  -3    8.22    0.70
   3   6  -3    9.55    0.80
   3   6  -3    8.23    0.42
  -3  -6   3    8.26    0.90
  -3  -6   3    8.75    0.78
   2   6  -3   -0.07    0.33
   2   6  -3   -0.33    0.29
  -2  -6   3    0.31    0.35
  -2  -6   3    0.59    0.46
   1   6  -3    0.19    0.30
   1   6  -3    0.22    0.34
  -1  -6   3    0.15    0.43
  -1  -6   3    0.49    0.37
   0   6  -3    1.71    0.40
   0   6  -3    0.98    0.36
   0  -6   3    1.03    0.46
   0  -6   3    1.52    0.43
  -1   6  -3    6.27    0.65
  -1   6  -3    6.55    0.62
   1  -6   3    5.29    0.67
   1  -6   3    6.17    0.62
  -2   6  -3    0.74    0.36
  -2   6  -3    0.00    0.35
   2  -6   3   -0.63    0.38
   2  -6   3    0.07    0.35
  -3   6  -3    3.02    0.53
   3  -6   3    1.87    0.53
   3  -6   3    2.17    0.45
  -4   6  -3    8.53    0.82
   4  -6   3    7.92    0.78
   4  -6   3    7.38    0.86
  -5   6  -3   -0.79    0.35
   5  -6   3    0.14    0.42
  -6   6  -3    0.23    0.48
   6  -6   3    0.20    0.47
   6  -6   3   -0.22    0.54
  -7   6  -3    1.53    0.56
  -7   6  -3    1.92    0.62
   7  -6   3    1.10    0.71
   7  -6   3    1.21    0.57
   9   5  -3    0.31    0.47
   9   5  -3    0.63    0.56
  -9  -5   3   -0.50    0.53
   8   5  -3    0.64    0.51
   8   5  -3    0.28    0.41
  -8  -5   3    0.49    0.57
   7   5  -3    6.63    0.80
   7   5  -3    4.15    0.61
  -7  -5   3    7.01    0.87
   6   5  -3    0.89    0.36
   6   5  -3    0.02    0.43
  -6  -5   3    0.01    0.46
   5   5  -3    0.51    0.28
   5   5  -3    0.76    0.37
   5   5  -3    0.05    0.38
  -5  -5   3   -0.06    0.40
   4   5  -3    0.88    0.25
   4   5  -3    0.70    0.36
  -4  -5   3    0.81    0.39
   3   5  -3   10.61    0.74
   3   5  -3    9.80    0.74
   3   5  -3    9.33    0.48
  -3  -5   3    9.37    0.85
  -3  -5   3    9.82    0.70
   2   5  -3    1.28    0.39
   2   5  -3    2.03    0.40
  -2  -5   3    2.35    0.44
  -2  -5   3    1.88    0.49
   1   5  -3   28.69    1.17
   1   5  -3   29.77    1.22
  -1  -5   3   29.06    1.19
  -1  -5   3   29.78    1.18
  -1  -5   3   28.57    1.28
   0   5  -3    5.11    0.52
   0   5  -3    4.66    0.51
   0   5  -3    6.16    0.66
   0  -5   3    4.55    0.57
   0  -5   3    4.54    0.49
   0  -5   3    3.43    0.48
  -1   5  -3    1.47    0.36
  -1   5  -3    1.43    0.32
  -1   5  -3    1.73    0.43
   1  -5   3    1.15    0.33
   1  -5   3    1.32    0.43
  -2   5  -3    7.55    0.67
  -2   5  -3    6.12    0.60
  -2   5  -3    6.28    0.59
   2  -5   3    6.58    0.63
   2  -5   3    7.78    0.73
  -3   5  -3   14.17    0.85
  -3   5  -3   13.12    0.81
   3  -5   3   13.04    0.86
   3  -5   3   13.34    0.91
  -4   5  -3    1.06    0.42
   4  -5   3    1.62    0.42
   4  -5   3    1.18    0.46
  -5   5  -3    4.69    0.67
   5  -5   3    2.45    0.54
  -6   5  -3    2.07    0.52
   6  -5   3    1.89    0.55
  -7   5  -3   -0.13    0.41
  -7   5  -3   -0.45    0.47
   7  -5   3   -0.68    0.44
  -8   5  -3    0.42    0.47
  -8   5  -3    0.52    0.55
   8  -5   3    0.58    0.53
   8  -5   3   -0.26    0.71
   9   4  -3   -0.36    0.53
   9   4  -3   -0.24    0.44
  -9  -4   3    0.10    0.60
   8   4  -3   -0.15    0.40
   8   4  -3   -0.25    0.44
  -8  -4   3   -0.44    0.51
   7   4  -3    0.14    0.37
   7   4  -3    0.18    0.47
   7   4  -3    0.46    0.32
  -7  -4   3    0.39    0.50
   6   4  -3    0.28    0.33
   6   4  -3    0.28    0.30
   6   4  -3   -0.13    0.41
  -6  -4   3   -0.14    0.41
   5   4  -3    6.29    0.55
   5   4  -3    5.02    0.52
   5   4  -3    5.00    0.60
  -5  -4   3    7.39    0.75
   4   4  -3    0.13    0.35
   4   4  -3    0.26    0.24
   4   4  -3    0.14    0.32
   4   4  -3    0.05    0.23
  -4  -4   3    0.16    0.31
   3   4  -3    0.67    0.34
   3   4  -3    0.14    0.30
   3   4  -3    0.55    0.21
  -3  -4   3    0.75    0.29
  -3  -4   3    0.56    0.33
   2   4  -3   12.55    0.53
   2   4  -3   12.98    0.72
   2   4  -3   13.49    0.75
  -2  -4   3   13.14    0.75
  -2  -4   3   12.98    0.71
  -2  -4   3   11.43    0.78
   1   4  -3  162.53    4.79
   1   4  -3  173.51    4.81
  -1  -4   3  164.59    4.78
  -1  -4   3  165.88    4.88
  -1  -4   3  166.93    4.52
  -1  -4   3  168.21    4.77
   0   4  -3    5.38    0.51
   0   4  -3    6.79    0.50
   0   4  -3    6.66    0.59
   0  -4   3    6.35    0.51
   0  -4   3    5.44    0.55
   0  -4   3    6.20    0.51
  -1   4  -3    7.65    0.55
  -1   4  -3    7.19    0.57
  -1   4  -3    6.75    0.57
   1  -4   3    6.62    0.54
   1  -4   3    6.10    0.56
   1  -4   3    6.68    0.60
  -2   4  -3   16.60    0.85
  -2   4  -3   16.32    0.84
  -2   4  -3   16.32    0.87
   2  -4   3   17.29    0.88
   2  -4   3   17.83    0.88
   2  -4   3   18.08    0.87
  -3   4  -3    0.15    0.28
  -3   4  -3    0.68    0.30
  -3   4  -3    0.74    0.31
   3  -4   3    0.46    0.33
   3  -4   3   -0.14    0.27
  -4   4  -3    3.30    0.47
  -4   4  -3    2.10    0.42
   4  -4   3    2.55    0.49
   4  -4   3    2.71    0.49
  -5   4  -3   11.57    0.88
   5  -4   3   11.39    0.89
  -6   4  -3    0.70    0.44
  -6   4  -3    1.41    0.49
   6  -4   3    0.45    0.43
  -7   4  -3    0.63    0.44
  -7   4  -3   -0.36    0.45
   7  -4   3    0.13    0.45
  -8   4  -3    0.77    0.48
  -8   4  -3    0.53    0.55
   8  -4   3    1.08    0.55
  -9   4  -3    0.58    0.46
  -9   4  -3    0.07    0.55
   9  -4   3   -0.53    0.74
   9  -4   3   -0.28    0.50
  10   3  -3    0.12    0.51
  10   3  -3    0.06    0.62
 -10  -3   3   -0.44    0.66
   9   3  -3    0.08    0.55
   9   3  -3   -0.17    0.46
  -9  -3   3    0.40    0.57
   8   3  -3    0.28    0.50
   8   3  -3    0.37    0.46
  -8  -3   3    0.21    0.51
   7   3  -3    1.38    0.52
   7   3  -3    0.75    0.43
   7   3  -3    1.54    0.33
  -7  -3   3    0.50    0.50
   6   3  -3    0.00    0.32
   6   3  -3    0.06    0.39
   6   3  -3    0.04    0.24
  -6  -3   3   -0.01    0.38
   5   3  -3    8.51    0.54
   5   3  -3    7.13    0.67
   5   3  -3    7.75    0.65
  -5  -3   3   10.07    0.74
   4   3  -3   -0.07    0.18
   4   3  -3    0.36    0.24
   4   3  -3   -0.11    0.29
   4   3  -3    0.08    0.28
  -4  -3   3   -0.07    0.24
  -4  -3   3    0.14    0.30
   3   3  -3    4.26    0.46
   3   3  -3    5.48    0.45
   3   3  -3    6.86    0.60
  -3  -3   3    5.40    0.53
  -3  -3   3    5.92    0.47
   2   3  -3    7.88    0.55
   2   3  -3    7.04    0.41
   2   3  -3    7.23    0.55
  -2  -3   3    6.93    0.40
  -2  -3   3    7.06    0.56
  -2  -3   3    7.86    0.53
   1   3  -3    0.60    0.27
   1   3  -3    0.63    0.25
  -1  -3   3    0.56    0.24
  -1  -3   3    0.84    0.31
  -1  -3   3    0.29    0.25
  -1  -3   3    0.39    0.13
   0   3  -3    0.03    0.21
   0   3  -3    0.02    0.23
   0  -3   3    0.09    0.26
   0  -3   3    0.43    0.25
   0  -3   3   -0.13    0.21
  -1   3  -3   64.31    2.08
  -1   3  -3   68.21    2.09
  -1   3  -3   64.20    2.07
   1  -3   3   68.69    2.09
   1  -3   3   67.46    2.09
   1  -3   3   67.04    2.09
  -2   3  -3   19.28    0.86
  -2   3  -3   19.65    0.87
  -2   3  -3   19.85    0.84
   2  -3   3   19.04    0.86
   2  -3   3   19.55    0.85
   2  -3   3   20.78    0.90
  -3   3  -3    0.83    0.32
  -3   3  -3    0.36    0.26
  -3   3  -3    0.61    0.30
   3  -3   3    0.48    0.28
   3  -3   3    0.91    0.29
   3  -3   3    0.72    0.32
  -4   3  -3    7.32    0.56
  -4   3  -3    5.65    0.57
  -4   3  -3    7.14    0.60
   4  -3   3    7.10    0.66
  -5   3  -3    6.76    0.57
  -5   3  -3    6.46    0.68
  -5   3  -3    6.25    0.61
   5  -3   3    7.13    0.70
  -6   3  -3    0.00    0.42
  -6   3  -3    0.34    0.38
   6  -3   3   -0.02    0.35
  -7   3  -3    0.31    0.41
  -7   3  -3   -0.40    0.41
   7  -3   3    0.41    0.39
  -8   3  -3    1.09    0.46
  -8   3  -3    1.75    0.61
   8  -3   3    1.06    0.53
  -9   3  -3    0.89    0.47
  -9   3  -3    0.24    0.57
   9  -3   3   -0.19    0.53
   9   2  -3    0.18    0.52
   9   2  -3    0.72    0.54
  -9  -2   3    0.07    0.57
   8   2  -3   -0.21    0.44
   8   2  -3   -0.06    0.42
  -8  -2   3   -0.26    0.53
   7   2  -3    0.83    0.27
   7   2  -3   -0.06    0.40
   7   2  -3    0.34    0.43
  -7  -2   3    0.84    0.51
   6   2  -3   11.41    0.59
   6   2  -3   11.22    0.86
   6   2  -3   11.86    0.87
  -6  -2   3   11.79    0.88
   5   2  -3   11.54    0.55
   5   2  -3   10.56    0.76
   5   2  -3   10.53    0.74
  -5  -2   3   11.10    0.83
   4   2  -3   -0.04    0.17
   4   2  -3   -0.20    0.23
   4   2  -3   -0.21    0.22
   4   2  -3   -0.20    0.23
  -4  -2   3    0.33    0.26
  -4  -2   3   -0.01    0.28
   3   2  -3   62.41    2.05
   3   2  -3   62.91    1.99
   3   2  -3   65.40    2.07
  -3  -2   3   64.20    2.06
   2   2  -3    5.37    0.46
   2   2  -3    4.28    0.44
   2   2  -3    4.84    0.37
  -2  -2   3    5.00    0.37
  -2  -2   3    4.91    0.44
  -2  -2   3    5.41    0.44
   1   2  -3    2.79    0.27
   1   2  -3    2.37    0.33
   1   2  -3    2.89    0.34
  -1  -2   3    3.24    0.34
  -1  -2   3    2.33    0.24
  -1  -2   3    2.62    0.35
   0   2  -3   62.11    1.87
   0  -2   3   61.48    1.87
   0  -2   3   58.49    1.87
   0  -2   3   62.24    1.89
  -1   2  -3    9.62    0.51
  -1   2  -3    9.44    0.51
  -1   2  -3    9.16    0.52
   1  -2   3    9.15    0.52
   1  -2   3    9.53    0.50
   1  -2   3    8.77    0.51
  -2   2  -3    8.41    0.55
  -2   2  -3    9.00    0.51
  -2   2  -3    8.46    0.47
   2  -2   3    9.38    0.56
   2  -2   3    8.47    0.55
   2  -2   3    7.82    0.47
  -3   2  -3    2.76    0.32
  -3   2  -3    2.66    0.36
  -3   2  -3    2.77    0.39
   3  -2   3    2.24    0.36
   3  -2   3    1.89    0.29
  -4   2  -3    0.53    0.30
  -4   2  -3    0.59    0.30
  -4   2  -3    0.64    0.23
  -4   2  -3    0.33    0.27
   4  -2   3    0.70    0.32
   4  -2   3    0.20    0.31
  -5   2  -3    5.25    0.57
  -5   2  -3    5.95    0.61
  -5   2  -3    6.37    0.52
   5  -2   3    5.74    0.61
  -6   2  -3    0.72    0.39
  -6   2  -3    0.85    0.32
  -6   2  -3    0.95    0.40
   6  -2   3    0.56    0.42
  -7   2  -3    1.24    0.44
  -7   2  -3    2.46    0.59
   7  -2   3    1.01    0.44
  -8   2  -3    1.77    0.61
  -8   2  -3    1.34    0.45
   8  -2   3    0.06    0.47
  -9   2  -3    0.58    0.40
  -9   2  -3   -0.10    0.51
   9  -2   3    0.19    0.46
   9   1  -3    0.35    0.55
   9   1  -3    0.59    0.59
  -9  -1   3    1.27    0.62
   8   1  -3    0.96    0.50
   8   1  -3    1.52    0.57
  -8  -1   3    0.87    0.58
   7   1  -3   -0.03    0.42
   7   1  -3    0.47    0.45
  -7  -1   3    0.07    0.41
   6   1  -3    3.53    0.32
   6   1  -3    2.91    0.55
   6   1  -3    3.46    0.58
  -6  -1   3    3.27    0.57
   5   1  -3   -0.05    0.31
   5   1  -3    0.20    0.32
   5   1  -3    0.20    0.18
  -5  -1   3    0.58    0.38
  -5  -1   3   -0.36    0.26
   4   1  -3   15.26    0.79
   4   1  -3   16.16    0.58
   4   1  -3   17.25    0.84
   4   1  -3   16.68    0.85
  -4  -1   3   16.72    0.83
  -4  -1   3   15.15    0.84
   3   1  -3    1.19    0.16
   3   1  -3    1.27    0.30
   3   1  -3    0.99    0.29
   3   1  -3    0.78    0.27
  -3  -1   3    1.02    0.26
  -3  -1   3    0.71    0.24
  -3  -1   3    0.70    0.30
   2   1  -3    3.95    0.39
   2   1  -3    3.79    0.37
   2   1  -3    3.50    0.37
  -2  -1   3    2.17    0.30
  -2  -1   3    2.86    0.31
  -2  -1   3    3.73    0.36
   1   1  -3    2.87    0.29
   1   1  -3    3.71    0.31
  -1  -1   3    2.97    0.31
  -1  -1   3    2.70    0.25
   0   1  -3  664.57   18.02
   0  -1   3  671.06   18.02
   0  -1   3  687.16   18.28
  -1   1  -3   23.28    0.84
   1  -1   3   23.60    0.79
   1  -1   3   23.55    0.84
  -2   1  -3   12.51    0.60
  -2   1  -3   12.81    0.49
  -2   1  -3   12.71    0.61
   2  -1   3   12.31    0.49
   2  -1   3   13.41    0.62
   2  -1   3   12.64    0.61
  -3   1  -3   57.04    1.84
  -3   1  -3   58.07    1.84
  -3   1  -3   57.81    1.83
  -3   1  -3   57.19    1.69
   3  -1   3   55.95    1.83
   3  -1   3   58.87    1.85
  -4   1  -3   13.50    0.69
  -4   1  -3   12.71    0.71
  -4   1  -3   12.48    0.70
  -4   1  -3   13.15    0.59
   4  -1   3   13.03    0.72
   4  -1   3   12.77    0.74
  -5   1  -3    0.43    0.34
  -5   1  -3    0.82    0.25
  -5   1  -3    1.12    0.36
   5  -1   3    0.51    0.32
  -6   1  -3   12.70    0.89
  -6   1  -3   12.36    0.80
  -6   1  -3   11.83    0.69
   6  -1   3   11.33    0.85
  -7   1  -3    4.30    0.67
  -7   1  -3    3.41    0.49
  -7   1  -3    4.14    0.60
   7  -1   3    3.47    0.57
  -8   1  -3    0.99    0.42
  -8   1  -3   -0.01    0.48
   8  -1   3    0.03    0.44
  -9   1  -3    2.87    0.71
  -9   1  -3    1.64    0.49
   9  -1   3    1.27    0.53
 -10   1  -3    0.68    0.52
 -10   1  -3    0.37    0.60
  10  -1   3   -0.43    0.52
   9   0  -3    0.31    0.57
  -9   0   3   -0.71    0.50
   8   0  -3    2.48    0.65
  -8   0   3    3.66    0.74
   7   0  -3    0.88    0.48
   7   0  -3    0.51    0.44
  -7   0   3   -0.43    0.41
   6   0  -3    0.14    0.36
   6   0  -3   -0.14    0.41
  -6   0   3    0.22    0.38
   5   0  -3    1.33    0.40
   5   0  -3    0.89    0.34
  -5   0   3    1.34    0.33
  -5   0   3    2.03    0.45
   4   0  -3    1.77    0.39
   4   0  -3    1.60    0.39
  -4   0   3    1.49    0.34
  -4   0   3    2.35    0.38
   3   0  -3   16.79    0.76
   3   0  -3   16.96    0.82
   3   0  -3   16.80    0.78
  -3   0   3   18.40    0.79
  -3   0   3   18.71    0.82
  -3   0   3   17.35    0.80
   2   0  -3   12.52    0.65
   2   0  -3   12.66    0.59
   2   0  -3   12.77    0.59
  -2   0   3   13.02    0.62
  -2   0   3   13.00    0.63
  -2   0   3   12.28    0.59
   1   0  -3  166.63    4.64
   1   0  -3  171.51    4.51
   1   0  -3  169.71    4.60
  -1   0   3  170.79    4.61
  -1   0   3  157.77    4.62
   0   0  -3   11.23    0.45
   0   0  -3   10.87    0.44
   0   0   3   10.17    0.44
  -1   0  -3   34.87    1.09
  -1   0  -3   35.31    1.13
   1   0   3   36.70    1.11
  -2   0  -3  393.69   10.35
  -2   0  -3  385.39   10.37
   2   0   3  365.54   10.38
   2   0   3  389.23   10.35
  -3   0  -3   21.50    0.86
  -3   0  -3   21.71    0.84
  -3   0  -3   21.22    0.68
  -3   0  -3   20.74    0.87
   3   0   3   21.99    0.86
   3   0   3   22.79    0.87
   3   0   3   20.79    0.84
  -4   0  -3    1.70    0.32
  -4   0  -3    1.21    0.33
  -4   0  -3    1.72    0.35
   4   0   3    2.00    0.34
   4   0   3    1.72    0.34
   4   0   3    1.61    0.31
  -5   0  -3    4.30    0.50
  -5   0  -3    6.11    0.57
   5   0   3    6.73    0.60
   5   0   3    5.48    0.55
  -6   0  -3    0.09    0.32
  -6   0  -3   -0.39    0.32
   6   0   3   -0.06    0.29
  -7   0  -3    2.06    0.53
  -7   0  -3    2.02    0.44
   7   0   3    1.12    0.51
  -8   0  -3    0.41    0.47
  -8   0  -3    0.48    0.41
   8   0   3    0.39    0.46
  -9   0  -3    0.44    0.43
  -9   0  -3    0.82    0.55
   9   0   3   -0.10    0.48
 -10   0  -3   -0.19    0.46
 -10   0  -3    0.39    0.60
  10   0   3    0.90    0.59
   9  -1  -3    0.21    0.54
   9  -1  -3   -0.17    0.60
  -9   1   3    0.49    0.58
   8  -1  -3    0.10    0.44
   8  -1  -3    0.17    0.56
  -8   1   3    0.04    0.51
   7  -1  -3   -0.40    0.43
   7  -1  -3    0.10    0.40
  -7   1   3   -0.24    0.35
   6  -1  -3    0.29    0.36
   6  -1  -3    0.45    0.44
  -6   1   3   -0.14    0.35
   5  -1  -3    0.23    0.38
   5  -1  -3    0.37    0.31
  -5   1   3    0.34    0.26
  -5   1   3   -0.14    0.28
   4  -1  -3    3.66    0.50
   4  -1  -3    2.86    0.39
  -4   1   3    3.68    0.43
  -4   1   3    2.36    0.37
   3  -1  -3    0.86    0.25
   3  -1  -3    1.27    0.28
   3  -1  -3    1.19    0.31
  -3   1   3    0.98    0.29
  -3   1   3    0.94    0.26
  -3   1   3    1.73    0.29
   2  -1  -3   22.09    0.89
   2  -1  -3   22.23    0.80
  -2   1   3   21.15    0.86
  -2   1   3   20.74    0.81
  -2   1   3   21.86    0.80
   1  -1  -3   90.86    2.55
   1  -1  -3   92.36    2.64
   1  -1  -3   91.25    2.47
   1  -1  -3   92.02    2.55
  -1   1   3   91.74    2.47
  -1   1   3   92.37    2.56
  -1   1   3   79.50    2.61
  -1   1   3   93.85    2.55
   0  -1  -3    2.52    0.29
   0  -1  -3    1.60    0.14
   0  -1  -3    2.04    0.21
   0   1   3    1.88    0.16
   0   1   3    1.86    0.16
  -1  -1  -3  153.27    4.10
  -1  -1  -3  150.07    4.15
   1   1   3  147.00    4.06
  -2  -1  -3   16.40    0.69
  -2  -1  -3   16.97    0.50
  -2  -1  -3   15.62    0.67
  -2  -1  -3   18.18    0.63
   2   1   3   17.45    0.62
   2   1   3   14.29    0.59
  -3  -1  -3    1.09    0.23
  -3  -1  -3    0.85    0.24
  -3  -1  -3    1.10    0.31
   3   1   3    0.68    0.22
   3   1   3    0.49    0.20
   3   1   3    0.33    0.23
  -4  -1  -3   83.48    2.51
  -4  -1  -3   81.97    2.52
  -4  -1  -3   79.48    2.50
   4   1   3   85.57    2.53
   4   1   3   81.89    2.51
   4   1   3   85.08    2.53
  -5  -1  -3    3.03    0.42
  -5  -1  -3    3.32    0.45
  -5  -1  -3    3.14    0.44
   5   1   3    2.52    0.38
   5   1   3    2.75    0.41
   5   1   3    3.71    0.46
  -6  -1  -3    3.55    0.48
  -6  -1  -3    3.10    0.50
   6   1   3    1.39    0.37
  -7  -1  -3   11.30    0.91
  -7  -1  -3   12.18    0.84
   7   1   3   12.10    0.89
  -8  -1  -3    0.03    0.44
  -8  -1  -3   -0.23    0.40
   8   1   3   -0.08    0.40
  -9  -1  -3    0.22    0.44
  -9  -1  -3    0.30    0.51
   9   1   3   -0.30    0.46
 -10  -1  -3   -0.14    0.42
 -10  -1  -3    0.61    0.59
  10   1   3   -0.54    0.48
   9  -2  -3   -0.31    0.48
   9  -2  -3    0.24    0.65
  -9   2   3   -0.64    0.49
   8  -2  -3   -0.17    0.45
   8  -2  -3   -0.27    0.57
  -8   2   3    0.22    0.44
   7  -2  -3   -0.04    0.50
   7  -2  -3    0.28    0.41
  -7   2   3    0.72    0.44
   6  -2  -3    9.63    0.81
   6  -2  -3    7.32    0.83
  -6   2   3    7.56    0.77
  -6   2   3    8.32    0.36
   5  -2  -3    9.31    0.71
   5  -2  -3    9.30    0.86
  -5   2   3   10.09    0.71
  -5   2   3    9.23    0.75
  -5   2   3    8.87    0.37
   4  -2  -3   -0.42    0.31
   4  -2  -3    0.17    0.26
  -4   2   3   -0.03    0.26
  -4   2   3    0.25    0.12
  -4   2   3    0.30    0.24
   3  -2  -3   56.10    1.91
   3  -2  -3   56.09    1.80
   3  -2  -3   54.12    1.78
  -3   2   3   58.44    1.81
  -3   2   3   56.12    1.81
  -3   2   3   55.20    1.87
   2  -2  -3   12.40    0.56
   2  -2  -3   12.65    0.57
   2  -2  -3   12.11    0.66
  -2   2   3   12.76    0.45
  -2   2   3   12.66    0.58
  -2   2   3   13.62    0.58
  -2   2   3   13.32    0.67
   1  -2  -3    0.32    0.14
   1  -2  -3    0.23    0.15
   1  -2  -3    0.15    0.21
  -1   2   3    0.43    0.15
  -1   2   3    0.42    0.15
  -1   2   3    0.36    0.24
  -1   2   3    0.33    0.19
  -1   2   3    0.10    0.14
   0  -2  -3  112.43    3.14
   0  -2  -3  112.46    3.03
   0  -2  -3  111.58    3.20
   0   2   3  112.70    3.05
   0   2   3  115.16    3.04
  -1  -2  -3  291.54    7.91
  -1  -2  -3  291.28    7.91
   1   2   3  295.52    7.81
   1   2   3  289.14    7.79
  -2  -2  -3    1.72    0.19
  -2  -2  -3    1.63    0.17
  -2  -2  -3    1.58    0.30
  -2  -2  -3    1.39    0.20
   2   2   3    1.69    0.27
   2   2   3    1.46    0.18
   2   2   3    1.28    0.17
   2   2   3    1.58    0.22
  -3  -2  -3    3.65    0.40
  -3  -2  -3    3.67    0.29
  -3  -2  -3    3.49    0.30
  -3  -2  -3    3.01    0.30
   3   2   3    4.15    0.41
   3   2   3    2.74    0.28
   3   2   3    3.44    0.31
  -4  -2  -3   25.34    1.03
  -4  -2  -3   26.11    0.97
  -4  -2  -3   24.36    0.98
   4   2   3   26.67    1.02
   4   2   3   24.96    0.98
   4   2   3   25.99    0.99
  -5  -2  -3    5.51    0.54
  -5  -2  -3    4.88    0.50
  -5  -2  -3    4.74    0.48
   5   2   3    5.64    0.54
   5   2   3    6.63    0.53
   5   2   3    4.83    0.47
  -6  -2  -3    3.04    0.47
  -6  -2  -3    3.66    0.50
   6   2   3    3.62    0.50
   6   2   3    3.30    0.45
   6   2   3    3.90    0.62
  -7  -2  -3    1.27    0.43
  -7  -2  -3    1.72    0.47
   7   2   3    0.90    0.38
  -8  -2  -3    0.03    0.41
  -8  -2  -3    0.16    0.45
   8   2   3   -0.02    0.37
  -9  -2  -3    0.11    0.42
  -9  -2  -3   -0.44    0.43
   9   2   3    0.18    0.50
 -10  -2  -3    0.87    0.48
 -10  -2  -3    0.52    0.61
  10   2   3   -0.17    0.53
   8  -3  -3    1.13    0.52
   8  -3  -3   -0.32    0.59
  -8   3   3    0.26    0.50
   7  -3  -3    1.31    0.61
   7  -3  -3    0.08    0.40
  -7   3   3    0.64    0.45
   6  -3  -3    0.87    0.41
   6  -3  -3    0.81    0.53
  -6   3   3    0.81    0.21
  -6   3   3    1.30    0.46
   5  -3  -3    0.44    0.35
   5  -3  -3    0.24    0.38
  -5   3   3    1.06    0.35
  -5   3   3    1.01    0.22
  -5   3   3    0.28    0.33
   4  -3  -3    5.26    0.53
   4  -3  -3    5.09    0.60
  -4   3   3    5.89    0.57
  -4   3   3    4.67    0.49
   3  -3  -3    6.33    0.62
   3  -3  -3    5.90    0.47
   3  -3  -3    6.22    0.49
  -3   3   3    6.46    0.45
  -3   3   3    5.23    0.47
   2  -3  -3    0.33    0.25
   2  -3  -3   -0.03    0.17
   2  -3  -3    0.30    0.17
  -2   3   3    0.91    0.20
  -2   3   3    1.18    0.32
  -2   3   3    0.95    0.28
  -2   3   3    0.71    0.20
   1  -3  -3   16.91    0.74
   1  -3  -3   16.44    0.63
   1  -3  -3   16.50    0.60
  -1   3   3   17.04    0.61
  -1   3   3   16.14    0.78
  -1   3   3   16.64    0.60
  -1   3   3   16.77    0.64
  -1   3   3   17.27    0.73
   0  -3  -3   10.37    0.35
   0  -3  -3   11.45    0.56
   0  -3  -3   11.39    0.66
   0   3   3   12.20    0.53
   0   3   3   10.99    0.38
   0   3   3   10.62    0.61
   0   3   3   11.57    0.55
   0   3   3   11.37    0.38
  -1  -3  -3   14.69    0.65
  -1  -3  -3   14.28    0.67
   1   3   3   14.76    0.64
   1   3   3   14.36    0.43
   1   3   3   14.65    0.66
   1   3   3   14.74    0.44
   1   3   3   15.16    0.63
  -2  -3  -3    0.18    0.22
  -2  -3  -3    0.09    0.22
  -2  -3  -3    0.09    0.11
   2   3   3    0.21    0.21
   2   3   3    0.05    0.23
   2   3   3    0.47    0.13
   2   3   3    0.54    0.14
  -3  -3  -3   19.45    0.79
  -3  -3  -3   20.80    0.74
  -3  -3  -3   20.49    0.75
  -3  -3  -3   20.74    0.87
   3   3   3   20.73    0.87
   3   3   3   20.26    0.75
   3   3   3   20.74    0.76
  -4  -3  -3    4.81    0.42
  -4  -3  -3    3.75    0.35
  -4  -3  -3    4.68    0.48
  -4  -3  -3    4.80    0.44
   4   3   3    4.32    0.40
   4   3   3    4.39    0.49
   4   3   3    4.26    0.39
  -5  -3  -3    3.31    0.47
  -5  -3  -3    3.10    0.40
   5   3   3    3.19    0.41
   5   3   3    2.86    0.45
   5   3   3    3.14    0.41
  -6  -3  -3    6.53    0.63
  -6  -3  -3    5.27    0.56
   6   3   3    5.85    0.60
   6   3   3    4.30    0.51
  -7  -3  -3    9.72    0.78
  -7  -3  -3   11.25    0.86
   7   3   3    8.89    0.82
  -8  -3  -3    1.29    0.52
  -8  -3  -3    1.13    0.48
   8   3   3    0.29    0.42
  -9  -3  -3    1.12    0.51
  -9  -3  -3    1.62    0.60
   9   3   3    0.58    0.48
 -10  -3  -3    0.35    0.60
 -10  -3  -3    0.68    0.48
  10   3   3    0.60    0.52
   8  -4  -3    1.06    0.74
   8  -4  -3    0.68    0.52
  -8   4   3    0.98    0.57
   7  -4  -3    3.14    0.62
   7  -4  -3    1.51    0.69
  -7   4   3    2.60    0.64
   6  -4  -3    0.22    0.38
   6  -4  -3    0.14    0.47
  -6   4   3    0.21    0.38
  -6   4   3   -0.23    0.22
   5  -4  -3    0.42    0.45
   5  -4  -3    0.79    0.38
  -5   4   3    0.63    0.34
  -5   4   3    0.37    0.37
   4  -4  -3    1.78    0.39
   4  -4  -3    2.56    0.52
  -4   4   3    1.85    0.40
  -4   4   3    2.27    0.39
   3  -4  -3    2.95    0.50
   3  -4  -3    2.06    0.34
  -3   4   3    1.98    0.32
  -3   4   3    2.04    0.36
   2  -4  -3   10.02    0.52
   2  -4  -3    9.56    0.53
   2  -4  -3   11.39    0.67
  -2   4   3    8.92    0.52
  -2   4   3    9.70    0.62
  -2   4   3    9.66    0.54
   1  -4  -3   11.09    0.77
   1  -4  -3   10.77    0.64
   1  -4  -3   12.16    0.51
   1  -4  -3   12.05    0.55
  -1   4   3   11.74    0.51
  -1   4   3   12.04    0.51
  -1   4   3   11.93    0.62
  -1   4   3   11.04    0.71
   0  -4  -3   47.47    1.68
   0  -4  -3   47.20    1.53
   0  -4  -3   47.72    1.36
   0   4   3   47.43    1.39
   0   4   3   47.43    1.39
   0   4   3   49.16    1.55
   0   4   3   50.01    1.67
   0   4   3   48.33    1.54
  -1  -4  -3    0.58    0.28
   1   4   3    0.12    0.24
   1   4   3    0.51    0.11
   1   4   3    0.59    0.24
   1   4   3    0.17    0.19
   1   4   3    0.41    0.11
  -2  -4  -3    1.71    0.16
  -2  -4  -3    1.10    0.30
  -2  -4  -3    1.41    0.31
   2   4   3    1.78    0.21
   2   4   3    1.90    0.32
   2   4   3    1.78    0.19
   2   4   3    2.00    0.34
  -3  -4  -3   20.37    0.72
  -3  -4  -3   19.37    0.86
  -3  -4  -3   19.93    0.76
  -3  -4  -3   19.14    0.86
   3   4   3   20.13    0.88
   3   4   3   20.23    0.75
   3   4   3   20.27    0.90
  -4  -4  -3    1.34    0.33
  -4  -4  -3    2.04    0.28
  -4  -4  -3    1.97    0.36
  -4  -4  -3    2.05    0.32
   4   4   3    2.11    0.30
   4   4   3    1.83    0.30
   4   4   3    1.10    0.34
  -5  -4  -3    3.40    0.43
  -5  -4  -3    4.16    0.52
  -5  -4  -3    3.81    0.49
   5   4   3    2.91    0.40
   5   4   3    3.76    0.42
  -6  -4  -3   14.66    0.87
  -6  -4  -3   14.29    0.87
  -6  -4  -3   13.64    0.85
   6   4   3   14.06    0.82
   6   4   3   14.65    0.82
  -7  -4  -3    1.32    0.46
  -7  -4  -3    2.62    0.52
   7   4   3    1.88    0.45
  -8  -4  -3    4.35    0.66
  -8  -4  -3    3.41    0.64
   8   4   3    4.06    0.64
  -9  -4  -3    0.84    0.49
  -9  -4  -3    0.78    0.49
   9   4   3    0.30    0.43
 -10  -4  -3    0.49    0.51
 -10  -4  -3   -0.11    0.56
  10   4   3   -0.32    0.43
   7  -5  -3    0.51    0.44
   7  -5  -3   -0.23    0.59
  -7   5   3   -0.34    0.42
   6  -5  -3    0.74    0.44
   6  -5  -3    0.53    0.59
  -6   5   3    0.79    0.30
  -6   5   3    0.76    0.44
   5  -5  -3   -0.19    0.31
   5  -5  -3   -0.39    0.46
  -5   5   3   -0.11    0.29
  -5   5   3    0.63    0.38
   4  -5  -3    3.71    0.61
   4  -5  -3    3.99    0.51
  -4   5   3    3.51    0.51
  -4   5   3    3.39    0.48
   3  -5  -3    0.53    0.28
   3  -5  -3    1.03    0.40
  -3   5   3    1.01    0.31
  -3   5   3    0.73    0.28
   2  -5  -3    0.35    0.30
   2  -5  -3    0.02    0.21
   2  -5  -3   -0.22    0.18
  -2   5   3   -0.13    0.19
  -2   5   3   -0.33    0.21
  -2   5   3    0.11    0.27
   1  -5  -3    1.96    0.34
   1  -5  -3    1.90    0.24
   1  -5  -3    2.04    0.27
   1  -5  -3    1.65    0.46
  -1   5   3    1.60    0.33
  -1   5   3    2.11    0.27
  -1   5   3    1.66    0.24
   0   5   3    4.40    0.52
  -1  -5  -3   43.10    1.65
  -1  -5  -3   47.36    1.32
   1   5   3   46.20    1.57
   1   5   3   44.11    1.36
   1   5   3   44.64    1.36
   1   5   3   45.15    1.65
   1   5   3   48.64    1.49
  -2  -5  -3  173.74    5.12
  -2  -5  -3  176.44    4.82
   2   5   3  180.03    4.96
   2   5   3  179.02    4.86
   2   5   3  175.71    5.07
   2   5   3  175.76    4.87
   2   5   3  179.73    5.12
  -3  -5  -3    4.44    0.35
  -3  -5  -3    3.80    0.48
  -3  -5  -3    3.99    0.31
   3   5   3    4.12    0.35
   3   5   3    3.56    0.47
   3   5   3    4.25    0.47
   3   5   3    3.89    0.36
  -4  -5  -3    6.13    0.62
  -4  -5  -3    6.10    0.46
  -4  -5  -3    6.34    0.60
  -4  -5  -3    5.70    0.41
   4   5   3    4.92    0.45
   4   5   3    5.55    0.45
  -5  -5  -3   -0.10    0.28
  -5  -5  -3    0.35    0.35
  -5  -5  -3    0.37    0.35
   5   5   3    0.14    0.23
  -6  -5  -3    1.24    0.40
  -6  -5  -3    1.30    0.45
  -6  -5  -3    0.65    0.38
   6   5   3    1.51    0.36
   6   5   3    1.19    0.39
  -7  -5  -3    1.04    0.46
  -7  -5  -3    0.35    0.44
  -7  -5  -3    0.20    0.44
   7   5   3    0.77    0.41
   7   5   3    0.27    0.39
  -8  -5  -3    1.46    0.52
  -8  -5  -3    0.65    0.49
  -8  -5  -3    0.85    0.52
   8   5   3    1.02    0.48
  -9  -5  -3    0.04    0.54
  -9  -5  -3    0.46    0.51
  -9  -5  -3    0.79    0.53
   9   5   3   -0.02    0.44
 -10  -5  -3    0.02    0.51
 -10  -5  -3    0.31    0.56
 -10  -5  -3   -0.93    0.57
  10   5   3   -0.62    0.41
   7  -6  -3    0.50    0.68
  -7   6   3    0.60    0.51
   6  -6  -3    0.77    0.44
   6  -6  -3   -0.44    0.54
  -6   6   3   -0.19    0.42
   5  -6  -3    0.34    0.38
   5  -6  -3    1.48    0.58
  -5   6   3    0.75    0.42
   4  -6  -3    0.28    0.44
   4  -6  -3    0.12    0.31
  -4   6   3    0.31    0.35
  -4   6   3   -0.02    0.28
   3  -6  -3    0.37    0.28
   3  -6  -3    0.04    0.37
  -3   6   3   -0.04    0.25
  -3   6   3    0.25    0.29
   2  -6  -3   24.16    1.10
   2  -6  -3   23.29    0.95
   2  -6  -3   23.27    1.29
  -2   6   3   23.77    0.97
  -2   6   3   22.72    0.97
   1  -6  -3    7.59    0.82
   1  -6  -3    6.70    0.43
   1  -6  -3    6.53    0.47
   1  -6  -3    7.46    0.60
  -1   6   3    5.95    0.47
  -1   6   3    7.32    0.47
  -1   6   3    7.37    0.56
   0  -6  -3   -0.35    0.14
   0  -6  -3    0.25    0.24
   0  -6  -3   -0.22    0.34
   0   6   3   -0.11    0.19
   0   6   3   -0.10    0.17
   0   6   3   -0.21    0.24
   0   6   3   -0.20    0.16
  -1  -6  -3    9.94    0.45
  -1  -6  -3    9.98    0.79
   1   6   3   10.94    0.51
   1   6   3    9.91    0.50
   1   6   3   11.65    0.70
   1   6   3   11.06    0.57
  -2  -6  -3    4.99    0.31
  -2  -6  -3    5.56    0.64
   2   6   3    4.85    0.39
   2   6   3    5.71    0.38
   2   6   3    6.31    0.44
   2   6   3    5.33    0.61
  -3  -6  -3    1.33    0.40
  -3  -6  -3    0.90    0.20
  -3  -6  -3    1.35    0.25
   3   6   3    0.95    0.25
   3   6   3    0.88    0.39
   3   6   3    1.65    0.27
  -4  -6  -3   15.80    0.76
  -4  -6  -3   14.32    0.91
  -4  -6  -3   15.17    0.73
   4   6   3   13.85    0.75
   4   6   3   15.12    0.73
  -5  -6  -3    0.71    0.32
  -5  -6  -3    0.94    0.41
   5   6   3    0.25    0.26
   5   6   3    0.46    0.31
  -6  -6  -3   -0.11    0.33
  -6  -6  -3    0.18    0.41
   6   6   3   -0.04    0.31
   6   6   3    0.15    0.27
  -7  -6  -3    1.45    0.54
  -7  -6  -3    0.91    0.52
  -7  -6  -3    1.48    0.49
   7   6   3    1.62    0.43
   7   6   3    0.51    0.36
  -8  -6  -3    5.95    0.80
  -8  -6  -3    5.95    0.79
  -8  -6  -3    5.47    0.79
   8   6   3    3.93    0.66
  -9  -6  -3   -0.40    0.50
  -9  -6  -3    0.48    0.53
   9   6   3   -0.08    0.42
 -10  -6  -3    0.06    0.59
 -10  -6  -3   -0.55    0.58
  10   6   3   -0.20    0.47
   6  -7  -3    2.37    0.76
  -6   7   3    1.90    0.59
   5  -7  -3    0.27    0.48
   5  -7  -3    0.57    0.57
  -5   7   3    1.00    0.47
   4  -7  -3    0.84    0.53
   4  -7  -3    1.38    0.39
  -4   7   3    0.65    0.38
   3  -7  -3    2.14    0.41
   3  -7  -3    2.82    0.56
  -3   7   3    2.29    0.43
  -3   7   3    1.75    0.43
   2  -7  -3    1.74    0.33
   2  -7  -3    2.20    0.66
   2  -7  -3    1.85    0.46
  -2   7   3    2.06    0.39
  -2   7   3    2.18    0.37
   1  -7  -3    4.11    0.50
   1  -7  -3    3.26    0.35
   1  -7  -3    2.99    0.63
  -1   7   3    3.56    0.41
  -1   7   3    3.26    0.44
  -1   7   3    3.40    0.41
   0  -7  -3   17.18    1.10
   0  -7  -3   16.96    0.82
   0  -7  -3   18.06    0.72
   0   7   3   16.60    0.76
   0   7   3   16.43    0.79
   0   7   3   16.51    0.76
  -1  -7  -3    1.01    0.47
  -1  -7  -3    1.44    0.24
   1   7   3    1.32    0.28
   1   7   3    1.07    0.26
   1   7   3    1.06    0.27
  -2  -7  -3    4.26    0.67
   2   7   3    3.99    0.39
   2   7   3    3.76    0.37
   2   7   3    3.14    0.36
  -3  -7  -3    0.17    0.17
  -3  -7  -3    0.59    0.41
  -3  -7  -3    0.33    0.24
   3   7   3    0.54    0.25
   3   7   3    0.06    0.24
   3   7   3    0.53    0.24
  -4  -7  -3   10.42    0.89
  -4  -7  -3    9.94    0.63
   4   7   3   10.41    0.62
   4   7   3    9.87    0.68
  -5  -7  -3    0.75    0.34
  -5  -7  -3    0.73    0.49
   5   7   3   -0.05    0.28
   5   7   3    0.00    0.31
  -6  -7  -3    3.81    0.56
  -6  -7  -3    3.48    0.63
   6   7   3    2.64    0.50
   6   7   3    2.48    0.44
  -7  -7  -3    0.54    0.43
  -7  -7  -3    0.57    0.49
   7   7   3    0.75    0.40
   7   7   3    0.98    0.37
  -8  -7  -3    0.19    0.46
  -8  -7  -3   -0.09    0.48
   8   7   3    0.39    0.43
  -9  -7  -3    0.34    0.51
  -9  -7  -3   -0.84    0.47
   9   7   3   -0.32    0.42
 -10  -7  -3    0.73    0.61
 -10  -7  -3    0.04    0.62
  10   7   3    0.72    0.57
   5  -8  -3    1.74    0.67
  -5   8   3    0.52    0.46
   4  -8  -3    6.58    0.83
  -4   8   3    6.00    0.71
   3  -8  -3    3.49    0.63
   3  -8  -3    2.28    0.43
  -3   8   3    2.53    0.50
   2  -8  -3    0.01    0.25
   2  -8  -3   -0.01    0.56
   2  -8  -3    0.27    0.40
  -2   8   3    0.03    0.32
  -2   8   3   -0.01    0.29
   1  -8  -3    8.72    1.04
   1  -8  -3    7.92    0.69
   1  -8  -3    7.56    0.55
  -1   8   3    8.05    0.60
  -1   8   3    7.82    0.62
   0  -8  -3    1.51    0.57
   0   8   3    2.18    0.36
   0   8   3    2.78    0.39
   0   8   3    2.03    0.37
  -1  -8  -3    0.48    0.50
   1   8   3    1.08    0.31
   1   8   3    0.92    0.30
   1   8   3    0.66    0.26
  -2  -8  -3    1.08    0.50
   2   8   3    2.20    0.35
   2   8   3    2.73    0.33
   2   8   3    2.38    0.37
  -3  -8  -3    0.12    0.44
  -3  -8  -3   -0.12    0.24
   3   8   3    0.08    0.23
   3   8   3    0.08    0.26
   3   8   3    0.27    0.29
  -4  -8  -3    0.60    0.31
  -4  -8  -3   -0.04    0.43
   4   8   3    0.46    0.32
   4   8   3    1.36    0.33
  -5  -8  -3    4.53    0.54
  -5  -8  -3    3.17    0.64
   5   8   3    4.34    0.55
   5   8   3    3.90    0.55
  -6  -8  -3    0.79    0.54
  -6  -8  -3    1.63    0.46
   6   8   3    0.97    0.39
   6   8   3    1.61    0.47
  -7  -8  -3    0.90    0.53
  -7  -8  -3   -0.11    0.40
   7   8   3   -0.29    0.37
  -8  -8  -3    0.11    0.48
  -8  -8  -3    0.04    0.51
   8   8   3    0.58    0.48
  -9  -8  -3   -0.06    0.53
  -9  -8  -3   -0.44    0.46
   9   8   3    0.24    0.46
 -10  -8  -3    0.59    0.61
 -10  -8  -3   -1.08    0.80
  10   8   3   -0.13    0.50
   4  -9  -3    0.55    0.58
  -4   9   3   -0.61    0.36
   3  -9  -3   -0.13    0.46
  -3   9   3   -0.39    0.37
   2  -9  -3   -0.50    0.53
   2  -9  -3    0.33    0.44
  -2   9   3    0.00    0.34
   1  -9  -3    1.88    0.45
   1  -9  -3    2.47    0.74
   1  -9  -3    2.12    0.36
  -1   9   3    1.15    0.37
   0  -9  -3    0.34    0.54
   0  -9  -3    0.25    0.40
   0   9   3    0.22    0.29
   0   9   3    0.12    0.29
  -1  -9  -3    1.09    0.60
   1   9   3    0.16    0.29
   1   9   3    0.52    0.27
   1   9   3    0.38    0.28
  -2  -9  -3    7.68    0.96
   2   9   3    8.23    0.65
   2   9   3    8.27    0.52
   2   9   3    9.56    0.67
  -3  -9  -3    1.06    0.61
  -3  -9  -3    0.75    0.33
   3   9   3    0.93    0.36
   3   9   3    1.50    0.30
   3   9   3    1.08    0.36
  -4  -9  -3    0.06    0.32
  -4  -9  -3   -0.03    0.52
   4   9   3    0.08    0.30
   4   9   3    0.44    0.35
   4   9   3    0.55    0.26
  -5  -9  -3   22.78    1.11
  -5  -9  -3   23.20    1.40
   5   9   3   21.54    1.17
   5   9   3   22.18    1.60
  -6  -9  -3    0.34    0.54
  -6  -9  -3    0.94    0.44
   6   9   3    0.21    0.40
  -7  -9  -3    0.08    0.55
  -7  -9  -3    1.04    0.45
   7   9   3    0.74    0.47
  -8  -9  -3    0.25    0.48
  -8  -9  -3    0.39    0.56
   8   9   3    0.05    0.47
  -9  -9  -3    0.48    0.61
   9   9   3    1.05    0.58
   3 -10  -3    0.26    0.54
  -3  10   3   -0.48    0.38
   2 -10  -3    1.00    0.72
   2 -10  -3    0.70    0.49
  -2  10   3    0.21    0.40
   1 -10  -3    1.06    0.69
   1 -10  -3    0.76    0.40
  -1  10   3    0.97    0.39
   0 -10  -3   -0.30    0.56
   0  10   3    0.22    0.32
  -1 -10  -3    1.47    0.68
   1  10   3    1.58    0.39
  -2 -10  -3    2.33    0.73
   2  10   3    1.98    0.44
  -3 -10  -3   -0.20    0.30
  -3 -10  -3    0.35    0.53
   3  10   3   -0.29    0.30
  -4 -10  -3   -0.41    0.47
  -4 -10  -3   -0.32    0.39
   4  10   3    0.08    0.35
  -5 -10  -3    0.93    0.58
   5  10   3    0.67    0.42
  -6 -10  -3    0.23    0.54
   6  10   3   -0.53    0.37
  -7 -10  -3    1.27    0.67
   7  10   3    0.73    0.49
  -8 -10  -3    0.16    0.58
   8  10   3   -0.36    0.44
   2 -11  -3    0.59    0.73
  -2  11   3    0.96    0.44
   1 -11  -3    0.35    0.71
  -1  11   3    0.16    0.38
   0 -11  -3    1.94    0.74
   0  11   3    2.16    0.46
  -1 -11  -3   -0.46    0.54
   1  11   3   -0.01    0.34
  -2 -11  -3   -0.25    0.58
   2  11   3   -0.18    0.33
  -3 -11  -3    0.84    0.64
   3  11   3    0.48    0.38
  -4 -11  -3    0.05    0.58
   4  11   3   -0.49    0.34
  -5 -11  -3   -0.55    0.49
   5  11   3    0.04    0.40
  -6 -11  -3   -0.15    0.56
   6  11   3   -0.52    0.39
  -7 -11  -3    0.91    0.65
   7  11   3    0.34    0.53
   0 -12  -3   -0.21    0.65
   0  12   3    0.36    0.40
  -1 -12  -3    0.95    0.72
   1  12   3   -0.19    0.36
  -2 -12  -3    0.31    0.67
   2  12   3    0.81    0.42
  -3 -12  -3    0.53    0.63
   3  12   3   -0.30    0.35
  -4 -12  -3    0.75    0.68
   4  12   3    0.35    0.45
  -5 -12  -3    0.51    0.64
   5  12   3   -0.07    0.44
  -6 -12  -3    1.44    0.70
   6  12   3    1.31    0.54
   5  11  -4   -0.73    0.50
  -5 -11   4   -0.21    0.63
  -5 -11   4    0.64    0.74
   4  11  -4    0.19    0.61
  -4 -11   4    0.01    0.60
  -4 -11   4    0.34    0.67
   3  11  -4    0.52    0.55
  -3 -11   4    0.09    0.57
  -3 -11   4   -0.18    0.67
   2  11  -4    0.05    0.58
  -2 -11   4    0.04    0.55
  -2 -11   4   -1.25    0.48
   1  11  -4    0.07    0.57
  -1 -11   4    0.56    0.58
  -1 -11   4    0.63    0.68
   0  11  -4   -0.09    0.55
   0 -11   4    0.18    0.57
   0 -11   4    1.38    0.70
  -1  11  -4    0.05    0.61
   1 -11   4   -0.10    0.50
   1 -11   4    0.21    0.66
  -2  11  -4    0.35    0.53
   2 -11   4   -0.07    0.61
   6  10  -4    0.33    0.60
  -6 -10   4    0.37    0.67
  -6 -10   4    0.25    0.73
   5  10  -4    0.29    0.61
  -5 -10   4   -0.54    0.49
  -5 -10   4    0.80    0.68
   4  10  -4    0.84    0.58
  -4 -10   4    0.77    0.62
  -4 -10   4   -0.14    0.55
   3  10  -4    0.54    0.54
  -3 -10   4    0.32    0.56
  -3 -10   4    0.71    0.66
   2  10  -4    1.45    0.64
  -2 -10   4    1.24    0.60
  -2 -10   4    1.01    0.68
   1  10  -4    4.70    0.80
  -1 -10   4    3.65    0.74
  -1 -10   4    3.57    0.82
   0  10  -4    0.76    0.56
   0 -10   4    0.15    0.57
   0 -10   4   -0.53    0.49
  -1  10  -4   -0.33    0.49
   1 -10   4    0.53    0.52
   1 -10   4    0.40    0.57
  -2  10  -4   -0.04    0.48
   2 -10   4    0.37    0.53
   2 -10   4    1.17    0.66
  -3  10  -4    0.31    0.51
   3 -10   4    0.36    0.53
   3 -10   4    0.49    0.69
   7   9  -4    0.17    0.60
  -7  -9   4    0.29    0.63
  -7  -9   4    0.41    0.69
   6   9  -4   -0.61    0.51
  -6  -9   4   -0.18    0.66
  -6  -9   4   -0.41    0.54
   5   9  -4    1.12    0.58
  -5  -9   4    0.43    0.70
  -5  -9   4    1.40    0.64
   4   9  -4    0.27    0.49
  -4  -9   4    1.31    0.59
  -4  -9   4    0.44    0.58
   3   9  -4    0.15    0.46
  -3  -9   4    0.11    0.54
  -3  -9   4   -0.50    0.56
   2   9  -4   -0.51    0.44
  -2  -9   4   -0.14    0.51
  -2  -9   4    0.36    0.54
   1   9  -4    0.47    0.52
  -1  -9   4    0.51    0.60
  -1  -9   4   -0.16    0.48
   0   9  -4    1.31    0.55
   0  -9   4    0.80    0.57
   0  -9   4    0.41    0.51
  -1   9  -4   -0.35    0.41
   1  -9   4    0.26    0.52
   1  -9   4   -0.40    0.51
  -2   9  -4    0.40    0.52
   2  -9   4    0.80    0.28
   2  -9   4    0.76    0.49
   2  -9   4    0.25    0.57
  -3   9  -4   -0.15    0.46
   3  -9   4   -0.26    0.52
   3  -9   4    0.17    0.49
   3  -9   4    0.49    0.34
  -4   9  -4    1.77    0.60
   4  -9   4    0.54    0.52
   4  -9   4    1.04    0.48
   4  -9   4    0.69    0.65
  -5   9  -4    2.10    0.73
   5  -9   4    1.67    0.61
   5  -9   4    0.77    0.62
   5  -9   4    2.29    0.77
   8   8  -4   -0.41    0.55
   8   8  -4    0.50    0.43
  -8  -8   4   -0.73    0.75
  -8  -8   4    0.41    0.66
   7   8  -4    0.40    0.52
   7   8  -4    0.44    0.32
  -7  -8   4   -0.82    0.73
  -7  -8   4   -0.42    0.59
   6   8  -4    6.62    0.59
   6   8  -4    6.39    0.88
  -6  -8   4    7.04    1.17
  -6  -8   4    5.61    0.88
   5   8  -4    0.55    0.25
   5   8  -4    0.18    0.51
  -5  -8   4    0.58    0.55
  -5  -8   4    0.10    0.56
   4   8  -4    1.74    0.59
  -4  -8   4    0.90    0.66
  -4  -8   4    1.81    0.64
   3   8  -4    2.85    0.67
  -3  -8   4    2.86    0.73
  -3  -8   4    4.01    0.73
   2   8  -4    2.48    0.61
  -2  -8   4   -0.06    0.54
  -2  -8   4    1.50    0.57
   1   8  -4    0.84    0.50
  -1  -8   4   -0.29    0.52
  -1  -8   4    0.40    0.46
   0   8  -4    0.08    0.40
   0  -8   4    0.56    0.50
   0  -8   4    0.14    0.53
  -1   8  -4    1.87    0.56
   1  -8   4    1.32    0.62
   1  -8   4    1.69    0.25
   1  -8   4    1.99    0.61
  -2   8  -4    0.17    0.46
   2  -8   4   -0.01    0.27
   2  -8   4   -0.04    0.49
   2  -8   4    0.35    0.44
  -3   8  -4    0.35    0.46
   3  -8   4    0.56    0.48
   3  -8   4    0.11    0.36
   3  -8   4    0.04    0.51
  -4   8  -4    3.26    0.66
   4  -8   4    3.54    0.79
   4  -8   4    2.99    0.59
   4  -8   4    3.50    0.68
  -5   8  -4    0.52    0.53
   5  -8   4    0.15    0.49
   5  -8   4    0.34    0.60
   5  -8   4    1.19    0.56
  -6   8  -4    0.30    0.58
   6  -8   4   -0.02    0.61
   6  -8   4    0.08    0.54
   8   7  -4   -0.30    0.53
   8   7  -4   -0.16    0.35
  -8  -7   4   -1.22    0.53
   7   7  -4   -0.58    0.47
   7   7  -4    0.64    0.35
  -7  -7   4    0.24    0.56
   6   7  -4    1.32    0.58
   6   7  -4    0.06    0.29
  -6  -7   4    0.15    0.69
  -6  -7   4    0.67    0.56
   5   7  -4    0.55    0.49
   5   7  -4   -0.07    0.24
  -5  -7   4   -0.73    0.59
  -5  -7   4    0.67    0.53
   4   7  -4   16.71    1.16
   4   7  -4   16.83    0.73
  -4  -7   4   15.99    1.13
  -4  -7   4   17.14    1.33
   3   7  -4    1.19    0.45
  -3  -7   4    1.32    0.59
  -3  -7   4    1.29    0.51
   2   7  -4    0.82    0.44
  -2  -7   4    1.68    0.48
  -2  -7   4    1.08    0.56
   1   7  -4    9.28    0.83
  -1  -7   4    8.02    0.79
  -1  -7   4    9.16    0.97
   0   7  -4    6.25    0.71
   0  -7   4    7.74    0.87
   0  -7   4    7.10    0.74
  -1   7  -4   -0.47    0.37
   1  -7   4   -0.31    0.40
   1  -7   4   -0.04    0.45
  -2   7  -4    4.70    0.66
   2  -7   4    3.09    0.56
   2  -7   4    2.77    0.63
  -3   7  -4    0.56    0.43
   3  -7   4    0.36    0.45
   3  -7   4    0.23    0.43
  -4   7  -4    0.19    0.45
   4  -7   4    0.06    0.49
   4  -7   4    0.52    0.45
  -5   7  -4    0.93    0.54
   5  -7   4    0.33    0.54
   5  -7   4    1.15    0.56
  -6   7  -4    1.11    0.57
   6  -7   4    1.12    0.66
   6  -7   4    1.90    0.60
  -7   7  -4   -0.70    0.50
  -7   7  -4   -1.09    0.42
   7  -7   4    0.09    0.51
   7  -7   4    0.28    0.69
   9   6  -4    0.44    0.46
   9   6  -4   -0.47    0.57
  -9  -6   4    0.67    0.66
   8   6  -4    0.15    0.56
   8   6  -4   -0.47    0.34
  -8  -6   4   -0.51    0.52
   7   6  -4    1.23    0.59
   7   6  -4    0.46    0.38
  -7  -6   4    0.97    0.51
   6   6  -4    0.75    0.36
   6   6  -4    1.52    0.56
  -6  -6   4    1.28    0.59
   5   6  -4    4.43    0.73
   5   6  -4    4.66    0.51
  -5  -6   4    6.76    0.81
   4   6  -4   31.11    1.16
   4   6  -4   31.10    1.46
  -4  -6   4   32.89    1.63
  -4  -6   4   33.12    1.49
   3   6  -4    0.40    0.21
   3   6  -4    0.70    0.38
  -3  -6   4    0.22    0.41
  -3  -6   4   -0.03    0.48
   2   6  -4    0.71    0.37
  -2  -6   4    1.02    0.52
  -2  -6   4    0.97    0.43
   1   6  -4   10.44    0.77
   1   6  -4   11.73    0.82
  -1  -6   4    9.37    0.81
  -1  -6   4    9.79    0.89
   0   6  -4   -0.16    0.33
   0   6  -4   -0.02    0.33
   0  -6   4    0.12    0.39
   0  -6   4    0.08    0.32
   0  -6   4   -0.01    0.13
  -1   6  -4    9.79    0.77
  -1   6  -4   10.35    0.81
   1  -6   4    9.88    0.87
   1  -6   4    9.71    0.82
  -2   6  -4   27.64    1.32
   2  -6   4   26.07    1.34
   2  -6   4   26.85    1.31
  -3   6  -4    3.17    0.57
   3  -6   4    3.24    0.56
   3  -6   4    3.11    0.62
  -4   6  -4    1.07    0.47
   4  -6   4    0.24    0.46
   4  -6   4    0.48    0.44
  -5   6  -4    1.03    0.48
   5  -6   4    2.09    0.57
   5  -6   4    0.98    0.53
  -6   6  -4    0.43    0.52
   6  -6   4   -0.22    0.43
  -7   6  -4    0.47    0.48
  -7   6  -4   -0.63    0.44
   7  -6   4   -0.08    0.45
   9   5  -4    0.27    0.48
   9   5  -4    0.23    0.60
  -9  -5   4   -0.24    0.63
   8   5  -4   -0.29    0.36
   8   5  -4   -0.15    0.51
  -8  -5   4    0.15    0.58
   7   5  -4    0.37    0.37
   7   5  -4    0.32    0.44
  -7  -5   4   -0.33    0.45
   6   5  -4    0.72    0.51
   6   5  -4    0.40    0.35
  -6  -5   4   -0.19    0.43
   5   5  -4    1.59    0.46
   5   5  -4    1.29    0.36
  -5  -5   4    1.75    0.54
   4   5  -4    0.85    0.27
   4   5  -4    1.32    0.46
  -4  -5   4    1.00    0.45
   3   5  -4    0.68    0.41
   3   5  -4    0.65    0.23
  -3  -5   4    0.11    0.38
   2   5  -4   28.42    1.26
   2   5  -4   29.65    1.25
  -2  -5   4   28.63    1.27
  -2  -5   4   26.23    1.34
   1   5  -4    3.34    0.44
   1   5  -4    2.98    0.45
  -1  -5   4    2.96    0.44
  -1  -5   4    2.33    0.49
  -1  -5   4    3.49    0.25
   0   5  -4    3.05    0.47
   0   5  -4    2.71    0.45
   0  -5   4    2.85    0.24
   0  -5   4    2.27    0.46
   0  -5   4    2.82    0.44
  -1   5  -4    0.49    0.32
  -1   5  -4    0.39    0.26
  -1   5  -4    0.22    0.36
   1  -5   4    0.68    0.36
   1  -5   4    0.28    0.35
  -2   5  -4    8.48    0.69
  -2   5  -4    8.02    0.71
  -2   5  -4    7.91    0.71
   2  -5   4    9.27    0.78
   2  -5   4    7.74    0.71
  -3   5  -4    0.36    0.37
   3  -5   4    0.79    0.36
   3  -5   4    0.30    0.39
  -4   5  -4    0.24    0.37
   4  -5   4    0.61    0.39
   4  -5   4    1.00    0.44
  -5   5  -4    2.33    0.52
   5  -5   4    2.16    0.56
  -6   5  -4   -0.01    0.41
  -6   5  -4   -0.15    0.44
   6  -5   4    0.09    0.37
  -7   5  -4    1.36    0.57
  -7   5  -4    0.25    0.46
   7  -5   4   -0.09    0.48
  -8   5  -4    0.93    0.53
  -8   5  -4    0.57    0.57
   8  -5   4    0.77    0.61
   9   4  -4    0.15    0.47
   9   4  -4    0.77    0.63
  -9  -4   4    1.14    0.61
   8   4  -4    0.54    0.46
   8   4  -4    0.27    0.52
  -8  -4   4    0.36    0.54
   7   4  -4    0.24    0.48
   7   4  -4    0.21    0.42
   7   4  -4   -0.55    0.37
  -7  -4   4    0.55    0.49
   6   4  -4    1.34    0.35
   6   4  -4    0.50    0.38
   6   4  -4    0.67    0.42
  -6  -4   4    0.53    0.48
   5   4  -4    0.19    0.25
   5   4  -4   -0.07    0.29
   5   4  -4   -0.21    0.36
  -5  -4   4   -0.34    0.39
   4   4  -4    1.25    0.32
   4   4  -4    1.06    0.37
  -4  -4   4    1.89    0.46
   3   4  -4    2.10    0.31
   3   4  -4    1.64    0.39
   3   4  -4    2.93    0.47
  -3  -4   4    1.85    0.43
   2   4  -4    3.91    0.50
   2   4  -4    4.48    0.36
   2   4  -4    5.32    0.56
  -2  -4   4    3.84    0.47
  -2  -4   4    3.25    0.42
  -2  -4   4    4.03    0.33
   1   4  -4    0.59    0.30
   1   4  -4    0.42    0.29
  -1  -4   4    0.52    0.26
  -1  -4   4    1.07    0.41
  -1  -4   4    1.17    0.38
  -1  -4   4    0.81    0.18
   0   4  -4   40.98    1.46
   0   4  -4   38.19    1.45
   0  -4   4   39.09    1.46
   0  -4   4   40.06    1.44
   0  -4   4   37.89    1.48
  -1   4  -4   26.21    1.10
  -1   4  -4   24.52    1.07
  -1   4  -4   25.12    1.06
   1  -4   4   24.43    1.07
   1  -4   4   24.85    1.06
   1  -4   4   21.97    1.04
  -2   4  -4    3.74    0.49
  -2   4  -4    2.55    0.42
  -2   4  -4    1.75    0.37
   2  -4   4    2.19    0.40
   2  -4   4    2.79    0.45
  -3   4  -4    0.73    0.31
  -3   4  -4    0.88    0.35
  -3   4  -4    1.36    0.40
   3  -4   4    0.51    0.34
   3  -4   4    1.12    0.37
  -4   4  -4    6.10    0.59
  -4   4  -4    5.79    0.62
   4  -4   4    5.67    0.62
   4  -4   4    6.64    0.64
  -5   4  -4    1.24    0.45
  -5   4  -4    1.12    0.39
   5  -4   4    1.92    0.52
  -6   4  -4    0.84    0.46
  -6   4  -4    0.57    0.45
   6  -4   4   -0.03    0.42
  -7   4  -4    2.46    0.64
  -7   4  -4    2.24    0.56
   7  -4   4    2.33    0.57
  -8   4  -4    0.27    0.53
  -8   4  -4    0.90    0.51
   8  -4   4    1.63    0.63
  -9   4  -4    0.84    0.53
  -9   4  -4   -0.31    0.58
   9  -4   4    0.44    0.61
   9   3  -4    0.71    0.49
   9   3  -4   -0.52    0.55
  -9  -3   4   -0.89    0.55
   8   3  -4    0.35    0.43
   8   3  -4    0.46    0.54
  -8  -3   4   -0.17    0.56
   7   3  -4    3.66    0.41
   7   3  -4    3.03    0.61
   7   3  -4    2.67    0.56
  -7  -3   4    2.93    0.64
   6   3  -4    2.87    0.60
   6   3  -4    3.09    0.53
   6   3  -4    3.96    0.42
  -6  -3   4    2.77    0.60
   5   3  -4   -0.01    0.31
   5   3  -4    0.17    0.24
   5   3  -4   -0.12    0.38
  -5  -3   4    0.23    0.38
   4   3  -4    0.32    0.32
   4   3  -4    0.08    0.21
   4   3  -4   -0.24    0.25
  -4  -3   4    0.24    0.36
   3   3  -4   22.72    1.04
   3   3  -4   21.61    0.90
   3   3  -4   21.97    1.01
  -3  -3   4   23.98    0.91
  -3  -3   4   21.61    1.01
  -3  -3   4   23.44    1.01
   2   3  -4   -0.07    0.20
   2   3  -4   -0.01    0.26
   2   3  -4   -0.12    0.27
  -2  -3   4    0.21    0.19
  -2  -3   4   -0.25    0.24
  -2  -3   4   -0.07    0.28
   1   3  -4    2.43    0.37
   1   3  -4    2.45    0.39
  -1  -3   4    2.17    0.34
  -1  -3   4    2.56    0.41
  -1  -3   4    2.07    0.24
   0   3  -4    1.42    0.32
   0   3  -4    1.25    0.29
   0  -3   4    0.99    0.29
   0  -3   4    0.43    0.27
   0  -3   4    0.66    0.32
   0  -3   4    0.85    0.19
  -1   3  -4    7.16    0.53
  -1   3  -4    8.62    0.56
   1  -3   4    7.25    0.56
   1  -3   4    7.65    0.56
   1  -3   4    8.53    0.54
  -2   3  -4    4.50    0.43
  -2   3  -4    3.51    0.42
  -2   3  -4    3.33    0.41
   2  -3   4    3.51    0.43
   2  -3   4    4.23    0.44
   2  -3   4    4.25    0.44
  -3   3  -4   37.05    1.42
  -3   3  -4   38.42    1.35
  -3   3  -4   36.61    1.43
   3  -3   4   40.06    1.37
   3  -3   4   38.41    1.45
   3  -3   4   38.27    1.44
  -4   3  -4    8.86    0.73
  -4   3  -4   10.05    0.61
   4  -3   4    9.28    0.66
   4  -3   4    7.85    0.68
  -5   3  -4    1.61    0.46
  -5   3  -4    1.77    0.37
  -5   3  -4    0.77    0.40
   5  -3   4    1.49    0.49
  -6   3  -4    7.55    0.80
  -6   3  -4    7.07    0.76
  -6   3  -4    7.16    0.63
   6  -3   4    6.60    0.76
  -7   3  -4   -0.36    0.44
  -7   3  -4   -0.12    0.40
   7  -3   4   -0.25    0.40
  -8   3  -4    0.30    0.42
  -8   3  -4    0.09    0.51
   8  -3   4    0.18    0.49
  -9   3  -4   -0.12    0.58
  -9   3  -4    0.07    0.44
   9  -3   4    0.34    0.56
   9   2  -4    0.36    0.55
   9   2  -4    0.16    0.50
  -9  -2   4   -0.67    0.52
   8   2  -4    0.52    0.51
   8   2  -4    0.37    0.48
  -8  -2   4    0.38    0.58
   7   2  -4    1.12    0.51
   7   2  -4    1.63    0.28
   7   2  -4    1.19    0.46
  -7  -2   4    1.32    0.56
   6   2  -4    0.13    0.35
   6   2  -4    0.60    0.22
   6   2  -4    0.43    0.40
  -6  -2   4    0.17    0.39
   5   2  -4    2.11    0.44
   5   2  -4    3.10    0.32
   5   2  -4    2.88    0.51
  -5  -2   4    2.07    0.46
   4   2  -4   10.65    0.73
   4   2  -4   10.17    0.48
   4   2  -4    9.46    0.67
  -4  -2   4    9.83    0.68
  -4  -2   4   10.59    0.74
   3   2  -4    5.61    0.53
   3   2  -4    6.04    0.56
   3   2  -4    5.47    0.48
  -3  -2   4    6.15    0.49
  -3  -2   4    5.29    0.54
  -3  -2   4    5.38    0.46
   2   2  -4    5.62    0.43
   2   2  -4    3.91    0.42
   2   2  -4    5.81    0.51
  -2  -2   4    5.39    0.42
  -2  -2   4    5.14    0.49
  -2  -2   4    5.95    0.48
   1   2  -4   62.88    2.04
   1   2  -4   66.28    2.05
   1   2  -4   65.86    1.97
  -1  -2   4   64.57    2.04
  -1  -2   4   67.66    1.96
  -1  -2   4   68.18    2.05
   0   2  -4    9.94    0.54
   0   2  -4   10.29    0.59
   0  -2   4    9.40    0.59
   0  -2   4   11.02    0.59
   0  -2   4    9.51    0.48
  -1   2  -4    0.10    0.21
  -1   2  -4   -0.09    0.21
   1  -2   4   -0.20    0.21
   1  -2   4   -0.26    0.21
   1  -2   4   -0.04    0.25
  -2   2  -4   16.93    0.80
  -2   2  -4   17.35    0.72
  -2   2  -4   16.78    0.78
   2  -2   4   16.64    0.69
   2  -2   4   18.32    0.82
   2  -2   4   16.87    0.81
  -3   2  -4    2.06    0.28
  -3   2  -4    2.58    0.39
  -3   2  -4    3.59    0.44
   3  -2   4    0.88    0.30
  -4   2  -4    0.02    0.27
  -4   2  -4   -0.03    0.20
  -4   2  -4    0.18    0.30
  -4   2  -4   -0.17    0.22
   4  -2   4   -0.06    0.27
   4  -2   4    0.34    0.26
  -5   2  -4    4.51    0.58
  -5   2  -4    5.13    0.48
  -5   2  -4    5.06    0.61
   5  -2   4    5.60    0.64
  -6   2  -4   -0.15    0.40
  -6   2  -4    0.46    0.42
  -6   2  -4    0.88    0.30
   6  -2   4    1.01    0.43
  -7   2  -4    0.61    0.32
  -7   2  -4    0.45    0.43
  -7   2  -4    0.17    0.45
   7  -2   4    0.44    0.47
  -8   2  -4   -0.39    0.42
  -8   2  -4    0.67    0.44
   8  -2   4    0.69    0.49
  -9   2  -4   -0.17    0.53
  -9   2  -4    0.59    0.43
   9  -2   4    0.25    0.52
   9   1  -4   -0.68    0.48
   9   1  -4   -0.22    0.45
  -9  -1   4   -0.76    0.51
   8   1  -4    0.02    0.48
   8   1  -4    0.63    0.47
  -8  -1   4   -0.08    0.52
   7   1  -4    0.85    0.45
   7   1  -4    0.46    0.43
  -7  -1   4    0.45    0.48
   6   1  -4   -0.11    0.36
   6   1  -4    0.42    0.41
  -6  -1   4    1.05    0.50
   5   1  -4    4.24    0.55
   5   1  -4    4.75    0.60
   5   1  -4    5.39    0.30
  -5  -1   4    6.09    0.69
   4   1  -4    7.85    0.66
   4   1  -4    5.20    0.55
   4   1  -4    6.69    0.32
  -4  -1   4    7.54    0.64
  -4  -1   4    7.74    0.59
   3   1  -4    3.42    0.42
   3   1  -4    4.15    0.44
   3   1  -4    3.93    0.44
  -3  -1   4    3.49    0.40
  -3  -1   4    3.98    0.42
  -3  -1   4    3.18    0.39
   2   1  -4    1.25    0.28
   2   1  -4    1.23    0.28
  -2  -1   4    0.86    0.23
  -2  -1   4    0.75    0.28
  -2  -1   4    0.92    0.25
   1   1  -4   48.10    1.58
   1   1  -4   48.51    1.55
   1   1  -4   50.21    1.59
  -1  -1   4   50.39    1.58
  -1  -1   4   51.06    1.55
  -1  -1   4   48.29    1.58
   0   1  -4   19.17    0.79
   0   1  -4   20.63    0.80
   0  -1   4   21.78    0.81
   0  -1   4   22.06    0.82
   0  -1   4   22.17    0.79
  -1   1  -4   98.41    2.90
  -1   1  -4   97.44    2.90
   1  -1   4  102.68    2.92
   1  -1   4  104.00    2.92
  -2   1  -4    2.68    0.32
  -2   1  -4    1.83    0.31
  -2   1  -4    1.39    0.30
   2  -1   4    2.01    0.22
   2  -1   4    1.79    0.29
   2  -1   4    2.17    0.30
  -3   1  -4   -0.12    0.20
  -3   1  -4   -0.04    0.22
  -3   1  -4    0.05    0.26
  -3   1  -4   -0.02    0.14
   3  -1   4   -0.09    0.23
   3  -1   4    0.15    0.25
   3  -1   4    0.00    0.14
  -4   1  -4   20.08    0.94
  -4   1  -4   20.47    0.75
  -4   1  -4   19.13    0.91
  -4   1  -4   21.46    0.93
   4  -1   4   19.93    0.94
   4  -1   4   21.37    0.95
  -5   1  -4    2.01    0.41
  -5   1  -4    3.09    0.34
  -5   1  -4    1.77    0.42
   5  -1   4    2.45    0.42
  -6   1  -4    2.30    0.48
  -6   1  -4    3.08    0.40
  -6   1  -4    2.64    0.51
   6  -1   4    2.27    0.49
  -7   1  -4    2.00    0.38
  -7   1  -4    1.79    0.52
  -7   1  -4    1.48    0.48
   7  -1   4    1.22    0.45
  -8   1  -4    1.24    0.46
  -8   1  -4    1.59    0.59
   8  -1   4    0.97    0.46
  -9   1  -4    0.01    0.40
  -9   1  -4    0.34    0.55
   9  -1   4    0.10    0.48
 -10   1  -4   -0.67    0.52
 -10   1  -4    0.40    0.54
  10  -1   4    0.62    0.54
   9   0  -4    0.10    0.58
   9   0  -4    0.89    0.66
  -9   0   4    0.54    0.59
   8   0  -4    2.38    0.67
   8   0  -4    3.24    0.68
  -8   0   4    2.30    0.64
   7   0  -4    0.45    0.47
   7   0  -4   -0.35    0.36
  -7   0   4    0.20    0.45
   6   0  -4    7.16    0.73
   6   0  -4    8.73    0.84
  -6   0   4   10.71    0.90
   5   0  -4    2.75    0.53
   5   0  -4    3.90    0.54
  -5   0   4    2.83    0.46
  -5   0   4    3.21    0.54
   4   0  -4    1.67    0.36
   4   0  -4    1.50    0.39
  -4   0   4    1.66    0.34
  -4   0   4    1.28    0.34
   3   0  -4   70.81    2.20
   3   0  -4   66.46    2.17
   3   0  -4   70.32    2.26
  -3   0   4   68.02    2.23
  -3   0   4   69.20    2.22
  -3   0   4   72.22    2.20
   2   0  -4   27.51    1.00
   2   0  -4   26.49    1.04
   2   0  -4   27.42    1.00
   2   0  -4   26.67    0.80
  -2   0   4   28.61    1.04
  -2   0   4   26.30    1.01
   1   0  -4    0.18    0.20
   1   0  -4    0.15    0.16
   1   0  -4    0.05    0.18
   1   0  -4    0.27    0.23
  -1   0   4    0.05    0.19
  -1   0   4    0.06    0.18
  -1   0   4   -0.06    0.17
   0   0  -4   24.27    0.84
   0   0  -4   25.53    0.85
   0   0  -4   19.60    0.81
   0   0   4   24.49    0.84
   0   0   4   24.75    0.85
   0   0   4   24.94    0.88
  -1   0  -4  610.37   16.67
  -1   0  -4  638.36   16.58
   1   0   4  607.86   16.54
   1   0   4  616.82   16.69
  -2   0  -4   11.85    0.62
  -2   0  -4   10.97    0.53
  -2   0  -4   10.73    0.54
   2   0   4   10.79    0.54
   2   0   4   11.07    0.55
   2   0   4   10.67    0.36
  -3   0  -4    8.90    0.54
  -3   0  -4    9.54    0.61
  -3   0  -4    9.97    0.54
   3   0   4    9.84    0.56
   3   0   4    9.89    0.58
   3   0   4   10.35    0.57
  -4   0  -4    4.90    0.29
  -4   0  -4    4.08    0.42
  -4   0  -4    4.16    0.46
  -4   0  -4    5.37    0.50
   4   0   4    5.90    0.52
   4   0   4    4.70    0.45
  -5   0  -4    2.66    0.28
  -5   0  -4    2.20    0.43
  -5   0  -4    2.98    0.45
  -6   0  -4    0.94    0.26
  -6   0  -4    0.01    0.36
  -6   0  -4    0.93    0.40
   6   0   4    0.71    0.37
  -7   0  -4    5.92    0.71
  -7   0  -4    5.80    0.67
  -7   0  -4    5.03    0.51
   7   0   4    4.53    0.64
  -8   0  -4   -0.42    0.44
  -8   0  -4   -0.28    0.37
  -8   0  -4   -0.07    0.28
   8   0   4    0.33    0.42
  -9   0  -4    1.36    0.55
  -9   0  -4    0.63    0.57
   9   0   4    1.07    0.52
 -10   0  -4    2.57    0.63
 -10   0  -4    1.57    0.65
  10   0   4    0.98    0.59
   9  -1  -4    0.20    0.68
   9  -1  -4    0.71    0.58
  -9   1   4    0.61    0.63
   8  -1  -4    1.98    0.67
  -8   1   4    0.07    0.50
   7  -1  -4    0.25    0.50
  -7   1   4    0.90    0.50
   6  -1  -4    5.22    0.70
  -6   1   4    4.14    0.62
   5  -1  -4    0.51    0.43
  -5   1   4   -0.02    0.35
  -5   1   4    0.88    0.36
   4  -1  -4    1.56    0.42
  -4   1   4    1.28    0.32
  -4   1   4    1.68    0.39
   3  -1  -4    0.74    0.25
   3  -1  -4    0.35    0.23
   3  -1  -4    0.41    0.30
  -3   1   4    0.15    0.26
  -3   1   4    0.62    0.27
  -3   1   4    0.25    0.22
   2  -1  -4    3.53    0.34
   2  -1  -4    3.16    0.33
   2  -1  -4    3.35    0.41
  -2   1   4    2.82    0.35
  -2   1   4    2.59    0.33
  -2   1   4    3.00    0.31
   1  -1  -4   12.00    0.50
   1  -1  -4   10.85    0.43
   1  -1  -4   11.26    0.51
   1  -1  -4   11.41    0.62
  -1   1   4   12.27    0.52
  -1   1   4   11.19    0.43
  -1   1   4   11.23    0.59
  -1   1   4   10.53    0.51
   0  -1  -4  557.68   14.71
   0  -1  -4  543.66   14.83
   0  -1  -4  565.25   14.75
   0  -1  -4  554.77   14.71
   0   1   4  542.41   14.74
   0   1   4  550.10   14.72
   0   1   4  542.65   14.72
   0   1   4  555.12   14.84
  -1  -1  -4   46.83    1.44
  -1  -1  -4   50.99    1.45
  -1  -1  -4   49.87    1.54
   1   1   4   51.37    1.46
   1   1   4   48.97    1.45
  -2  -1  -4    0.13    0.26
  -2  -1  -4    0.09    0.16
  -2  -1  -4   -0.13    0.15
   2   1   4    0.03    0.09
   2   1   4    0.09    0.21
   2   1   4    0.19    0.16
   2   1   4    0.33    0.17
  -3  -1  -4   49.43    1.57
  -3  -1  -4   50.34    1.57
  -3  -1  -4   50.48    1.65
   3   1   4   48.39    1.57
   3   1   4   49.28    1.63
   3   1   4   51.19    1.58
  -4  -1  -4   86.58    2.58
  -4  -1  -4   84.21    2.57
  -4  -1  -4   82.78    2.61
   4   1   4   82.91    2.57
   4   1   4   85.32    2.58
   4   1   4   86.88    2.63
  -5  -1  -4    0.15    0.32
  -5  -1  -4   -0.05    0.23
   5   1   4    0.24    0.27
   5   1   4    0.09    0.26
   5   1   4    0.06    0.30
  -6  -1  -4    2.62    0.47
  -6  -1  -4    2.63    0.47
   6   1   4    1.10    0.34
   6   1   4    2.32    0.52
  -7  -1  -4   14.92    0.95
  -7  -1  -4   15.09    0.94
   7   1   4   13.74    0.98
  -8  -1  -4   -0.18    0.42
  -8  -1  -4    0.04    0.45
   8   1   4   -0.55    0.33
  -9  -1  -4    3.58    0.67
  -9  -1  -4    4.22    0.69
   9   1   4    2.10    0.56
 -10  -1  -4   -0.24    0.56
 -10  -1  -4    0.98    0.55
  10   1   4    0.20    0.49
   8  -2  -4    0.35    0.61
  -8   2   4    0.52    0.51
   7  -2  -4   -0.23    0.40
   7  -2  -4   -0.03    0.51
  -7   2   4   -0.02    0.42
   6  -2  -4    1.71    0.57
   6  -2  -4    1.09    0.45
  -6   2   4    0.63    0.43
   5  -2  -4    1.37    0.40
   5  -2  -4    1.50    0.47
  -5   2   4    1.23    0.36
  -5   2   4    1.07    0.40
   4  -2  -4    2.51    0.40
   4  -2  -4    3.10    0.54
  -4   2   4    2.33    0.40
  -4   2   4    3.54    0.45
   3  -2  -4   17.09    0.77
   3  -2  -4   16.75    0.89
   3  -2  -4   15.56    0.75
  -3   2   4   16.12    0.77
  -3   2   4   15.86    0.76
   2  -2  -4    0.54    0.29
   2  -2  -4    1.02    0.22
   2  -2  -4    0.94    0.23
  -2   2   4    0.47    0.28
  -2   2   4    1.00    0.14
  -2   2   4    1.00    0.22
  -2   2   4    1.05    0.24
   1  -2  -4   17.44    0.62
   1  -2  -4   18.24    0.65
   1  -2  -4   18.46    0.81
   1  -2  -4   18.75    0.66
  -1   2   4   16.80    0.66
  -1   2   4   19.42    0.79
  -1   2   4   18.67    0.66
  -1   2   4   17.23    0.62
   0  -2  -4  109.38    3.24
   0  -2  -4  114.88    3.05
   0  -2  -4  111.26    3.15
   0   2   4  107.73    3.07
   0   2   4  112.56    3.15
   0   2   4  115.75    3.26
   0   2   4  114.27    3.27
   0   2   4  113.61    3.07
  -1  -2  -4   19.86    0.60
  -1  -2  -4   19.05    0.77
   1   2   4   19.92    0.75
   1   2   4   20.68    0.62
   1   2   4   19.98    0.62
   1   2   4   19.84    0.76
  -2  -2  -4   55.42    1.63
  -2  -2  -4   56.96    1.77
  -2  -2  -4   57.06    1.62
  -2  -2  -4   55.33    1.61
   2   2   4   55.02    1.74
   2   2   4   56.83    1.62
   2   2   4   55.28    1.61
   2   2   4   54.01    1.63
  -3  -2  -4    5.03    0.35
  -3  -2  -4    5.17    0.30
  -3  -2  -4    4.80    0.46
  -3  -2  -4    5.22    0.37
   3   2   4    5.63    0.37
   3   2   4    5.13    0.37
   3   2   4    5.52    0.46
  -4  -2  -4    0.63    0.32
  -4  -2  -4    0.64    0.19
  -4  -2  -4    0.61    0.24
  -4  -2  -4    0.44    0.21
   4   2   4    0.66    0.25
   4   2   4    1.02    0.25
   4   2   4    0.77    0.31
  -5  -2  -4   14.37    0.78
  -5  -2  -4   14.96    0.83
   5   2   4   15.38    0.82
   5   2   4   14.48    0.77
   5   2   4   17.44    0.81
  -6  -2  -4   10.92    0.79
  -6  -2  -4   13.15    0.81
   6   2   4   10.96    0.75
   6   2   4   11.18    0.76
  -7  -2  -4    0.76    0.43
  -7  -2  -4    1.09    0.42
   7   2   4   -0.13    0.32
  -8  -2  -4   -0.41    0.36
  -8  -2  -4    0.38    0.45
   8   2   4    0.24    0.42
  -9  -2  -4    0.12    0.46
  -9  -2  -4    0.16    0.49
   9   2   4   -0.35    0.39
 -10  -2  -4   -0.10    0.49
 -10  -2  -4    0.28    0.58
  10   2   4   -0.52    0.47
   8  -3  -4    1.25    0.72
   8  -3  -4   -0.05    0.49
  -8   3   4    0.74    0.52
   7  -3  -4   -0.37    0.35
   7  -3  -4    0.21    0.55
  -7   3   4    0.08    0.44
   6  -3  -4   -0.01    0.36
   6  -3  -4    0.15    0.49
  -6   3   4    0.09    0.38
   5  -3  -4    3.79    0.63
   5  -3  -4    4.20    0.57
  -5   3   4    4.35    0.59
  -5   3   4    3.81    0.53
   4  -3  -4   13.86    0.94
   4  -3  -4   11.79    0.75
  -4   3   4   13.46    0.75
  -4   3   4   12.30    0.46
  -4   3   4   11.57    0.75
   3  -3  -4    0.49    0.37
   3  -3  -4    0.88    0.27
  -3   3   4    1.44    0.19
  -3   3   4    0.59    0.26
  -3   3   4    0.80    0.24
   2  -3  -4    6.27    0.40
   2  -3  -4    6.33    0.57
   2  -3  -4    7.01    0.44
  -2   3   4    6.22    0.42
  -2   3   4    7.08    0.60
  -2   3   4    6.50    0.45
  -2   3   4    6.61    0.55
  -2   3   4    6.63    0.36
   1  -3  -4    1.57    0.20
   1  -3  -4    1.39    0.33
  -1   3   4    1.37    0.19
  -1   3   4    1.20    0.33
  -1   3   4    1.21    0.19
  -1   3   4    1.47    0.29
  -1   3   4    1.64    0.23
   0  -3  -4    0.31    0.24
   0  -3  -4    0.44    0.21
   0   3   4    0.44    0.24
   0   3   4    0.29    0.19
   0   3   4    0.50    0.10
   0   3   4    0.37    0.10
   0   3   4    0.52    0.21
  -1  -3  -4   23.44    0.95
  -1  -3  -4   23.99    0.91
   1   3   4   24.71    0.93
   1   3   4   25.18    0.94
   1   3   4   25.18    0.92
  -2  -3  -4   79.05    2.38
  -2  -3  -4   76.56    2.31
  -2  -3  -4   78.71    2.17
   2   3   4   79.10    2.18
   2   3   4   78.90    2.18
   2   3   4   79.13    2.32
   2   3   4   76.71    2.36
  -3  -3  -4    0.25    0.26
  -3  -3  -4    0.27    0.17
  -3  -3  -4    0.08    0.14
  -3  -3  -4    0.08    0.19
   3   3   4    0.19    0.26
   3   3   4    0.46    0.18
   3   3   4    0.14    0.16
   3   3   4    0.30    0.21
  -4  -3  -4   12.23    0.74
  -4  -3  -4   13.67    0.64
  -4  -3  -4   12.41    0.59
  -4  -3  -4   12.80    0.61
   4   3   4   12.92    0.62
   4   3   4   13.33    0.63
   4   3   4   13.19    0.72
  -5  -3  -4    6.16    0.53
  -5  -3  -4    5.90    0.60
  -5  -3  -4    5.03    0.45
   5   3   4    5.20    0.49
   5   3   4    6.26    0.53
   5   3   4    5.59    0.64
  -6  -3  -4    7.46    0.69
  -6  -3  -4    7.25    0.58
  -6  -3  -4    6.60    0.63
   6   3   4    7.35    0.63
   6   3   4    7.66    0.67
  -7  -3  -4    0.88    0.44
  -7  -3  -4    1.00    0.42
   7   3   4    1.08    0.42
  -8  -3  -4    2.57    0.58
  -8  -3  -4    2.40    0.58
   8   3   4    1.35    0.48
  -9  -3  -4   -0.39    0.45
  -9  -3  -4   -0.27    0.47
   9   3   4    0.38    0.47
 -10  -3  -4   -0.50    0.48
 -10  -3  -4   -0.38    0.52
  10   3   4    0.27    0.51
   8  -4  -4    0.38    0.74
  -8   4   4    0.41    0.54
   7  -4  -4    0.50    0.62
   7  -4  -4   -0.39    0.39
  -7   4   4   -0.18    0.44
   6  -4  -4   -0.68    0.34
   6  -4  -4    0.11    0.54
  -6   4   4    0.71    0.44
   5  -4  -4    0.41    0.52
   5  -4  -4    1.15    0.39
  -5   4   4    0.36    0.34
  -5   4   4    0.69    0.22
  -5   4   4    0.71    0.39
   4  -4  -4   -0.27    0.39
   4  -4  -4    0.26    0.29
  -4   4   4    0.33    0.30
  -4   4   4    0.06    0.28
   3  -4  -4   17.01    0.78
   3  -4  -4   17.33    0.97
  -3   4   4   16.83    0.82
  -3   4   4   16.11    0.68
  -3   4   4   17.41    0.81
   2  -4  -4   56.45    1.98
   2  -4  -4   59.96    1.81
   2  -4  -4   59.21    1.79
  -2   4   4   58.07    1.81
  -2   4   4   58.76    1.79
  -2   4   4   59.08    1.98
  -2   4   4   57.59    1.82
   1  -4  -4    2.27    0.23
   1  -4  -4    1.93    0.36
  -1   4   4    2.09    0.28
  -1   4   4    1.95    0.23
  -1   4   4    2.60    0.38
  -1   4   4    2.96    0.47
  -1   4   4    2.52    0.24
   0  -4  -4   -0.24    0.27
   0  -4  -4   -0.48    0.23
   0   4   4    0.10    0.10
   0   4   4   -0.23    0.23
   0   4   4   -0.05    0.20
   0   4   4   -0.23    0.20
   0   4   4    0.09    0.10
  -1  -4  -4    3.67    0.39
  -1  -4  -4    4.07    0.48
   1   4   4    3.74    0.38
   1   4   4    3.79    0.42
   1   4   4    4.06    0.40
  -2  -4  -4    0.05    0.08
  -2  -4  -4    0.17    0.26
  -2  -4  -4    0.07    0.09
  -2  -4  -4    0.00    0.24
   2   4   4   -0.13    0.23
   2   4   4    0.05    0.11
   2   4   4    0.04    0.10
   2   4   4    0.23    0.22
  -3  -4  -4    0.30    0.17
  -3  -4  -4    0.21    0.14
  -3  -4  -4    0.41    0.29
  -3  -4  -4    0.39    0.26
   3   4   4    0.73    0.28
   3   4   4    0.07    0.16
   3   4   4    0.36    0.28
   3   4   4    0.17    0.15
  -4  -4  -4   12.63    0.64
  -4  -4  -4   14.02    0.78
  -4  -4  -4   13.92    0.62
  -4  -4  -4   14.00    0.69
   4   4   4   13.33    0.76
   4   4   4   13.54    0.65
   4   4   4   13.75    0.64
  -5  -4  -4    0.42    0.32
  -5  -4  -4    0.88    0.30
  -5  -4  -4    0.48    0.28
   5   4   4    0.52    0.26
   5   4   4    0.21    0.24
  -6  -4  -4    0.48    0.34
  -6  -4  -4    0.04    0.30
  -6  -4  -4    0.41    0.39
   6   4   4    0.43    0.29
   6   4   4    0.06    0.32
  -7  -4  -4    2.23    0.53
  -7  -4  -4    2.67    0.49
  -7  -4  -4    2.71    0.53
   7   4   4    1.24    0.42
   7   4   4    1.98    0.41
  -8  -4  -4    9.18    0.88
  -8  -4  -4    7.16    0.83
  -8  -4  -4    6.25    0.70
   8   4   4    7.42    0.80
  -9  -4  -4   -0.49    0.47
  -9  -4  -4   -0.61    0.45
   9   4   4   -0.02    0.37
 -10  -4  -4    1.21    0.56
 -10  -4  -4    0.20    0.58
  10   4   4    0.25    0.49
   7  -5  -4    2.02    0.76
  -7   5   4    0.41    0.51
   6  -5  -4    1.79    0.70
   6  -5  -4    1.95    0.51
  -6   5   4    2.05    0.56
   5  -5  -4   -0.47    0.29
   5  -5  -4    0.78    0.55
  -5   5   4    0.35    0.35
   4  -5  -4    0.01    0.31
   4  -5  -4   -0.33    0.41
  -4   5   4    0.14    0.28
  -4   5   4   -0.01    0.32
   3  -5  -4    0.32    0.26
   3  -5  -4    0.92    0.41
  -3   5   4    0.85    0.28
  -3   5   4    0.74    0.29
   2  -5  -4    0.55    0.21
   2  -5  -4    0.67    0.35
   2  -5  -4    0.37    0.24
  -2   5   4    0.39    0.25
  -2   5   4    0.44    0.22
  -2   5   4    0.36    0.23
   1  -5  -4    5.05    0.36
   1  -5  -4    5.11    0.52
  -1   5   4    5.29    0.36
  -1   5   4    5.71    0.49
  -1   5   4    4.80    0.36
  -1   5   4    5.26    0.52
   0  -5  -4   32.78    1.41
   0  -5  -4   33.67    0.98
   0  -5  -4   33.55    1.25
   0   5   4   35.78    1.25
   0   5   4   33.27    1.04
   0   5   4   33.87    1.05
   0   5   4   33.94    1.38
   0   5   4   37.02    1.27
  -1  -5  -4   13.69    0.83
   1   5   4   13.34    0.47
   1   5   4   14.19    0.70
   1   5   4   14.11    0.48
   1   5   4   15.24    0.81
   1   5   4   14.76    0.73
  -2  -5  -4    1.91    0.14
  -2  -5  -4    1.30    0.36
  -2  -5  -4    1.56    0.14
   2   5   4    1.33    0.18
   2   5   4    1.77    0.36
   2   5   4    1.88    0.31
   2   5   4    1.77    0.38
   2   5   4    1.58    0.18
  -3  -5  -4    1.59    0.36
  -3  -5  -4    1.70    0.38
  -3  -5  -4    1.48    0.19
   3   5   4    1.21    0.34
   3   5   4    1.56    0.22
   3   5   4    1.09    0.22
   3   5   4    1.59    0.38
  -4  -5  -4    5.59    0.55
  -4  -5  -4    6.16    0.61
  -4  -5  -4    6.01    0.44
  -4  -5  -4    6.24    0.40
   4   5   4    5.38    0.42
   4   5   4    5.59    0.57
  -5  -5  -4    0.56    0.29
  -5  -5  -4    0.25    0.36
  -5  -5  -4    0.21    0.31
   5   5   4    0.38    0.27
   5   5   4    0.44    0.24
  -6  -5  -4    1.96    0.43
  -6  -5  -4    1.73    0.44
  -6  -5  -4    1.50    0.44
   6   5   4    1.15    0.37
   6   5   4    1.67    0.37
  -7  -5  -4   -0.11    0.37
  -7  -5  -4    0.02    0.38
  -7  -5  -4    0.06    0.40
   7   5   4   -0.10    0.29
   7   5   4   -0.40    0.32
  -8  -5  -4    0.30    0.50
  -8  -5  -4    0.89    0.48
  -8  -5  -4    0.85    0.46
   8   5   4    0.46    0.42
  -9  -5  -4    0.63    0.49
  -9  -5  -4    0.68    0.52
  -9  -5  -4    0.44    0.55
   9   5   4    0.33    0.45
 -10  -5  -4    0.21    0.54
 -10  -5  -4    1.77    0.62
 -10  -5  -4    0.71    0.62
  10   5   4    1.26    0.56
   7  -6  -4    1.35    0.79
  -7   6   4    1.35    0.58
   6  -6  -4    2.64    0.78
  -6   6   4    2.34    0.58
   5  -6  -4    0.87    0.42
   5  -6  -4    0.71    0.59
  -5   6   4    0.17    0.38
   4  -6  -4    1.67    0.57
   4  -6  -4    1.63    0.39
  -4   6   4    1.84    0.44
  -4   6   4    1.83    0.45
   3  -6  -4    0.46    0.41
   3  -6  -4   -0.39    0.22
  -3   6   4    0.26    0.28
  -3   6   4    0.08    0.24
   2  -6  -4    0.45    0.21
   2  -6  -4    0.41    0.38
  -2   6   4    0.09    0.21
  -2   6   4    0.25    0.27
  -2   6   4    0.26    0.25
   1  -6  -4    5.21    0.57
   1  -6  -4    5.52    0.41
   1  -6  -4    5.41    0.72
  -1   6   4    4.99    0.43
  -1   6   4    5.66    0.55
  -1   6   4    5.45    0.42
  -1   6   4    5.83    0.55
   0  -6  -4    0.78    0.16
   0  -6  -4    0.92    0.33
   0  -6  -4    0.69    0.14
   0  -6  -4    0.67    0.46
   0   6   4    1.19    0.21
   0   6   4    0.85    0.31
   0   6   4    0.54    0.18
   0   6   4    0.47    0.26
  -1  -6  -4    0.57    0.37
   1   6   4    0.53    0.15
   1   6   4    0.45    0.16
   1   6   4    0.67    0.24
   1   6   4    0.60    0.33
  -2  -6  -4    1.87    0.15
  -2  -6  -4    1.92    0.18
  -2  -6  -4    1.77    0.44
   2   6   4    1.82    0.22
   2   6   4    1.13    0.37
   2   6   4    1.97    0.23
   2   6   4    2.02    0.33
  -3  -6  -4   17.50    0.96
  -3  -6  -4   18.87    0.66
   3   6   4   17.98    0.96
   3   6   4   17.11    0.72
   3   6   4   17.40    0.70
  -4  -6  -4    0.82    0.38
  -4  -6  -4    0.79    0.24
  -4  -6  -4    0.88    0.21
   4   6   4    0.28    0.39
   4   6   4    0.45    0.25
   4   6   4    1.12    0.25
  -5  -6  -4    1.43    0.45
  -5  -6  -4    1.77    0.46
  -5  -6  -4    1.57    0.35
   5   6   4    1.38    0.31
   5   6   4    1.54    0.34
  -6  -6  -4    0.77    0.41
  -6  -6  -4    0.19    0.35
  -6  -6  -4    0.42    0.42
   6   6   4    0.59    0.34
   6   6   4    0.48    0.30
  -7  -6  -4    0.69    0.42
  -7  -6  -4    0.92    0.44
  -7  -6  -4   -0.90    0.42
   7   6   4    0.48    0.34
  -8  -6  -4    0.90    0.47
  -8  -6  -4    0.04    0.47
  -8  -6  -4    0.58    0.47
  -9  -6  -4    0.08    0.46
  -9  -6  -4    0.57    0.59
  -9  -6  -4    0.20    0.52
 -10  -6  -4   -0.12    0.55
 -10  -6  -4   -0.23    0.48
 -10  -6  -4    0.07    0.60
   6  -7  -4    0.23    0.69
  -6   7   4    0.44    0.46
   5  -7  -4    0.32    0.57
  -5   7   4    0.60    0.43
   4  -7  -4   -0.14    0.31
   4  -7  -4    0.12    0.49
  -4   7   4   -0.06    0.35
   3  -7  -4   -0.80    0.39
   3  -7  -4   -0.13    0.24
  -3   7   4    0.30    0.31
  -3   7   4    0.16    0.31
   2  -7  -4    5.90    0.68
   2  -7  -4    5.57    0.47
  -2   7   4    5.25    0.51
  -2   7   4    5.21    0.50
   1  -7  -4   33.76    1.36
   1  -7  -4   31.33    1.61
  -1   7   4   31.32    1.16
  -1   7   4   33.24    1.18
   0  -7  -4    5.64    0.36
   0  -7  -4    4.49    0.69
   0  -7  -4    5.01    0.36
   0  -7  -4    6.34    0.58
   0   7   4    5.83    0.42
   0   7   4    5.87    0.43
   0   7   4    6.37    0.56
  -1  -7  -4    0.45    0.41
  -1  -7  -4   -0.02    0.11
  -1  -7  -4    0.03    0.11
   1   7   4    0.07    0.19
   1   7   4    0.03    0.18
   1   7   4   -0.02    0.24
  -2  -7  -4   13.90    0.96
  -2  -7  -4   13.56    0.53
  -2  -7  -4   13.99    0.51
   2   7   4   15.03    0.74
   2   7   4   14.78    0.62
   2   7   4   13.80    0.61
  -3  -7  -4    0.16    0.14
  -3  -7  -4   -0.09    0.39
   3   7   4   -0.07    0.18
   3   7   4   -0.13    0.20
   3   7   4    0.27    0.25
  -4  -7  -4    0.08    0.23
  -4  -7  -4    0.17    0.39
   4   7   4    0.58    0.27
   4   7   4    0.04    0.22
  -5  -7  -4   38.75    1.43
  -5  -7  -4   41.39    1.70
   5   7   4   38.40    1.48
   5   7   4   39.82    1.44
  -6  -7  -4    9.82    0.76
  -6  -7  -4    8.88    0.88
   6   7   4    9.48    0.70
   6   7   4    8.44    0.75
  -7  -7  -4    1.09    0.46
  -7  -7  -4    1.43    0.53
   7   7   4    1.13    0.39
   7   7   4    1.04    0.42
  -8  -7  -4    0.58    0.49
  -8  -7  -4    0.03    0.47
   8   7   4    0.17    0.38
  -9  -7  -4    0.48    0.47
  -9  -7  -4    1.65    0.61
   9   7   4    0.30    0.45
 -10  -7  -4   -0.13    0.50
 -10  -7  -4   -0.50    0.53
  10   7   4   -0.40    0.45
   5  -8  -4    4.24    0.86
  -5   8   4    2.38    0.57
   4  -8  -4    2.75    0.71
  -4   8   4    2.34    0.53
   3  -8  -4    0.06    0.47
  -3   8   4    0.39    0.37
   2  -8  -4   -0.17    0.43
   2  -8  -4    0.63    0.27
  -2   8   4    0.75    0.32
   1  -8  -4    0.46    0.59
   1  -8  -4    1.30    0.45
  -1   8   4    1.32    0.34
  -1   8   4    0.61    0.29
   0  -8  -4    0.00    0.53
   0   8   4    0.13    0.24
   0   8   4    0.51    0.32
   0   8   4    0.12    0.23
  -1  -8  -4   18.19    1.23
  -1  -8  -4   20.03    0.70
  -1  -8  -4   18.21    0.68
   1   8   4   19.52    0.89
   1   8   4   19.87    0.82
   1   8   4   19.17    0.82
  -2  -8  -4   14.16    0.55
  -2  -8  -4   13.48    1.06
  -2  -8  -4   14.21    0.59
   2   8   4   14.32    0.74
   2   8   4   13.08    0.67
   2   8   4   13.41    0.66
  -3  -8  -4    2.48    0.60
  -3  -8  -4    1.41    0.23
   3   8   4    2.14    0.33
   3   8   4    2.16    0.37
   3   8   4    2.15    0.33
  -4  -8  -4    4.02    0.72
  -4  -8  -4    5.19    0.47
   4   8   4    3.61    0.46
   4   8   4    4.39    0.45
  -5  -8  -4   20.09    1.23
  -5  -8  -4   20.01    0.95
   5   8   4   20.24    1.03
   5   8   4   20.53    0.96
  -6  -8  -4    0.74    0.50
  -6  -8  -4   -0.24    0.32
   6   8   4    0.33    0.31
   6   8   4    0.48    0.39
  -7  -8  -4    0.51    0.42
  -7  -8  -4   -0.04    0.48
   7   8   4    0.70    0.43
  -8  -8  -4    0.34    0.51
  -8  -8  -4    0.30    0.46
   8   8   4    0.37    0.43
  -9  -8  -4    0.33    0.50
  -9  -8  -4    0.28    0.51
   9   8   4   -0.42    0.43
 -10  -8  -4    1.29    0.60
  10   8   4    0.38    0.51
   4  -9  -4    1.10    0.66
  -4   9   4    0.10    0.42
   3  -9  -4    6.02    0.82
  -3   9   4    5.34    0.64
   2  -9  -4    0.78    0.49
  -2   9   4    0.32    0.33
   1  -9  -4    0.33    0.52
   1  -9  -4    0.39    0.40
  -1   9   4    0.85    0.33
   0  -9  -4    0.68    0.63
   0   9   4   -0.10    0.25
   0   9   4   -0.25    0.25
  -1  -9  -4    7.27    0.43
  -1  -9  -4    7.61    1.01
   1   9   4    6.92    0.56
   1   9   4    7.33    0.61
   1   9   4    7.75    0.57
  -2  -9  -4    0.69    0.56
  -2  -9  -4    1.15    0.25
   2   9   4    1.52    0.32
   2   9   4    1.26    0.33
   2   9   4    0.94    0.30
  -3  -9  -4    9.12    1.00
   3   9   4    9.80    0.63
   3   9   4    9.75    0.66
   3   9   4   10.66    0.66
  -4  -9  -4    6.62    0.92
   4   9   4    6.32    0.56
   4   9   4    6.24    0.57
   4   9   4    6.33    0.60
  -5  -9  -4    0.57    0.51
  -5  -9  -4    1.02    0.35
   5   9   4    0.64    0.39
  -6  -9  -4   -0.29    0.45
  -6  -9  -4   -0.13    0.34
   6   9   4    0.37    0.38
  -7  -9  -4    8.59    1.00
  -7  -9  -4    8.61    0.90
   7   9   4    7.72    0.83
  -8  -9  -4    0.74    0.56
   8   9   4    0.17    0.47
  -9  -9  -4    0.45    0.55
   9   9   4    0.40    0.48
   3 -10  -4    0.46    0.58
  -3  10   4    0.22    0.40
   2 -10  -4    0.06    0.47
  -2  10   4   -0.21    0.33
   1 -10  -4    2.23    0.52
   1 -10  -4    1.42    0.73
  -1  10   4    1.86    0.42
   0 -10  -4    1.69    0.71
   0  10   4    1.38    0.36
  -1 -10  -4   -0.34    0.52
   1  10   4    0.21    0.27
  -2 -10  -4    1.50    0.67
   2  10   4    1.13    0.34
  -3 -10  -4    4.10    0.79
   3  10   4    3.79    0.48
  -4 -10  -4    1.49    0.63
   4  10   4    0.51    0.34
  -5 -10  -4    0.47    0.56
   5  10   4    0.16    0.37
  -6 -10  -4    1.35    0.61
   6  10   4    2.11    0.52
  -7 -10  -4    0.11    0.53
   7  10   4    0.49    0.44
  -8 -10  -4    0.42    0.59
   8  10   4    0.19    0.49
  -2  11   4    0.19    0.37
   1 -11  -4    1.30    0.74
  -1  11   4   -0.17    0.33
   0 -11  -4   -0.37    0.65
   0  11   4    1.55    0.39
  -1 -11  -4   -0.33    0.60
   1  11   4    0.15    0.30
  -2 -11  -4    1.55    0.75
   2  11   4    1.47    0.38
  -3 -11  -4    0.42    0.62
   3  11   4    0.38    0.34
  -4 -11  -4    1.34    0.71
   4  11   4    0.47    0.36
  -5 -11  -4    2.98    0.77
   5  11   4    1.44    0.45
  -6 -11  -4   -0.02    0.54
   6  11   4    0.13    0.40
  -7 -11  -4    0.41    0.58
   7  11   4   -0.35    0.42
   0 -12  -4    1.32    0.79
   0  12   4    0.08    0.37
  -1 -12  -4    0.22    0.72
   1  12   4   -0.36    0.30
  -2 -12  -4    0.42    0.62
   2  12   4    0.66    0.38
  -3 -12  -4    0.41    0.67
   3  12   4   -0.12    0.33
  -4 -12  -4    0.28    0.68
   4  12   4    0.58    0.38
  -5 -12  -4    0.06    0.59
   5  12   4    0.16    0.40
  -6 -12  -4    0.54    0.62
   6  12   4    0.21    0.44
   4  11  -5   -0.15    0.60
  -4 -11   5   -0.12    0.62
  -4 -11   5   -0.96    0.59
   3  11  -5   -0.31    0.58
  -3 -11   5   -0.51    0.58
  -3 -11   5    0.32    0.66
   2  11  -5    0.84    0.67
  -2 -11   5   -0.45    0.57
  -2 -11   5    0.76    0.72
   1  11  -5    0.19    0.61
  -1 -11   5    0.12    0.64
  -1 -11   5    0.64    0.61
   0  11  -5   -0.16    0.61
   0 -11   5   -1.18    0.55
   0 -11   5    0.52    0.69
  -1  11  -5   -0.37    0.60
   1 -11   5    0.10    0.65
   1 -11   5   -0.31    0.53
   6  10  -5    0.26    0.64
  -6 -10   5    0.47    0.65
  -6 -10   5   -0.15    0.74
   5  10  -5    0.77    0.60
  -5 -10   5    0.89    0.64
  -5 -10   5    0.25    0.71
   4  10  -5   -0.52    0.51
  -4 -10   5   -0.45    0.64
  -4 -10   5   -0.23    0.57
   3  10  -5   -0.82    0.45
  -3 -10   5    0.69    0.66
  -3 -10   5    0.13    0.56
   2  10  -5   -0.23    0.54
  -2 -10   5    0.30    0.65
  -2 -10   5    0.37    0.56
   1  10  -5   -0.06    0.55
  -1 -10   5    0.06    0.55
  -1 -10   5    0.14    0.56
   0  10  -5    0.39    0.56
   0 -10   5   -0.57    0.57
   0 -10   5   -0.23    0.51
  -1  10  -5    1.24    0.65
   1 -10   5    2.29    0.75
   1 -10   5    2.51    0.75
  -2  10  -5    0.31    0.55
   2 -10   5    0.37    0.65
   2 -10   5    0.61    0.53
  -3  10  -5    1.44    0.62
   3 -10   5    0.97    0.57
   3 -10   5    2.01    0.74
   7   9  -5    0.68    0.67
  -7  -9   5    0.69    0.80
  -7  -9   5    1.43    0.72
   6   9  -5    1.32    0.69
  -6  -9   5    0.82    0.78
  -6  -9   5   -0.12    0.58
   5   9  -5    0.21    0.57
  -5  -9   5   -0.53    0.57
  -5  -9   5    0.37    0.70
   4   9  -5    1.04    0.63
  -4  -9   5    1.23    0.71
  -4  -9   5    0.94    0.61
   3   9  -5    2.18    0.67
  -3  -9   5    3.85    0.86
  -3  -9   5    3.43    0.71
   2   9  -5    0.29    0.49
  -2  -9   5    0.50    0.54
  -2  -9   5    0.17    0.56
   1   9  -5    0.42    0.54
  -1  -9   5    0.30    0.54
  -1  -9   5    0.00    0.53
   0   9  -5    0.16    0.47
   0  -9   5    0.67    0.58
   0  -9   5    0.57    0.56
  -1   9  -5   -0.09    0.48
   1  -9   5    0.87    0.61
   1  -9   5    1.02    0.60
  -2   9  -5    1.86    0.65
   2  -9   5    2.18    0.71
   2  -9   5    2.05    0.64
  -3   9  -5   -0.11    0.49
   3  -9   5    0.72    0.62
   3  -9   5    0.48    0.52
  -4   9  -5   -0.16    0.51
   4  -9   5    0.31    0.62
   4  -9   5    0.10    0.51
   8   8  -5    0.77    0.64
  -8  -8   5    0.11    0.70
   7   8  -5    1.05    0.66
  -7  -8   5   -0.09    0.76
  -7  -8   5    1.60    0.65
   6   8  -5    0.58    0.60
   6   8  -5    0.51    0.34
  -6  -8   5    0.99    0.64
  -6  -8   5    1.41    0.83
   5   8  -5    0.29    0.53
   5   8  -5    0.58    0.27
  -5  -8   5   -0.86    0.61
  -5  -8   5    0.49    0.59
   4   8  -5    3.26    0.72
  -4  -8   5    2.43    0.68
  -4  -8   5    2.19    0.74
   3   8  -5    1.06    0.57
  -3  -8   5    0.46    0.55
  -3  -8   5    1.02    0.62
   2   8  -5    7.50    0.91
  -2  -8   5    5.66    0.87
  -2  -8   5    8.40    0.92
   1   8  -5   29.86    1.54
  -1  -8   5   29.59    1.61
  -1  -8   5   27.62    1.48
   0   8  -5    3.06    0.62
   0  -8   5    3.21    0.74
   0  -8   5    2.19    0.61
  -1   8  -5   -0.27    0.45
   1  -8   5   -0.54    0.48
   1  -8   5    0.17    0.50
   1  -8   5   -0.11    0.19
  -2   8  -5    0.75    0.52
   2  -8   5    0.16    0.49
   2  -8   5   -0.09    0.44
  -3   8  -5    0.64    0.49
   3  -8   5   -0.30    0.46
   3  -8   5    0.88    0.56
  -4   8  -5    0.28    0.48
   4  -8   5    0.04    0.54
   4  -8   5    0.25    0.49
  -5   8  -5    0.81    0.57
   5  -8   5    0.37    0.59
   5  -8   5   -0.22    0.50
   5  -8   5    0.36    0.54
  -6   8  -5    0.69    0.64
   6  -8   5    0.20    0.54
   6  -8   5    0.06    0.62
   8   7  -5   -0.18    0.58
   8   7  -5    0.52    0.40
  -8  -7   5    0.29    0.64
   7   7  -5    0.69    0.36
   7   7  -5    0.60    0.60
  -7  -7   5   -0.55    0.54
   6   7  -5    0.88    0.36
   6   7  -5    1.35    0.56
  -6  -7   5    1.20    0.61
  -6  -7   5    0.59    0.72
   5   7  -5    0.66    0.50
   5   7  -5    0.57    0.32
  -5  -7   5   -0.47    0.62
  -5  -7   5    1.37    0.58
   4   7  -5    8.61    0.56
   4   7  -5    5.88    0.82
  -4  -7   5    7.07    0.84
  -4  -7   5    8.46    1.09
   3   7  -5    1.17    0.53
  -3  -7   5    0.54    0.54
  -3  -7   5    0.43    0.52
   2   7  -5    4.47    0.70
  -2  -7   5    3.90    0.67
  -2  -7   5    3.06    0.68
   1   7  -5    5.16    0.73
  -1  -7   5    7.08    0.88
  -1  -7   5    6.00    0.78
   0   7  -5    1.55    0.50
   0  -7   5    2.10    0.60
   0  -7   5    1.44    0.49
   0  -7   5    1.54    0.19
  -1   7  -5    6.73    0.77
   1  -7   5    6.26    0.83
   1  -7   5    5.97    0.75
  -2   7  -5    4.73    0.72
   2  -7   5    4.89    0.75
   2  -7   5    4.33    0.73
  -3   7  -5    0.18    0.41
   3  -7   5   -0.03    0.45
   3  -7   5    0.17    0.45
  -4   7  -5    3.47    0.65
   4  -7   5    4.22    0.73
   4  -7   5    4.83    0.72
  -5   7  -5    4.88    0.78
   5  -7   5    4.57    0.78
   5  -7   5    3.84    0.72
  -6   7  -5    0.63    0.58
   6  -7   5    0.54    0.56
   8   6  -5    0.76    0.60
   8   6  -5    0.16    0.40
  -8  -6   5   -0.05    0.62
   7   6  -5   -0.45    0.50
   7   6  -5    0.20    0.34
  -7  -6   5    0.22    0.58
   6   6  -5    0.34    0.51
   6   6  -5    0.39    0.33
  -6  -6   5    0.38    0.48
   5   6  -5    0.45    0.51
   5   6  -5    0.76    0.32
  -5  -6   5    0.04    0.44
   4   6  -5    0.55    0.30
   4   6  -5    0.51    0.47
  -4  -6   5    0.87    0.61
  -4  -6   5    0.12    0.48
   3   6  -5    1.70    0.49
  -3  -6   5    2.55    0.66
  -3  -6   5    1.94    0.51
   2   6  -5   -0.12    0.34
  -2  -6   5    0.00    0.42
  -2  -6   5    0.18    0.46
   1   6  -5    1.91    0.49
  -1  -6   5    0.98    0.47
  -1  -6   5    1.25    0.49
  -1  -6   5    1.50    0.19
   0   6  -5    0.69    0.41
   0  -6   5    1.02    0.46
   0  -6   5    1.46    0.21
   0  -6   5    0.51    0.43
  -1   6  -5   19.29    1.12
   1  -6   5   20.81    1.16
   1  -6   5   19.73    1.14
  -2   6  -5    2.34    0.54
   2  -6   5    2.99    0.58
   2  -6   5    2.37    0.53
  -3   6  -5    1.70    0.52
   3  -6   5    3.36    0.64
   3  -6   5    3.34    0.61
  -4   6  -5    1.40    0.47
   4  -6   5    0.79    0.46
   4  -6   5    0.50    0.46
  -5   6  -5    0.35    0.48
   5  -6   5    1.05    0.49
   5  -6   5    0.40    0.48
  -6   6  -5    1.08    0.57
   6  -6   5    1.87    0.58
  -7   6  -5    0.66    0.56
  -7   6  -5    1.47    0.68
   7  -6   5    2.46    0.70
   9   5  -5   -0.03    0.59
   9   5  -5    0.11    0.48
  -9  -5   5    0.53    0.69
   8   5  -5   -0.07    0.52
   8   5  -5    0.55    0.44
  -8  -5   5    0.35    0.62
   7   5  -5    0.65    0.57
   7   5  -5    1.32    0.45
  -7  -5   5    1.96    0.63
   6   5  -5    0.47    0.35
   6   5  -5   -0.11    0.48
  -6  -5   5    0.35    0.46
   5   5  -5    2.43    0.57
   5   5  -5    2.15    0.41
  -5  -5   5    2.18    0.60
   4   5  -5    1.07    0.42
   4   5  -5    1.26    0.33
  -4  -5   5    0.50    0.41
   3   5  -5    0.37    0.25
   3   5  -5    0.38    0.40
  -3  -5   5    0.57    0.43
   2   5  -5    1.02    0.38
  -2  -5   5    1.56    0.53
  -2  -5   5    1.69    0.25
  -2  -5   5    1.29    0.48
   1   5  -5    3.52    0.56
  -1  -5   5    2.22    0.55
  -1  -5   5    3.22    0.51
  -1  -5   5    3.50    0.29
   0   5  -5    0.17    0.36
   0   5  -5    0.12    0.32
   0  -5   5    0.55    0.19
   0  -5   5    0.87    0.42
   0  -5   5    0.19    0.39
  -1   5  -5   -0.17    0.33
   1  -5   5    0.32    0.38
   1  -5   5   -0.28    0.35
  -2   5  -5    4.46    0.61
  -2   5  -5    3.88    0.56
   2  -5   5    3.44    0.55
   2  -5   5    4.68    0.61
  -3   5  -5   19.31    1.08
  -3   5  -5   22.43    1.22
   3  -5   5   20.35    1.09
   3  -5   5   20.16    1.13
  -4   5  -5    0.57    0.41
   4  -5   5   -0.04    0.39
   4  -5   5    0.39    0.38
  -5   5  -5    0.49    0.44
   5  -5   5    0.25    0.41
   5  -5   5   -0.23    0.41
  -6   5  -5    0.53    0.47
  -6   5  -5    0.99    0.51
   6  -5   5    0.48    0.53
  -7   5  -5    0.91    0.51
  -7   5  -5    0.45    0.57
   7  -5   5    0.94    0.55
  -8   5  -5    0.04    0.62
  -8   5  -5    0.10    0.49
   8  -5   5   -0.06    0.51
   9   4  -5   -0.38    0.57
   9   4  -5    0.07    0.48
  -9  -4   5    0.56    0.65
   8   4  -5   -0.34    0.42
   8   4  -5   -0.40    0.46
  -8  -4   5    0.72    0.63
   7   4  -5    0.29    0.41
   7   4  -5    0.23    0.44
  -7  -4   5   -0.65    0.46
   6   4  -5    0.97    0.41
   6   4  -5    1.38    0.35
   6   4  -5    0.93    0.53
  -6  -4   5    0.87    0.51
   5   4  -5    1.70    0.42
   5   4  -5    2.95    0.42
   5   4  -5    2.19    0.54
  -5  -4   5    2.36    0.54
   4   4  -5    6.88    0.70
   4   4  -5    8.80    0.62
  -4  -4   5    6.56    0.70
   3   4  -5   16.13    0.77
   3   4  -5   15.33    0.96
  -3  -4   5   15.48    0.96
  -3  -4   5   14.49    0.71
   2   4  -5    2.93    0.34
   2   4  -5    2.15    0.48
   2   4  -5    2.07    0.44
  -2  -4   5    2.15    0.29
  -2  -4   5    2.31    0.47
   1   4  -5   26.96    1.16
   1   4  -5   27.71    1.18
  -1  -4   5   28.04    1.14
  -1  -4   5   26.45    1.23
  -1  -4   5   25.74    1.17
  -1  -4   5   27.02    0.94
   0   4  -5    3.45    0.49
   0   4  -5    4.14    0.48
   0  -4   5    4.85    0.54
   0  -4   5    4.57    0.54
   0  -4   5    3.48    0.44
   0  -4   5    4.33    0.35
  -1   4  -5    2.65    0.41
   1  -4   5    0.44    0.30
   1  -4   5    0.39    0.34
   1  -4   5    0.67    0.29
  -2   4  -5   10.40    0.72
  -2   4  -5   11.60    0.77
  -2   4  -5    9.42    0.69
   2  -4   5   10.76    0.72
   2  -4   5   10.51    0.73
  -3   4  -5    0.17    0.35
  -3   4  -5    0.60    0.33
   3  -4   5    0.06    0.31
   3  -4   5   -0.05    0.32
  -4   4  -5    1.35    0.45
  -4   4  -5    1.12    0.36
   4  -4   5    0.65    0.37
   4  -4   5    1.06    0.38
  -5   4  -5    0.91    0.45
  -5   4  -5    1.88    0.41
   5  -4   5    0.84    0.46
  -6   4  -5    0.28    0.47
  -6   4  -5    0.47    0.46
   6  -4   5   -0.56    0.43
  -7   4  -5    0.21    0.45
  -7   4  -5    0.41    0.52
   7  -4   5    0.82    0.51
  -8   4  -5    0.57    0.49
  -8   4  -5    0.08    0.56
   8  -4   5   -0.13    0.49
  -9   4  -5    0.28    0.65
   9  -4   5    0.31    0.62
   9   3  -5    0.55    0.54
   9   3  -5   -0.13    0.62
  -9  -3   5    0.35    0.59
   8   3  -5   -0.13    0.53
   8   3  -5    0.57    0.48
  -8  -3   5    1.72    0.66
   7   3  -5    2.51    0.61
   7   3  -5    3.05    0.67
  -7  -3   5    2.76    0.63
   6   3  -5   -0.01    0.35
   6   3  -5    0.49    0.47
   6   3  -5    0.43    0.24
  -6  -3   5    0.08    0.44
   5   3  -5    0.63    0.26
   5   3  -5    0.66    0.37
   5   3  -5    0.33    0.39
  -5  -3   5    0.61    0.39
   4   3  -5    2.18    0.45
   4   3  -5    2.59    0.43
  -4  -3   5    2.96    0.54
   3   3  -5    2.77    0.38
   3   3  -5    2.98    0.46
  -3  -3   5    2.82    0.42
  -3  -3   5    2.78    0.46
  -3  -3   5    2.62    0.37
   2   3  -5   16.41    0.90
   2   3  -5   18.20    0.90
   2   3  -5   18.35    0.79
  -2  -3   5   19.46    0.91
  -2  -3   5   18.18    0.76
  -2  -3   5   15.62    0.89
   1   3  -5   29.65    1.19
   1   3  -5   31.28    1.19
  -1  -3   5   28.14    1.02
  -1  -3   5   29.46    1.15
  -1  -3   5   28.58    1.20
   0   3  -5    3.52    0.45
   0   3  -5    3.63    0.44
   0  -3   5    2.83    0.41
   0  -3   5    4.29    0.52
   0  -3   5    4.43    0.47
   0  -3   5    3.51    0.33
  -1   3  -5    4.17    0.47
  -1   3  -5    2.27    0.36
   1  -3   5    3.30    0.43
   1  -3   5    3.41    0.42
   1  -3   5    4.48    0.51
  -2   3  -5    2.13    0.37
  -2   3  -5    2.24    0.39
  -2   3  -5    2.64    0.40
   2  -3   5    0.56    0.28
   2  -3   5    1.58    0.32
   2  -3   5    0.98    0.31
  -3   3  -5    9.23    0.94
  -3   3  -5    8.78    0.69
  -3   3  -5    8.52    0.59
   3  -3   5    9.11    0.59
   3  -3   5    8.59    0.70
  -4   3  -5    9.11    0.61
  -4   3  -5    8.52    0.70
   4  -3   5    9.94    0.65
   4  -3   5    9.67    0.76
  -5   3  -5    0.87    0.43
  -5   3  -5    0.42    0.28
  -5   3  -5    0.26    0.39
   5  -3   5    0.61    0.38
  -6   3  -5    0.15    0.43
  -6   3  -5    0.62    0.32
  -6   3  -5    0.50    0.45
   6  -3   5    0.13    0.39
  -7   3  -5    0.08    0.41
  -7   3  -5    0.14    0.45
   7  -3   5   -0.35    0.36
  -8   3  -5    3.28    0.65
  -8   3  -5    2.80    0.67
   8  -3   5    1.88    0.61
  -9   3  -5    0.41    0.53
  -9   3  -5    0.21    0.49
   9  -3   5    0.59    0.53
   9   2  -5   -0.26    0.56
   9   2  -5    0.45    0.56
  -9  -2   5    0.30    0.64
   8   2  -5    1.90    0.65
   8   2  -5    0.42    0.46
  -8  -2   5    0.78    0.62
   7   2  -5    0.09    0.44
   7   2  -5    0.45    0.50
  -7  -2   5    0.01    0.50
   6   2  -5    7.07    0.79
   6   2  -5    9.62    0.91
   6   2  -5    8.88    0.45
  -6  -2   5    9.99    0.97
   5   2  -5    6.93    0.73
   5   2  -5    6.14    0.66
   5   2  -5    7.40    0.43
  -5  -2   5    6.24    0.71
   4   2  -5    0.72    0.21
   4   2  -5    0.46    0.30
   4   2  -5    0.16    0.34
  -4  -2   5    0.77    0.36
  -4  -2   5    0.95    0.35
   3   2  -5   10.19    0.71
   3   2  -5   10.99    0.66
  -3  -2   5    9.46    0.62
  -3  -2   5    9.58    0.70
  -3  -2   5   10.71    0.68
   2   2  -5    3.58    0.45
   2   2  -5    4.45    0.48
   2   2  -5    3.60    0.40
  -2  -2   5    3.93    0.39
  -2  -2   5    3.77    0.43
  -2  -2   5    3.42    0.42
   1   2  -5   10.59    0.66
   1   2  -5   11.35    0.61
   1   2  -5   11.56    0.65
  -1  -2   5   11.56    0.62
  -1  -2   5   12.25    0.58
  -1  -2   5   11.48    0.65
   0   2  -5   21.16    0.89
   0   2  -5   20.48    0.90
   0  -2   5   23.16    0.92
   0  -2   5   21.47    0.82
   0  -2   5   19.01    0.89
  -1   2  -5   45.51    1.55
  -1   2  -5   44.96    1.53
   1  -2   5   42.13    1.53
   1  -2   5   46.13    1.51
   1  -2   5   46.28    1.55
  -2   2  -5    0.24    0.24
  -2   2  -5   -0.13    0.22
   2  -2   5   -0.01    0.23
   2  -2   5   -0.03    0.21
   2  -2   5    0.02    0.21
  -3   2  -5    0.95    0.25
  -3   2  -5    0.37    0.29
  -3   2  -5    1.07    0.32
   3  -2   5    0.31    0.20
   3  -2   5    0.33    0.26
   3  -2   5    0.89    0.33
  -4   2  -5   14.76    0.84
  -4   2  -5   13.85    0.65
  -4   2  -5   13.27    0.85
   4  -2   5   15.28    0.86
   4  -2   5   16.05    1.00
   4  -2   5   14.18    0.67
  -5   2  -5    3.03    0.52
  -5   2  -5    3.31    0.38
  -5   2  -5    2.64    0.51
   5  -2   5    3.00    0.54
  -6   2  -5   -0.23    0.35
  -6   2  -5   -0.33    0.41
  -6   2  -5    0.18    0.24
   6  -2   5    0.50    0.42
  -7   2  -5   -0.28    0.43
  -7   2  -5    0.68    0.29
  -7   2  -5    0.48    0.48
   7  -2   5   -0.24    0.42
  -8   2  -5    0.62    0.47
  -8   2  -5    0.07    0.47
   8  -2   5   -0.15    0.45
  -9   2  -5    0.40    0.57
  -9   2  -5   -0.40    0.43
   9  -2   5    0.56    0.52
   9   1  -5    1.10    0.69
   9   1  -5    0.20    0.61
  -9  -1   5    0.64    0.60
   8   1  -5    0.00    0.46
   8   1  -5    0.07    0.43
  -8  -1   5    0.30    0.59
   7   1  -5    0.55    0.48
   7   1  -5    1.22    0.50
  -7  -1   5    0.57    0.54
   6   1  -5   -0.13    0.36
   6   1  -5    0.07    0.40
  -6  -1   5    0.05    0.41
   5   1  -5    0.68    0.38
   5   1  -5   -0.09    0.35
  -5  -1   5    0.25    0.38
   4   1  -5    1.64    0.18
   4   1  -5    1.59    0.42
   4   1  -5    1.06    0.35
  -4  -1   5    1.34    0.37
  -4  -1   5    1.10    0.38
   3   1  -5    2.40    0.39
   3   1  -5    2.44    0.39
  -3  -1   5    2.18    0.38
  -3  -1   5    2.20    0.36
  -3  -1   5    2.78    0.38
   2   1  -5    0.01    0.24
   2   1  -5   -0.46    0.21
   2   1  -5    0.32    0.23
  -2  -1   5    0.13    0.23
  -2  -1   5    0.10    0.24
  -2  -1   5   -0.07    0.22
   1   1  -5    5.53    0.47
   1   1  -5    6.32    0.47
   1   1  -5    5.69    0.47
  -1  -1   5    5.85    0.44
  -1  -1   5    5.71    0.46
  -1  -1   5    5.14    0.46
   0   1  -5  273.38    7.51
   0   1  -5  280.83    7.51
   0  -1   5  276.51    7.51
   0  -1   5  271.79    7.48
   0  -1   5  261.84    7.49
  -1   1  -5   47.85    1.50
  -1   1  -5   43.46    1.48
   1  -1   5   44.30    1.49
   1  -1   5   45.49    1.49
  -2   1  -5    0.92    0.26
  -2   1  -5    0.48    0.26
  -2   1  -5    0.47    0.28
   2  -1   5    0.58    0.18
   2  -1   5    0.57    0.25
   2  -1   5    0.14    0.21
  -3   1  -5    7.52    0.64
  -3   1  -5    6.09    0.52
  -3   1  -5    6.85    0.52
   3  -1   5    6.46    0.34
   3  -1   5    6.32    0.51
   3  -1   5    6.22    0.54
  -4   1  -5   39.59    1.49
  -4   1  -5   46.10    1.70
  -4   1  -5   39.65    1.25
  -4   1  -5   40.84    1.53
   4  -1   5   39.07    1.50
   4  -1   5   42.37    1.54
  -5   1  -5    1.22    0.23
  -5   1  -5    0.85    0.39
  -5   1  -5    1.29    0.44
   5  -1   5    1.62    0.44
  -6   1  -5   14.02    0.92
  -6   1  -5   11.65    0.86
  -6   1  -5   13.60    0.65
   6  -1   5   13.55    0.95
  -7   1  -5    8.55    0.83
  -7   1  -5   10.59    0.63
  -7   1  -5   10.89    0.93
   7  -1   5   11.92    0.94
  -8   1  -5   -0.07    0.42
  -8   1  -5   -0.33    0.40
   8  -1   5   -0.39    0.44
  -9   1  -5    0.23    0.57
  -9   1  -5    0.41    0.45
   9  -1   5    0.32    0.49
 -10   1  -5   -0.58    0.41
 -10   1  -5    1.02    0.66
  10  -1   5   -0.29    0.51
   9   0  -5    0.24    0.60
   9   0  -5    0.13    0.55
  -9   0   5    0.88    0.62
   8   0  -5   -0.18    0.52
   8   0  -5    0.56    0.50
  -8   0   5    0.08    0.52
   7   0  -5    1.06    0.54
   7   0  -5    0.74    0.47
  -7   0   5    0.48    0.44
   6   0  -5    3.47    0.63
   6   0  -5    4.89    0.65
  -6   0   5    3.55    0.65
   5   0  -5   -0.25    0.33
   5   0  -5    0.54    0.42
  -5   0   5    0.07    0.37
  -5   0   5    0.72    0.40
   4   0  -5    1.57    0.40
   4   0  -5    1.41    0.41
  -4   0   5    0.99    0.33
  -4   0   5    1.62    0.41
   3   0  -5   19.70    0.98
   3   0  -5   17.49    0.85
   3   0  -5   17.24    0.88
  -3   0   5   18.04    0.86
  -3   0   5   18.02    0.89
  -3   0   5   18.39    0.89
   2   0  -5    1.23    0.28
   2   0  -5    1.19    0.27
   2   0  -5    0.95    0.33
   2   0  -5    1.27    0.18
  -2   0   5    1.41    0.29
  -2   0   5    1.48    0.30
  -2   0   5    0.99    0.29
   1   0  -5    0.29    0.19
   1   0  -5   -0.11    0.21
   1   0  -5    0.33    0.20
  -1   0   5    0.04    0.19
  -1   0   5    0.27    0.21
  -1   0   5   -0.14    0.17
   0   0  -5   31.28    1.07
   0   0  -5   32.54    1.07
   0   0  -5   31.95    1.07
   0   0   5   31.16    1.07
   0   0   5   30.71    1.08
   0   0   5   30.19    1.11
  -1   0  -5   12.68    0.64
  -1   0  -5   12.58    0.59
  -1   0  -5   13.34    0.60
   1   0   5   13.07    0.61
   1   0   5   13.53    0.60
  -2   0  -5   33.75    1.16
  -2   0  -5   32.60    1.21
  -2   0  -5   33.61    1.15
   2   0   5   34.10    1.17
   2   0   5   33.64    1.16
  -3   0  -5   15.86    0.72
  -3   0  -5   15.64    0.77
  -3   0  -5   14.93    0.71
   3   0   5   14.97    0.73
   3   0   5   13.35    0.70
  -4   0  -5    3.12    0.39
  -4   0  -5    5.20    0.50
  -4   0  -5    4.13    0.51
   4   0   5    3.84    0.44
   4   0   5    4.48    0.50
  -5   0  -5    5.25    0.56
  -5   0  -5    3.93    0.54
  -5   0  -5    4.76    0.29
   5   0   5    4.16    0.51
   5   0   5    5.25    0.57
  -6   0  -5    0.22    0.38
  -6   0  -5    0.07    0.18
  -6   0  -5    0.02    0.35
   6   0   5   -0.31    0.32
  -7   0  -5    0.85    0.46
  -7   0  -5    0.97    0.49
  -7   0  -5    1.00    0.27
   7   0   5   -0.28    0.38
  -8   0  -5    0.52    0.44
  -8   0  -5   -0.11    0.39
  -8   0  -5    0.27    0.33
   8   0   5   -0.09    0.37
  -9   0  -5   -0.32    0.43
  -9   0  -5   -0.12    0.50
   9   0   5   -0.32    0.47
 -10   0  -5    0.27    0.55
 -10   0  -5   -0.04    0.60
  10   0   5    0.11    0.52
   8  -1  -5   -0.08    0.55
   8  -1  -5    0.22    0.52
  -8   1   5   -0.32    0.50
   7  -1  -5   -0.15    0.47
   7  -1  -5    0.21    0.46
  -7   1   5    0.43    0.47
   6  -1  -5    1.09    0.54
   6  -1  -5    0.99    0.48
  -6   1   5    1.48    0.51
   5  -1  -5   -0.37    0.39
   5  -1  -5    0.60    0.38
  -5   1   5   -0.08    0.35
  -5   1   5   -0.36    0.27
   4  -1  -5    3.89    0.58
   4  -1  -5    3.75    0.48
  -4   1   5    3.35    0.46
  -4   1   5    4.10    0.53
   3  -1  -5    1.84    0.35
   3  -1  -5    1.43    0.39
  -3   1   5    1.14    0.33
  -3   1   5    1.36    0.30
   2  -1  -5   22.44    0.99
   2  -1  -5   22.30    0.68
   2  -1  -5   23.39    0.89
   2  -1  -5   22.81    0.89
  -2   1   5   21.58    0.90
  -2   1   5   23.08    0.97
  -2   1   5   23.02    0.90
   1  -1  -5   41.82    1.44
   1  -1  -5   40.14    1.30
   1  -1  -5   39.70    1.30
   1  -1  -5   40.60    1.23
  -1   1   5   39.13    1.31
  -1   1   5   41.46    1.31
  -1   1   5   41.40    1.41
   0  -1  -5    3.10    0.28
   0  -1  -5    2.96    0.38
   0  -1  -5    3.31    0.33
   0  -1  -5    3.24    0.28
   0   1   5    3.90    0.32
   0   1   5    2.77    0.34
   0   1   5    3.06    0.28
   0   1   5    2.99    0.29
  -1  -1  -5  182.16    5.01
  -1  -1  -5  180.08    4.92
  -1  -1  -5  183.61    4.93
   1   1   5  171.06    4.92
   1   1   5  179.25    4.93
   1   1   5  181.37    5.00
  -2  -1  -5    1.87    0.25
  -2  -1  -5    2.18    0.37
  -2  -1  -5    2.16    0.26
   2   1   5    2.96    0.38
   2   1   5    1.65    0.24
   2   1   5    2.35    0.22
   2   1   5    2.20    0.28
  -3  -1  -5   10.08    0.53
  -3  -1  -5    9.82    0.55
  -3  -1  -5   10.84    0.68
   3   1   5   10.54    0.58
   3   1   5   10.36    0.55
   3   1   5   10.29    0.63
  -4  -1  -5    9.72    0.57
  -4  -1  -5    9.65    0.59
  -4  -1  -5    8.96    0.68
   4   1   5    9.46    0.59
   4   1   5    9.72    0.65
   4   1   5    9.35    0.59
  -5  -1  -5    0.30    0.34
  -5  -1  -5    0.57    0.13
  -5  -1  -5    0.52    0.30
   5   1   5    0.00    0.24
   5   1   5    0.53    0.28
  -6  -1  -5    2.01    0.46
  -6  -1  -5    2.28    0.44
   6   1   5    0.70    0.33
   6   1   5    1.49    0.39
  -7  -1  -5   -0.01    0.21
  -7  -1  -5    0.19    0.41
  -7  -1  -5    0.09    0.41
   7   1   5    0.61    0.40
  -8  -1  -5    0.43    0.49
  -8  -1  -5    0.31    0.25
  -8  -1  -5    0.30    0.44
   8   1   5    0.27    0.44
  -9  -1  -5    5.17    0.76
  -9  -1  -5    4.66    0.77
   9   1   5    5.21    0.79
 -10  -1  -5   -0.05    0.51
 -10  -1  -5   -0.61    0.51
  10   1   5    0.30    0.53
   8  -2  -5   -0.17    0.50
   8  -2  -5   -0.38    0.60
  -8   2   5   -0.24    0.46
   7  -2  -5    0.44    0.45
   7  -2  -5   -0.26    0.55
  -7   2   5   -0.11    0.46
   6  -2  -5    2.55    0.63
  -6   2   5    3.81    0.65
   5  -2  -5   12.66    1.01
   5  -2  -5   13.77    0.89
  -5   2   5   13.43    0.87
  -5   2   5   12.89    0.92
   4  -2  -5    3.44    0.47
   4  -2  -5    3.33    0.55
  -4   2   5    3.10    0.50
  -4   2   5    3.23    0.45
  -3   2   5   12.55    0.72
   2  -2  -5   20.77    0.80
   2  -2  -5   18.82    0.95
   2  -2  -5   19.51    0.80
  -2   2   5   19.81    0.92
  -2   2   5   19.91    0.64
  -2   2   5   20.64    0.84
  -2   2   5   20.22    0.81
   1  -2  -5    3.92    0.48
   1  -2  -5    3.77    0.30
   1  -2  -5    3.53    0.29
   1  -2  -5    3.37    0.27
  -1   2   5    3.33    0.30
  -1   2   5    2.33    0.34
  -1   2   5    3.55    0.29
  -1   2   5    3.45    0.30
   0  -2  -5    1.86    0.19
   0  -2  -5    2.34    0.29
   0  -2  -5    2.27    0.34
   0   2   5    2.37    0.22
   0   2   5    1.84    0.29
   0   2   5    1.90    0.21
   0   2   5    2.86    0.29
  -1  -2  -5  127.58    3.70
  -1  -2  -5  131.91    3.55
   1   2   5  131.34    3.70
   1   2   5  131.41    3.70
   1   2   5  132.65    3.77
   1   2   5  126.96    3.56
   1   2   5  128.98    3.57
  -2  -2  -5    0.16    0.14
  -2  -2  -5    0.07    0.13
  -2  -2  -5    0.43    0.28
   2   2   5    0.39    0.23
   2   2   5    0.21    0.14
   2   2   5    0.09    0.14
   2   2   5    0.59    0.17
  -3  -2  -5    1.78    0.25
  -3  -2  -5    1.81    0.19
  -3  -2  -5    1.70    0.36
  -3  -2  -5    1.86    0.27
   3   2   5    1.86    0.27
   3   2   5    2.35    0.37
   3   2   5    1.93    0.20
   3   2   5    1.42    0.24
  -4  -2  -5    2.08    0.31
  -4  -2  -5    2.64    0.42
  -4  -2  -5    2.30    0.31
  -4  -2  -5    2.43    0.19
   4   2   5    2.39    0.34
   4   2   5    1.59    0.34
   4   2   5    2.26    0.31
  -5  -2  -5    7.23    0.57
  -5  -2  -5    9.65    0.78
  -5  -2  -5    7.08    0.37
   5   2   5    7.72    0.57
   5   2   5    7.76    0.59
  -6  -2  -5    0.73    0.41
  -6  -2  -5    1.57    0.40
   6   2   5    0.62    0.34
   6   2   5    1.27    0.37
  -7  -2  -5    6.18    0.68
  -7  -2  -5    5.70    0.70
   7   2   5    5.57    0.64
  -8  -2  -5    0.72    0.52
  -8  -2  -5    0.19    0.44
   8   2   5    0.08    0.41
  -9  -2  -5    0.52    0.55
  -9  -2  -5   -0.13    0.43
   9   2   5    0.07    0.46
 -10  -2  -5    0.41    0.56
 -10  -2  -5    1.06    0.63
  10   2   5    0.59    0.51
   8  -3  -5    0.68    0.74
  -8   3   5    0.19    0.56
   7  -3  -5    0.56    0.62
  -7   3   5    0.26    0.48
   6  -3  -5    0.61    0.50
  -6   3   5   -0.05    0.41
   5  -3  -5    0.41    0.50
  -5   3   5    0.54    0.36
  -5   3   5    0.20    0.38
   4  -3  -5    3.10    0.58
  -4   3   5    2.59    0.44
  -4   3   5    2.91    0.43
   3  -3  -5    2.56    0.46
  -3   3   5    3.78    0.45
  -3   3   5    3.93    0.43
  -3   3   5    3.56    0.24
   2  -3  -5    2.89    0.31
   2  -3  -5    3.50    0.34
   2  -3  -5    2.59    0.41
  -2   3   5    2.92    0.33
  -2   3   5    2.84    0.34
  -2   3   5    3.47    0.28
   1  -3  -5    4.05    0.46
   1  -3  -5    4.72    0.31
  -1   3   5    4.48    0.34
  -1   3   5    4.78    0.32
  -1   3   5    4.79    0.47
  -1   3   5    5.40    0.55
  -1   3   5    4.88    0.35
   0  -3  -5   30.55    0.86
   0  -3  -5   29.06    1.04
   0  -3  -5   29.63    1.15
   0  -3  -5   30.17    0.87
   0   3   5   31.61    0.91
   0   3   5   29.90    0.91
   0   3   5   29.92    1.17
   0   3   5   30.55    1.15
   0   3   5   30.22    1.05
  -1  -3  -5  129.87    3.79
   1   3   5  129.28    3.56
   1   3   5  135.36    3.83
   1   3   5  132.30    3.57
   1   3   5  133.77    3.79
   1   3   5  135.07    3.85
  -2  -3  -5    2.27    0.19
  -2  -3  -5    1.94    0.35
  -2  -3  -5    2.29    0.32
   2   3   5    2.19    0.20
   2   3   5    2.39    0.20
   2   3   5    2.48    0.36
   2   3   5    2.51    0.30
  -3  -3  -5    4.92    0.52
  -3  -3  -5    6.43    0.38
  -3  -3  -5    5.82    0.40
  -3  -3  -5    6.49    0.36
   3   3   5    6.87    0.39
   3   3   5    6.45    0.41
   3   3   5    6.97    0.54
   3   3   5    5.48    0.37
  -4  -3  -5   35.45    1.39
  -4  -3  -5   37.70    1.26
  -4  -3  -5   36.88    1.24
  -4  -3  -5   35.25    1.17
   4   3   5   36.59    1.25
   4   3   5   36.85    1.38
   4   3   5   38.27    1.28
  -5  -3  -5   -0.13    0.18
  -5  -3  -5    0.00    0.33
  -5  -3  -5    0.02    0.24
   5   3   5    0.04    0.26
   5   3   5    0.12    0.22
  -6  -3  -5    8.29    0.68
  -6  -3  -5    8.40    0.79
  -6  -3  -5    6.78    0.51
   6   3   5    7.36    0.62
   6   3   5    6.19    0.60
  -7  -3  -5    8.31    0.63
  -7  -3  -5   10.17    0.82
  -7  -3  -5   10.80    0.92
   7   3   5   10.35    0.80
  -8  -3  -5    1.22    0.55
  -8  -3  -5    2.46    0.58
   8   3   5    0.36    0.40
  -9  -3  -5    0.29    0.49
  -9  -3  -5    0.54    0.55
   9   3   5    0.98    0.47
 -10  -3  -5    0.17    0.56
 -10  -3  -5    0.56    0.57
  10   3   5    0.35    0.48
   7  -4  -5    0.04    0.63
   7  -4  -5    1.24    0.52
  -7   4   5    0.44    0.49
   6  -4  -5    0.71    0.45
   6  -4  -5    0.65    0.58
  -6   4   5    0.36    0.44
   5  -4  -5    0.20    0.46
   5  -4  -5   -0.21    0.32
  -5   4   5   -0.34    0.31
  -5   4   5   -0.11    0.34
   4  -4  -5    0.06    0.40
   4  -4  -5    0.20    0.28
  -4   4   5    0.21    0.31
  -4   4   5    0.15    0.16
  -4   4   5    0.10    0.27
   3  -4  -5   19.04    1.08
   3  -4  -5   20.48    0.90
  -3   4   5   20.32    0.76
  -3   4   5   19.62    0.93
  -3   4   5   21.67    0.92
   2  -4  -5    1.02    0.43
   2  -4  -5    1.26    0.25
  -2   4   5    0.89    0.24
  -2   4   5    1.06    0.27
  -2   4   5    1.08    0.24
  -1   4   5    9.33    0.44
  -1   4   5   10.83    0.55
  -1   4   5    9.82    0.47
   0  -4  -5   -0.23    0.25
   0   4   5    0.00    0.22
   0   4   5   -0.17    0.10
   0   4   5    0.01    0.20
   0   4   5   -0.03    0.09
   0   4   5   -0.05    0.25
  -1  -4  -5    0.92    0.30
  -1  -4  -5    0.74    0.32
   1   4   5    0.98    0.26
   1   4   5    1.46    0.33
   1   4   5    0.86    0.29
  -2  -4  -5   52.84    1.75
  -2  -4  -5   51.52    1.75
   2   4   5   56.61    1.79
   2   4   5   51.02    1.49
   2   4   5   52.61    1.48
   2   4   5   53.46    1.75
  -3  -4  -5   35.57    1.25
  -3  -4  -5   34.73    1.09
  -3  -4  -5   35.94    1.36
   3   4   5   35.55    1.25
   3   4   5   35.52    1.12
   3   4   5   35.32    1.34
   3   4   5   34.10    1.11
  -4  -4  -5    0.67    0.26
  -4  -4  -5    0.98    0.21
  -4  -4  -5    0.71    0.34
  -4  -4  -5    0.78    0.23
   4   4   5    0.66    0.29
   4   4   5    1.31    0.25
   4   4   5    1.03    0.25
  -5  -4  -5    0.92    0.31
  -5  -4  -5    0.30    0.37
  -5  -4  -5    1.28    0.31
   5   4   5    0.90    0.26
   5   4   5    0.98    0.31
  -6  -4  -5    1.89    0.51
  -6  -4  -5    1.51    0.38
  -6  -4  -5    1.36    0.34
   6   4   5    1.16    0.35
   6   4   5    1.04    0.34
  -7  -4  -5    2.13    0.49
  -7  -4  -5    1.99    0.42
  -7  -4  -5    2.06    0.55
   7   4   5    1.90    0.45
   7   4   5    1.70    0.45
  -8  -4  -5   -0.08    0.45
  -8  -4  -5    0.11    0.34
  -8  -4  -5    0.57    0.50
   8   4   5    0.18    0.43
  -9  -4  -5    0.42    0.43
  -9  -4  -5    1.86    0.63
  -9  -4  -5    1.44    0.56
   9   4   5    0.72    0.50
 -10  -4  -5    0.02    0.52
 -10  -4  -5    0.05    0.51
 -10  -4  -5   -0.59    0.41
  10   4   5   -0.24    0.46
   7  -5  -5   -0.01    0.70
  -7   5   5   -0.08    0.48
   6  -5  -5    0.49    0.60
   6  -5  -5    0.09    0.39
  -6   5   5   -0.15    0.42
   5  -5  -5    0.03    0.33
   5  -5  -5    0.66    0.56
  -5   5   5    0.20    0.39
   4  -5  -5    2.12    0.42
   4  -5  -5    3.79    0.69
  -4   5   5    2.70    0.48
  -4   5   5    2.54    0.32
  -4   5   5    2.39    0.42
   3  -5  -5    0.53    0.46
   3  -5  -5    0.67    0.26
  -3   5   5   -0.11    0.26
  -3   5   5    0.77    0.28
  -3   5   5    0.81    0.24
   2  -5  -5    5.59    0.51
   2  -5  -5    4.70    0.39
   2  -5  -5    5.14    0.63
  -2   5   5    5.51    0.47
  -2   5   5    4.74    0.44
  -2   5   5    5.52    0.45
   1  -5  -5   48.47    1.78
   1  -5  -5   50.30    1.48
  -1   5   5   48.69    1.52
  -1   5   5   49.28    1.51
  -1   5   5   50.42    1.65
   0  -5  -5   18.02    1.03
   0  -5  -5   19.96    0.94
   0   5   5   21.66    0.90
   0   5   5   19.14    0.64
   0   5   5   19.08    0.64
   0   5   5   20.93    0.93
  -1  -5  -5    2.19    0.44
   1   5   5    2.72    0.39
   1   5   5    3.21    0.48
   1   5   5    2.52    0.40
  -2  -5  -5   12.68    0.76
  -2  -5  -5   12.18    0.74
   2   5   5   13.35    0.70
   2   5   5   12.34    0.43
   2   5   5   13.29    0.43
   2   5   5   13.77    0.75
   2   5   5   12.58    0.74
  -3  -5  -5    0.98    0.15
  -3  -5  -5    0.65    0.31
  -3  -5  -5    0.35    0.30
   3   5   5    0.55    0.18
   3   5   5    1.08    0.33
   3   5   5    1.03    0.18
  -4  -5  -5    2.02    0.29
  -4  -5  -5    2.24    0.27
  -4  -5  -5    2.64    0.41
  -4  -5  -5    1.80    0.43
   4   5   5    1.68    0.29
   4   5   5    2.46    0.29
   4   5   5    2.45    0.42
  -5  -5  -5   14.83    0.76
  -5  -5  -5   13.39    0.78
  -5  -5  -5   14.84    0.90
   5   5   5   13.58    0.73
   5   5   5   14.31    0.72
  -6  -5  -5    0.18    0.32
  -6  -5  -5    0.73    0.36
  -6  -5  -5    0.10    0.39
   6   5   5    0.70    0.33
   6   5   5   -0.18    0.26
  -7  -5  -5    0.20    0.38
  -7  -5  -5    0.09    0.34
  -7  -5  -5    0.66    0.46
   7   5   5   -0.07    0.29
   7   5   5    0.05    0.34
  -8  -5  -5    1.18    0.50
  -8  -5  -5    1.23    0.43
  -8  -5  -5    0.99    0.52
   8   5   5    1.48    0.48
  -9  -5  -5   -0.16    0.53
  -9  -5  -5    1.28    0.55
  -9  -5  -5    0.04    0.37
   9   5   5    0.10    0.47
 -10  -5  -5   -0.70    0.40
 -10  -5  -5   -0.19    0.51
 -10  -5  -5    0.42    0.57
  10   5   5   -0.35    0.49
   6  -6  -5    0.56    0.66
  -6   6   5   -0.09    0.46
   5  -6  -5    0.36    0.56
  -5   6   5    0.32    0.41
   4  -6  -5    0.06    0.30
   4  -6  -5    0.52    0.51
  -4   6   5    0.49    0.34
   3  -6  -5    0.43    0.47
   3  -6  -5    0.30    0.26
  -3   6   5    0.49    0.28
  -3   6   5    0.35    0.31
  -3   6   5    0.69    0.30
   2  -6  -5    4.75    0.64
  -2   6   5    5.22    0.45
  -2   6   5    5.32    0.51
  -2   6   5    5.28    0.48
   1  -6  -5    1.26    0.21
   1  -6  -5    0.94    0.42
   1  -6  -5    0.94    0.21
  -1   6   5    1.27    0.23
  -1   6   5    1.26    0.25
  -1   6   5    1.61    0.35
   0  -6  -5    0.81    0.36
   0  -6  -5    0.58    0.46
   0   6   5    0.89    0.34
   0   6   5    0.95    0.18
   0   6   5    0.96    0.18
   0   6   5    1.67    0.38
  -1  -6  -5    4.31    0.62
   1   6   5    4.63    0.24
   1   6   5    4.65    0.47
   1   6   5    4.69    0.23
  -2  -6  -5    0.39    0.39
   2   6   5    0.33    0.27
   2   6   5    0.39    0.12
   2   6   5    0.66    0.14
  -3  -6  -5    1.27    0.15
  -3  -6  -5    1.80    0.44
  -3  -6  -5    1.37    0.18
   3   6   5    1.49    0.21
   3   6   5    1.11    0.22
   3   6   5    1.50    0.42
  -4  -6  -5   -0.04    0.14
  -4  -6  -5   -0.07    0.37
  -4  -6  -5    0.03    0.32
   4   6   5    0.11    0.21
   4   6   5    0.26    0.19
   4   6   5    0.43    0.37
  -5  -6  -5    7.18    0.57
  -5  -6  -5    7.76    0.71
  -5  -6  -5    8.62    0.80
   5   6   5    7.43    0.59
   5   6   5    8.31    0.56
  -6  -6  -5    0.01    0.35
  -6  -6  -5   -0.56    0.30
  -6  -6  -5    0.90    0.46
   6   6   5   -0.03    0.25
   6   6   5    0.50    0.34
  -7  -6  -5    1.06    0.45
  -7  -6  -5    0.25    0.45
  -7  -6  -5    1.70    0.47
   7   6   5    1.30    0.44
   7   6   5    1.16    0.37
  -8  -6  -5    1.72    0.60
  -8  -6  -5    2.52    0.53
  -8  -6  -5    2.24    0.58
   8   6   5    0.71    0.46
  -9  -6  -5    0.77    0.44
  -9  -6  -5   -0.13    0.50
  -9  -6  -5    0.83    0.62
   9   6   5    0.65    0.53
 -10  -6  -5    0.61    0.62
 -10  -6  -5    1.01    0.51
 -10  -6  -5    0.48    0.59
  10   6   5    1.43    0.65
   6  -7  -5    1.64    0.78
  -6   7   5    1.21    0.55
   5  -7  -5    2.24    0.73
  -5   7   5    2.08    0.52
   4  -7  -5    0.92    0.59
  -4   7   5    0.26    0.38
   3  -7  -5    0.76    0.30
   3  -7  -5    0.79    0.54
  -3   7   5    1.28    0.39
   2  -7  -5    4.50    0.68
  -2   7   5    5.30    0.51
  -2   7   5    5.34    0.49
   1  -7  -5   -0.12    0.18
   1  -7  -5   -0.59    0.37
   1  -7  -5    0.02    0.15
  -1   7   5    0.66    0.23
  -1   7   5    0.16    0.22
   0  -7  -5   10.58    0.97
   0  -7  -5    9.45    0.75
   0   7   5   10.11    0.50
   0   7   5   10.01    0.49
  -1  -7  -5    0.29    0.43
   1   7   5    0.29    0.16
   1   7   5    0.13    0.29
   1   7   5    0.42    0.15
  -2  -7  -5    1.64    0.50
   2   7   5    2.21    0.23
   2   7   5    2.48    0.41
   2   7   5    2.25    0.23
  -3  -7  -5    0.07    0.10
  -3  -7  -5    0.15    0.13
  -3  -7  -5    0.35    0.40
   3   7   5    0.02    0.15
   3   7   5    0.08    0.28
   3   7   5    0.12    0.19
  -4  -7  -5    1.50    0.49
  -4  -7  -5    0.99    0.20
   4   7   5    0.74    0.24
   4   7   5    1.03    0.28
  -5  -7  -5    3.01    0.57
  -5  -7  -5    2.08    0.36
   5   7   5    2.77    0.39
   5   7   5    2.07    0.40
  -6  -7  -5    0.17    0.33
  -6  -7  -5    0.38    0.42
  -6  -7  -5    0.47    0.50
   6   7   5    0.66    0.37
   6   7   5    0.56    0.30
  -7  -7  -5    1.26    0.43
  -7  -7  -5    0.53    0.55
  -7  -7  -5    1.42    0.47
   7   7   5    0.37    0.36
   7   7   5    0.98    0.36
  -8  -7  -5    0.71    0.45
  -8  -7  -5    0.03    0.53
  -8  -7  -5   -0.50    0.43
   8   7   5   -0.31    0.38
  -9  -7  -5    0.30    0.44
  -9  -7  -5    0.46    0.52
  -9  -7  -5   -0.89    0.55
   9   7   5   -0.36    0.39
 -10  -7  -5    0.97    0.49
 -10  -7  -5    1.34    0.80
 -10  -7  -5    0.24    0.65
  10   7   5    0.37    0.54
   5  -8  -5   -0.02    0.59
  -5   8   5    0.06    0.41
   4  -8  -5    3.08    0.74
  -4   8   5    1.65    0.48
   3  -8  -5    4.91    0.78
  -3   8   5    5.80    0.63
   2  -8  -5   -0.62    0.40
  -2   8   5    0.20    0.28
   1  -8  -5    0.58    0.18
   1  -8  -5    0.22    0.40
   1  -8  -5    0.42    0.54
  -1   8   5    0.43    0.26
  -1   8   5    0.31    0.26
   0  -8  -5    5.74    0.83
   0   8   5    6.80    0.48
   0   8   5    5.99    0.45
  -1  -8  -5    3.29    0.72
   1   8   5    3.68    0.49
   1   8   5    3.42    0.33
   1   8   5    3.62    0.32
  -2  -8  -5    0.75    0.48
   2   8   5    1.60    0.25
   2   8   5    1.58    0.38
   2   8   5    1.47    0.24
  -3  -8  -5    0.68    0.14
  -3  -8  -5    0.92    0.50
  -3  -8  -5    0.52    0.16
   3   8   5    0.59    0.32
   3   8   5    0.64    0.23
   3   8   5    0.51    0.24
  -4  -8  -5    0.40    0.47
   4   8   5    0.91    0.36
   4   8   5    0.78    0.26
   4   8   5    1.00    0.31
  -5  -8  -5    5.88    0.51
  -5  -8  -5    5.83    0.76
   5   8   5    5.72    0.51
   5   8   5    5.36    0.55
  -6  -8  -5    6.73    0.82
  -6  -8  -5    5.59    0.57
   6   8   5    4.66    0.62
   6   8   5    5.44    0.64
  -7  -8  -5    0.80    0.50
  -7  -8  -5    0.64    0.40
   7   8   5    1.28    0.46
  -8  -8  -5    0.88    0.45
  -8  -8  -5    0.59    0.47
   8   8   5   -0.02    0.39
  -9  -8  -5    0.90    0.52
   9   8   5    1.13    0.49
 -10  -8  -5    0.68    0.50
  10   8   5   -0.26    0.50
   4  -9  -5    1.36    0.69
  -4   9   5    0.83    0.46
   3  -9  -5    0.24    0.60
  -3   9   5    1.32    0.45
   2  -9  -5    0.44    0.51
  -2   9   5    0.30    0.33
   1  -9  -5    1.34    0.49
   1  -9  -5    0.12    0.60
  -1   9   5    0.81    0.31
   0  -9  -5    0.20    0.56
   0   9   5   -0.15    0.21
  -1  -9  -5    1.15    0.63
   1   9   5    1.48    0.27
   1   9   5    1.64    0.30
  -2  -9  -5   25.58    1.53
   2   9   5   24.42    0.97
   2   9   5   25.33    0.96
   2   9   5   28.06    1.15
  -3  -9  -5   14.49    0.53
  -3  -9  -5   14.64    0.52
  -3  -9  -5   13.33    1.14
   3   9   5   13.66    0.69
   3   9   5   14.11    0.84
   3   9   5   13.22    0.71
  -4  -9  -5   -0.04    0.51
  -4  -9  -5   -0.29    0.32
   4   9   5    0.47    0.34
   4   9   5    0.32    0.25
   4   9   5   -0.33    0.26
  -5  -9  -5   -0.15    0.46
   5   9   5    0.11    0.32
  -6  -9  -5   -0.41    0.44
   6   9   5   -0.23    0.33
  -7  -9  -5    0.23    0.47
   7   9   5   -0.05    0.39
  -8  -9  -5    3.15    0.69
   8   9   5    0.62    0.51
  -9  -9  -5    1.51    0.57
   9   9   5    0.82    0.56
   3 -10  -5   -0.02    0.57
  -3  10   5    0.33    0.39
   2 -10  -5    1.73    0.61
  -2  10   5    0.68    0.38
   1 -10  -5    3.38    0.64
   1 -10  -5    2.72    0.79
  -1  10   5    3.34    0.47
   0 -10  -5    0.84    0.64
   0  10   5   -0.23    0.24
  -1 -10  -5    0.33    0.62
   1  10   5    0.21    0.24
  -2 -10  -5    1.00    0.62
   2  10   5    0.71    0.27
  -3 -10  -5   -0.08    0.52
   3  10   5    0.43    0.27
  -4 -10  -5    3.34    0.75
   4  10   5    2.67    0.42
  -5 -10  -5    1.02    0.61
   5  10   5    0.42    0.35
  -6 -10  -5    0.72    0.56
   6  10   5    0.28    0.38
  -7 -10  -5    2.10    0.65
   7  10   5    0.98    0.46
  -8 -10  -5    1.53    0.61
   8  10   5    1.72    0.58
   1 -11  -5   -1.11    0.64
  -1  11   5    0.11    0.32
   0 -11  -5    2.12    0.84
   0  11   5    1.08    0.34
  -1 -11  -5    1.70    0.74
   1  11   5    0.11    0.28
  -2 -11  -5    0.23    0.59
   2  11   5   -0.01    0.26
  -3 -11  -5    0.22    0.59
   3  11   5    0.34    0.29
  -4 -11  -5    2.21    0.71
   4  11   5    1.75    0.41
  -5 -11  -5    1.68    0.65
   5  11   5    1.50    0.42
  -6 -11  -5   -0.09    0.57
   6  11   5   -0.26    0.36
  -7 -11  -5   -0.31    0.52
   7  11   5   -0.30    0.41
  -1 -12  -5    0.42    0.70
   1  12   5    0.22    0.31
  -2 -12  -5   -0.30    0.61
   2  12   5   -0.02    0.28
  -3 -12  -5   -0.34    0.59
   3  12   5    0.15    0.29
  -4 -12  -5    0.52    0.63
   4  12   5   -0.17    0.33
  -5 -12  -5    0.44    0.66
   5  12   5    0.54    0.37
  -6 -12  -5    1.85    0.71
   6  12   5    0.84    0.45
   3  11  -6    0.14    0.66
  -3 -11   6    0.91    0.72
  -3 -11   6    1.16    0.79
   2  11  -6   -0.65    0.59
  -2 -11   6   -0.44    0.59
  -2 -11   6   -0.99    0.58
   1  11  -6    1.61    0.74
  -1 -11   6    0.83    0.70
  -1 -11   6    0.62    0.66
   0  11  -6   -0.40    0.66
   0 -11   6    0.65    0.69
   0 -11   6    0.25    0.62
   5  10  -6    0.15    0.64
  -5 -10   6   -0.18    0.70
  -5 -10   6   -0.17    0.66
   4  10  -6    2.20    0.77
  -4 -10   6    1.99    0.81
  -4 -10   6    1.67    0.75
   3  10  -6    0.71    0.63
  -3 -10   6   -0.13    0.59
  -3 -10   6   -0.03    0.61
   2  10  -6   -0.96    0.54
  -2 -10   6   -0.09    0.59
  -2 -10   6    0.06    0.62
   1  10  -6   -0.25    0.57
  -1 -10   6    0.95    0.65
  -1 -10   6    1.22    0.64
   0  10  -6   -0.43    0.57
   0 -10   6   -0.70    0.55
   0 -10   6   -0.18    0.55
  -1  10  -6    0.14    0.58
   1 -10   6    0.38    0.65
   1 -10   6   -0.49    0.55
  -2  10  -6    0.24    0.64
   2 -10   6   -0.56    0.51
   2 -10   6    0.48    0.64
  -3  10  -6    0.88    0.64
   3 -10   6   -0.51    0.51
   3 -10   6    0.70    0.67
   6   9  -6   -0.55    0.55
  -6  -9   6   -0.32    0.61
  -6  -9   6    1.22    0.86
   5   9  -6    2.36    0.73
  -5  -9   6    2.34    0.74
  -5  -9   6    2.49    0.91
   4   9  -6    1.13    0.63
  -4  -9   6    1.04    0.66
  -4  -9   6    0.64    0.69
   3   9  -6    0.15    0.54
  -3  -9   6   -0.27    0.59
  -3  -9   6    0.46    0.61
   2   9  -6   -0.26    0.51
  -2  -9   6    0.73    0.64
  -2  -9   6    1.17    0.64
   1   9  -6    0.48    0.57
  -1  -9   6   -1.02    0.51
  -1  -9   6    0.85    0.59
   0   9  -6    0.48    0.57
   0  -9   6   -0.70    0.49
   0  -9   6   -0.36    0.53
  -1   9  -6    1.07    0.60
   1  -9   6    1.92    0.70
   1  -9   6    0.92    0.62
  -2   9  -6    7.38    0.94
   2  -9   6    5.32    0.84
   2  -9   6    6.85    1.01
  -3   9  -6   -0.27    0.50
   3  -9   6    0.60    0.59
   3  -9   6    0.80    0.56
  -4   9  -6    0.65    0.58
   4  -9   6    0.75    0.59
   4  -9   6   -0.02    0.59
   7   8  -6    0.10    0.60
  -7  -8   6   -1.28    0.73
  -7  -8   6   -0.03    0.63
   6   8  -6    1.99    0.73
  -6  -8   6    1.96    0.78
  -6  -8   6    1.44    0.86
   5   8  -6    1.48    0.67
  -5  -8   6    2.12    0.75
  -5  -8   6    1.76    0.76
   4   8  -6   -0.06    0.50
  -4  -8   6    0.27    0.64
  -4  -8   6    0.12    0.59
   3   8  -6    0.59    0.55
  -3  -8   6    1.04    0.60
  -3  -8   6    0.10    0.61
   2   8  -6   13.83    1.21
  -2  -8   6   13.29    1.10
  -2  -8   6   10.14    1.07
   1   8  -6    2.49    0.65
  -1  -8   6    2.97    0.69
  -1  -8   6    3.02    0.74
   0   8  -6    2.78    0.66
   0  -8   6    1.14    0.56
   0  -8   6    2.03    0.64
  -1   8  -6    2.90    0.67
   1  -8   6    1.97    0.65
   1  -8   6    1.03    0.59
  -2   8  -6   -0.04    0.49
   2  -8   6    0.84    0.57
   2  -8   6    0.30    0.56
  -3   8  -6    0.21    0.53
   3  -8   6    0.21    0.52
   3  -8   6    1.60    0.62
  -4   8  -6    5.57    0.87
   4  -8   6    5.16    0.85
   4  -8   6    3.65    0.76
  -5   8  -6   -0.12    0.50
   5  -8   6    0.38    0.54
   5  -8   6    0.84    0.62
   8   7  -6    0.17    0.63
   8   7  -6    0.64    0.43
  -8  -7   6   -0.26    0.62
   7   7  -6   -0.10    0.35
   7   7  -6    0.88    0.62
  -7  -7   6    0.79    0.70
   6   7  -6    2.01    0.69
   6   7  -6    1.78    0.45
  -6  -7   6    3.26    0.71
   5   7  -6   -0.21    0.29
   5   7  -6   -0.49    0.48
  -5  -7   6    0.26    0.48
  -5  -7   6   -0.47    0.57
   4   7  -6   -0.11    0.51
  -4  -7   6   -0.39    0.60
  -4  -7   6   -0.56    0.50
   3   7  -6   17.69    1.23
  -3  -7   6   15.47    1.18
  -3  -7   6   15.96    1.29
   2   7  -6    1.72    0.60
  -2  -7   6    0.54    0.56
  -2  -7   6    0.96    0.55
   1   7  -6    1.33    0.54
  -1  -7   6    1.31    0.57
  -1  -7   6    1.86    0.23
  -1  -7   6    0.59    0.49
   0   7  -6   19.22    1.23
   0  -7   6   17.27    0.69
   0  -7   6   19.54    1.24
   0  -7   6   19.06    1.22
  -1   7  -6    6.06    0.81
   1  -7   6    5.41    0.77
   1  -7   6    3.76    0.71
  -2   7  -6    0.31    0.50
   2  -7   6   -0.82    0.42
   2  -7   6   -0.22    0.49
  -3   7  -6   -0.07    0.44
   3  -7   6    0.41    0.49
   3  -7   6   -0.36    0.38
  -4   7  -6    6.22    0.84
   4  -7   6    5.98    0.81
   4  -7   6    5.47    0.80
  -5   7  -6   -0.01    0.51
   5  -7   6    0.09    0.49
   5  -7   6   -0.09    0.49
  -6   7  -6    1.83    0.73
   6  -7   6    1.49    0.66
   8   6  -6    0.36    0.40
   8   6  -6    0.68    0.61
  -8  -6   6   -0.10    0.60
   7   6  -6   -0.09    0.51
   7   6  -6    0.22    0.36
  -7  -6   6    0.34    0.61
   6   6  -6    0.29    0.49
   6   6  -6    0.01    0.33
  -6  -6   6    0.51    0.59
   5   6  -6    0.05    0.30
   5   6  -6   -0.70    0.47
  -5  -6   6    0.77    0.55
   4   6  -6   29.98    1.55
   4   6  -6   26.56    1.16
  -4  -6   6   30.95    1.54
   3   6  -6    5.33    0.72
  -3  -6   6    5.26    0.75
  -3  -6   6    5.80    0.89
   2   6  -6    1.01    0.45
  -2  -6   6    1.10    0.25
  -2  -6   6   -0.05    0.49
  -2  -6   6    1.80    0.54
   1   6  -6    2.16    0.56
  -1  -6   6    1.89    0.56
  -1  -6   6    2.49    0.62
  -1  -6   6    2.18    0.27
   0   6  -6   -0.20    0.40
   0  -6   6    0.19    0.45
   0  -6   6    0.00    0.18
   0  -6   6    0.03    0.41
  -1   6  -6    0.39    0.38
   1  -6   6    0.28    0.43
   1  -6   6    0.16    0.44
  -2   6  -6    8.34    0.84
   2  -6   6    8.01    0.80
   2  -6   6    8.54    0.86
  -3   6  -6   10.50    0.99
   3  -6   6   12.75    0.98
   3  -6   6   12.78    0.99
  -4   6  -6    0.38    0.40
   4  -6   6   -0.47    0.41
   4  -6   6    0.02    0.39
  -5   6  -6    0.88    0.53
   5  -6   6   -0.16    0.44
   5  -6   6   -0.02    0.46
  -6   6  -6    2.92    0.73
   6  -6   6    2.54    0.69
  -7   6  -6    0.41    0.57
  -7   6  -6    0.50    0.63
   7  -6   6   -0.19    0.50
   8   5  -6   -0.11    0.43
   8   5  -6    0.27    0.56
  -8  -5   6   -0.33    0.61
   7   5  -6    1.95    0.68
   7   5  -6    1.34    0.48
  -7  -5   6    1.17    0.59
   6   5  -6    0.11    0.50
   6   5  -6    0.05    0.32
  -6  -5   6    0.54    0.49
   5   5  -6   -0.35    0.43
   5   5  -6   -0.44    0.29
  -5  -5   6   -0.11    0.47
   4   5  -6    0.41    0.32
   4   5  -6    0.10    0.45
  -4  -5   6    0.42    0.50
   3   5  -6    1.34    0.34
   3   5  -6    1.01    0.44
  -3  -5   6    2.57    0.54
  -3  -5   6    1.33    0.31
   2   5  -6    1.45    0.46
  -2  -5   6    1.41    0.52
  -2  -5   6    0.97    0.25
  -2  -5   6    0.98    0.44
   1   5  -6    7.12    0.71
  -1  -5   6    7.93    0.47
  -1  -5   6    8.95    0.81
  -1  -5   6    7.37    0.84
   0   5  -6    1.35    0.46
   0  -5   6    1.56    0.26
   0  -5   6    0.63    0.45
   0  -5   6    1.52    0.49
  -1   5  -6    0.65    0.41
   1  -5   6    1.09    0.46
   1  -5   6    0.92    0.43
  -2   5  -6    6.76    0.76
   2  -5   6    8.12    0.80
   2  -5   6    6.23    0.67
  -3   5  -6    4.56    0.65
   3  -5   6    4.49    0.60
   3  -5   6    3.20    0.59
  -4   5  -6    0.02    0.39
   4  -5   6    0.57    0.41
   4  -5   6   -0.27    0.39
  -5   5  -6    1.68    0.52
   5  -5   6    1.73    0.55
   5  -5   6    0.98    0.44
  -6   5  -6    0.32    0.47
  -6   5  -6    0.45    0.54
   6  -5   6    0.55    0.52
  -7   5  -6    0.99    0.62
  -7   5  -6    0.71    0.56
   7  -5   6    0.43    0.51
  -8   5  -6    1.60    0.63
  -8   5  -6    1.97    0.75
   8  -5   6    2.80    0.74
   8   4  -6    0.20    0.52
   8   4  -6    0.10    0.44
  -8  -4   6    0.67    0.63
   7   4  -6    0.50    0.55
   7   4  -6    1.19    0.49
  -7  -4   6    0.85    0.60
   6   4  -6    1.38    0.58
   6   4  -6    1.21    0.43
   6   4  -6    0.90    0.34
  -6  -4   6    0.45    0.54
   5   4  -6    0.80    0.48
   5   4  -6   -0.04    0.31
   5   4  -6    0.15    0.28
  -5  -4   6   -0.46    0.44
   4   4  -6    2.35    0.50
   4   4  -6    2.33    0.42
  -4  -4   6    2.85    0.53
   3   4  -6    6.70    0.58
   3   4  -6    4.69    0.60
  -3  -4   6    4.65    0.60
  -3  -4   6    5.85    0.51
   2   4  -6   18.15    1.03
  -2  -4   6   21.18    1.11
  -2  -4   6   20.16    0.84
   1   4  -6   -0.06    0.34
  -1  -4   6   -0.14    0.36
  -1  -4   6    0.22    0.19
   0   4  -6   -0.10    0.29
   0  -4   6    0.30    0.20
   0  -4   6   -0.38    0.33
   0  -4   6    0.30    0.37
  -1   4  -6   55.83    2.02
   1  -4   6   57.19    1.97
   1  -4   6   55.22    2.01
  -2   4  -6   10.31    0.81
   2  -4   6   11.08    0.86
   2  -4   6   11.23    0.76
  -3   4  -6   -0.15    0.36
  -3   4  -6   -0.26    0.32
   3  -4   6    0.35    0.36
   3  -4   6   -0.05    0.31
  -4   4  -6    1.68    0.43
  -4   4  -6    2.66    0.46
   4  -4   6    2.11    0.51
   4  -4   6    2.83    0.47
  -5   4  -6    0.87    0.48
  -5   4  -6    1.36    0.49
  -5   4  -6    1.49    0.38
   5  -4   6    0.85    0.39
   5  -4   6    0.86    0.44
  -6   4  -6   -0.10    0.45
  -6   4  -6    0.38    0.42
   6  -4   6   -0.25    0.39
  -7   4  -6    0.80    0.51
  -7   4  -6   -0.19    0.45
   7  -4   6    0.46    0.49
  -8   4  -6    0.73    0.53
  -8   4  -6    0.02    0.52
   8  -4   6   -0.16    0.49
   8   3  -6    0.16    0.48
   8   3  -6   -0.35    0.52
  -8  -3   6    1.40    0.62
   7   3  -6    0.13    0.46
   7   3  -6    0.01    0.43
  -7  -3   6    0.31    0.51
   6   3  -6    1.63    0.30
   6   3  -6    0.49    0.39
   6   3  -6    0.65    0.45
  -6  -3   6    1.01    0.56
   5   3  -6    0.59    0.25
   5   3  -6    0.19    0.42
   5   3  -6    0.21    0.34
  -5  -3   6    0.53    0.44
   4   3  -6   -0.33    0.28
   4   3  -6    0.20    0.36
  -4  -3   6   -0.35    0.39
   3   3  -6   65.62    2.19
   3   3  -6   65.59    2.31
  -3  -3   6   67.64    2.33
  -3  -3   6   68.85    2.18
   2   3  -6   46.91    1.78
   2   3  -6   50.87    1.69
  -2  -3   6   52.21    1.81
  -2  -3   6   50.81    1.67
  -2  -3   6   48.53    1.80
   1   3  -6    0.03    0.30
   1   3  -6    0.39    0.34
  -1  -3   6    0.26    0.26
  -1  -3   6    0.25    0.21
  -1  -3   6   -0.11    0.33
   0   3  -6    8.33    0.65
   0   3  -6    8.34    0.63
   0  -3   6    9.69    0.66
   0  -3   6    7.13    0.61
   0  -3   6    8.69    0.51
  -1   3  -6   11.91    0.73
  -1   3  -6   10.27    0.69
   1  -3   6   11.73    0.71
   1  -3   6   10.30    0.73
   1  -3   6   10.88    0.70
  -2   3  -6    0.83    0.35
   2  -3   6    0.13    0.31
   2  -3   6    0.66    0.30
   2  -3   6    0.48    0.29
  -3   3  -6   36.23    1.48
   3  -3   6   37.32    1.32
   3  -3   6   34.98    1.48
  -4   3  -6   32.86    1.24
  -4   3  -6   30.56    1.36
   4  -3   6   34.10    1.24
   4  -3   6   31.39    1.41
  -5   3  -6    0.11    0.40
  -5   3  -6    0.37    0.44
  -5   3  -6    0.46    0.27
   5  -3   6    0.26    0.38
  -6   3  -6    1.87    0.59
  -6   3  -6    1.80    0.37
  -6   3  -6    1.16    0.53
   6  -3   6    2.84    0.63
  -7   3  -6   -0.09    0.47
  -7   3  -6    0.41    0.48
   7  -3   6    0.01    0.47
  -8   3  -6   -0.02    0.47
  -8   3  -6    0.98    0.60
   8  -3   6   -0.03    0.48
  -9   3  -6    0.01    0.52
  -9   3  -6   -0.20    0.59
   9  -3   6    0.17    0.56
   8   2  -6   -0.02    0.48
   8   2  -6    0.16    0.50
  -8  -2   6   -0.48    0.50
   7   2  -6    0.14    0.45
   7   2  -6    0.58    0.54
  -7  -2   6    1.20    0.52
   6   2  -6    6.50    0.34
   6   2  -6    6.60    0.83
   6   2  -6    6.05    0.73
  -6  -2   6    5.86    0.77
   5   2  -6    2.34    0.28
   5   2  -6    1.74    0.47
   5   2  -6    1.10    0.49
  -5  -2   6    1.06    0.42
   4   2  -6    3.55    0.53
   4   2  -6    3.17    0.56
  -4  -2   6    2.09    0.48
   3   2  -6   -0.09    0.28
   3   2  -6   -0.28    0.31
  -3  -2   6    0.01    0.34
  -3  -2   6    0.85    0.30
  -3  -2   6   -0.27    0.26
   2   2  -6    0.35    0.29
   2   2  -6    0.11    0.27
  -2  -2   6    0.28    0.25
  -2  -2   6    0.11    0.26
  -2  -2   6   -0.07    0.23
   1   2  -6   46.02    1.64
   1   2  -6   46.35    1.63
  -1  -2   6   48.16    1.63
  -1  -2   6   44.86    1.64
  -1  -2   6   45.64    1.54
   0   2  -6  122.04    3.61
   0   2  -6  127.96    3.62
   0  -2   6  119.36    3.59
   0  -2   6  119.60    3.51
   0  -2   6  117.19    3.58
  -1   2  -6   11.32    0.67
  -1   2  -6   12.35    0.68
   1  -2   6   11.35    0.68
   1  -2   6   10.85    0.70
   1  -2   6   11.07    0.65
  -2   2  -6    5.31    0.50
  -2   2  -6    5.02    0.51
   2  -2   6    4.63    0.44
   2  -2   6    5.53    0.52
   2  -2   6    5.40    0.54
  -3   2  -6   31.07    1.29
  -3   2  -6   28.69    1.22
   3  -2   6   31.50    1.07
   3  -2   6   34.18    1.32
   3  -2   6   28.57    1.25
  -4   2  -6    3.59    0.37
  -4   2  -6    3.25    0.47
  -4   2  -6    3.00    0.51
   4  -2   6    2.37    0.45
   4  -2   6    3.42    0.36
  -5   2  -6    3.84    0.65
  -5   2  -6    3.52    0.54
  -5   2  -6    4.77    0.42
   5  -2   6    3.55    0.58
  -6   2  -6    1.34    0.48
  -6   2  -6    2.00    0.32
  -6   2  -6    1.72    0.56
   6  -2   6    1.33    0.49
  -7   2  -6    0.39    0.46
  -7   2  -6    0.37    0.25
  -7   2  -6   -0.06    0.46
   7  -2   6    0.00    0.42
  -8   2  -6    0.53    0.56
  -8   2  -6    0.48    0.49
   8  -2   6   -0.08    0.43
  -9   2  -6    0.15    0.55
  -9   2  -6    0.93    0.53
   9  -2   6    1.04    0.57
   8   1  -6    0.56    0.56
   8   1  -6    0.01    0.48
  -8  -1   6   -0.51    0.49
   7   1  -6   -0.21    0.45
   7   1  -6    0.70    0.51
  -7  -1   6    0.07    0.51
   6   1  -6    1.59    0.49
   6   1  -6    1.59    0.54
  -6  -1   6    1.03    0.48
   5   1  -6    1.61    0.46
   5   1  -6    1.72    0.49
  -5  -1   6    1.48    0.43
   4   1  -6   11.92    0.81
   4   1  -6   11.28    0.43
   4   1  -6   10.31    0.78
  -4  -1   6   10.16    0.75
  -4  -1   6   12.64    0.81
   3   1  -6    0.44    0.32
   3   1  -6    0.45    0.34
  -3  -1   6    0.74    0.34
   2   1  -6    8.36    0.61
   2   1  -6   11.47    0.65
   2   1  -6    7.33    0.61
  -2  -1   6    8.63    0.62
  -2  -1   6    8.48    0.58
  -2  -1   6    9.45    0.63
   1   1  -6   -0.03    0.22
   1   1  -6    0.09    0.26
   1   1  -6   -0.03    0.24
  -1  -1   6    0.13    0.21
  -1  -1   6   -0.14    0.22
  -1  -1   6    0.05    0.27
   0   1  -6   34.15    1.28
   0   1  -6   36.94    1.29
   0  -1   6   35.37    1.29
   0  -1   6   35.40    1.28
   0  -1   6   36.39    1.28
  -1   1  -6   16.02    0.77
  -1   1  -6   15.68    0.78
  -1   1  -6   16.91    0.77
   1  -1   6   17.57    0.79
   1  -1   6   16.22    0.78
  -2   1  -6   17.56    0.81
  -2   1  -6   16.77    0.80
  -2   1  -6   17.57    0.88
   2  -1   6   15.73    0.81
   2  -1   6   17.16    0.82
   2  -1   6   17.75    0.70
  -3   1  -6   -0.45    0.21
  -3   1  -6   -0.08    0.30
  -3   1  -6   -0.16    0.26
   3  -1   6    0.03    0.14
   3  -1   6   -0.11    0.24
   3  -1   6    0.01    0.26
  -4   1  -6    4.72    0.57
  -5   1  -6    8.41    0.75
  -5   1  -6    9.19    0.83
  -5   1  -6    7.88    0.42
   5  -1   6    8.80    0.73
  -6   1  -6    8.74    0.86
  -6   1  -6    8.23    0.47
  -6   1  -6    7.89    0.80
   6  -1   6    6.15    0.67
  -7   1  -6   -0.16    0.44
  -7   1  -6    0.21    0.22
  -7   1  -6    0.52    0.47
   7  -1   6    0.11    0.37
  -8   1  -6   -0.17    0.48
  -8   1  -6   -0.22    0.43
   8  -1   6    0.72    0.50
  -9   1  -6    1.01    0.54
  -9   1  -6    0.59    0.53
   9  -1   6    0.75    0.53
 -10   1  -6    0.94    0.52
 -10   1  -6    0.40    0.63
  10  -1   6    0.26    0.56
   8   0  -6    1.50    0.67
   8   0  -6    0.72    0.56
  -8   0   6    2.15    0.64
   7   0  -6    0.89    0.57
   7   0  -6    0.51    0.48
  -7   0   6    0.00    0.47
   6   0  -6    2.29    0.58
   6   0  -6    1.60    0.51
  -6   0   6    1.51    0.52
   5   0  -6    2.82    0.58
   5   0  -6    1.88    0.48
  -5   0   6    1.70    0.45
   4   0  -6    0.39    0.33
   4   0  -6    0.40    0.33
  -4   0   6    0.51    0.34
  -4   0   6    0.07    0.27
   3   0  -6    0.88    0.33
   3   0  -6    0.65    0.33
  -3   0   6    0.48    0.30
  -3   0   6    0.75    0.30
   2   0  -6   13.22    0.70
   2   0  -6   13.21    0.53
   2   0  -6   11.80    0.76
   2   0  -6   12.47    0.68
  -2   0   6   13.57    0.73
  -2   0   6   11.65    0.70
  -2   0   6   13.20    0.69
   1   0  -6    0.95    0.24
   1   0  -6    1.14    0.28
   1   0  -6    0.91    0.32
  -1   0   6    0.62    0.25
  -1   0   6    1.39    0.29
  -1   0   6    0.37    0.25
   0   0  -6   -0.05    0.23
   0   0  -6    0.06    0.19
   0   0  -6    0.29    0.22
   0   0   6    0.13    0.21
   0   0   6   -0.11    0.21
   0   0   6   -0.09    0.24
  -1   0  -6   26.79    0.97
  -1   0  -6   24.72    0.96
  -1   0  -6   24.44    0.99
   1   0   6   25.55    0.97
   1   0   6   24.92    0.96
  -2   0  -6    5.23    0.45
  -2   0  -6    5.45    0.45
  -2   0  -6    6.24    0.56
   2   0   6    3.76    0.39
   2   0   6    5.81    0.45
  -3   0  -6    3.31    0.45
  -3   0  -6    2.48    0.34
  -3   0  -6    2.99    0.37
   3   0   6    3.19    0.38
   3   0   6    3.33    0.40
  -4   0  -6    4.41    0.49
  -4   0  -6    3.99    0.54
   4   0   6    4.03    0.46
   4   0   6    3.65    0.43
  -5   0  -6    5.33    0.54
  -5   0  -6    4.28    0.56
   5   0   6    5.46    0.60
   5   0   6    5.44    0.60
  -6   0  -6    0.56    0.16
  -6   0  -6    0.59    0.40
  -6   0  -6    0.56    0.42
   6   0   6    0.05    0.38
  -7   0  -6   11.78    0.95
  -7   0  -6   11.62    0.55
  -7   0  -6   12.31    0.98
   7   0   6   12.65    0.90
  -8   0  -6   -0.33    0.43
  -8   0  -6   -0.07    0.43
   8   0   6    0.04    0.43
  -9   0  -6    1.54    0.61
  -9   0  -6    0.51    0.48
   9   0   6   -0.59    0.44
 -10   0  -6   -0.03    0.50
 -10   0  -6    0.10    0.56
  10   0   6   -0.15    0.50
   8  -1  -6   -0.29    0.47
   8  -1  -6    1.02    0.63
  -8   1   6   -0.53    0.50
   7  -1  -6    0.35    0.45
   7  -1  -6   -0.05    0.48
  -7   1   6    0.09    0.49
   6  -1  -6   -0.12    0.38
   6  -1  -6   -0.22    0.44
  -6   1   6    0.38    0.45
   5  -1  -6   -0.10    0.41
   5  -1  -6    0.69    0.39
  -5   1   6    0.85    0.45
  -5   1   6    0.76    0.38
   4  -1  -6   -0.21    0.28
   4  -1  -6    0.29    0.39
  -4   1   6   -0.37    0.25
  -4   1   6   -0.08    0.33
   3  -1  -6    3.55    0.51
   3  -1  -6    5.47    0.52
  -3   1   6    4.53    0.51
  -3   1   6    5.68    0.52
   2  -1  -6   10.99    0.62
   2  -1  -6   11.00    0.44
   2  -1  -6   12.51    0.63
   2  -1  -6   12.57    0.78
  -2   1   6   11.56    0.64
  -2   1   6   11.94    0.63
   1  -1  -6    0.59    0.32
   1  -1  -6    0.24    0.21
   1  -1  -6    0.77    0.21
   1  -1  -6    0.44    0.22
  -1   1   6    0.32    0.21
  -1   1   6    0.51    0.27
  -1   1   6    0.50    0.23
   0  -1  -6   11.91    0.57
   0  -1  -6   12.84    0.62
   0  -1  -6   12.06    0.56
   0   1   6   13.20    0.58
   0   1   6   11.54    0.58
   0   1   6   12.57    0.58
   0   1   6   13.17    0.69
  -1  -1  -6  211.61    5.76
  -1  -1  -6  206.74    5.84
  -1  -1  -6  211.18    5.76
   1   1   6  212.91    5.78
   1   1   6  212.75    5.92
   1   1   6  210.74    5.84
   1   1   6  202.07    5.77
  -2  -1  -6    0.20    0.28
  -2  -1  -6    0.12    0.19
  -2  -1  -6   -0.07    0.18
   2   1   6    0.12    0.18
   2   1   6    0.23    0.26
   2   1   6   -0.04    0.18
  -3  -1  -6   18.18    0.81
  -3  -1  -6   20.01    0.82
  -3  -1  -6   19.57    0.94
   3   1   6   19.88    0.82
   3   1   6   20.91    0.93
   3   1   6   19.95    0.83
  -4  -1  -6   27.50    1.12
  -4  -1  -6   27.13    1.21
  -4  -1  -6   27.39    1.09
   4   1   6   28.41    1.13
   4   1   6   31.05    1.16
   4   1   6   31.55    1.40
  -5  -1  -6    1.88    0.49
  -5  -1  -6    1.64    0.41
   5   1   6    1.68    0.36
   5   1   6    0.96    0.33
  -6  -1  -6    2.16    0.47
  -6  -1  -6    1.75    0.49
   6   1   6    0.54    0.34
   6   1   6    1.59    0.41
  -7  -1  -6    5.33    0.36
  -7  -1  -6    4.45    0.66
  -7  -1  -6    6.86    0.75
   7   1   6    5.68    0.68
  -8  -1  -6    0.85    0.50
  -8  -1  -6    0.17    0.46
  -8  -1  -6    0.34    0.38
   8   1   6   -0.12    0.37
  -9  -1  -6    0.65    0.57
  -9  -1  -6    1.63    0.62
   9   1   6    0.63    0.52
 -10  -1  -6   -0.08    0.56
 -10  -1  -6   -0.98    0.52
  10   1   6    0.60    0.55
   8  -2  -6   -0.25    0.45
   8  -2  -6   -0.35    0.61
  -8   2   6    0.38    0.56
   7  -2  -6    0.30    0.54
   7  -2  -6    0.19    0.44
  -7   2   6    0.00    0.48
   6  -2  -6    1.89    0.63
   6  -2  -6    1.30    0.48
  -6   2   6    1.59    0.52
   5  -2  -6    0.69    0.50
   5  -2  -6    0.53    0.38
  -5   2   6    0.17    0.41
  -5   2   6    0.03    0.33
   4  -2  -6    1.21    0.44
   4  -2  -6    2.41    0.42
  -4   2   6    1.77    0.45
  -4   2   6    2.31    0.43
   3  -2  -6    0.80    0.31
   3  -2  -6    1.01    0.39
  -3   2   6    1.64    0.34
  -3   2   6    1.56    0.36
   2  -2  -6    1.93    0.30
   2  -2  -6    1.19    0.40
   2  -2  -6    1.74    0.28
  -2   2   6    1.99    0.32
  -2   2   6    1.66    0.31
   1  -2  -6   22.78    0.81
   1  -2  -6   22.74    0.84
   1  -2  -6   24.52    0.85
   1  -2  -6   21.99    1.03
  -1   2   6   22.17    0.86
  -1   2   6   24.74    0.87
  -1   2   6   22.84    0.80
  -1   2   6   21.67    0.98
   0  -2  -6   17.09    0.72
   0  -2  -6   16.71    0.63
   0  -2  -6   16.71    0.86
   0   2   6   16.48    0.66
   0   2   6   17.04    0.71
   0   2   6   16.87    0.82
   0   2   6   18.41    0.67
  -1  -2  -6    4.42    0.44
  -1  -2  -6    3.86    0.29
   1   2   6    5.09    0.50
   1   2   6    3.94    0.32
   1   2   6    5.25    0.46
   1   2   6    3.99    0.40
   1   2   6    4.03    0.32
  -2  -2  -6   17.22    0.85
  -2  -2  -6   18.80    0.68
  -2  -2  -6   19.31    0.69
   2   2   6   18.73    0.83
   2   2   6   17.98    0.70
   2   2   6   18.47    0.71
   2   2   6   17.90    0.69
  -3  -2  -6   13.07    0.60
  -3  -2  -6   11.77    0.75
  -3  -2  -6   11.67    0.59
   3   2   6   13.13    0.49
   3   2   6   13.20    0.73
   3   2   6   12.58    0.60
   3   2   6   13.80    0.62
  -4  -2  -6    0.87    0.36
  -4  -2  -6    0.20    0.24
  -4  -2  -6    0.43    0.21
   4   2   6    0.23    0.22
   4   2   6    0.51    0.25
  -5  -2  -6    1.79    0.37
  -5  -2  -6    1.26    0.47
   5   2   6    1.41    0.36
   5   2   6    1.35    0.34
  -6  -2  -6    2.66    0.48
  -6  -2  -6    3.12    0.24
  -6  -2  -6    3.09    0.56
   6   2   6    2.92    0.48
   6   2   6    2.49    0.44
  -7  -2  -6    0.57    0.49
  -7  -2  -6    1.66    0.48
  -7  -2  -6    1.56    0.26
   7   2   6    1.70    0.47
  -8  -2  -6    0.66    0.47
  -8  -2  -6    0.30    0.52
   8   2   6   -0.13    0.40
  -9  -2  -6    1.85    0.60
  -9  -2  -6    2.29    0.68
   9   2   6    1.05    0.50
 -10  -2  -6    1.28    0.65
 -10  -2  -6    0.84    0.59
  10   2   6    0.10    0.49
   7  -3  -6    0.44    0.63
   7  -3  -6    0.06    0.45
  -7   3   6    0.17    0.49
   6  -3  -6   -0.52    0.48
   6  -3  -6    0.74    0.44
  -6   3   6   -0.49    0.40
   5  -3  -6    1.42    0.44
   5  -3  -6    2.49    0.65
  -5   3   6    2.99    0.51
  -5   3   6    2.64    0.54
   4  -3  -6    8.34    0.88
   4  -3  -6   10.58    0.72
  -4   3   6   10.76    0.74
  -4   3   6   10.56    0.79
   3  -3  -6    1.82    0.52
   3  -3  -6    1.70    0.33
  -3   3   6    1.70    0.35
  -3   3   6    1.41    0.36
   2  -3  -6    0.44    0.21
   2  -3  -6    0.61    0.25
   2  -3  -6    0.64    0.40
  -2   3   6    1.19    0.30
  -2   3   6    1.21    0.25
   1  -3  -6   -0.16    0.29
   1  -3  -6    0.20    0.15
  -1   3   6   -0.22    0.29
  -1   3   6   -0.02    0.18
  -1   3   6    0.10    0.16
  -1   3   6    0.31    0.18
  -1   3   6   -0.20    0.25
   0  -3  -6   -0.03    0.10
   0  -3  -6   -0.04    0.19
   0  -3  -6    0.18    0.27
   0  -3  -6   -0.11    0.21
   0   3   6    0.19    0.14
   0   3   6   -0.01    0.24
   0   3   6    0.17    0.26
   0   3   6   -0.07    0.19
  -1  -3  -6   62.32    1.95
   1   3   6   60.61    1.74
   1   3   6   59.11    1.73
   1   3   6   63.75    1.95
   1   3   6   62.19    1.98
   1   3   6   60.41    2.01
  -2  -3  -6   67.12    1.88
  -2  -3  -6   65.85    2.14
   2   3   6   67.88    1.92
   2   3   6   64.08    1.89
   2   3   6   67.90    2.12
   2   3   6   65.74    2.04
  -3  -3  -6    1.45    0.37
  -3  -3  -6    1.80    0.23
  -3  -3  -6    1.31    0.22
  -3  -3  -6    1.81    0.28
   3   3   6    1.53    0.33
   3   3   6    1.51    0.24
   3   3   6    1.48    0.24
   3   3   6    1.40    0.24
  -4  -3  -6    0.87    0.25
  -4  -3  -6    0.51    0.33
  -4  -3  -6    0.72    0.22
  -4  -3  -6    1.07    0.20
   4   3   6    0.85    0.24
   4   3   6    1.01    0.25
  -5  -3  -6    0.56    0.43
  -5  -3  -6    1.19    0.32
  -5  -3  -6    0.73    0.19
   5   3   6    0.85    0.28
   5   3   6    0.84    0.30
  -6  -3  -6   15.53    0.64
  -6  -3  -6   16.26    1.02
  -6  -3  -6   16.36    0.92
   6   3   6   13.86    0.84
   6   3   6   16.60    0.88
  -7  -3  -6   -0.21    0.21
  -7  -3  -6   -0.11    0.46
  -7  -3  -6    0.31    0.37
   7   3   6    0.09    0.36
   7   3   6    0.42    0.34
  -8  -3  -6    0.80    0.55
  -8  -3  -6    1.93    0.56
  -8  -3  -6    0.85    0.31
   8   3   6    0.78    0.43
  -9  -3  -6    0.08    0.48
  -9  -3  -6    0.50    0.36
  -9  -3  -6    1.40    0.63
   9   3   6    1.07    0.55
 -10  -3  -6    1.47    0.66
 -10  -3  -6    0.00    0.51
  10   3   6    0.29    0.49
   7  -4  -6    1.21    0.73
  -7   4   6    0.63    0.54
   6  -4  -6   -0.06    0.39
   6  -4  -6    0.46    0.60
  -6   4   6   -0.69    0.39
   5  -4  -6    4.04    0.76
   5  -4  -6    2.89    0.53
  -5   4   6    2.83    0.54
   4  -4  -6    2.95    0.58
   4  -4  -6    2.92    0.48
  -4   4   6    2.88    0.47
  -4   4   6    4.37    0.55
   3  -4  -6    2.19    0.35
   3  -4  -6    2.17    0.51
  -3   4   6    2.14    0.39
  -3   4   6    2.49    0.27
  -3   4   6    2.56    0.38
   2  -4  -6   41.11    1.34
   2  -4  -6   39.86    1.63
   2  -4  -6   40.99    1.34
  -2   4   6   38.60    1.37
  -2   4   6   39.72    1.30
  -2   4   6   39.73    1.34
   1  -4  -6    6.09    0.62
   1  -4  -6    7.31    0.38
  -1   4   6    7.06    0.48
  -1   4   6    7.30    0.40
  -1   4   6    7.26    0.44
   0  -4  -6    0.50    0.26
   0  -4  -6    0.48    0.31
   0   4   6    0.28    0.13
   0   4   6    0.40    0.12
   0   4   6    0.23    0.23
   0   4   6   -0.06    0.24
   0   4   6   -0.07    0.26
  -1  -4  -6   11.44    0.67
   1   4   6   12.34    0.71
   1   4   6   12.30    0.66
   1   4   6   12.47    0.73
  -2  -4  -6   59.15    1.98
  -2  -4  -6   57.25    1.99
   2   4   6   60.84    1.97
   2   4   6   61.92    1.71
   2   4   6   62.95    2.02
   2   4   6   64.10    2.05
   2   4   6   59.69    1.70
  -3  -4  -6    1.44    0.31
  -3  -4  -6    1.63    0.40
  -3  -4  -6    1.92    0.21
   3   4   6    1.74    0.22
   3   4   6    1.42    0.38
   3   4   6    1.53    0.21
   3   4   6    1.42    0.29
  -4  -4  -6   14.00    0.67
  -4  -4  -6   14.41    0.65
  -4  -4  -6   14.07    0.62
  -4  -4  -6   13.15    0.84
   4   4   6   13.96    0.65
   4   4   6   14.34    0.66
   4   4   6   13.53    0.69
  -5  -4  -6   12.46    0.63
  -5  -4  -6   13.59    0.72
  -5  -4  -6   13.05    0.90
   5   4   6   11.97    0.70
   5   4   6   13.46    0.71
  -6  -4  -6    2.37    0.34
  -6  -4  -6    2.23    0.57
  -6  -4  -6    2.62    0.45
   6   4   6    1.97    0.39
   6   4   6    1.84    0.40
  -7  -4  -6    2.78    0.39
  -7  -4  -6    2.55    0.62
  -7  -4  -6    2.98    0.53
   7   4   6    2.81    0.50
   7   4   6    2.51    0.48
  -8  -4  -6    5.97    0.79
  -8  -4  -6    6.42    0.78
  -8  -4  -6    6.49    0.57
   8   4   6    5.53    0.71
  -9  -4  -6    0.45    0.59
  -9  -4  -6    0.63    0.35
  -9  -4  -6    0.18    0.51
   9   4   6   -0.01    0.44
 -10  -4  -6   -0.38    0.56
 -10  -4  -6    0.00    0.54
  10   4   6    0.11    0.52
   7  -5  -6    0.67    0.77
  -7   5   6   -0.27    0.46
   6  -5  -6    0.39    0.64
  -6   5   6    1.66    0.54
   5  -5  -6   -0.12    0.52
  -5   5   6    0.71    0.42
   4  -5  -6    0.89    0.54
  -4   5   6    0.29    0.35
   3  -5  -6    1.96    0.56
  -3   5   6    2.23    0.33
  -3   5   6    2.51    0.38
  -3   5   6    2.28    0.40
   2  -5  -6    1.90    0.53
  -2   5   6    1.40    0.30
  -2   5   6    3.05    0.37
  -2   5   6    2.08    0.30
   1  -5  -6    2.41    0.23
   1  -5  -6    2.50    0.48
   1  -5  -6    2.44    0.23
  -1   5   6    2.69    0.29
  -1   5   6    2.69    0.39
  -1   5   6    2.22    0.25
   0  -5  -6    8.50    0.71
   0   5   6    8.33    0.35
   0   5   6    9.46    0.61
   0   5   6    9.13    0.36
  -1  -5  -6   11.00    0.79
  -1  -5  -6   11.65    0.70
   1   5   6   11.30    0.71
   1   5   6   10.77    0.73
   1   5   6   11.73    0.70
  -2  -5  -6    2.53    0.43
  -2  -5  -6    2.70    0.46
   2   5   6    2.01    0.39
   2   5   6    0.96    0.33
   2   5   6    2.27    0.48
  -3  -5  -6   10.08    0.36
  -3  -5  -6   10.41    0.37
  -3  -5  -6    9.39    0.69
  -3  -5  -6    9.47    0.71
   3   5   6   10.15    0.66
   3   5   6   10.03    0.46
   3   5   6   10.46    0.44
  -4  -5  -6   83.29    2.64
  -4  -5  -6   83.80    2.78
  -4  -5  -6   87.53    2.47
   4   5   6   85.05    2.50
   4   5   6   83.33    2.64
   4   5   6   86.10    2.51
  -5  -5  -6    3.16    0.40
  -5  -5  -6    2.75    0.49
  -5  -5  -6    4.10    0.47
   5   5   6    4.19    0.45
   5   5   6    4.04    0.42
  -6  -5  -6    0.12    0.29
  -6  -5  -6   -0.41    0.39
  -6  -5  -6   -0.03    0.30
   6   5   6    0.09    0.26
   6   5   6    0.06    0.29
  -7  -5  -6   -0.38    0.34
  -7  -5  -6    0.09    0.30
  -7  -5  -6    0.24    0.48
   7   5   6   -0.47    0.33
   7   5   6    0.39    0.32
  -8  -5  -6    0.07    0.42
  -8  -5  -6    0.30    0.31
  -8  -5  -6    0.56    0.53
   8   5   6    0.15    0.42
  -9  -5  -6    0.72    0.53
  -9  -5  -6    0.28    0.60
  -9  -5  -6    0.55    0.35
   9   5   6    0.24    0.48
 -10  -5  -6    0.64    0.62
 -10  -5  -6    0.40    0.55
  10   5   6    0.52    0.52
   6  -6  -6    0.66    0.74
  -6   6   6    0.90    0.52
   5  -6  -6    0.38    0.65
  -5   6   6   -0.12    0.38
   4  -6  -6    0.48    0.58
  -4   6   6    0.80    0.40
   3  -6  -6    4.88    0.76
  -3   6   6    3.36    0.47
  -3   6   6    4.09    0.45
  -3   6   6    3.25    0.43
   2  -6  -6    2.14    0.57
  -2   6   6    1.85    0.31
  -2   6   6    2.80    0.41
  -2   6   6    1.71    0.33
   1  -6  -6   -0.15    0.13
   1  -6  -6    0.11    0.14
   1  -6  -6    0.20    0.39
  -1   6   6    0.00    0.27
  -1   6   6   -0.37    0.16
  -1   6   6    0.05    0.17
   0  -6  -6    9.30    0.75
   0   6   6   10.61    0.71
   0   6   6    8.88    0.39
   0   6   6    9.91    0.40
  -1  -6  -6    2.79    0.54
   1   6   6    2.40    0.49
  -2  -6  -6    1.76    0.47
   2   6   6    1.96    0.39
  -3  -6  -6   -0.01    0.37
  -3  -6  -6    0.21    0.34
   3   6   6   -0.29    0.29
   3   6   6    0.29    0.13
   3   6   6    0.13    0.32
   3   6   6    0.10    0.15
  -4  -6  -6   -0.09    0.31
  -4  -6  -6    0.02    0.15
  -4  -6  -6   -0.05    0.36
   4   6   6    0.06    0.17
   4   6   6   -0.08    0.20
   4   6   6   -0.08    0.33
  -5  -6  -6    1.90    0.44
  -5  -6  -6    1.71    0.32
  -5  -6  -6    2.77    0.58
   5   6   6    2.53    0.35
   5   6   6    2.78    0.39
  -6  -6  -6    8.73    0.89
  -6  -6  -6    8.90    0.72
  -6  -6  -6    8.92    0.70
   6   6   6    8.16    0.62
   6   6   6    8.65    0.69
  -7  -6  -6    0.37    0.39
  -7  -6  -6    0.69    0.37
  -7  -6  -6    0.67    0.50
   7   6   6    0.13    0.31
   7   6   6    0.05    0.33
  -8  -6  -6    0.06    0.41
  -8  -6  -6    0.20    0.34
  -8  -6  -6   -0.08    0.50
   8   6   6    0.51    0.42
  -9  -6  -6    1.09    0.43
  -9  -6  -6    1.00    0.63
  -9  -6  -6    0.80    0.53
   9   6   6    0.35    0.49
 -10  -6  -6    0.54    0.57
 -10  -6  -6    0.81    0.66
  10   6   6   -0.58    0.48
   5  -7  -6    0.93    0.69
  -5   7   6    0.02    0.41
   4  -7  -6    0.96    0.65
  -4   7   6    0.62    0.40
   3  -7  -6    1.00    0.59
  -3   7   6    0.77    0.35
   2  -7  -6    0.47    0.50
  -2   7   6    0.57    0.27
  -2   7   6    0.98    0.30
   1  -7  -6   35.86    1.04
   1  -7  -6   34.64    1.53
   1  -7  -6   33.36    1.03
  -1   7   6   33.24    1.17
  -1   7   6   33.52    1.16
   0  -7  -6   11.92    1.04
   0   7   6   11.35    0.48
   0   7   6   11.31    0.48
  -1  -7  -6    0.07    0.43
  -2  -7  -6    5.26    0.73
  -3  -7  -6    0.70    0.42
   3   7   6    0.69    0.16
   3   7   6    0.65    0.18
   3   7   6   -0.01    0.36
  -4  -7  -6    0.53    0.40
  -4  -7  -6   -0.07    0.17
  -4  -7  -6    0.28    0.15
   4   7   6    0.36    0.22
   4   7   6    0.11    0.18
  -5  -7  -6    2.36    0.53
  -5  -7  -6    1.51    0.53
   5   7   6    2.18    0.37
   5   7   6    1.89    0.32
  -6  -7  -6    7.04    0.60
  -6  -7  -6    7.19    0.88
  -6  -7  -6    7.45    0.76
   6   7   6    7.05    0.61
   6   7   6    6.85    0.65
  -7  -7  -6    0.30    0.37
  -7  -7  -6    0.04    0.50
  -7  -7  -6    0.54    0.40
   7   7   6   -0.25    0.32
  -8  -7  -6    0.51    0.56
  -8  -7  -6    0.05    0.41
  -8  -7  -6    0.16    0.39
  -9  -7  -6   -0.37    0.44
  -9  -7  -6    1.73    0.49
  -9  -7  -6   -0.16    0.63
 -10  -7  -6    0.43    0.65
   5  -8  -6    0.08    0.70
  -5   8   6    0.50    0.47
   4  -8  -6    2.01    0.75
  -4   8   6    2.03    0.51
   3  -8  -6    0.10    0.58
  -3   8   6    0.38    0.34
   2  -8  -6    1.43    0.59
  -2   8   6    1.30    0.34
   1  -8  -6    0.13    0.43
  -1   8   6    0.30    0.23
  -1   8   6   -0.02    0.22
   0  -8  -6   -0.73    0.51
   0   8   6   -0.16    0.17
   0   8   6   -0.09    0.18
  -1  -8  -6   10.69    1.11
   1   8   6    9.85    0.41
   1   8   6   10.23    0.42
  -2  -8  -6    2.97    0.67
   2   8   6    2.08    0.20
  -3  -8  -6    1.54    0.56
   3   8   6    1.28    0.23
   3   8   6    1.13    0.20
  -4  -8  -6    1.99    0.22
  -4  -8  -6    1.67    0.19
  -4  -8  -6    1.84    0.58
   4   8   6    1.46    0.26
   4   8   6    1.62    0.30
  -5  -8  -6   27.99    1.42
   5   8   6   26.27    1.06
   5   8   6   27.98    1.13
  -6  -8  -6    1.38    0.50
  -6  -8  -6    0.71    0.31
   6   8   6    0.54    0.36
  -7  -8  -6    0.01    0.36
  -7  -8  -6    0.14    0.40
   7   8   6   -0.05    0.35
  -8  -8  -6    0.79    0.45
   8   8   6    0.20    0.39
  -9  -8  -6    0.50    0.48
   9   8   6   -0.01    0.44
   4  -9  -6    0.62    0.70
  -4   9   6    0.23    0.40
   3  -9  -6    2.26    0.74
  -3   9   6    1.48    0.44
   2  -9  -6    1.25    0.59
  -2   9   6    1.45    0.37
   1  -9  -6   -0.20    0.45
  -1   9   6   -0.13    0.24
   0  -9  -6   -0.38    0.52
   0   9   6    0.30    0.20
  -1  -9  -6    1.82    0.65
   1   9   6    2.56    0.28
   1   9   6    2.78    0.26
  -2  -9  -6    2.12    0.69
   2   9   6    1.26    0.20
   2   9   6    1.25    0.20
  -3  -9  -6    4.13    0.76
   3   9   6    3.21    0.33
   3   9   6    3.23    0.31
  -4  -9  -6    4.50    0.74
   4   9   6    3.87    0.38
   4   9   6    4.61    0.43
  -5  -9  -6   -0.24    0.46
   5   9   6    0.55    0.30
  -6  -9  -6    0.42    0.49
   6   9   6    0.62    0.38
  -7  -9  -6    4.10    0.72
   7   9   6    3.76    0.63
  -8  -9  -6    2.99    0.64
   8   9   6    1.42    0.54
  -9  -9  -6   -0.79    0.38
   9   9   6   -0.02    0.48
   2 -10  -6    0.29    0.55
  -2  10   6   -0.26    0.31
  -1  10   6    0.04    0.26
   0 -10  -6    0.13    0.59
   0  10   6    0.47    0.25
  -1 -10  -6   -0.15    0.57
   1  10   6    0.14    0.20
  -2 -10  -6    0.32    0.60
   2  10   6    0.14    0.18
  -3 -10  -6    0.97    0.61
   3  10   6   -0.03    0.21
  -4 -10  -6    0.98    0.57
   4  10   6    0.57    0.28
  -5 -10  -6    0.12    0.51
   5  10   6    0.18    0.30
  -6 -10  -6    0.35    0.50
   6  10   6    0.53    0.36
  -7 -10  -6    1.87    0.62
   7  10   6    2.07    0.50
  -8 -10  -6   -0.38    0.47
   8  10   6    0.14    0.48
  -1  11   6   -0.06    0.29
   0 -11  -6    2.09    0.87
   0  11   6    0.90    0.29
  -1 -11  -6    1.11    0.69
   1  11   6    0.13    0.22
  -2 -11  -6    1.41    0.72
   2  11   6    2.28    0.31
  -3 -11  -6    1.53    0.66
   3  11   6    1.57    0.31
  -4 -11  -6   -0.20    0.52
   4  11   6    0.14    0.28
  -5 -11  -6    1.79    0.69
   5  11   6    0.75    0.35
  -6 -11  -6    1.86    0.70
   6  11   6    1.20    0.43
  -7 -11  -6   -0.01    0.50
   7  11   6    0.23    0.41
  -1 -12  -6   -0.57    0.62
   1  12   6    0.09    0.32
  -2 -12  -6    0.39    0.65
   2  12   6    0.12    0.25
  -3 -12  -6   -0.24    0.61
   3  12   6    0.04    0.25
  -4 -12  -6    0.26    0.66
   4  12   6   -0.47    0.26
  -5 -12  -6    0.81    0.64
   5  12   6    0.11    0.33
   4  10  -7    0.27    0.66
  -4 -10   7   -0.66    0.65
  -4 -10   7    0.19    0.70
   3  10  -7    0.70    0.68
  -3 -10   7   -0.23    0.61
  -3 -10   7   -0.25    0.62
   2  10  -7    0.46    0.69
  -2 -10   7    0.99    0.67
  -2 -10   7   -0.06    0.64
   1  10  -7    1.01    0.66
  -1 -10   7    1.05    0.65
  -1 -10   7   -0.87    0.56
   0  10  -7   -1.17    0.52
   0 -10   7   -0.35    0.61
   0 -10   7   -0.54    0.56
  -1  10  -7    0.32    0.62
   1 -10   7   -0.22    0.62
   1 -10   7    0.49    0.64
  -2  10  -7   -0.38    0.64
   2 -10   7    0.68    0.65
   2 -10   7   -0.71    0.48
   6   9  -7   -0.01    0.57
  -6  -9   7   -0.24    0.68
   5   9  -7   -0.15    0.64
  -5  -9   7    0.30    0.61
  -5  -9   7    0.21    0.71
   4   9  -7    0.73    0.58
  -4  -9   7    0.78    0.73
  -4  -9   7   -0.49    0.59
   3   9  -7   -0.08    0.59
  -3  -9   7   -0.52    0.59
  -3  -9   7   -0.03    0.62
   2   9  -7   -0.77    0.53
  -2  -9   7   -0.11    0.55
  -2  -9   7    0.29    0.55
   1   9  -7   -0.08    0.60
  -1  -9   7   -0.67    0.56
  -1  -9   7   -0.31    0.56
   0   9  -7    1.34    0.66
   0  -9   7   -0.16    0.55
   0  -9   7    0.10    0.61
  -1   9  -7    0.36    0.59
   1  -9   7   -0.28    0.52
   1  -9   7   -0.42    0.57
  -2   9  -7    0.98    0.64
   2  -9   7    0.53    0.63
   2  -9   7   -0.05    0.52
  -3   9  -7    0.28    0.58
   3  -9   7   -0.07    0.54
   3  -9   7   -0.18    0.53
  -4   9  -7    0.29    0.54
   4  -9   7    0.52    0.62
   4  -9   7    1.01    0.63
   6   8  -7    0.61    0.67
  -6  -8   7    1.14    0.71
  -6  -8   7    0.23    0.77
   5   8  -7    0.01    0.57
  -5  -8   7   -0.16    0.72
  -5  -8   7    0.09    0.66
   4   8  -7    4.19    0.84
  -4  -8   7    3.31    0.79
  -4  -8   7    3.67    0.88
   3   8  -7   -0.40    0.53
  -3  -8   7    0.59    0.65
  -3  -8   7    0.53    0.62
   2   8  -7   -0.26    0.44
  -2  -8   7   -0.25    0.55
  -2  -8   7    0.60    0.56
   1   8  -7    1.31    0.61
  -1  -8   7    1.46    0.61
  -1  -8   7    1.22    0.60
   0   8  -7    0.84    0.61
   0  -8   7    0.75    0.56
   0  -8   7    0.77    0.60
  -1   8  -7   -0.33    0.44
   1  -8   7    0.11    0.51
   1  -8   7   -0.03    0.49
  -2   8  -7   -0.04    0.57
   2  -8   7    0.72    0.54
   2  -8   7    0.36    0.61
  -3   8  -7    0.03    0.53
   3  -8   7    0.32    0.50
   3  -8   7   -0.32    0.49
  -4   8  -7    0.92    0.57
   4  -8   7   -0.47    0.51
   4  -8   7    0.15    0.52
  -5   8  -7    0.04    0.62
   5  -8   7    0.09    0.52
   5  -8   7    1.15    0.65
   7   7  -7    0.35    0.62
   7   7  -7    0.17    0.38
  -7  -7   7    0.63    0.66
   6   7  -7   -0.76    0.53
   6   7  -7   -0.18    0.34
  -6  -7   7   -0.07    0.50
   5   7  -7   -0.19    0.33
   5   7  -7    1.03    0.61
  -5  -7   7   -0.26    0.68
  -5  -7   7    0.16    0.60
   4   7  -7    0.72    0.57
  -4  -7   7   -0.13    0.57
  -4  -7   7   -0.62    0.56
   3   7  -7    0.42    0.52
  -3  -7   7    1.89    0.65
  -3  -7   7    1.30    0.72
   2   7  -7   -0.45    0.46
  -2  -7   7    0.33    0.53
  -2  -7   7   -0.20    0.53
  -2  -7   7   -0.27    0.20
   1   7  -7    9.95    1.03
  -1  -7   7    9.82    0.51
  -1  -7   7    8.83    0.97
  -1  -7   7    9.52    0.95
   0   7  -7    1.89    0.58
   0  -7   7    2.97    0.66
   0  -7   7    3.26    0.33
   0  -7   7    2.75    0.62
  -1   7  -7    0.40    0.52
   1  -7   7    0.67    0.52
   1  -7   7    0.19    0.24
   1  -7   7   -0.32    0.50
  -2   7  -7    0.36    0.50
   2  -7   7   -0.12    0.51
   2  -7   7    0.46    0.49
  -3   7  -7   -0.49    0.40
   3  -7   7    0.26    0.48
   3  -7   7   -0.42    0.45
  -4   7  -7    0.17    0.53
   4  -7   7    1.94    0.65
   4  -7   7    1.75    0.58
  -5   7  -7    5.36    0.84
   5  -7   7    6.30    0.85
   5  -7   7    5.53    0.89
  -6   7  -7    1.02    0.64
   6  -7   7    1.58    0.67
   7   6  -7    0.40    0.42
   7   6  -7    0.12    0.50
  -7  -6   7    0.46    0.64
   6   6  -7   -0.49    0.46
   6   6  -7   -0.21    0.35
  -6  -6   7   -0.35    0.47
   5   6  -7    0.87    0.56
   5   6  -7    0.52    0.35
  -5  -6   7    0.25    0.57
   4   6  -7    4.56    0.77
   4   6  -7    3.38    0.49
  -4  -6   7    4.10    0.73
   3   6  -7    1.93    0.57
  -3  -6   7    4.00    0.75
  -3  -6   7    2.49    0.38
  -3  -6   7    3.21    0.78
   2   6  -7    1.41    0.55
  -2  -6   7    0.60    0.47
  -2  -6   7    0.48    0.58
  -2  -6   7    1.64    0.31
   1   6  -7    0.33    0.43
  -1  -6   7    0.98    0.25
  -1  -6   7    1.09    0.58
  -1  -6   7    0.46    0.44
   0   6  -7    0.17    0.49
   0  -6   7    0.22    0.22
   0  -6   7   -0.21    0.45
   0  -6   7    0.43    0.48
  -1   6  -7   16.66    1.14
   1  -6   7   15.30    1.14
   1  -6   7   16.94    1.11
  -2   6  -7    5.68    0.79
   2  -6   7    5.00    0.76
   2  -6   7    4.79    0.70
  -3   6  -7    0.01    0.47
   3  -6   7    0.14    0.46
   3  -6   7    0.37    0.43
  -4   6  -7    1.29    0.56
   4  -6   7    0.57    0.44
   4  -6   7    1.20    0.52
  -5   6  -7   -0.50    0.46
   5  -6   7    0.78    0.48
   5  -6   7   -0.10    0.47
  -6   6  -7   -0.43    0.50
  -6   6  -7    0.12    0.49
   6  -6   7    0.04    0.45
  -7   6  -7    1.78    0.75
  -7   6  -7    1.26    0.67
   7  -6   7    1.80    0.68
   8   5  -7    0.03    0.44
   8   5  -7    0.19    0.62
  -8  -5   7    0.28    0.67
   7   5  -7   -0.20    0.48
   7   5  -7    0.13    0.40
  -7  -5   7    0.10    0.51
   6   5  -7    2.42    0.71
   6   5  -7    1.52    0.47
  -6  -5   7    2.14    0.67
   5   5  -7    0.06    0.35
   5   5  -7   -0.20    0.46
  -5  -5   7    0.59    0.51
   4   5  -7    1.33    0.40
   4   5  -7    2.03    0.59
  -4  -5   7    0.77    0.54
   3   5  -7    4.33    0.68
   3   5  -7    3.62    0.47
  -3  -5   7    4.05    0.47
  -3  -5   7    3.90    0.64
   2   5  -7    5.64    0.74
  -2  -5   7    5.87    0.50
  -2  -5   7    4.54    0.64
   1   5  -7   -0.09    0.38
  -1  -5   7    0.12    0.43
  -1  -5   7    0.35    0.22
  -1  -5   7   -0.71    0.45
   0   5  -7    0.27    0.41
   0  -5   7    0.08    0.42
   0  -5   7    0.05    0.21
   0  -5   7   -0.15    0.42
  -1   5  -7    0.81    0.42
   1  -5   7    0.89    0.49
   1  -5   7    0.91    0.45
  -2   5  -7    0.18    0.36
   2  -5   7    0.39    0.47
   2  -5   7   -0.18    0.36
  -3   5  -7   16.84    1.13
   3  -5   7   17.34    1.10
   3  -5   7   14.60    0.97
  -4   5  -7    0.91    0.50
   4  -5   7    1.34    0.52
   4  -5   7    0.62    0.42
  -5   5  -7    0.79    0.48
   5  -5   7   -0.10    0.40
   5  -5   7   -0.01    0.36
  -6   5  -7    0.25    0.50
  -6   5  -7    0.40    0.53
   6  -5   7    0.30    0.48
  -7   5  -7    0.52    0.58
  -7   5  -7    0.83    0.64
   7  -5   7    1.36    0.61
  -8   5  -7   -0.31    0.61
  -8   5  -7    0.12    0.54
   8  -5   7    0.15    0.51
   8   4  -7    0.51    0.47
   8   4  -7    0.82    0.61
  -8  -4   7    0.08    0.53
   7   4  -7    1.29    0.48
   7   4  -7    1.47    0.61
  -7  -4   7    1.94    0.71
   6   4  -7    1.08    0.44
   6   4  -7    1.90    0.62
  -6  -4   7    1.00    0.57
   5   4  -7    0.08    0.35
   5   4  -7   -0.52    0.43
  -5  -4   7    0.24    0.49
   4   4  -7   -0.03    0.43
   4   4  -7   -0.08    0.32
  -4  -4   7    0.30    0.44
   3   4  -7    3.06    0.47
   3   4  -7    2.36    0.54
  -3  -4   7    2.43    0.58
  -3  -4   7    2.59    0.42
   2   4  -7    4.64    0.66
  -2  -4   7    4.17    0.61
  -2  -4   7    5.67    0.51
   1   4  -7    8.35    0.82
  -1  -4   7    7.40    0.53
  -1  -4   7    6.25    0.67
   0   4  -7   16.60    0.96
   0  -4   7   16.58    0.77
   0  -4   7   16.91    1.01
   0  -4   7   17.22    1.05
  -1   4  -7    0.28    0.34
   1  -4   7    0.27    0.38
   1  -4   7    0.01    0.38
  -2   4  -7    6.88    0.69
   2  -4   7    7.79    0.71
   2  -4   7    9.20    0.84
  -3   4  -7   -0.30    0.37
   3  -4   7    0.45    0.44
   3  -4   7   -0.06    0.31
  -4   4  -7    0.57    0.40
  -4   4  -7    0.78    0.45
   4  -4   7    0.74    0.36
   4  -4   7    1.15    0.44
  -5   4  -7    0.29    0.36
  -5   4  -7    0.13    0.46
  -5   4  -7   -0.68    0.39
   5  -4   7    0.26    0.35
   5  -4   7    0.06    0.42
  -6   4  -7   -0.34    0.41
  -6   4  -7   -0.28    0.42
   6  -4   7   -0.23    0.45
  -7   4  -7    0.56    0.50
  -7   4  -7   -0.93    0.38
   7  -4   7    0.75    0.55
  -8   4  -7    1.53    0.61
  -8   4  -7    1.70    0.67
   8  -4   7    0.52    0.56
   8   3  -7    0.26    0.60
   8   3  -7    0.12    0.47
  -8  -3   7    0.75    0.65
   7   3  -7    2.05    0.58
   7   3  -7    1.28    0.61
  -7  -3   7    1.03    0.63
   6   3  -7    1.17    0.46
   6   3  -7    1.94    0.61
  -6  -3   7    1.26    0.61
   5   3  -7    4.41    0.63
   5   3  -7    5.35    0.46
   5   3  -7    4.27    0.64
  -5  -3   7    3.96    0.66
   4   3  -7    4.24    0.59
   4   3  -7    2.50    0.57
  -4  -3   7    3.86    0.62
   3   3  -7    4.00    0.53
   3   3  -7    4.46    0.62
  -3  -3   7    3.71    0.59
   2   3  -7    7.33    0.65
   2   3  -7    8.79    0.78
  -2  -3   7    8.56    0.77
  -2  -3   7    7.02    0.57
   1   3  -7    0.31    0.37
  -1  -3   7   -0.23    0.27
  -1  -3   7   -0.31    0.36
  -1  -3   7   -0.04    0.21
   0   3  -7    0.48    0.31
   0  -3   7    0.32    0.35
   0  -3   7    0.22    0.24
   0  -3   7    0.13    0.29
  -1   3  -7    0.31    0.36
   1  -3   7    1.52    0.39
   1  -3   7    1.14    0.38
   1  -3   7    1.67    0.42
  -2   3  -7    5.77    0.62
   2  -3   7    6.45    0.59
   2  -3   7    6.22    0.67
  -3   3  -7    4.94    0.61
   3  -3   7    7.29    0.73
   3  -3   7    6.74    0.56
  -4   3  -7   -0.66    0.30
  -4   3  -7    0.33    0.43
   4  -3   7   -0.31    0.37
   4  -3   7    0.03    0.26
  -5   3  -7    1.86    0.51
  -5   3  -7    1.55    0.53
  -5   3  -7    2.79    0.43
   5  -3   7    1.47    0.47
  -6   3  -7    4.97    0.77
  -6   3  -7    5.20    0.53
  -6   3  -7    4.13    0.69
   6  -3   7    5.21    0.74
  -7   3  -7   -0.34    0.45
  -7   3  -7    0.17    0.47
   7  -3   7    0.17    0.47
  -8   3  -7    2.55    0.71
  -8   3  -7    1.76    0.63
   8  -3   7    2.08    0.60
  -9   3  -7    0.20    0.54
  -9   3  -7    1.33    0.67
   9  -3   7    0.88    0.59
   8   2  -7    0.29    0.52
   8   2  -7    0.44    0.59
  -8  -2   7   -0.69    0.47
   7   2  -7   -0.12    0.39
   7   2  -7   -0.23    0.46
  -7  -2   7    0.48    0.53
   6   2  -7   -0.07    0.45
   6   2  -7   -0.20    0.37
  -6  -2   7   -0.10    0.46
   5   2  -7    2.17    0.28
   5   2  -7    1.53    0.48
   5   2  -7    2.74    0.58
  -5  -2   7    1.97    0.55
   4   2  -7    3.79    0.58
   4   2  -7    1.97    0.47
  -4  -2   7    4.15    0.62
   3   2  -7    0.55    0.36
   3   2  -7    0.45    0.34
  -3  -2   7    0.67    0.34
  -3  -2   7    0.20    0.37
   2   2  -7    0.35    0.32
   2   2  -7    0.48    0.36
  -2  -2   7    0.69    0.30
  -2  -2   7    1.37    0.37
  -2  -2   7    1.39    0.43
   1   2  -7   19.42    0.96
  -1  -2   7   19.98    0.99
  -1  -2   7   19.76    0.89
  -1  -2   7   19.51    0.93
   0   2  -7    0.65    0.32
   0  -2   7    1.04    0.35
   0  -2   7    0.24    0.24
   0  -2   7    0.64    0.28
  -1   2  -7    1.34    0.37
   1  -2   7    2.40    0.42
   1  -2   7    0.83    0.35
  -2   2  -7    4.16    0.50
   2  -2   7    3.14    0.48
   2  -2   7    4.60    0.53
   2  -2   7    3.64    0.41
  -3   2  -7    0.95    0.36
  -3   2  -7    1.02    0.42
   3  -2   7    0.78    0.25
   3  -2   7    0.98    0.42
   3  -2   7    0.36    0.32
  -4   2  -7   26.50    1.27
  -4   2  -7   27.74    1.25
   4  -2   7   27.89    0.99
   4  -2   7   26.98    1.26
  -5   2  -7    5.92    0.67
  -5   2  -7    6.20    0.75
   5  -2   7    5.39    0.63
  -6   2  -7    0.83    0.50
  -6   2  -7    1.96    0.56
  -6   2  -7    2.35    0.34
   6  -2   7    2.02    0.58
  -7   2  -7    1.07    0.52
  -7   2  -7    1.59    0.56
   7  -2   7    0.78    0.51
  -8   2  -7   -0.12    0.48
  -8   2  -7   -0.74    0.46
   8  -2   7    0.42    0.43
  -9   2  -7   -0.87    0.51
  -9   2  -7    1.24    0.58
   9  -2   7    0.27    0.52
   8   1  -7    0.17    0.56
   8   1  -7   -0.40    0.47
  -8  -1   7    0.63    0.56
   7   1  -7   -0.22    0.44
   7   1  -7    0.77    0.53
  -7  -1   7    0.19    0.47
   6   1  -7    2.06    0.55
   6   1  -7    2.89    0.60
  -6  -1   7    1.97    0.55
   5   1  -7    2.15    0.53
   5   1  -7    1.60    0.50
  -5  -1   7    1.39    0.48
   4   1  -7    0.11    0.14
   4   1  -7   -0.25    0.32
   4   1  -7    0.28    0.37
   4   1  -7    0.11    0.17
  -4  -1   7    0.01    0.56
  -4  -1   7    0.30    0.38
   3   1  -7    3.14    0.51
   3   1  -7    3.21    0.33
   3   1  -7    3.17    0.50
  -3  -1   7    3.71    0.51
  -3  -1   7    3.52    0.50
   2   1  -7    5.09    0.55
   2   1  -7    5.86    0.58
  -2  -1   7    7.49    0.59
  -2  -1   7    5.51    0.56
   1   1  -7    0.01    0.27
   1   1  -7    0.41    0.28
  -1  -1   7    0.33    0.25
  -1  -1   7    0.29    0.29
  -1  -1   7    0.10    0.23
   0   1  -7    7.10    0.56
   0   1  -7    6.10    0.53
   0   1  -7    5.56    0.51
   0  -1   7    6.25    0.54
   0  -1   7    5.54    0.52
   0  -1   7    7.29    0.55
  -1   1  -7  181.88    5.29
  -1   1  -7  189.62    5.30
  -1   1  -7  179.93    5.28
   1  -1   7  182.60    5.29
   1  -1   7  192.59    5.31
  -2   1  -7    8.75    0.61
  -2   1  -7    8.77    0.59
  -2   1  -7    8.79    0.69
   2  -1   7    7.94    0.63
   2  -1   7    9.11    0.63
   2  -1   7    8.78    0.52
  -3   1  -7    2.19    0.40
  -3   1  -7    1.11    0.40
   3  -1   7    1.70    0.36
   3  -1   7    1.05    0.33
   3  -1   7    1.45    0.22
  -4   1  -7    6.72    0.61
  -4   1  -7    5.16    0.62
   4  -1   7    5.94    0.61
   4  -1   7    6.00    0.58
  -5   1  -7    1.37    0.47
  -5   1  -7    1.14    0.46
   5  -1   7    1.15    0.40
  -6   1  -7    2.14    0.24
  -6   1  -7    2.93    0.64
  -6   1  -7    2.73    0.59
   6  -1   7    2.33    0.56
  -7   1  -7    4.75    0.72
  -7   1  -7    3.50    0.66
  -7   1  -7    5.19    0.37
   7  -1   7    5.50    0.76
  -8   1  -7   -0.09    0.46
  -8   1  -7    0.17    0.48
   8  -1   7   -0.32    0.43
  -9   1  -7    0.97    0.58
  -9   1  -7   -0.26    0.47
   9  -1   7   -0.07    0.45
 -10   1  -7    0.67    0.54
 -10   1  -7   -0.63    0.58
  10  -1   7    0.09    0.57
   8   0  -7    0.12    0.55
   8   0  -7    0.70    0.55
  -8   0   7    0.59    0.62
   7   0  -7    0.63    0.56
   7   0  -7    0.93    0.55
  -7   0   7    0.35    0.49
   6   0  -7    2.43    0.57
   6   0  -7    1.09    0.54
  -6   0   7    1.71    0.55
   5   0  -7    0.57    0.43
   5   0  -7    0.71    0.43
  -5   0   7    0.86    0.44
   4   0  -7    4.02    0.58
   4   0  -7    3.82    0.54
  -4   0   7    3.91    0.53
  -4   0   7    5.07    0.64
   3   0  -7    8.75    0.39
   3   0  -7   10.35    0.79
   3   0  -7    8.29    0.67
  -3   0   7   10.49    0.70
  -3   0   7    8.71    0.70
   2   0  -7    3.42    0.33
   2   0  -7    3.52    0.51
   2   0  -7    4.03    0.48
  -2   0   7    2.98    0.40
  -2   0   7    3.24    0.44
   1   0  -7    3.68    0.43
   1   0  -7    3.75    0.39
   1   0  -7    3.79    0.49
   1   0  -7    3.10    0.39
  -1   0   7    3.69    0.43
  -1   0   7    3.99    0.46
  -1   0   7    3.51    0.41
   0   0  -7   92.48    2.77
   0   0  -7   92.65    2.79
   0   0  -7   93.95    2.79
   0   0   7   94.59    2.87
   0   0   7   92.09    2.80
   0   0   7   92.31    2.79
  -1   0  -7   14.23    0.70
  -1   0  -7   13.77    0.70
  -1   0  -7   14.29    0.76
   1   0   7   15.12    0.74
   1   0   7   14.67    0.78
   1   0   7   14.60    0.75
  -2   0  -7    1.34    0.28
  -2   0  -7    1.26    0.37
  -2   0  -7    1.17    0.29
   2   0   7    0.97    0.30
   2   0   7    1.31    0.31
  -3   0  -7   28.42    1.20
  -3   0  -7   26.77    1.10
  -3   0  -7   29.56    1.19
   3   0   7   29.81    1.16
   3   0   7   27.64    1.12
   3   0   7   26.97    0.85
  -4   0  -7    1.84    0.47
  -4   0  -7    0.77    0.33
   4   0   7    0.17    0.28
   4   0   7    1.01    0.32
  -5   0  -7    0.26    0.42
  -5   0  -7    0.43    0.33
   5   0   7    0.05    0.30
   5   0   7   -0.02    0.28
  -6   0  -7    2.10    0.52
  -6   0  -7    1.63    0.41
   6   0   7    1.55    0.46
  -7   0  -7    8.65    0.84
  -7   0  -7    7.06    0.81
   7   0   7    8.62    0.86
  -8   0  -7   -0.10    0.46
  -8   0  -7   -0.20    0.41
   8   0   7    0.14    0.43
  -9   0  -7    0.62    0.52
  -9   0  -7    0.85    0.56
   9   0   7   -0.05    0.50
 -10   0  -7    0.42    0.60
 -10   0  -7    0.61    0.51
  10   0   7   -0.29    0.58
   8  -1  -7    1.27    0.73
   8  -1  -7    0.66    0.60
  -8   1   7   -0.02    0.61
   7  -1  -7    0.43    0.49
   7  -1  -7    0.02    0.51
  -7   1   7    0.72    0.54
   6  -1  -7    0.41    0.49
   6  -1  -7    0.61    0.47
  -6   1   7    0.21    0.46
   5  -1  -7    0.18    0.42
   5  -1  -7    0.32    0.39
  -5   1   7    0.55    0.42
   4  -1  -7    0.85    0.44
   4  -1  -7    0.18    0.34
  -4   1   7    0.04    0.33
  -4   1   7    0.72    0.35
   3  -1  -7    0.49    0.40
   3  -1  -7   -0.07    0.29
  -3   1   7    0.38    0.28
  -3   1   7    0.34    0.29
   2  -1  -7    6.40    0.54
   2  -1  -7    5.14    0.36
   2  -1  -7    6.95    0.73
  -2   1   7    5.05    0.50
   1  -1  -7   49.86    1.53
   1  -1  -7   45.16    1.72
   1  -1  -7   48.71    1.60
   1  -1  -7   49.15    1.60
  -1   1   7   46.96    1.61
  -1   1   7   50.79    1.63
   0  -1  -7    2.32    0.32
   0  -1  -7    2.92    0.33
   0  -1  -7    2.19    0.35
   0   1   7    1.89    0.34
   0   1   7    1.93    0.30
   0   1   7    2.63    0.35
  -1  -1  -7    8.48    0.60
  -1  -1  -7    7.04    0.46
  -1  -1  -7    7.56    0.47
   1   1   7    7.47    0.56
   1   1   7    7.79    0.53
   1   1   7    8.02    0.50
   1   1   7    6.68    0.49
  -2  -1  -7   57.25    1.83
  -2  -1  -7   58.44    1.95
  -2  -1  -7   60.94    1.85
   2   1   7   57.16    1.84
   2   1   7   58.18    1.86
   2   1   7   59.46    1.93
  -3  -1  -7   22.34    0.90
  -3  -1  -7   23.85    0.93
  -3  -1  -7   21.13    1.03
   3   1   7   20.36    0.88
   3   1   7   19.89    0.95
   3   1   7   20.71    0.67
   3   1   7   22.54    0.93
  -4  -1  -7   -0.45    0.22
  -4  -1  -7    0.15    0.38
   4   1   7    0.09    0.24
   4   1   7   -0.04    0.23
  -5  -1  -7    2.53    0.43
  -5  -1  -7    1.90    0.48
   5   1   7    1.64    0.39
   5   1   7    2.61    0.46
  -6  -1  -7    1.65    0.53
  -6  -1  -7    2.01    0.44
   6   1   7    1.23    0.39
   6   1   7    1.02    0.37
  -7  -1  -7    0.77    0.48
  -7  -1  -7    1.22    0.52
   7   1   7    0.33    0.41
  -8  -1  -7    0.07    0.46
  -8  -1  -7    0.44    0.47
   8   1   7    0.68    0.45
  -9  -1  -7    2.48    0.63
  -9  -1  -7    3.67    0.80
   9   1   7    2.47    0.62
 -10  -1  -7   -0.12    0.61
 -10  -1  -7    0.18    0.63
  10   1   7    0.36    0.55
   7  -2  -7   -0.55    0.55
   7  -2  -7    0.96    0.52
  -7   2   7    0.84    0.54
   6  -2  -7    0.48    0.44
   6  -2  -7    0.30    0.51
  -6   2   7    0.39    0.50
   5  -2  -7    7.17    0.90
   5  -2  -7    6.59    0.71
  -5   2   7    6.41    0.71
  -5   2   7    6.58    0.75
   4  -2  -7    1.80    0.54
   4  -2  -7    1.54    0.41
  -4   2   7    1.28    0.37
  -4   2   7    1.24    0.42
   3  -2  -7   -0.13    0.26
   3  -2  -7    0.25    0.39
  -3   2   7    0.39    0.27
  -3   2   7   -0.21    0.27
   2  -2  -7    6.88    0.37
   2  -2  -7    6.66    0.70
   2  -2  -7    6.46    0.53
  -2   2   7    6.34    0.53
  -2   2   7    7.96    0.55
   1  -2  -7    3.22    0.34
   1  -2  -7    3.06    0.34
   1  -2  -7    3.76    0.53
   1  -2  -7    2.49    0.31
  -1   2   7    2.80    0.31
  -1   2   7    2.85    0.34
   0  -2  -7    4.52    0.35
   0  -2  -7    4.25    0.42
   0  -2  -7    4.64    0.36
   0   2   7    4.46    0.37
   0   2   7    4.72    0.38
   0   2   7    3.39    0.44
   0   2   7    4.62    0.42
  -1  -2  -7   77.69    2.40
  -1  -2  -7   80.09    2.30
  -1  -2  -7   76.19    2.24
   1   2   7   77.00    2.28
   1   2   7   76.32    2.47
   1   2   7   77.22    2.38
   1   2   7   77.33    2.27
  -2  -2  -7   13.75    0.80
  -2  -2  -7   14.33    0.63
  -2  -2  -7   15.00    0.61
   2   2   7   15.65    0.65
   2   2   7   13.95    0.75
   2   2   7   14.69    0.63
   2   2   7   14.36    0.65
  -3  -2  -7    2.79    0.33
  -3  -2  -7    1.68    0.39
  -3  -2  -7    2.38    0.31
   3   2   7    2.46    0.39
   3   2   7    2.53    0.33
   3   2   7    2.44    0.24
   3   2   7    2.48    0.32
  -4  -2  -7   13.24    0.86
  -4  -2  -7   12.18    0.84
  -4  -2  -7   13.66    0.70
   4   2   7   13.29    0.72
   4   2   7   14.64    0.73
  -5  -2  -7    2.45    0.56
  -5  -2  -7    2.27    0.41
   5   2   7    2.09    0.38
   5   2   7    2.63    0.40
  -6  -2  -7    1.19    0.41
  -6  -2  -7    0.55    0.48
   6   2   7    0.55    0.33
   6   2   7    0.45    0.33
  -7  -2  -7    1.12    0.58
  -7  -2  -7    1.61    0.50
   7   2   7    0.83    0.44
  -8  -2  -7    1.03    0.50
  -8  -2  -7    0.73    0.54
   8   2   7    0.67    0.44
  -9  -2  -7    0.54    0.60
  -9  -2  -7   -0.03    0.46
   9   2   7   -0.21    0.46
 -10  -2  -7    0.78    0.66
 -10  -2  -7    0.03    0.53
  10   2   7   -0.51    0.49
   7  -3  -7    0.78    0.64
  -7   3   7    0.21    0.53
   6  -3  -7    0.56    0.58
   6  -3  -7   -0.18    0.38
  -6   3   7    0.05    0.43
   5  -3  -7    0.36    0.53
   5  -3  -7    0.00    0.35
  -5   3   7    0.05    0.39
   4  -3  -7    0.07    0.46
   4  -3  -7   -0.18    0.31
  -4   3   7    0.41    0.36
  -4   3   7   -0.33    0.28
   3  -3  -7    0.07    0.44
   3  -3  -7    0.12    0.26
  -3   3   7    0.13    0.25
  -3   3   7   -0.23    0.29
   2  -3  -7    3.11    0.37
   2  -3  -7    3.19    0.55
  -2   3   7    2.76    0.29
  -2   3   7    2.43    0.38
  -2   3   7    2.62    0.37
   1  -3  -7    0.60    0.19
   1  -3  -7   -0.02    0.36
   1  -3  -7    0.58    0.25
  -1   3   7    0.84    0.24
  -1   3   7    0.78    0.22
  -1   3   7    0.32    0.22
   0  -3  -7    7.06    0.34
   0  -3  -7    6.72    0.51
   0   3   7    6.73    0.60
   0   3   7    6.53    0.40
   0   3   7    7.14    0.49
  -1  -3  -7   43.97    1.52
  -1  -3  -7   43.50    1.26
  -1  -3  -7   41.14    1.25
   1   3   7   44.51    1.64
   1   3   7   41.65    1.31
   1   3   7   44.49    1.50
   1   3   7   43.52    1.31
   1   3   7   44.70    1.55
  -2  -3  -7    0.48    0.33
  -2  -3  -7    0.63    0.16
   2   3   7    0.43    0.24
   2   3   7    0.01    0.26
   2   3   7    0.46    0.17
   2   3   7    0.38    0.17
  -3  -3  -7    0.57    0.37
  -3  -3  -7    1.23    0.22
  -3  -3  -7    1.06    0.21
   3   3   7    0.94    0.23
   3   3   7    1.13    0.23
   3   3   7    0.77    0.22
  -4  -3  -7   26.71    1.00
  -4  -3  -7   25.93    0.99
  -4  -3  -7   25.68    1.21
   4   3   7   26.17    0.90
   4   3   7   27.09    1.02
   4   3   7   25.27    1.00
  -5  -3  -7    1.59    0.35
  -5  -3  -7    0.85    0.42
   5   3   7    0.74    0.30
   5   3   7    1.35    0.33
  -6  -3  -7   11.23    0.88
  -6  -3  -7   12.04    0.82
   6   3   7   11.17    0.74
   6   3   7   12.50    0.78
  -7  -3  -7    5.64    0.79
  -7  -3  -7    7.74    0.73
   7   3   7    5.13    0.63
   7   3   7    6.00    0.66
  -8  -3  -7    3.17    0.72
  -8  -3  -7    3.09    0.61
  -8  -3  -7    2.52    0.27
   8   3   7    2.37    0.58
  -9  -3  -7    0.21    0.61
  -9  -3  -7    0.15    0.48
   9   3   7   -0.19    0.45
 -10  -3  -7    0.02    0.52
 -10  -3  -7   -0.05    0.62
  10   3   7   -0.17    0.48
   7  -4  -7    0.56    0.68
  -7   4   7   -0.49    0.46
   6  -4  -7   -0.87    0.54
  -6   4   7    0.27    0.45
   5  -4  -7    1.28    0.62
   5  -4  -7    0.46    0.38
  -5   4   7    0.57    0.44
   4  -4  -7    1.11    0.58
   4  -4  -7   -0.16    0.30
  -4   4   7    0.15    0.36
  -4   4   7    0.32    0.32
   3  -4  -7    0.70    0.53
   3  -4  -7    0.81    0.31
  -3   4   7    0.92    0.32
  -3   4   7    1.07    0.21
  -3   4   7    1.19    0.37
   2  -4  -7    4.07    0.39
   2  -4  -7    3.61    0.60
  -2   4   7    3.69    0.42
  -2   4   7    4.05    0.37
  -2   4   7    3.83    0.40
   1  -4  -7    0.25    0.38
   1  -4  -7    0.32    0.16
  -1   4   7    0.45    0.19
  -1   4   7    0.24    0.20
  -1   4   7    0.77    0.26
   0  -4  -7   32.90    1.40
   0  -4  -7   33.94    1.24
   0   4   7   33.11    1.03
   0   4   7   34.39    1.22
   0   4   7   32.99    1.04
  -1  -4  -7    5.03    0.50
   1   4   7    6.22    0.53
   1   4   7    6.40    0.61
   1   4   7    5.96    0.27
  -2  -4  -7    8.15    0.65
   2   4   7    7.99    0.35
   2   4   7    8.07    0.36
   2   4   7    7.67    0.58
   2   4   7    7.53    0.60
  -3  -4  -7   13.85    0.86
  -3  -4  -7   15.52    0.58
   3   4   7   16.00    0.62
   3   4   7   15.20    0.74
   3   4   7   15.12    0.60
  -4  -4  -7    3.20    0.38
  -4  -4  -7    3.96    0.60
  -4  -4  -7    3.75    0.35
  -4  -4  -7    3.05    0.34
   4   4   7    4.11    0.38
   4   4   7    3.09    0.34
   4   4   7    3.62    0.39
  -5  -4  -7    1.01    0.31
  -5  -4  -7    1.28    0.49
  -5  -4  -7    1.08    0.26
   5   4   7    0.93    0.28
   5   4   7    0.92    0.31
  -6  -4  -7    0.81    0.50
  -6  -4  -7    0.31    0.22
  -6  -4  -7    0.46    0.33
   6   4   7    0.66    0.30
   6   4   7    0.47    0.32
  -7  -4  -7    0.61    0.53
  -7  -4  -7   -0.32    0.36
  -7  -4  -7    0.29    0.22
   7   4   7   -0.29    0.32
   7   4   7    0.00    0.29
  -8  -4  -7    0.79    0.55
  -8  -4  -7    1.21    0.28
  -8  -4  -7    1.21    0.50
   8   4   7    0.33    0.45
  -9  -4  -7    0.00    0.59
  -9  -4  -7    0.17    0.49
   9   4   7    0.45    0.49
 -10  -4  -7    0.26    0.63
 -10  -4  -7    0.18    0.55
  10   4   7    0.56    0.51
   6  -5  -7    1.31    0.74
  -6   5   7    0.00    0.47
   5  -5  -7    0.54    0.63
  -5   5   7    1.06    0.45
   4  -5  -7    5.68    0.56
   4  -5  -7    6.26    0.92
  -4   5   7    4.81    0.61
   3  -5  -7    5.84    0.52
   3  -5  -7    7.20    0.89
  -3   5   7    5.42    0.53
  -3   5   7    5.31    0.43
  -3   5   7    5.07    0.56
   2  -5  -7    1.18    0.51
  -2   5   7    2.49    0.34
  -2   5   7    1.91    0.34
  -2   5   7    1.88    0.30
   1  -5  -7    2.06    0.20
   1  -5  -7    1.74    0.50
   1  -5  -7    2.15    0.22
  -1   5   7    1.59    0.24
  -1   5   7    2.27    0.37
  -1   5   7    1.92    0.28
   0   5   7    0.28    0.14
   0   5   7    0.27    0.12
   0   5   7    0.22    0.28
  -1  -5  -7    0.04    0.31
   1   5   7    0.50    0.31
  -2  -5  -7   14.66    0.86
   2   5   7   15.73    0.86
  -3  -5  -7    0.36    0.33
  -3  -5  -7    0.31    0.36
   3   5   7    1.03    0.32
   3   5   7    0.84    0.17
   3   5   7    0.93    0.19
  -4  -5  -7   -0.18    0.25
  -4  -5  -7    0.02    0.37
  -4  -5  -7    0.29    0.18
   4   5   7    0.10    0.21
   4   5   7   -0.09    0.17
   4   5   7   -0.01    0.27
  -5  -5  -7    7.29    0.79
  -5  -5  -7    7.82    0.59
  -5  -5  -7    8.93    0.57
   5   5   7    7.82    0.58
   5   5   7    8.16    0.55
  -6  -5  -7    2.21    0.37
  -6  -5  -7    2.23    0.43
  -6  -5  -7    3.21    0.65
   6   5   7    2.43    0.43
   6   5   7    1.88    0.38
  -7  -5  -7    3.26    0.70
  -7  -5  -7    4.32    0.59
  -7  -5  -7    2.93    0.42
   7   5   7    3.42    0.54
   7   5   7    3.82    0.54
  -8  -5  -7    2.04    0.39
  -8  -5  -7    1.07    0.50
  -8  -5  -7    2.67    0.70
   8   5   7    1.34    0.49
  -9  -5  -7    0.38    0.53
  -9  -5  -7    1.44    0.44
  -9  -5  -7    0.80    0.62
   9   5   7    0.62    0.47
 -10  -5  -7    0.58    0.69
 -10  -5  -7    0.20    0.53
  10   5   7    0.41    0.51
   6  -6  -7    0.79    0.80
  -6   6   7    0.20    0.52
   5  -6  -7    0.13    0.63
  -5   6   7    0.41    0.42
   4  -6  -7   -0.14    0.59
  -4   6   7   -0.11    0.35
   3  -6  -7    0.17    0.25
   3  -6  -7   -0.22    0.53
  -3   6   7    0.20    0.31
   2  -6  -7    2.77    0.64
  -2   6   7    4.31    0.47
  -2   6   7    3.78    0.38
  -2   6   7    3.47    0.41
   1  -6  -7    3.34    0.59
  -1   6   7    4.08    0.35
  -1   6   7    4.24    0.36
  -1   6   7    6.09    0.57
   0   6   7    0.25    0.12
  -2  -6  -7   30.48    1.37
  -2  -6  -7   32.31    1.42
  -3  -6  -7    7.13    0.74
  -3  -6  -7    7.33    0.71
   3   6   7    6.72    0.33
   3   6   7    7.20    0.67
   3   6   7    7.82    0.33
  -4  -6  -7    0.12    0.34
  -4  -6  -7   -0.57    0.35
  -4  -6  -7    0.43    0.15
  -4  -6  -7    0.36    0.15
   4   6   7    0.29    0.18
   4   6   7    0.59    0.35
  -5  -6  -7    4.27    0.54
  -5  -6  -7    3.83    0.63
   5   6   7    4.11    0.44
   5   6   7    4.50    0.43
   5   6   7    4.12    0.56
  -6  -6  -7    0.36    0.32
  -6  -6  -7    0.07    0.31
  -6  -6  -7    0.18    0.43
   6   6   7    0.08    0.30
   6   6   7   -0.23    0.24
  -7  -6  -7    0.40    0.50
  -7  -6  -7    0.47    0.37
  -7  -6  -7    0.32    0.34
   7   6   7    0.25    0.34
   7   6   7    0.16    0.35
  -8  -6  -7    2.38    0.44
  -8  -6  -7    2.58    0.72
  -8  -6  -7    3.24    0.59
   8   6   7    1.92    0.53
  -9  -6  -7    2.38    0.74
  -9  -6  -7    2.17    0.44
  -9  -6  -7    1.12    0.55
   9   6   7    1.95    0.59
 -10  -6  -7    0.52    0.68
  10   6   7    0.02    0.53
   5  -7  -7   -0.48    0.65
  -5   7   7    0.65    0.46
   4  -7  -7    0.05    0.65
  -4   7   7    0.41    0.39
   3  -7  -7   -0.05    0.60
  -3   7   7    0.41    0.32
   2  -7  -7    1.48    0.62
  -2   7   7    0.72    0.30
   1  -7  -7    6.45    0.76
  -1   7   7    5.06    0.43
  -1   7   7    5.67    0.42
  -1  -7  -7    4.42    0.73
  -2  -7  -7   -0.09    0.39
  -3  -7  -7    0.39    0.41
  -4  -7  -7   10.33    0.93
  -4  -7  -7    9.08    0.82
   4   7   7    9.35    0.48
   4   7   7   10.02    0.52
  -5  -7  -7    5.98    0.68
  -5  -7  -7    3.86    0.66
   5   7   7    4.60    0.46
   5   7   7    4.96    0.43
  -6  -7  -7   -0.11    0.27
  -6  -7  -7    0.79    0.49
  -6  -7  -7    0.67    0.38
   6   7   7    0.35    0.27
  -7  -7  -7   -0.06    0.50
  -7  -7  -7    0.00    0.34
  -7  -7  -7    0.25    0.35
  -8  -7  -7    0.19    0.42
  -8  -7  -7    0.56    0.63
  -8  -7  -7    0.34    0.38
   8   7   7    0.79    0.47
  -9  -7  -7    0.92    0.41
  -9  -7  -7   -0.32    0.54
   9   7   7    0.59    0.50
 -10  -7  -7   -0.59    0.64
  10   7   7   -0.12    0.52
   4  -8  -7    0.61    0.67
  -4   8   7   -0.10    0.38
   3  -8  -7   -0.88    0.57
  -3   8   7   -0.17    0.32
   2  -8  -7    0.78    0.57
  -2   8   7   -0.11    0.26
   1  -8  -7    0.55    0.50
  -1   8   7    0.68    0.24
  -1  -8  -7    4.95    0.86
  -2  -8  -7   -0.07    0.48
  -3  -8  -7    0.56    0.47
  -4  -8  -7    0.29    0.45
   4   8   7    0.21    0.17
   4   8   7    0.28    0.21
  -5  -8  -7   -0.41    0.38
  -5  -8  -7   -0.17    0.18
   5   8   7    0.02    0.27
   5   8   7    0.10    0.21
  -6  -8  -7    9.55    1.01
  -6  -8  -7    9.83    0.90
   6   8   7    8.94    0.73
  -7  -8  -7    0.97    0.61
  -7  -8  -7    0.32    0.41
   7   8   7    0.57    0.39
  -8  -8  -7   -0.54    0.37
  -8  -8  -7    0.48    0.62
   8   8   7    0.30    0.42
  -9  -8  -7    0.99    0.71
  -9  -8  -7    0.24    0.41
   9   8   7    0.39    0.45
   3  -9  -7   -0.14    0.63
  -3   9   7    0.78    0.41
   2  -9  -7   -0.49    0.54
  -2   9   7   -0.31    0.27
   1  -9  -7    6.20    0.84
  -1   9   7    5.61    0.46
   0   9   7    3.42    0.29
  -1  -9  -7    0.30    0.58
  -2  -9  -7    2.98    0.73
  -3  -9  -7    3.44    0.72
  -4  -9  -7   -0.04    0.45
   4   9   7    0.28    0.17
   4   9   7    0.01    0.19
  -5  -9  -7   -0.17    0.45
   5   9   7    0.15    0.25
  -6  -9  -7    3.41    0.69
   6   9   7    4.84    0.55
  -7  -9  -7    0.29    0.46
   7   9   7    0.00    0.36
  -8  -9  -7    0.46    0.46
   8   9   7    0.21    0.42
  -9  -9  -7    0.75    0.50
   9   9   7    0.29    0.51
   2 -10  -7   -1.15    0.53
  -2  10   7    0.22    0.32
  -1  10   7    0.00    0.24
   0  10   7    0.12    0.19
  -1 -10  -7   -0.43    0.55
  -2 -10  -7    0.34    0.62
  -3 -10  -7    1.29    0.62
  -4 -10  -7    0.10    0.54
   4  10   7   -0.24    0.19
  -5 -10  -7    2.96    0.70
   5  10   7    2.90    0.40
  -6 -10  -7    0.05    0.51
   6  10   7    0.14    0.33
  -7 -10  -7    0.46    0.51
   7  10   7    0.05    0.36
  -8 -10  -7    1.17    0.53
   8  10   7    0.58    0.47
  -1 -11  -7   -0.11    0.65
  -2 -11  -7    2.03    0.77
  -3 -11  -7   -0.35    0.52
  -4 -11  -7    0.49    0.62
   4  11   7   -0.09    0.21
  -5 -11  -7    1.10    0.66
   5  11   7    0.27    0.28
  -6 -11  -7    0.01    0.57
   6  11   7   -0.47    0.31
  -7 -11  -7    0.64    0.61
   7  11   7   -0.44    0.35
  -2 -12  -7    0.27    0.69
  -3 -12  -7   -0.49    0.65
  -4 -12  -7    0.35    0.68
  -5 -12  -7    0.91    0.64
   5  12   7    0.15    0.28
   3  10  -8    0.49    0.60
  -3 -10   8   -0.81    0.61
  -3 -10   8    0.05    0.68
   2  10  -8   -0.68    0.64
  -2 -10   8   -0.13    0.62
  -2 -10   8   -0.04    0.65
   1  10  -8   -1.15    0.63
  -1 -10   8   -0.19    0.65
  -1 -10   8    0.50    0.63
   0  10  -8   -0.23    0.63
   0 -10   8   -0.37    0.64
   0 -10   8    0.38    0.62
  -1  10  -8   -0.36    0.61
   1 -10   8    0.57    0.64
   1 -10   8   -0.72    0.64
   5   9  -8    0.07    0.65
  -5  -9   8   -0.11    0.64
  -5  -9   8   -0.04    0.72
   4   9  -8    0.18    0.66
  -4  -9   8    0.98    0.81
  -4  -9   8    0.00    0.65
   3   9  -8    0.36    0.60
  -3  -9   8   -0.73    0.59
  -3  -9   8   -0.61    0.58
   2   9  -8    0.39    0.61
  -2  -9   8   -0.26    0.64
  -2  -9   8    0.20    0.57
   1   9  -8    5.12    0.95
  -1  -9   8    2.72    0.74
  -1  -9   8    3.30    0.83
   0   9  -8    1.60    0.70
   0  -9   8    0.69    0.59
   0  -9   8    1.47    0.70
  -1   9  -8   -0.70    0.58
   1  -9   8    1.02    0.65
   1  -9   8   -0.25    0.65
  -2   9  -8    1.16    0.69
   2  -9   8    0.42    0.62
   2  -9   8    0.69    0.62
  -3   9  -8   -0.16    0.61
   3  -9   8    0.95    0.61
   3  -9   8   -0.27    0.56
   6   8  -8    0.33    0.64
  -6  -8   8   -0.98    0.81
  -6  -8   8   -0.29    0.68
   5   8  -8    1.22    0.66
  -5  -8   8    0.72    0.79
  -5  -8   8   -0.39    0.65
   4   8  -8    0.23    0.59
  -4  -8   8    1.06    0.70
  -4  -8   8    1.01    0.71
   3   8  -8   -0.10    0.60
  -3  -8   8    0.39    0.64
  -3  -8   8    0.89    0.57
   2   8  -8   -0.50    0.53
  -2  -8   8   -0.12    0.56
  -2  -8   8    0.49    0.59
   1   8  -8   -0.54    0.60
  -1  -8   8    0.00    0.61
  -1  -8   8   -0.35    0.55
   0   8  -8    0.11    0.54
   0  -8   8    0.05    0.50
   0  -8   8    0.14    0.57
  -1   8  -8    1.08    0.65
   1  -8   8    0.02    0.55
   1  -8   8    1.55    0.63
  -2   8  -8    0.85    0.63
   2  -8   8   -0.11    0.51
   2  -8   8   -0.46    0.57
  -3   8  -8    0.41    0.61
   3  -8   8    0.12    0.50
   3  -8   8   -0.24    0.53
  -4   8  -8   -0.24    0.56
   4  -8   8   -1.13    0.48
   4  -8   8    0.24    0.52
   5  -8   8    0.20    0.55
   6   7  -8   -0.06    0.58
   6   7  -8    0.69    0.43
  -6  -7   8   -0.70    0.57
   5   7  -8    0.28    0.37
   5   7  -8    0.30    0.55
  -5  -7   8   -0.76    0.61
  -5  -7   8   -0.60    0.62
   4   7  -8   -0.18    0.59
  -4  -7   8    1.71    0.71
  -4  -7   8    0.64    0.70
   3   7  -8    0.96    0.60
  -3  -7   8    0.21    0.65
  -3  -7   8    0.35    0.61
   2   7  -8    0.48    0.54
  -2  -7   8   -0.63    0.52
  -2  -7   8   -0.02    0.47
   1   7  -8    0.31    0.52
  -1  -7   8   -0.10    0.50
  -1  -7   8    0.30    0.55
   0   7  -8    2.25    0.67
   0  -7   8    1.84    0.64
   0  -7   8    1.53    0.60
  -1   7  -8    0.93    0.53
   1  -7   8    0.83    0.53
   1  -7   8    0.64    0.58
  -2   7  -8   -0.21    0.50
   2  -7   8    0.33    0.50
   2  -7   8   -0.33    0.44
  -3   7  -8    2.25    0.71
   3  -7   8    2.07    0.66
   3  -7   8    3.22    0.64
  -4   7  -8    3.03    0.76
   4  -7   8    2.05    0.60
   4  -7   8    2.43    0.68
  -5   7  -8    0.76    0.58
   5  -7   8    0.71    0.57
   5  -7   8    0.16    0.51
  -6   7  -8   -0.34    0.57
  -6   7  -8   -0.24    0.56
   6  -7   8    0.74    0.56
   7   6  -8    0.25    0.46
   7   6  -8    1.40    0.71
  -7  -6   8    0.30    0.67
   6   6  -8   -0.20    0.38
   6   6  -8    0.60    0.56
  -6  -6   8    0.36    0.62
   5   6  -8   -0.27    0.48
   5   6  -8    0.03    0.35
  -5  -6   8   -0.22    0.54
   4   6  -8    7.33    0.71
   4   6  -8    7.42    0.99
  -4  -6   8    7.20    0.92
   3   6  -8   13.83    1.10
  -3  -6   8   12.79    0.77
  -3  -6   8   14.73    1.27
  -3  -6   8   13.88    1.20
   2   6  -8   -0.10    0.50
  -2  -6   8    0.00    0.24
  -2  -6   8    0.18    0.55
  -2  -6   8    0.04    0.53
   1   6  -8   -0.24    0.46
  -1  -6   8    0.04    0.22
  -1  -6   8   -0.31    0.47
  -1  -6   8   -0.96    0.45
   0   6  -8    0.47    0.52
   0  -6   8    0.31    0.47
   0  -6   8    0.06    0.24
   0  -6   8   -0.28    0.49
  -1   6  -8    2.15    0.60
   1  -6   8    0.25    0.48
   1  -6   8    0.91    0.53
   1  -6   8    1.15    0.33
  -2   6  -8    0.18    0.50
   2  -6   8    0.51    0.46
   2  -6   8    0.50    0.54
  -3   6  -8    2.36    0.68
   3  -6   8    1.72    0.57
   3  -6   8    1.93    0.53
  -4   6  -8    0.18    0.50
   4  -6   8    0.49    0.45
   4  -6   8    0.03    0.48
  -5   6  -8    1.00    0.58
   5  -6   8    0.19    0.52
   5  -6   8   -0.45    0.40
  -6   6  -8    1.31    0.64
  -6   6  -8    0.71    0.55
   6  -6   8    0.65    0.49
  -7   6  -8   -0.36    0.62
  -7   6  -8    0.01    0.59
   7  -6   8   -0.32    0.53
   7   5  -8    0.94    0.67
   7   5  -8   -0.07    0.43
  -7  -5   8    0.15    0.57
   6   5  -8    0.13    0.56
   6   5  -8    0.74    0.43
  -6  -5   8    0.29    0.59
   5   5  -8   -0.16    0.43
   5   5  -8    0.12    0.38
  -5  -5   8   -0.14    0.52
   4   5  -8    3.70    0.74
   4   5  -8    2.71    0.49
  -4  -5   8    2.66    0.62
   3   5  -8    0.36    0.48
  -3  -5   8    0.97    0.52
   2   5  -8    3.17    0.64
  -2  -5   8    1.65    0.56
  -2  -5   8    2.34    0.38
   1   5  -8    1.98    0.55
  -1  -5   8    2.30    0.58
  -1  -5   8    1.74    0.34
  -1  -5   8    2.34    0.65
   0   5  -8    0.75    0.46
   0  -5   8   -0.31    0.23
   0  -5   8   -0.11    0.45
   0  -5   8    0.21    0.47
  -1   5  -8    2.18    0.52
   1  -5   8    1.94    0.62
   1  -5   8    1.18    0.50
   1  -5   8    1.80    0.37
  -2   5  -8   15.57    1.04
   2  -5   8   15.40    1.13
   2  -5   8   15.39    1.00
  -3   5  -8   12.32    1.08
   3  -5   8   11.82    0.89
   3  -5   8   13.02    1.11
  -4   5  -8   -0.33    0.46
   4  -5   8   -0.10    0.43
   4  -5   8    0.38    0.40
  -5   5  -8    1.59    0.58
  -5   5  -8    1.39    0.52
   5  -5   8    2.26    0.51
   5  -5   8    2.21    0.59
  -6   5  -8    0.38    0.57
  -6   5  -8    0.69    0.58
   6  -5   8   -0.64    0.46
  -7   5  -8   -0.49    0.49
  -7   5  -8    0.22    0.50
   7  -5   8    0.40    0.60
   7   4  -8    0.28    0.43
   7   4  -8    0.56    0.53
  -7  -4   8    0.29    0.63
   6   4  -8    0.32    0.57
   6   4  -8    0.31    0.42
  -6  -4   8   -0.07    0.51
   5   4  -8    0.05    0.37
   5   4  -8    0.14    0.48
  -5  -4   8   -0.13    0.47
   4   4  -8   -0.24    0.34
   4   4  -8    0.23    0.47
  -4  -4   8   -0.20    0.41
   3   4  -8    1.37    0.53
   3   4  -8    0.67    0.36
  -3  -4   8    0.91    0.46
   2   4  -8    9.44    0.89
  -2  -4   8   10.68    0.96
  -2  -4   8   10.50    0.68
   1   4  -8   14.11    0.95
  -1  -4   8   12.95    0.98
  -1  -4   8   14.39    0.75
   0   4  -8    0.03    0.38
   0  -4   8   -0.30    0.42
   0  -4   8    0.63    0.45
   0  -4   8    0.09    0.24
  -1   4  -8    0.70    0.43
   1  -4   8    0.58    0.31
   1  -4   8    0.61    0.43
   1  -4   8    0.31    0.45
  -2   4  -8    1.72    0.47
   2  -4   8    2.38    0.48
   2  -4   8    3.33    0.62
  -3   4  -8    0.37    0.44
   3  -4   8    0.22    0.35
   3  -4   8   -0.64    0.39
  -4   4  -8    5.07    0.69
   4  -4   8    5.42    0.58
   4  -4   8    4.32    0.65
  -5   4  -8    2.66    0.65
  -5   4  -8    2.82    0.61
   5  -4   8    2.23    0.54
   5  -4   8    2.50    0.46
  -6   4  -8   -0.32    0.49
  -6   4  -8    0.88    0.58
   6  -4   8   -0.07    0.41
  -7   4  -8    0.31    0.51
  -7   4  -8   -0.92    0.48
   7  -4   8    0.31    0.54
  -8   4  -8    0.58    0.63
  -8   4  -8   -0.03    0.61
   8  -4   8   -0.89    0.51
   8   3  -8    0.42    0.62
   8   3  -8    0.19    0.50
  -8  -3   8   -0.59    0.59
   7   3  -8    0.17    0.51
   7   3  -8    0.16    0.47
  -7  -3   8   -0.21    0.53
   6   3  -8   -0.14    0.42
   6   3  -8   -0.12    0.50
  -6  -3   8    0.38    0.54
   5   3  -8    1.03    0.47
   5   3  -8    0.96    0.51
  -5  -3   8    1.13    0.49
   4   3  -8    0.18    0.46
   4   3  -8   -0.42    0.37
  -4  -3   8   -0.02    0.39
   3   3  -8    0.80    0.47
   3   3  -8    0.77    0.38
  -3  -3   8    1.06    0.47
   2   3  -8    1.27    0.46
  -2  -3   8    0.49    0.44
   1   3  -8    0.56    0.39
  -1  -3   8    0.29    0.26
  -1  -3   8    0.63    0.41
   0   3  -8   17.13    0.99
   0  -3   8   15.44    0.97
   0  -3   8   17.12    0.84
  -1   3  -8    6.51    0.68
   1  -3   8    5.31    0.66
   1  -3   8    5.13    0.60
   1  -3   8    5.72    0.57
  -2   3  -8    0.82    0.41
   2  -3   8    0.61    0.39
   2  -3   8    1.21    0.38
  -3   3  -8   -0.02    0.39
   3  -3   8    0.41    0.42
   3  -3   8    0.71    0.31
  -4   3  -8    3.71    0.61
  -4   3  -8    2.50    0.55
   4  -3   8    3.29    0.59
   4  -3   8    3.78    0.44
  -5   3  -8    0.34    0.45
  -5   3  -8   -0.32    0.47
   5  -3   8    0.58    0.30
   5  -3   8    0.99    0.47
  -6   3  -8    1.25    0.58
  -6   3  -8   -0.39    0.47
   6  -3   8    0.78    0.46
  -7   3  -8    0.26    0.53
  -7   3  -8   -0.05    0.50
   7  -3   8    0.18    0.48
  -8   3  -8    1.09    0.58
  -8   3  -8    2.12    0.67
   8  -3   8    1.05    0.60
   8   2  -8    0.39    0.58
   8   2  -8    0.04    0.52
  -8  -2   8   -0.64    0.55
   7   2  -8    0.63    0.56
   7   2  -8   -0.11    0.43
  -7  -2   8    2.24    0.66
   6   2  -8    1.68    0.56
   6   2  -8    2.31    0.65
  -6  -2   8    2.18    0.58
   5   2  -8    0.35    0.21
   5   2  -8    1.13    0.50
   5   2  -8    0.71    0.46
  -5  -2   8   -0.13    0.35
   4   2  -8   -0.13    0.38
   4   2  -8   -0.04    0.40
  -4  -2   8    0.30    0.41
   3   2  -8    0.35    0.36
   3   2  -8   -0.38    0.34
  -3  -2   8    0.16    0.38
   2   2  -8    1.53    0.41
   2   2  -8    1.90    0.44
  -2  -2   8    2.15    0.49
  -2  -2   8    1.67    0.41
   1   2  -8    3.00    0.51
  -1  -2   8    2.94    0.48
  -1  -2   8    1.59    0.45
  -1  -2   8    2.74    0.65
   0   2  -8    0.26    0.34
   0  -2   8    0.07    0.28
   0  -2   8   -0.18    0.31
   0  -2   8    0.28    0.26
  -1   2  -8    1.97    0.43
   1  -2   8    0.80    0.36
   1  -2   8    1.93    0.38
   1  -2   8    1.86    0.39
  -2   2  -8    1.28    0.45
  -2   2  -8    0.72    0.38
   2  -2   8    0.89    0.38
   2  -2   8    1.26    0.39
   2  -2   8    1.23    0.35
  -3   2  -8   -0.35    0.35
  -3   2  -8    0.42    0.36
   3  -2   8    0.17    0.24
   3  -2   8    0.22    0.35
   3  -2   8    0.36    0.40
  -4   2  -8    9.70    0.79
  -4   2  -8    7.32    0.77
   4  -2   8    7.09    0.71
   4  -2   8    9.52    0.52
  -5   2  -8    0.32    0.41
  -5   2  -8    0.17    0.44
   5  -2   8    0.66    0.41
  -6   2  -8    2.46    0.57
  -6   2  -8    1.41    0.59
   6  -2   8    1.66    0.52
  -7   2  -8    0.82    0.56
  -7   2  -8    0.86    0.53
   7  -2   8    0.44    0.47
  -8   2  -8   -0.01    0.51
  -8   2  -8    0.40    0.55
   8  -2   8    0.06    0.49
  -9   2  -8   -0.04    0.58
  -9   2  -8    0.41    0.57
   9  -2   8    0.42    0.57
   8   1  -8    0.46    0.62
   8   1  -8    0.80    0.60
  -8  -1   8   -0.16    0.56
   7   1  -8    0.36    0.49
   7   1  -8   -0.06    0.48
  -7  -1   8    1.29    0.61
   6   1  -8   -0.03    0.45
   6   1  -8    0.00    0.42
  -6  -1   8    0.36    0.49
   5   1  -8    0.51    0.47
   5   1  -8   -0.13    0.41
  -5  -1   8    0.36    0.45
   4   1  -8    8.90    0.81
   4   1  -8    7.01    0.40
   4   1  -8    5.69    0.70
  -4  -1   8    6.97    0.78
   3   1  -8   -0.09    0.33
   3   1  -8    0.23    0.40
   3   1  -8    0.17    0.24
  -3  -1   8    0.12    0.31
  -3  -1   8    0.04    0.35
   2   1  -8    0.15    0.27
   2   1  -8    0.52    0.37
   2   1  -8    1.04    0.40
  -2  -1   8    0.10    0.35
  -2  -1   8    0.14    0.29
   1   1  -8    1.31    0.39
   1   1  -8    0.79    0.33
  -1  -1   8    1.21    0.39
  -1  -1   8    1.59    0.36
   0   1  -8    0.44    0.33
   0   1  -8    1.12    0.35
   0  -1   8    0.69    0.33
   0  -1   8    0.62    0.29
   0  -1   8    1.09    0.32
  -1   1  -8    1.54    0.36
  -1   1  -8    1.63    0.42
   1  -1   8    1.27    0.35
   1  -1   8    1.92    0.36
   1  -1   8    1.53    0.38
  -2   1  -8    2.08    0.48
  -2   1  -8    1.71    0.36
   2  -1   8    1.36    0.39
   2  -1   8    1.40    0.37
  -3   1  -8    0.88    0.36
  -3   1  -8    1.27    0.45
   3  -1   8    1.39    0.40
   3  -1   8    1.10    0.36
   3  -1   8    1.71    0.27
  -4   1  -8    0.08    0.32
  -4   1  -8    0.09    0.42
   4  -1   8    0.15    0.32
   4  -1   8    0.22    0.15
   4  -1   8    0.21    0.28
  -5   1  -8    0.01    0.32
  -5   1  -8   -0.03    0.40
   5  -1   8    0.48    0.38
  -6   1  -8    7.10    0.76
  -6   1  -8   10.18    0.97
   6  -1   8    8.55    0.84
  -7   1  -8    0.45    0.48
  -7   1  -8    1.35    0.55
   7  -1   8    2.18    0.56
  -8   1  -8    0.10    0.50
  -8   1  -8    0.65    0.53
   8  -1   8    0.40    0.43
  -9   1  -8    0.35    0.53
  -9   1  -8    0.36    0.53
   9  -1   8    1.27    0.60
   7   0  -8    0.03    0.53
   7   0  -8    0.41    0.51
  -7   0   8    1.58    0.61
   6   0  -8   -0.17    0.50
   6   0  -8    0.41    0.45
  -6   0   8   -0.07    0.48
   5   0  -8    3.04    0.59
   5   0  -8    3.65    0.70
  -5   0   8    3.89    0.65
   4   0  -8   -0.54    0.40
   4   0  -8   -0.31    0.32
  -4   0   8    0.28    0.38
  -4   0   8   -0.45    0.31
   3   0  -8    0.15    0.37
   3   0  -8    0.10    0.34
   3   0  -8   -0.03    0.17
  -3   0   8   -0.20    0.31
  -3   0   8   -0.33    0.28
   2   0  -8    7.43    0.50
   2   0  -8    7.84    0.64
   2   0  -8    6.98    0.70
  -2   0   8    8.10    0.68
  -2   0   8    6.80    0.61
   1   0  -8    1.33    0.37
   1   0  -8    1.38    0.39
   1   0  -8    1.62    0.35
  -1   0   8    1.10    0.36
  -1   0   8    1.82    0.36
   0   0  -8    1.66    0.34
   0   0  -8    1.39    0.34
   0   0   8    1.21    0.31
   0   0   8    1.30    0.34
  -1   0  -8    2.87    0.46
  -1   0  -8    2.95    0.40
  -1   0  -8    2.51    0.43
   1   0   8    2.87    0.40
   1   0   8    2.79    0.39
  -2   0  -8    0.01    0.32
  -2   0  -8   -0.06    0.24
   2   0   8    0.03    0.26
   2   0   8    0.18    0.28
  -3   0  -8    2.33    0.41
  -3   0  -8    0.97    0.42
   3   0   8    2.17    0.38
   3   0   8    1.77    0.25
   3   0   8    1.69    0.37
  -4   0  -8    6.02    0.58
  -4   0  -8    4.70    0.63
   4   0   8    6.96    0.65
   4   0   8    6.17    0.61
  -5   0  -8   -0.48    0.40
  -5   0  -8    0.58    0.37
   5   0   8   -0.19    0.31
   5   0   8    0.17    0.33
  -6   0  -8   -0.57    0.34
  -6   0  -8   -0.10    0.44
   6   0   8   -0.46    0.34
  -7   0  -8    2.94    0.67
  -7   0  -8    3.51    0.66
   7   0   8    2.15    0.59
  -8   0  -8    0.82    0.55
  -8   0  -8    1.66    0.57
   8   0   8    1.04    0.51
  -9   0  -8   -0.14    0.46
  -9   0  -8   -0.06    0.47
   9   0   8    0.20    0.51
 -10   0  -8   -0.88    0.53
 -10   0  -8   -0.16    0.54
  10   0   8    0.58    0.58
   7  -1  -8    0.28    0.60
   7  -1  -8    0.15    0.52
  -7   1   8    0.41    0.53
   6  -1  -8    0.92    0.49
   6  -1  -8    0.48    0.55
  -6   1   8    2.57    0.61
   5  -1  -8    0.49    0.40
   5  -1  -8    0.09    0.45
  -5   1   8    0.15    0.41
   4  -1  -8    0.88    0.51
   4  -1  -8    0.03    0.35
  -4   1   8    0.60    0.37
  -4   1   8    0.65    0.40
   3  -1  -8    3.60    0.51
   3  -1  -8    4.20    0.69
  -3   1   8    4.25    0.54
  -3   1   8    4.22    0.54
   2  -1  -8   16.83    0.67
   2  -1  -8   16.28    0.86
   2  -1  -8   16.01    0.96
  -2   1   8   16.99    0.88
   1  -1  -8    5.33    0.47
   1  -1  -8    5.38    0.51
   1  -1  -8    4.12    0.55
  -1   1   8    6.38    0.52
  -1   1   8    3.53    0.46
   0  -1  -8   -0.03    0.21
   0  -1  -8   -0.07    0.23
   0  -1  -8    0.12    0.27
   0   1   8   -0.23    0.21
   0   1   8   -0.19    0.24
  -1  -1  -8  133.85    3.69
  -1  -1  -8  125.48    3.75
  -1  -1  -8  122.86    3.67
   1   1   8  126.10    3.70
   1   1   8  128.51    3.71
  -2  -1  -8    1.51    0.30
  -2  -1  -8    1.47    0.38
  -2  -1  -8    1.45    0.30
   2   1   8    1.87    0.40
   2   1   8    1.89    0.34
   2   1   8    1.55    0.32
  -3  -1  -8    6.02    0.65
  -3  -1  -8    4.53    0.45
   3   1   8    6.31    0.55
   3   1   8    5.60    0.34
   3   1   8    5.93    0.52
  -4  -1  -8   35.80    1.36
  -4  -1  -8   35.11    1.50
   4   1   8   37.14    1.40
   4   1   8   34.47    1.35
  -5  -1  -8    6.08    0.64
  -5  -1  -8    5.03    0.72
   5   1   8    7.31    0.68
   5   1   8    4.96    0.60
  -6  -1  -8   -0.02    0.36
  -6  -1  -8    0.33    0.48
   6   1   8    0.34    0.35
   6   1   8    0.12    0.34
  -7  -1  -8   -0.10    0.42
  -7  -1  -8    0.03    0.50
   7   1   8   -0.07    0.36
  -8  -1  -8    1.44    0.56
  -8  -1  -8    0.31    0.51
   8   1   8    1.07    0.49
  -9  -1  -8    0.36    0.52
  -9  -1  -8    0.58    0.56
   9   1   8    0.52    0.52
 -10  -1  -8    0.17    0.58
 -10  -1  -8   -0.47    0.59
  10   1   8    0.44    0.55
   7  -2  -8   -0.80    0.62
  -7   2   8   -0.27    0.50
   6  -2  -8    0.72    0.46
   6  -2  -8    0.97    0.64
  -6   2   8    0.30    0.49
   5  -2  -8    1.84    0.49
   5  -2  -8    1.72    0.62
  -5   2   8    1.40    0.51
   4  -2  -8    1.00    0.39
   4  -2  -8    0.30    0.50
  -4   2   8    0.73    0.40
  -4   2   8    0.81    0.37
   3  -2  -8    1.58    0.52
   3  -2  -8    3.63    0.48
  -3   2   8    2.59    0.45
  -3   2   8    2.44    0.45
   2  -2  -8    4.06    0.46
   2  -2  -8    3.95    0.32
   2  -2  -8    4.12    0.63
  -2   2   8    4.11    0.47
  -2   2   8    3.02    0.43
   1  -2  -8    0.85    0.24
   1  -2  -8    1.21    0.41
   1  -2  -8    1.33    0.29
   1  -2  -8    1.32    0.30
  -1   2   8    1.07    0.30
  -1   2   8    1.21    0.29
   0  -2  -8    0.71    0.23
   0  -2  -8    0.63    0.24
   0  -2  -8    0.84    0.30
   0   2   8    0.68    0.27
   0   2   8    1.00    0.28
   0   2   8    0.85    0.25
  -1  -2  -8    1.99    0.27
  -1  -2  -8    1.92    0.27
  -1  -2  -8    1.30    0.37
   1   2   8    2.20    0.32
   1   2   8    2.10    0.37
   1   2   8    2.51    0.31
  -2  -2  -8    0.15    0.33
  -2  -2  -8    0.22    0.20
  -2  -2  -8    0.36    0.20
   2   2   8    0.11    0.20
   2   2   8    0.13    0.22
   2   2   8    0.11    0.22
   2   2   8    0.26    0.29
  -3  -2  -8    1.15    0.28
  -3  -2  -8    1.74    0.29
  -3  -2  -8    1.97    0.43
   3   2   8    1.89    0.31
   3   2   8    1.54    0.30
   3   2   8    2.36    0.27
  -4  -2  -8    4.15    0.58
  -4  -2  -8    5.75    0.52
   4   2   8    5.86    0.53
   4   2   8    5.22    0.49
  -5  -2  -8    0.24    0.32
  -5  -2  -8   -0.14    0.39
   5   2   8   -0.24    0.26
   5   2   8   -0.18    0.29
  -6  -2  -8    2.41    0.56
  -6  -2  -8    3.15    0.53
   6   2   8    4.99    0.61
   6   2   8    3.50    0.52
  -7  -2  -8    1.92    0.59
  -7  -2  -8    2.81    0.53
   7   2   8    1.58    0.47
  -8  -2  -8    0.01    0.53
  -8  -2  -8    0.25    0.46
   8   2   8    0.08    0.42
  -9  -2  -8    1.55    0.68
  -9  -2  -8    1.56    0.60
   9   2   8    1.80    0.58
 -10  -2  -8    0.19    0.55
 -10  -2  -8    1.06    0.73
  10   2   8    0.95    0.56
   7  -3  -8    0.38    0.72
  -7   3   8    0.46    0.57
   6  -3  -8    0.60    0.66
  -6   3   8    0.01    0.45
   5  -3  -8    0.55    0.56
   5  -3  -8    0.19    0.37
  -5   3   8    0.50    0.43
   4  -3  -8    1.26    0.40
   4  -3  -8    0.92    0.57
  -4   3   8    2.58    0.56
  -4   3   8    2.13    0.47
   3  -3  -8   -0.20    0.44
   3  -3  -8   -0.11    0.27
  -3   3   8   -0.17    0.27
  -3   3   8    0.06    0.31
   2  -3  -8    1.72    0.52
   2  -3  -8    1.97    0.35
  -2   3   8    1.98    0.27
  -2   3   8    1.70    0.36
  -2   3   8    1.58    0.33
   1  -3  -8    1.08    0.28
   1  -3  -8    1.57    0.26
   1  -3  -8    1.74    0.33
   1  -3  -8    1.25    0.46
  -1   3   8    1.41    0.28
  -1   3   8    1.43    0.29
  -1   3   8    1.42    0.29
   0  -3  -8    1.02    0.31
   0  -3  -8    1.38    0.21
   0   3   8    1.72    0.33
   0   3   8    1.51    0.27
   0   3   8    1.17    0.23
  -1  -3  -8    1.15    0.18
  -1  -3  -8    0.96    0.35
   1   3   8    1.10    0.33
   1   3   8    1.18    0.22
   1   3   8    1.05    0.23
   1   3   8    1.13    0.33
  -2  -3  -8   -0.16    0.30
  -2  -3  -8    0.04    0.15
   2   3   8   -0.17    0.17
   2   3   8    0.14    0.18
   2   3   8    0.14    0.30
   2   3   8   -0.12    0.23
  -3  -3  -8    1.68    0.26
  -3  -3  -8    1.66    0.27
  -3  -3  -8    1.74    0.48
   3   3   8    1.69    0.28
   3   3   8    1.95    0.29
   3   3   8    1.47    0.28
  -4  -3  -8   -0.04    0.22
  -4  -3  -8   -0.40    0.34
   4   3   8   -0.01    0.17
   4   3   8   -0.18    0.20
   4   3   8   -0.27    0.23
  -5  -3  -8    0.47    0.30
  -5  -3  -8    0.15    0.40
   5   3   8    0.14    0.25
   5   3   8    0.20    0.29
  -6  -3  -8   14.95    0.88
  -6  -3  -8   14.36    1.04
   6   3   8   14.48    0.87
   6   3   8   12.11    0.83
  -7  -3  -8    2.26    0.53
  -7  -3  -8    2.53    0.67
   7   3   8    1.44    0.46
   7   3   8    2.23    0.48
  -8  -3  -8   -0.34    0.52
  -8  -3  -8    0.09    0.42
   8   3   8   -0.23    0.38
  -9  -3  -8    0.04    0.47
  -9  -3  -8    0.62    0.63
   9   3   8    0.22    0.46
 -10  -3  -8    0.11    0.55
 -10  -3  -8    0.55    0.68
  10   3   8    0.08    0.53
   6  -4  -8    0.05    0.64
  -6   4   8   -0.18    0.47
   5  -4  -8    0.08    0.59
  -5   4   8    0.15    0.42
   4  -4  -8    0.96    0.57
   4  -4  -8   -0.04    0.31
  -4   4   8    0.75    0.40
   3  -4  -8   -0.01    0.28
   3  -4  -8   -0.11    0.46
  -3   4   8    0.27    0.27
  -3   4   8    0.01    0.31
  -3   4   8   -0.14    0.16
   2  -4  -8    2.53    0.61
   2  -4  -8    3.46    0.39
  -2   4   8    2.53    0.37
  -2   4   8    2.92    0.33
  -2   4   8    2.64    0.38
   1  -4  -8   -0.19    0.41
   1  -4  -8    0.37    0.17
  -1   4   8    0.14    0.24
  -1   4   8    0.17    0.21
  -1   4   8    0.15    0.19
   0  -4  -8    2.01    0.38
   0   4   8    2.54    0.39
   0   4   8    2.70    0.27
   0   4   8    1.80    0.26
  -1  -4  -8    4.31    0.50
   1   4   8    3.54    0.46
   1   4   8    3.11    0.26
   1   4   8    3.22    0.25
   1   4   8    2.89    0.48
  -2  -4  -8    3.67    0.52
   2   4   8    3.64    0.29
   2   4   8    4.67    0.53
   2   4   8    4.04    0.30
  -3  -4  -8    5.54    0.63
  -3  -4  -8    6.18    0.36
  -3  -4  -8    5.28    0.42
   3   4   8    5.80    0.39
   3   4   8    6.24    0.41
   3   4   8    5.53    0.52
  -4  -4  -8    5.56    0.67
  -4  -4  -8    5.84    0.48
  -4  -4  -8    6.16    0.44
   4   4   8    5.52    0.46
   4   4   8    6.53    0.49
   4   4   8    6.55    0.47
  -5  -4  -8    0.72    0.44
  -5  -4  -8    0.72    0.29
   5   4   8    0.79    0.30
   5   4   8    1.04    0.30
  -6  -4  -8   -0.29    0.29
  -6  -4  -8    0.24    0.18
  -6  -4  -8   -0.48    0.43
   6   4   8   -0.42    0.28
   6   4   8   -0.12    0.27
  -7  -4  -8    2.66    0.51
  -7  -4  -8    1.86    0.21
  -7  -4  -8    2.41    0.68
   7   4   8    2.21    0.48
   7   4   8    1.81    0.43
  -8  -4  -8    7.84    1.00
  -8  -4  -8    5.33    0.71
   8   4   8    5.71    0.72
  -9  -4  -8    2.16    0.62
  -9  -4  -8    1.13    0.68
   9   4   8    0.77    0.49
 -10  -4  -8    0.80    0.58
 -10  -4  -8    0.14    0.69
  10   4   8   -0.06    0.51
   6  -5  -8    0.40    0.74
  -6   5   8    0.97    0.55
   5  -5  -8    0.97    0.68
  -5   5   8   -0.06    0.40
   4  -5  -8   -0.43    0.59
  -4   5   8    0.56    0.40
   3  -5  -8    0.15    0.27
   3  -5  -8    0.16    0.54
  -3   5   8    0.48    0.34
   2  -5  -8    1.23    0.55
  -2   5   8    0.57    0.26
  -2   5   8    0.80    0.28
  -2   5   8    0.64    0.31
   1  -5  -8    0.44    0.44
   1  -5  -8    0.15    0.15
   1  -5  -8    0.22    0.14
  -1   5   8    0.31    0.21
  -1   5   8    0.20    0.27
  -1   5   8    0.62    0.19
   0   5   8    0.99    0.34
   0   5   8    0.50    0.17
  -1  -5  -8    9.39    0.77
  -2  -5  -8   11.67    0.80
   2   5   8   13.53    0.80
  -3  -5  -8    0.59    0.41
   3   5   8    0.25    0.30
   3   5   8    0.15    0.16
   3   5   8    0.42    0.17
  -4  -5  -8    2.80    0.29
  -4  -5  -8    2.28    0.40
  -4  -5  -8    2.00    0.53
   4   5   8    2.73    0.31
   4   5   8    2.76    0.43
   4   5   8    2.24    0.31
  -5  -5  -8    2.21    0.36
  -5  -5  -8    2.08    0.35
  -5  -5  -8    2.20    0.58
   5   5   8    3.12    0.37
   5   5   8    1.84    0.39
   5   5   8    2.61    0.37
  -6  -5  -8   -0.06    0.23
  -6  -5  -8   -0.13    0.46
  -6  -5  -8   -0.11    0.30
   6   5   8   -0.10    0.29
   6   5   8    0.01    0.26
  -7  -5  -8    1.44    0.45
  -7  -5  -8    1.34    0.60
  -7  -5  -8    2.00    0.33
   7   5   8    1.64    0.43
   7   5   8    1.97    0.44
  -8  -5  -8    0.37    0.24
  -8  -5  -8    0.19    0.57
  -8  -5  -8   -0.41    0.39
   8   5   8    0.08    0.40
  -9  -5  -8    0.24    0.64
  -9  -5  -8    0.39    0.50
   9   5   8   -0.20    0.46
 -10  -5  -8    1.17    0.76
 -10  -5  -8    0.98    0.66
  10   5   8    0.61    0.56
   5  -6  -8   -0.18    0.72
  -5   6   8    0.44    0.46
   4  -6  -8    0.07    0.65
  -4   6   8    0.12    0.38
   3  -6  -8    0.05    0.58
  -3   6   8    0.24    0.33
   2  -6  -8    1.74    0.64
   2  -6  -8    2.36    0.29
  -2   6   8    2.37    0.42
  -2   6   8    1.87    0.33
  -2   6   8    1.57    0.35
   1  -6  -8    0.55    0.52
  -1   6   8    0.77    0.20
  -1   6   8    2.11    0.39
  -1   6   8    1.05    0.25
  -2  -6  -8    0.00    0.38
  -3  -6  -8   18.54    1.04
  -3  -6  -8   19.10    1.09
  -4  -6  -8    8.06    0.72
  -4  -6  -8    9.31    0.88
   4   6   8    9.06    0.48
   4   6   8    8.91    0.50
   4   6   8    9.39    0.74
  -5  -6  -8    0.13    0.32
  -5  -6  -8   -0.68    0.41
   5   6   8    0.17    0.36
   5   6   8    0.21    0.22
   5   6   8    0.70    0.28
  -6  -6  -8    0.05    0.31
  -6  -6  -8    0.42    0.29
  -6  -6  -8   -0.08    0.44
   6   6   8    0.02    0.24
   6   6   8    0.26    0.31
  -7  -6  -8    0.71    0.33
  -7  -6  -8    0.57    0.37
  -7  -6  -8    0.47    0.55
   7   6   8    0.78    0.40
  -8  -6  -8    0.73    0.33
  -8  -6  -8    0.72    0.63
  -8  -6  -8    0.34    0.41
   8   6   8    0.75    0.46
  -9  -6  -8    0.67    0.69
   9   6   8   -0.59    0.40
 -10  -6  -8    0.32    0.67
  10   6   8    0.49    0.54
   4  -7  -8    0.65    0.70
  -4   7   8    1.07    0.43
   3  -7  -8    2.99    0.78
  -3   7   8    3.03    0.49
   2  -7  -8   -0.14    0.51
  -2   7   8    0.10    0.26
   1  -7  -8    6.84    0.84
  -1   7   8    5.56    0.43
  -1   7   8    5.51    0.40
  -2  -7  -8    0.97    0.50
  -3  -7  -8    0.86    0.49
  -3  -7  -8    1.16    0.48
  -4  -7  -8    3.56    0.66
  -4  -7  -8    3.09    0.58
   4   7   8    3.16    0.27
   4   7   8    3.13    0.30
  -5  -7  -8   -0.05    0.36
  -5  -7  -8    0.32    0.18
  -5  -7  -8   -0.04    0.41
   5   7   8    0.31    0.22
   5   7   8    0.27    0.25
  -6  -7  -8    4.82    0.78
  -6  -7  -8    6.20    0.69
  -7  -7  -8    0.55    0.56
  -7  -7  -8   -0.16    0.33
   7   7   8    0.51    0.38
  -8  -7  -8    0.64    0.37
  -8  -7  -8   -0.20    0.60
   8   7   8    0.27    0.42
  -9  -7  -8    1.23    0.69
   9   7   8    1.24    0.54
 -10  -7  -8    0.86    0.74
  10   7   8    0.26    0.52
   4  -8  -8    0.33    0.68
  -4   8   8    0.19    0.40
   3  -8  -8    0.38    0.64
  -3   8   8   -0.30    0.33
   2  -8  -8    0.39    0.58
  -2   8   8    0.26    0.27
   1  -8  -8   -0.89    0.50
  -1   8   8    0.29    0.20
  -2  -8  -8    0.36    0.48
  -3  -8  -8    0.20    0.46
  -4  -8  -8    0.25    0.44
   4   8   8    0.19    0.15
   4   8   8    0.27    0.13
  -5  -8  -8   11.99    0.98
  -5  -8  -8    9.69    1.02
   5   8   8   11.85    0.64
   5   8   8   11.83    0.67
  -6  -8  -8   11.00    0.93
  -6  -8  -8   10.48    1.09
   6   8   8   11.11    0.74
  -7  -8  -8    0.11    0.38
  -7  -8  -8   -0.03    0.58
   7   8   8   -0.05    0.35
  -8  -8  -8   -0.09    0.38
  -8  -8  -8    0.61    0.63
   8   8   8   -0.45    0.37
  -9  -8  -8   -1.40    0.54
   9   8   8    0.45    0.48
   3  -9  -8   -0.69    0.61
  -3   9   8    0.10    0.34
   2  -9  -8   -0.42    0.58
  -2   9   8   -0.09    0.27
  -2  -9  -8    3.22    0.78
  -3  -9  -8    1.30    0.61
  -4  -9  -8   -0.05    0.47
  -5  -9  -8    0.10    0.49
   5   9   8    0.04    0.22
  -6  -9  -8    0.68    0.48
   6   9   8   -0.01    0.29
  -7  -9  -8    0.14    0.43
   7   9   8    0.10    0.36
  -8  -9  -8    1.25    0.52
   8   9   8    0.16    0.42
   9   9   8   -0.40    0.44
  -2 -10  -8    0.97    0.62
  -3 -10  -8    0.09    0.58
  -4 -10  -8    0.80    0.57
  -5 -10  -8    0.94    0.58
   5  10   8    0.29    0.23
  -6 -10  -8    2.63    0.69
   6  10   8    1.84    0.38
  -7 -10  -8    0.50    0.52
   7  10   8   -0.03    0.34
  -8 -10  -8    0.27    0.50
   8  10   8   -0.34    0.38
  -2 -11  -8    1.11    0.70
  -3 -11  -8    4.41    0.91
  -4 -11  -8    0.03    0.63
  -5 -11  -8   -0.22    0.59
   5  11   8    0.18    0.28
  -6 -11  -8   -0.01    0.56
   6  11   8   -0.55    0.26
  -4  -9   9   -0.60    0.56
   3   9  -9    1.33    0.74
  -3  -9   9   -0.48    0.63
  -3  -9   9    0.63    0.71
   2   9  -9    0.04    0.63
  -2  -9   9    0.63    0.72
  -2  -9   9    0.34    0.66
   1   9  -9   -1.12    0.58
  -1  -9   9    0.74    0.69
  -1  -9   9    0.36    0.63
   0   9  -9    3.01    0.79
   0  -9   9    2.52    0.78
   0  -9   9    1.21    0.67
  -1   9  -9    0.63    0.72
   1  -9   9    0.05    0.67
   1  -9   9    0.24    0.58
  -2   9  -9   -0.11    0.63
   2  -9   9   -0.15    0.67
   2  -9   9    1.24    0.64
   5   8  -9   -0.72    0.57
  -5  -8   9    0.31    0.71
  -5  -8   9    0.89    0.84
   4   8  -9    0.43    0.62
  -4  -8   9    1.02    0.77
  -4  -8   9    1.22    0.77
   3   8  -9    4.92    0.96
  -3  -8   9    6.65    1.01
  -3  -8   9    4.61    0.95
   2   8  -9   -0.30    0.59
  -2  -8   9    0.66    0.65
  -2  -8   9   -0.05    0.60
   1   8  -9   -0.36    0.60
  -1  -8   9    0.21    0.60
  -1  -8   9    0.32    0.57
   0   8  -9    0.46    0.66
   0  -8   9    1.17    0.64
   0  -8   9    0.02    0.57
  -1   8  -9    0.88    0.69
   1  -8   9    0.32    0.62
   1  -8   9    0.40    0.57
  -2   8  -9   -0.04    0.59
   2  -8   9   -0.97    0.60
   2  -8   9   -0.15    0.47
  -3   8  -9    0.30    0.65
   3  -8   9    0.25    0.51
   3  -8   9    0.21    0.56
  -4   8  -9   -0.75    0.57
   4  -8   9    0.63    0.60
   4  -8   9    0.84    0.53
   6   7  -9    0.32    0.69
  -6  -7   9   -0.45    0.62
   5   7  -9   -0.29    0.61
  -5  -7   9   -0.44    0.63
  -5  -7   9   -0.08    0.81
   4   7  -9    5.57    0.97
  -4  -7   9    6.26    0.93
  -4  -7   9    4.65    0.99
   3   7  -9    1.19    0.68
  -3  -7   9    0.01    0.67
  -3  -7   9    0.18    0.62
   2   7  -9    1.46    0.67
  -2  -7   9    1.27    0.66
  -2  -7   9    1.88    0.71
   1   7  -9    0.24    0.52
  -1  -7   9    0.38    0.61
  -1  -7   9    0.73    0.61
   0   7  -9   -0.98    0.49
   0  -7   9    0.40    0.56
   0  -7   9   -0.29    0.53
  -1   7  -9   -0.12    0.48
   1  -7   9    0.74    0.63
   1  -7   9    0.50    0.51
  -2   7  -9    4.42    0.78
   2  -7   9    2.97    0.67
   2  -7   9    3.39    0.78
  -3   7  -9    8.27    1.07
   3  -7   9    8.52    0.99
   3  -7   9    8.21    0.93
  -4   7  -9    0.02    0.59
   4  -7   9    0.31    0.52
   4  -7   9    0.50    0.49
  -5   7  -9    1.40    0.72
   5  -7   9    1.13    0.54
   5  -7   9    1.97    0.69
   6   6  -9   -0.11    0.56
   6   6  -9   -0.20    0.38
  -6  -6   9    0.33    0.65
   5   6  -9    1.15    0.66
   5   6  -9    0.12    0.38
  -5  -6   9    0.80    0.65
   4   6  -9    0.69    0.62
  -4  -6   9   -0.68    0.58
   3   6  -9   -0.51    0.45
  -3  -6   9    0.32    0.51
  -3  -6   9   -0.42    0.64
   2   6  -9    0.71    0.56
  -2  -6   9    0.97    0.60
  -2  -6   9    0.16    0.58
   1   6  -9    3.65    0.74
  -1  -6   9    2.14    0.72
  -1  -6   9    2.84    0.45
  -1  -6   9    2.55    0.67
   0   6  -9    3.18    0.72
   0  -6   9    3.24    0.67
   0  -6   9    2.95    0.67
   0  -6   9    3.32    0.44
  -1   6  -9    2.44    0.69
   1  -6   9    2.05    0.59
   1  -6   9    1.93    0.67
   1  -6   9    2.07    0.47
  -2   6  -9    0.04    0.51
   2  -6   9    0.35    0.47
   2  -6   9    0.56    0.54
  -3   6  -9    0.34    0.58
   3  -6   9   -0.18    0.54
   3  -6   9   -0.01    0.41
  -4   6  -9   -0.14    0.53
   4  -6   9    0.22    0.49
   4  -6   9    0.63    0.47
  -5   6  -9    0.31    0.48
   5  -6   9   -0.43    0.47
   5  -6   9   -0.34    0.39
  -6   6  -9    0.06    0.53
  -6   6  -9    0.41    0.59
   6  -6   9    0.43    0.55
   7   5  -9    0.47    0.48
   7   5  -9   -0.40    0.54
  -7  -5   9    0.39    0.64
   6   5  -9   -0.07    0.42
   6   5  -9    0.55    0.61
  -6  -5   9   -0.57    0.56
   5   5  -9    0.43    0.59
   5   5  -9    0.42    0.39
  -5  -5   9    0.43    0.61
   4   5  -9    0.61    0.56
   4   5  -9    1.30    0.43
  -4  -5   9    0.35    0.59
   3   5  -9   -0.14    0.50
  -3  -5   9    0.42    0.58
   2   5  -9    0.61    0.52
  -2  -5   9    0.67    0.54
   1   5  -9    0.26    0.47
  -1  -5   9   -0.12    0.50
  -1  -5   9    0.45    0.52
  -1  -5   9   -0.27    0.26
   0   5  -9    1.14    0.54
   0  -5   9    0.14    0.27
   0  -5   9    0.35    0.46
   0  -5   9   -0.06    0.48
  -1   5  -9    3.26    0.69
   1  -5   9    3.16    0.66
   1  -5   9    1.88    0.55
  -2   5  -9    0.19    0.49
   2  -5   9    0.53    0.58
   2  -5   9    0.22    0.43
  -3   5  -9    4.00    0.74
   3  -5   9    3.65    0.58
   3  -5   9    3.22    0.65
  -4   5  -9    0.39    0.50
   4  -5   9    0.27    0.49
   4  -5   9    0.53    0.40
  -5   5  -9    1.67    0.56
  -5   5  -9    0.50    0.57
   5  -5   9    0.77    0.55
   5  -5   9    1.28    0.45
  -6   5  -9   -0.12    0.55
  -6   5  -9   -0.57    0.50
   6  -5   9   -0.13    0.48
  -7   5  -9    0.47    0.59
  -7   5  -9    0.44    0.60
   7  -5   9    0.05    0.52
   7   4  -9    0.03    0.47
   7   4  -9    0.30    0.61
  -7  -4   9    0.84    0.63
   6   4  -9    0.06    0.45
   6   4  -9    0.36    0.55
  -6  -4   9   -0.07    0.56
   5   4  -9    0.54    0.42
   5   4  -9   -0.40    0.47
  -5  -4   9   -0.01    0.47
   4   4  -9    1.66    0.59
   4   4  -9    1.09    0.45
  -4  -4   9    0.77    0.53
   3   4  -9   -0.04    0.37
   3   4  -9   -0.33    0.44
  -3  -4   9    0.06    0.49
   2   4  -9    0.82    0.49
  -2  -4   9    0.93    0.52
   1   4  -9    1.22    0.52
  -1  -4   9    0.10    0.44
   0   4  -9   18.68    1.16
   0  -4   9   20.57    1.19
   0  -4   9   17.32    1.15
  -1   4  -9    0.39    0.46
   1  -4   9    0.46    0.47
   1  -4   9    0.38    0.45
  -2   4  -9    0.52    0.47
   2  -4   9    0.40    0.40
   2  -4   9    0.61    0.49
  -3   4  -9    6.75    0.83
   3  -4   9    5.66    0.79
   3  -4   9    6.32    0.65
  -4   4  -9    1.47    0.57
  -4   4  -9    1.98    0.58
   4  -4   9    2.11    0.43
   4  -4   9    1.72    0.51
  -5   4  -9   -0.24    0.44
  -5   4  -9   -0.15    0.50
   5  -4   9   -0.28    0.45
   5  -4   9    0.13    0.31
  -6   4  -9   -0.62    0.47
  -6   4  -9    1.19    0.60
   6  -4   9    0.51    0.50
  -7   4  -9   -0.33    0.45
  -7   4  -9   -0.37    0.47
   7  -4   9    0.58    0.56
  -8   4  -9    0.90    0.60
  -8   4  -9   -0.35    0.63
   8  -4   9    0.20    0.57
   7   3  -9    0.39    0.52
   7   3  -9    0.52    0.59
  -7  -3   9    0.57    0.60
   6   3  -9    0.08    0.44
   6   3  -9    0.02    0.49
  -6  -3   9    0.34    0.55
   5   3  -9    0.47    0.45
   5   3  -9    1.18    0.59
  -5  -3   9    0.59    0.53
   4   3  -9    0.64    0.44
   4   3  -9    0.99    0.51
  -4  -3   9   -0.05    0.47
   3   3  -9    0.07    0.39
   3   3  -9   -0.02    0.36
  -3  -3   9    0.43    0.45
   2   3  -9    0.57    0.44
  -2  -3   9   -0.19    0.41
   1   3  -9    7.53    0.79
  -1  -3   9    6.78    0.71
   0   3  -9   17.56    1.06
   0  -3   9   16.93    1.05
  -1   3  -9    0.32    0.40
   1  -3   9    0.02    0.40
   1  -3   9   -0.54    0.35
  -2   3  -9    0.34    0.40
   2  -3   9    0.05    0.35
   2  -3   9    0.13    0.39
  -3   3  -9   -0.51    0.36
  -3   3  -9   -0.13    0.39
   3  -3   9    0.09    0.30
   3  -3   9    0.37    0.42
  -4   3  -9    0.81    0.48
  -4   3  -9    1.00    0.53
   4  -3   9    0.03    0.42
   4  -3   9    0.58    0.30
  -5   3  -9    1.39    0.58
  -5   3  -9    1.50    0.53
   5  -3   9    1.59    0.34
   5  -3   9    1.17    0.46
  -6   3  -9    1.98    0.57
  -6   3  -9    1.77    0.58
   6  -3   9    2.56    0.56
  -7   3  -9    0.22    0.55
  -7   3  -9   -0.01    0.50
   7  -3   9    0.10    0.53
  -8   3  -9    1.21    0.64
  -8   3  -9    0.51    0.59
   8  -3   9    0.52    0.57
   7   2  -9    0.36    0.56
   7   2  -9    0.00    0.51
  -7  -2   9    0.12    0.58
   6   2  -9   -0.49    0.46
   6   2  -9   -0.16    0.46
  -6  -2   9    0.71    0.53
   5   2  -9    0.16    0.46
   5   2  -9    0.13    0.23
   5   2  -9   -0.03    0.43
  -5  -2   9    0.13    0.46
   4   2  -9    0.13    0.41
   4   2  -9    0.45    0.30
   4   2  -9    0.38    0.44
  -4  -2   9    0.51    0.45
   3   2  -9    1.72    0.49
   3   2  -9    0.90    0.45
  -3  -2   9    1.06    0.48
   2   2  -9   -0.10    0.34
   2   2  -9    0.22    0.41
  -2  -2   9   -0.16    0.39
   1   2  -9   -0.17    0.36
  -1  -2   9   -0.14    0.31
  -1  -2   9    0.37    0.39
   0   2  -9    0.29    0.37
   0  -2   9    0.47    0.39
   0  -2   9   -0.07    0.30
  -1   2  -9    0.59    0.40
  -1   2  -9    0.25    0.37
   1  -2   9    0.37    0.35
   1  -2   9    0.87    0.37
  -2   2  -9   13.33    0.89
  -2   2  -9   13.26    0.94
   2  -2   9   14.37    0.91
   2  -2   9   13.99    0.93
   2  -2   9   13.05    0.80
  -3   2  -9    0.87    0.44
  -3   2  -9    2.43    0.50
   3  -2   9    1.60    0.34
   3  -2   9    1.03    0.44
  -4   2  -9    4.04    0.60
  -4   2  -9    2.88    0.61
   4  -2   9    2.97    0.57
   4  -2   9    3.25    0.36
  -5   2  -9    0.29    0.47
  -5   2  -9   -0.10    0.42
   5  -2   9    0.10    0.40
  -6   2  -9   -0.12    0.46
  -6   2  -9   -0.26    0.50
   6  -2   9   -0.24    0.43
  -7   2  -9   -0.25    0.46
  -7   2  -9    0.09    0.54
   7  -2   9    0.49    0.45
  -8   2  -9   -0.13    0.55
  -8   2  -9    0.17    0.51
   8  -2   9    0.46    0.54
  -9   2  -9   -0.09    0.58
  -9   2  -9   -0.25    0.51
   9  -2   9   -0.05    0.53
   7   1  -9    0.51    0.59
   7   1  -9   -0.39    0.52
  -7  -1   9    0.39    0.54
   6   1  -9    0.05    0.48
   6   1  -9    0.13    0.46
  -6  -1   9    0.44    0.52
   5   1  -9   -0.56    0.43
   5   1  -9    0.33    0.43
  -5  -1   9   -0.03    0.42
   4   1  -9    0.50    0.42
   4   1  -9   -0.01    0.43
   4   1  -9    0.32    0.20
  -4  -1   9   -0.15    0.41
   3   1  -9    2.13    0.50
   3   1  -9    2.02    0.35
   3   1  -9    1.12    0.48
  -3  -1   9    2.24    0.57
  -3  -1   9    1.16    0.48
   2   1  -9   13.58    0.93
   2   1  -9   13.98    0.75
   2   1  -9   13.81    0.92
  -2  -1   9   12.60    0.89
  -2  -1   9   13.94    0.87
   1   1  -9    6.57    0.60
   1   1  -9    6.02    0.65
  -1  -1   9    5.51    0.65
  -1  -1   9    5.54    0.59
   0   1  -9   11.54    0.76
   0   1  -9   10.94    0.79
   0  -1   9   10.29    0.76
   0  -1   9   10.91    0.75
  -1   1  -9   31.67    1.35
  -1   1  -9   33.13    1.38
   1  -1   9   34.91    1.39
   1  -1   9   34.25    1.40
  -2   1  -9    1.04    0.47
  -2   1  -9    0.01    0.31
   2  -1   9    0.19    0.34
   2  -1   9    0.84    0.36
  -3   1  -9    0.03    0.32
  -3   1  -9   -0.38    0.39
   3  -1   9    0.34    0.36
   3  -1   9    0.10    0.31
   3  -1   9   -0.27    0.22
  -4   1  -9    5.82    0.63
  -4   1  -9    5.78    0.70
   4  -1   9    5.47    0.60
   4  -1   9    5.91    0.34
   4  -1   9    5.27    0.70
  -5   1  -9    1.47    0.52
  -5   1  -9    3.33    0.56
   5  -1   9    2.31    0.50
  -6   1  -9   -0.07    0.44
  -6   1  -9   -0.38    0.49
   6  -1   9    0.06    0.41
  -7   1  -9   -0.36    0.47
  -7   1  -9    0.28    0.47
   7  -1   9   -0.34    0.43
  -8   1  -9    0.27    0.53
  -8   1  -9    1.04    0.54
   8  -1   9   -1.09    0.41
  -9   1  -9    0.28    0.55
  -9   1  -9   -0.76    0.51
   9  -1   9    0.52    0.58
   7   0  -9    0.35    0.59
   7   0  -9   -0.12    0.52
  -7   0   9    0.27    0.57
   6   0  -9    2.53    0.68
   6   0  -9    2.08    0.60
  -6   0   9    2.02    0.63
   5   0  -9    4.07    0.67
   5   0  -9    4.77    0.81
  -5   0   9    4.63    0.70
   4   0  -9    1.00    0.44
   4   0  -9    0.33    0.45
  -4   0   9   -0.24    0.36
   3   0  -9   -0.25    0.34
   3   0  -9    0.08    0.43
   3   0  -9    0.22    0.21
  -3   0   9   -0.09    0.35
  -3   0   9    0.13    0.32
   2   0  -9    0.89    0.40
   2   0  -9    0.49    0.28
   2   0  -9    0.37    0.41
  -2   0   9    0.94    0.39
  -2   0   9    0.87    0.34
   1   0  -9    0.08    0.30
   1   0  -9    0.07    0.32
  -1   0   9    0.28    0.35
  -1   0   9    0.33    0.29
   0   0  -9    0.76    0.33
   0   0  -9    0.94    0.36
   0   0   9    0.44    0.33
   0   0   9    0.59    0.29
  -1   0  -9    0.11    0.30
  -1   0  -9    0.50    0.37
   1   0   9    0.55    0.31
   1   0   9    0.64    0.33
  -2   0  -9    9.30    0.64
  -2   0  -9    6.70    0.66
   2   0   9    8.07    0.66
   2   0   9    7.99    0.63
  -3   0  -9    1.28    0.48
  -3   0  -9    0.94    0.35
   3   0   9    0.90    0.35
   3   0   9    1.13    0.38
  -4   0  -9    8.82    0.85
  -4   0  -9    9.62    0.74
   4   0   9    9.74    0.76
   4   0   9    9.35    0.74
  -5   0  -9    0.64    0.39
  -5   0  -9    0.38    0.48
   5   0   9    0.43    0.35
   5   0   9    0.21    0.37
  -6   0  -9   -0.03    0.39
  -6   0  -9    0.11    0.45
   6   0   9    0.45    0.44
  -7   0  -9    4.62    0.72
  -7   0  -9    3.48    0.69
   7   0   9    2.86    0.63
  -8   0  -9    0.32    0.49
  -8   0  -9    0.63    0.57
   8   0   9    0.13    0.44
  -9   0  -9    0.00    0.49
  -9   0  -9    1.95    0.65
   9   0   9    1.27    0.59
   7  -1  -9    0.39    0.64
  -7   1   9    1.23    0.61
   6  -1  -9    0.24    0.47
   6  -1  -9    0.15    0.56
  -6   1   9    0.61    0.51
   5  -1  -9    2.17    0.66
   5  -1  -9    2.66    0.57
  -5   1   9    1.61    0.54
   4  -1  -9    6.83    0.72
  -4   1   9    6.61    0.73
  -4   1   9    6.27    0.69
   3  -1  -9    2.94    0.51
   3  -1  -9    2.57    0.21
   3  -1  -9    1.55    0.52
  -3   1   9    2.75    0.51
  -3   1   9    2.96    0.50
   2  -1  -9   -0.29    0.21
   2  -1  -9   -0.35    0.28
   2  -1  -9   -0.16    0.35
  -2   1   9   -0.28    0.30
   1  -1  -9    0.23    0.31
   1  -1  -9    0.40    0.28
   1  -1  -9    0.35    0.37
  -1   1   9    0.50    0.30
  -1   1   9    0.27    0.31
   0  -1  -9    2.19    0.41
   0  -1  -9    3.20    0.42
   0   1   9    2.15    0.39
   0   1   9    2.88    0.41
  -1  -1  -9    5.51    0.50
  -1  -1  -9    6.39    0.62
   1   1   9    6.44    0.55
   1   1   9    6.22    0.55
  -2  -1  -9    6.03    0.64
  -2  -1  -9    8.11    0.59
   2   1   9    6.59    0.59
   2   1   9    6.83    0.58
  -3  -1  -9   12.84    0.74
  -3  -1  -9   13.60    0.90
   3   1   9   13.10    0.77
   3   1   9   13.51    0.76
   3   1   9   12.80    0.58
  -4  -1  -9    1.73    0.39
  -4  -1  -9    2.20    0.57
   4   1   9    1.86    0.39
   4   1   9    2.66    0.45
  -5  -1  -9    0.05    0.47
  -5  -1  -9   -0.02    0.34
   5   1   9   -0.23    0.27
   5   1   9    0.20    0.33
  -6  -1  -9    5.11    0.77
  -6  -1  -9    5.71    0.68
   6   1   9    5.54    0.67
  -7  -1  -9    0.57    0.49
  -7  -1  -9    1.98    0.65
   7   1   9    0.99    0.48
  -8  -1  -9    0.36    0.47
  -8  -1  -9    0.22    0.53
   8   1   9    0.09    0.42
  -9  -1  -9    0.49    0.53
  -9  -1  -9   -0.36    0.54
   9   1   9    0.34    0.50
 -10  -1  -9    0.94    0.77
 -10  -1  -9    0.65    0.61
  10   1   9    0.84    0.62
   6  -2  -9    0.06    0.59
  -6   2   9   -0.33    0.45
   5  -2  -9    0.32    0.40
   5  -2  -9    0.59    0.60
  -5   2   9   -0.97    0.35
   4  -2  -9    1.14    0.58
   4  -2  -9    0.91    0.40
  -4   2   9    0.79    0.41
   3  -2  -9   -0.36    0.44
   3  -2  -9    0.48    0.34
  -3   2   9    0.43    0.34
  -3   2   9    0.45    0.36
   2  -2  -9    3.56    0.64
   2  -2  -9    2.19    0.41
   2  -2  -9    2.48    0.31
  -2   2   9    3.07    0.44
  -2   2   9    2.49    0.44
   1  -2  -9    1.10    0.31
   1  -2  -9    0.67    0.30
   1  -2  -9    0.57    0.40
  -1   2   9    0.71    0.32
  -1   2   9    0.39    0.27
   0  -2  -9    6.48    0.51
   0  -2  -9    7.12    0.59
   0   2   9    6.81    0.55
   0   2   9    6.59    0.54
  -1  -2  -9   30.41    1.27
  -1  -2  -9   31.95    1.14
  -1  -2  -9   32.69    1.14
   1   2   9   29.68    1.23
   1   2   9   31.90    1.19
   1   2   9   33.81    1.18
  -2  -2  -9    0.03    0.21
  -2  -2  -9    0.61    0.25
  -2  -2  -9    0.09    0.35
   2   2   9    0.37    0.26
   2   2   9    0.68    0.27
   2   2   9    0.19    0.25
  -3  -2  -9   -0.16    0.37
  -3  -2  -9   -0.05    0.24
   3   2   9    0.14    0.27
   3   2   9    0.29    0.27
   3   2   9    0.53    0.22
  -4  -2  -9    2.46    0.55
  -4  -2  -9    2.77    0.42
   4   2   9    1.82    0.35
   4   2   9    1.85    0.37
  -5  -2  -9    5.11    0.56
  -5  -2  -9    6.07    0.75
   5   2   9    5.15    0.58
   5   2   9    5.24    0.57
  -6  -2  -9    0.29    0.46
  -6  -2  -9    0.33    0.39
   6   2   9    0.53    0.36
   6   2   9    0.11    0.35
  -7  -2  -9    1.56    0.50
  -7  -2  -9    1.09    0.59
   7   2   9    1.33    0.48
  -8  -2  -9    5.71    0.90
  -8  -2  -9    4.01    0.69
   8   2   9    5.56    0.72
  -9  -2  -9    0.79    0.69
  -9  -2  -9    0.81    0.54
   9   2   9    0.43    0.51
 -10  -2  -9   -0.44    0.53
 -10  -2  -9   -0.23    0.66
  10   2   9    0.27    0.56
   6  -3  -9    0.85    0.73
  -6   3   9    0.52    0.52
   5  -3  -9   -0.60    0.55
  -5   3   9    0.07    0.40
   4  -3  -9    1.02    0.57
   4  -3  -9    0.83    0.39
  -4   3   9    1.83    0.48
   3  -3  -9    3.05    0.70
   3  -3  -9    4.23    0.51
  -3   3   9    2.81    0.48
  -3   3   9    3.27    0.50
   2  -3  -9   20.30    0.93
   2  -3  -9   22.27    1.26
  -2   3   9   18.40    0.95
  -2   3   9   21.35    0.97
   1  -3  -9    0.96    0.28
   1  -3  -9    0.73    0.44
   1  -3  -9    1.21    0.31
  -1   3   9    1.30    0.29
  -1   3   9    1.74    0.32
  -1   3   9    1.16    0.32
   0  -3  -9    0.83    0.22
   0  -3  -9    1.26    0.34
   0   3   9    1.15    0.33
   0   3   9    0.93    0.24
   0   3   9    1.28    0.30
  -1  -3  -9   10.91    0.76
  -1  -3  -9   10.76    0.51
   1   3   9    9.92    0.70
   1   3   9   11.49    0.75
   1   3   9   11.59    0.58
   1   3   9   11.43    0.59
  -2  -3  -9   22.00    0.81
  -2  -3  -9   22.95    1.10
   2   3   9   22.50    1.00
   2   3   9   21.14    0.86
   2   3   9   23.06    0.88
  -3  -3  -9    8.72    0.52
  -3  -3  -9    8.68    0.54
  -3  -3  -9    7.74    0.75
   3   3   9    9.13    0.56
   3   3   9    8.76    0.56
   3   3   9    9.19    0.56
  -4  -3  -9    8.37    0.57
  -4  -3  -9    8.05    0.81
   4   3   9    8.36    0.60
   4   3   9    7.61    0.45
   4   3   9    8.04    0.58
  -5  -3  -9    5.75    0.76
  -5  -3  -9    4.51    0.51
   5   3   9    5.54    0.55
   5   3   9    5.32    0.55
  -6  -3  -9    0.75    0.38
  -6  -3  -9    0.45    0.53
   6   3   9   -0.17    0.32
   6   3   9    0.37    0.34
  -7  -3  -9   -0.47    0.49
  -7  -3  -9   -0.10    0.39
   7   3   9    0.33    0.35
   7   3   9    0.32    0.39
  -8  -3  -9    0.12    0.61
  -8  -3  -9    0.53    0.48
   8   3   9    0.06    0.43
  -9  -3  -9    0.11    0.49
  -9  -3  -9   -0.11    0.64
   9   3   9   -0.11    0.43
 -10  -3  -9   -0.24    0.56
 -10  -3  -9   -0.33    0.65
  10   3   9   -0.09    0.53
   6  -4  -9    1.13    0.80
  -6   4   9   -0.38    0.47
   5  -4  -9   -0.19    0.62
  -5   4   9   -0.64    0.40
   4  -4  -9    0.26    0.60
  -4   4   9   -0.03    0.36
   3  -4  -9    0.40    0.30
   3  -4  -9    1.29    0.62
  -3   4   9    0.54    0.36
   2  -4  -9    5.92    0.78
   2  -4  -9    5.71    0.59
  -2   4   9    4.91    0.42
  -2   4   9    4.44    0.49
  -2   4   9    4.85    0.51
   1  -4  -9    2.15    0.58
   1  -4  -9    1.25    0.31
  -1   4   9    1.34    0.27
  -1   4   9    1.02    0.30
  -1   4   9    1.08    0.31
   0  -4  -9    6.51    0.32
   0  -4  -9    6.96    0.60
   0  -4  -9    6.06    0.34
   0   4   9    6.83    0.47
   0   4   9    6.13    0.42
   0   4   9    6.39    0.55
  -1  -4  -9   -0.17    0.31
   1   4   9    0.00    0.18
   1   4   9    0.09    0.17
  -2  -4  -9    1.23    0.47
   2   4   9    2.34    0.43
   2   4   9    2.03    0.25
   2   4   9    2.03    0.25
  -3  -4  -9    0.43    0.17
  -3  -4  -9    0.22    0.42
  -3  -4  -9    0.50    0.22
   3   4   9    0.32    0.22
   3   4   9    0.08    0.20
   3   4   9    0.05    0.27
  -4  -4  -9    5.16    0.68
   4   4   9    5.73    0.47
   4   4   9    6.13    0.49
   4   4   9    6.10    0.48
  -5  -4  -9    0.29    0.27
  -5  -4  -9    0.03    0.41
   5   4   9    0.27    0.25
   5   4   9   -0.23    0.25
  -6  -4  -9   -0.24    0.44
  -6  -4  -9   -0.12    0.30
   6   4   9   -0.22    0.29
   6   4   9   -0.01    0.27
  -7  -4  -9    0.20    0.39
  -7  -4  -9    1.11    0.61
   7   4   9    0.34    0.39
   7   4   9    0.66    0.46
  -8  -4  -9    2.25    0.77
  -8  -4  -9    2.30    0.55
   8   4   9    2.40    0.56
  -9  -4  -9   -0.27    0.63
  -9  -4  -9    0.10    0.47
   9   4   9    0.12    0.46
 -10  -4  -9    0.02    0.69
 -10  -4  -9    0.58    0.61
  10   4   9   -0.77    0.46
   5  -5  -9    0.25    0.70
  -5   5   9    0.83    0.47
   4  -5  -9    0.39    0.65
  -4   5   9    0.06    0.38
   3  -5  -9   -0.32    0.53
  -3   5   9   -0.08    0.31
   2  -5  -9   -0.95    0.44
  -2   5   9   -0.10    0.22
  -2   5   9    0.50    0.33
  -2   5   9   -0.13    0.28
   1  -5  -9    1.65    0.19
[truncated: 84,454 more chars]
