# Supplementary material for: 1,3,2,5-Diazadiborinine featuring nucleophilic and electrophilic boron centres
Source: Nat Commun. 2015 Jun 15;6:7340. doi: 10.1038/ncomms8340 (PMC4490389; doi:10.1038/ncomms8340)
Supplement: Supplementary Data 2 — Crystallographic information for compound 4 [file ncomms8340-s3.cif]

data_global
_audit_creation_method                  'APEX2 v2014.9-0'

_publ_requested_journal                 ?

_publ_contact_author_name               ?
_publ_contact_author_address            
;
;
_publ_contact_author_email              ?
_publ_contact_author_fax                ?
_publ_contact_author_phone              ?

_publ_section_title                     
;
;
_publ_section_abstract                  
;
;
_publ_section_references                
;
;
_publ_section_comment                   
;
;

data_I
_chemical_name_systematic               ?
_chemical_name_common                   ?
_chemical_formula_moiety                ?
_chemical_formula_sum                   'C22 H26 B2 N2 O2'
_chemical_formula_iupac                 ?
_chemical_formula_weight                372.07

_chemical_melting_point                 ?

_space_group_crystal_system             orthorhombic
_space_group_name_H-M_alt               'P b c n'
_space_group_name_Hall                  '-P 2n 2ab'
loop_
    _space_group_symop_operation_xyz
    'x, y, z'
    '-x+1/2, -y+1/2, z+1/2'
    '-x, y, -z+1/2'
    'x+1/2, -y+1/2, -z'
    '-x, -y, -z'
    'x-1/2, y-1/2, -z-1/2'
    'x, -y, z-1/2'
    '-x-1/2, y-1/2, z'

_cell_length_a                          9.3775(15)
_cell_length_b                          22.196(4)
_cell_length_c                          9.4320(15)
_cell_angle_alpha                       90
_cell_angle_beta                        90
_cell_angle_gamma                       90
_cell_volume                            1963.2(5)
_cell_formula_units_Z                   4
_cell_measurement_reflns_used           4210
_cell_measurement_theta_min             2.8342
_cell_measurement_theta_max             27.2856
_cell_measurement_temperature           103.(2)

_exptl_crystal_description              plate
_exptl_crystal_colour                   colourless
_exptl_crystal_size_max                 0.420
_exptl_crystal_size_mid                 0.400
_exptl_crystal_size_min                 0.040
_exptl_crystal_density_diffrn           1.259
_exptl_crystal_density_meas             ?
_exptl_crystal_density_method           'not measured'
_exptl_crystal_F_000                    792

_exptl_absorpt_coefficient_mu           0.079
_exptl_absorpt_correction_type          multi-scan
_exptl_absorpt_process_details          'SADABS V2014/4 (Bruker AXS Inc.)'
_exptl_absorpt_correction_T_min         0.45
_exptl_absorpt_correction_T_max         1.00

_exptl_special_details                  
;
; 

_diffrn_ambient_temperature             103.(2)

_diffrn_source                          'fine-focus sealed tube'
_diffrn_source_type                     ?

_diffrn_radiation_type                  MoK\a
_diffrn_radiation_wavelength            0.71073
_diffrn_radiation_monochromator         'graphite'
_diffrn_measurement_device_type         'CCD area detector'
_diffrn_measurement_method              'phi and omega scans'
_diffrn_detector_area_resol_mean        8.3333
_diffrn_reflns_number                   2451
_diffrn_reflns_av_R_equivalents         0.0939
_diffrn_reflns_av_unetI/netI            0.3080
_diffrn_reflns_theta_min                2.36
_diffrn_reflns_theta_max                28.32
_diffrn_reflns_theta_full               28.32
_diffrn_measured_fraction_theta_max     0.997
_diffrn_measured_fraction_theta_full    0.997
_diffrn_reflns_limit_h_min              0
_diffrn_reflns_limit_h_max              12
_diffrn_reflns_limit_k_min              0
_diffrn_reflns_limit_k_max              29
_diffrn_reflns_limit_l_min              0
_diffrn_reflns_limit_l_max              12

_refine_special_details                 'Refined as a 2-component twin.'

_reflns_number_total                    2451
_reflns_number_gt                       1153
_reflns_threshold_expression            'I > 2\s(I)'

_refine_ls_structure_factor_coef        Fsqd
_refine_ls_matrix_type                  full
_refine_ls_R_factor_all                 0.1309
_refine_ls_R_factor_gt                  0.0672
_refine_ls_wR_factor_gt                 0.1783
_refine_ls_wR_factor_ref                0.2035
_refine_ls_goodness_of_fit_ref          0.848
_refine_ls_restrained_S_all             0.786
_refine_ls_number_reflns                2451
_refine_ls_number_parameters            190
_refine_ls_number_restraints            443
_refine_ls_number_constraints           ?
_refine_ls_hydrogen_treatment           constr
_refine_ls_weighting_scheme             calc
_refine_ls_weighting_details            
    'w=1/[\s^2^(Fo^2^)] where P=(Fo^2^+2Fc^2^)/3'

_atom_sites_solution_hydrogens          geom
_atom_sites_solution_primary            ?
_atom_sites_solution_secondary          ?

_refine_ls_shift/su_max                 0.000
_refine_ls_shift/su_mean                0.000
_refine_diff_density_max                0.323
_refine_diff_density_min                -0.237
_refine_ls_extinction_method            none
_refine_ls_extinction_coef              ?

loop_
    _atom_type_symbol
    _atom_type_description
    _atom_type_scat_dispersion_real
    _atom_type_scat_dispersion_imag
    _atom_type_scat_source
    C C 0.0033 0.0016 'International Tables Vol C Tables 4.2.6.8 and 6.1.1.4'
    H H 0.0000 0.0000 'International Tables Vol C Tables 4.2.6.8 and 6.1.1.4'
    B B 0.0013 0.0007 'International Tables Vol C Tables 4.2.6.8 and 6.1.1.4'
    N N 0.0061 0.0033 'International Tables Vol C Tables 4.2.6.8 and 6.1.1.4'
    O O 0.0106 0.0060 'International Tables Vol C Tables 4.2.6.8 and 6.1.1.4'

_computing_data_collection              'APEX2 (Bruker AXS Inc., 2014)'
_computing_cell_refinement              'SAINT V8.34A (Bruker AXS Inc., 2013)'
_computing_data_reduction               'SAINT V8.34A (Bruker AXS Inc., 2013)'
_computing_structure_solution           ?
_computing_structure_refinement         'SHELXL-2014/6 (Sheldrick, 2014)'
_computing_molecular_graphics           'XP (Bruker AXS Inc., 2014)'
_computing_publication_material         'APEX2 (Bruker AXS Inc., 2014)'

loop_
    _atom_site_type_symbol
    _atom_site_label
    _atom_site_fract_x
    _atom_site_fract_y
    _atom_site_fract_z
    _atom_site_U_iso_or_equiv
    _atom_site_adp_type
    _atom_site_calc_flag
    _atom_site_refinement_flags_adp
    _atom_site_refinement_flags_occupancy
    _atom_site_refinement_flags_posn
    _atom_site_occupancy
    _atom_site_disorder_assembly
    _atom_site_disorder_group
    B B1 0.5 0.68125(18) 0.75 0.0221(9) Uani d TU P S 1.0 A .
    B B2 0.5 0.81764(17) 0.75 0.0185(9) Uani d TU P S 1.0 B .
    C C1 0.5 0.61030(15) 0.75 0.0223(8) Uani d TU P DS 1.0 . .
    C C2 0.3934(14) 0.5771(5) 0.8177(15) 0.019(2) Uani d U P D 0.41(3) A 1
    H H2 0.3183 0.5979 0.8642 0.023 Uiso calc U P R 0.41(3) A 1
    C C3 0.3941(15) 0.5149(5) 0.8190(15) 0.026(2) Uani d U P D 0.41(3) A 1
    H H3 0.3209 0.4938 0.8678 0.032 Uiso calc U P R 0.41(3) A 1
    C C2A 0.4317(13) 0.5762(3) 0.8564(11) 0.0247(18) Uani d U P D 0.59(3) A 2
    H H2A 0.3841 0.5968 0.931 0.03 Uiso calc U P R 0.59(3) A 2
    C C3A 0.4315(13) 0.5139(4) 0.8562(12) 0.030(2) Uani d U P D 0.59(3) A 2
    H H3A 0.3839 0.4925 0.9295 0.036 Uiso calc U P R 0.59(3) A 2
    C C4 0.5 0.48277(16) 0.75 0.0310(9) Uani d TU P DS 1.0 . .
    H H4 0.5 0.44 0.75 0.037 Uiso calc U P R 1.0 A 1
    C C5 0.5899(3) 0.72031(11) 0.6590(2) 0.0210(5) Uani d U . . 1.0 . .
    C C6 0.7254(8) 0.7489(3) 0.4699(6) 0.0266(13) Uani d U P D 0.511(7) B 1
    H H6A 0.6659 0.7488 0.3832 0.032 Uiso calc U P R 0.511(7) B 1
    H H6B 0.8269 0.7457 0.4418 0.032 Uiso calc U P R 0.511(7) B 1
    C C7 0.7002(11) 0.8058(4) 0.5552(10) 0.0216(19) Uani d U P D 0.511(7) B 1
    C C8 0.6515(7) 0.8565(3) 0.4589(6) 0.0306(16) Uani d U P D 0.511(7) B 1
    H H8A 0.5546 0.8481 0.4251 0.046 Uiso calc U P R 0.511(7) B 1
    H H8B 0.7162 0.8595 0.3776 0.046 Uiso calc U P R 0.511(7) B 1
    H H8C 0.652 0.8945 0.5116 0.046 Uiso calc U P R 0.511(7) B 1
    C C9 0.8324(6) 0.8240(3) 0.6383(6) 0.0298(15) Uani d U P D 0.511(7) B 1
    H H9A 0.8107 0.8592 0.6971 0.045 Uiso calc U P R 0.511(7) B 1
    H H9B 0.9096 0.8339 0.5722 0.045 Uiso calc U P R 0.511(7) B 1
    H H9C 0.8621 0.7904 0.6992 0.045 Uiso calc U P R 0.511(7) B 1
    C C6A 0.7790(7) 0.7472(3) 0.5224(7) 0.0266(14) Uani d U P D 0.489(7) B 2
    H H6A1 0.806 0.7438 0.4212 0.032 Uiso calc U P R 0.489(7) B 2
    H H6A2 0.8667 0.7467 0.5807 0.032 Uiso calc U P R 0.489(7) B 2
    C C7A 0.6950(11) 0.8043(5) 0.5483(11) 0.023(2) Uani d U P D 0.489(7) B 2
    C C8A 0.6088(6) 0.8228(3) 0.4191(6) 0.0285(16) Uani d U P D 0.489(7) B 2
    H H8A1 0.5488 0.789 0.3887 0.043 Uiso calc U P R 0.489(7) B 2
    H H8A2 0.6736 0.834 0.3421 0.043 Uiso calc U P R 0.489(7) B 2
    H H8A3 0.5482 0.8573 0.4433 0.043 Uiso calc U P R 0.489(7) B 2
    C C9A 0.7932(7) 0.8544(3) 0.5976(6) 0.0289(16) Uani d U P D 0.489(7) B 2
    H H9A1 0.7412 0.8926 0.5977 0.043 Uiso calc U P R 0.489(7) B 2
    H H9A2 0.875 0.8573 0.5332 0.043 Uiso calc U P R 0.489(7) B 2
    H H9A3 0.8271 0.8455 0.6937 0.043 Uiso calc U P R 0.489(7) B 2
    C C10 0.5 0.88835(15) 0.75 0.0215(8) Uani d TU P S 1.0 . .
    C C11 0.5916(3) 0.92093(11) 0.8372(2) 0.0271(6) Uani d U . . 1.0 . .
    H H11 0.655 0.8999 0.8983 0.033 Uiso calc U . R 1.0 . .
    C C12 0.5922(3) 0.98333(12) 0.8368(3) 0.0378(7) Uani d U . . 1.0 . .
    H H12 0.6562 1.0047 0.8964 0.045 Uiso calc U . R 1.0 . .
    C C13 0.5 1.01432(17) 0.75 0.0433(11) Uani d TU P S 1.0 . .
    H H13 0.5 1.0571 0.75 0.052 Uiso calc U P R 1.0 . .
    N N1 0.5907(2) 0.78221(9) 0.65880(18) 0.0205(5) Uani d U . D 1.0 . .
    O O1 0.68609(18) 0.69922(7) 0.56220(15) 0.0247(5) Uani d U . D 1.0 . .

loop_
    _atom_site_aniso_label
    _atom_site_aniso_U_11
    _atom_site_aniso_U_22
    _atom_site_aniso_U_33
    _atom_site_aniso_U_12
    _atom_site_aniso_U_13
    _atom_site_aniso_U_23
    B1 0.018(2) 0.035(2) 0.0131(18) 0 -0.0038(15) 0
    B2 0.015(2) 0.029(2) 0.0113(17) 0 -0.0031(14) 0
    C1 0.016(2) 0.0327(18) 0.0181(16) 0 -0.0022(14) 0
    C2 0.012(4) 0.037(3) 0.009(4) -0.002(3) -0.002(3) 0.001(3)
    C3 0.021(5) 0.037(3) 0.021(5) -0.005(3) 0.001(4) 0.003(3)
    C2A 0.023(4) 0.037(2) 0.014(3) -0.002(2) 0.004(3) -0.001(2)
    C3A 0.026(5) 0.036(3) 0.029(4) -0.005(3) 0.006(3) 0.004(2)
    C4 0.028(2) 0.029(2) 0.036(2) 0 0.0035(17) 0
    C5 0.0147(13) 0.0362(13) 0.0121(10) 0.0013(10) -0.0029(10) -0.0023(9)
    C6 0.028(3) 0.033(2) 0.019(2) -0.002(2) 0.006(2) 0.004(2)
    C7 0.019(4) 0.032(3) 0.014(3) 0.000(3) 0.004(3) 0.000(3)
    C8 0.034(4) 0.039(3) 0.019(2) 0.002(3) 0.011(2) 0.006(2)
    C9 0.023(3) 0.041(4) 0.025(3) -0.005(3) 0.002(2) -0.001(2)
    C6A 0.024(3) 0.034(3) 0.022(3) -0.005(2) 0.005(2) 0.000(2)
    C7A 0.017(4) 0.036(3) 0.017(4) -0.002(3) 0.004(3) 0.001(3)
    C8A 0.028(3) 0.039(4) 0.019(2) 0.000(3) 0.005(2) 0.002(2)
    C9A 0.024(3) 0.039(3) 0.023(3) -0.008(3) 0.010(2) 0.000(2)
    C10 0.022(2) 0.0305(19) 0.0125(15) 0 0.0003(14) 0
    C11 0.0233(16) 0.0379(15) 0.0202(11) -0.0001(11) -0.0013(12) -0.0014(10)
    C12 0.046(2) 0.0377(16) 0.0301(14) -0.0078(13) 0.0011(14) -0.0075(12)
    C13 0.062(3) 0.030(2) 0.038(2) 0 0.001(2) 0
    N1 0.0168(12) 0.0303(11) 0.0145(9) -0.0012(8) 0.0015(9) 0.0016(8)
    O1 0.0216(10) 0.0344(9) 0.0181(8) 0.0005(8) 0.0102(8) -0.0007(7)

_geom_special_details                   
;
All esds (except the esd in the dihedral angle between two l.s. planes)
are estimated using the full covariance matrix.  The cell esds are taken
into account individually in the estimation of esds in distances, angles
and torsion angles; correlations between esds in cell parameters are only
used when they are defined by crystal symmetry.  An approximate (isotropic)
treatment of cell esds is used for estimating esds involving l.s. planes.
;

loop_
    _geom_bond_atom_site_label_1
    _geom_bond_atom_site_label_2
    _geom_bond_site_symmetry_2
    _geom_bond_distance
    _geom_bond_publ_flag
    B1 C5 . 1.483(3) ?
    B1 C5 3_656 1.483(3) ?
    B1 C1 . 1.575(5) ?
    B2 N1 . 1.443(3) ?
    B2 N1 3_656 1.443(3) ?
    B2 C10 . 1.570(5) ?
    C1 C2 . 1.396(8) ?
    C1 C2 3_656 1.396(8) ?
    C1 C2A 3_656 1.411(6) ?
    C1 C2A . 1.411(6) ?
    C2 C3 . 1.382(10) ?
    C3 C4 . 1.384(9) ?
    C2A C3A . 1.382(7) ?
    C3A C4 . 1.376(7) ?
    C4 C3A 3_656 1.376(7) ?
    C4 C3 3_656 1.384(9) ?
    C5 O1 . 1.366(3) ?
    C5 N1 . 1.374(3) ?
    C6 O1 . 1.452(6) ?
    C6 C7 . 1.517(10) ?
    C7 N1 . 1.512(9) ?
    C7 C8 . 1.515(10) ?
    C7 C9 . 1.521(10) ?
    C6A O1 . 1.426(6) ?
    C6A C7A . 1.511(11) ?
    C7A N1 . 1.511(10) ?
    C7A C9A . 1.517(10) ?
    C7A C8A . 1.519(10) ?
    C10 C11 . 1.392(3) ?
    C10 C11 3_656 1.392(3) ?
    C11 C12 . 1.385(3) ?
    C12 C13 . 1.375(3) ?
    C13 C12 3_656 1.375(3) ?

loop_
    _geom_angle_atom_site_label_1
    _geom_angle_atom_site_label_2
    _geom_angle_atom_site_label_3
    _geom_angle_site_symmetry_1
    _geom_angle_site_symmetry_3
    _geom_angle
    _geom_angle_publ_flag
    C5 B1 C5 . 3_656 108.4(3) ?
    C5 B1 C1 . . 125.78(15) ?
    C5 B1 C1 3_656 . 125.78(15) ?
    N1 B2 N1 . 3_656 114.0(3) ?
    N1 B2 C10 . . 123.02(15) ?
    N1 B2 C10 3_656 . 123.03(15) ?
    C2 C1 C2 . 3_656 116.3(10) ?
    C2A C1 C2A 3_656 . 115.1(7) ?
    C2 C1 B1 . . 121.8(5) ?
    C2 C1 B1 3_656 . 121.8(5) ?
    C2A C1 B1 3_656 . 122.5(3) ?
    C2A C1 B1 . . 122.5(3) ?
    C3 C2 C1 . . 121.9(10) ?
    C2 C3 C4 . . 120.9(10) ?
    C3A C2A C1 . . 122.4(7) ?
    C4 C3A C2A . . 120.2(7) ?
    C3A C4 C3A . 3_656 119.7(8) ?
    C3 C4 C3 3_656 . 118.1(11) ?
    O1 C5 N1 . . 109.76(19) ?
    O1 C5 B1 . . 124.2(2) ?
    N1 C5 B1 . . 126.1(2) ?
    O1 C6 C7 . . 106.0(5) ?
    N1 C7 C8 . . 116.1(7) ?
    N1 C7 C6 . . 99.2(6) ?
    C8 C7 C6 . . 110.3(7) ?
    N1 C7 C9 . . 108.2(6) ?
    C8 C7 C9 . . 111.0(7) ?
    C6 C7 C9 . . 111.5(7) ?
    O1 C6A C7A . . 105.4(5) ?
    N1 C7A C6A . . 100.2(6) ?
    N1 C7A C9A . . 114.8(7) ?
    C6A C7A C9A . . 110.3(7) ?
    N1 C7A C8A . . 107.3(7) ?
    C6A C7A C8A . . 112.0(8) ?
    C9A C7A C8A . . 111.8(7) ?
    C11 C10 C11 . 3_656 117.4(3) ?
    C11 C10 B2 . . 121.29(16) ?
    C11 C10 B2 3_656 . 121.30(16) ?
    C12 C11 C10 . . 121.3(3) ?
    C13 C12 C11 . . 120.0(3) ?
    C12 C13 C12 . 3_656 119.9(4) ?
    C5 N1 B2 . . 122.7(2) ?
    C5 N1 C7A . . 109.2(4) ?
    B2 N1 C7A . . 128.0(5) ?
    C5 N1 C7 . . 110.6(4) ?
    B2 N1 C7 . . 126.6(4) ?
    C5 O1 C6A . . 108.9(3) ?
    C5 O1 C6 . . 107.9(3) ?

_shelx_res_file                         
;
TITL rei177_0m in Pbcn
CELL 0.71073   9.37750  22.19600   9.43200  90.0000  90.0000  90.0000
ZERR    4.00   0.00150   0.00360   0.00150   0.0000   0.0000   0.0000
LATT 1
SYMM 1/2-X, 1/2-Y, 1/2+Z
SYMM -X, Y, 1/2-Z
SYMM 1/2+X, 1/2-Y, -Z
SFAC C  H  B  N  O
UNIT 88  104  8  8  8
omit 0 2 0
omit 3 1 4
L.S. 12
ACTA
BOND
FMAP 2
PLAN 5
sadi o1 c6 o1 c6a
sadi n1 c7 n1 c7a
SIZE 0.040 0.400 0.420
sadi c1 c2 c1 c2a c4 c3 c4 c3a c2 c3 c2a c3a
rigu
simu 0.02
TEMP -170
WGHT    0.000000
FVAR       0.17712   0.51073   0.41262
B1    3    0.500000    0.681254    0.750000    10.50000    0.01818    0.03503 =
         0.01315    0.00000   -0.00376    0.00000
B2    3    0.500000    0.817639    0.750000    10.50000    0.01466    0.02948 =
         0.01130    0.00000   -0.00308    0.00000
C1    1    0.500000    0.610302    0.750000    10.50000    0.01609    0.03269 =
         0.01806    0.00000   -0.00224    0.00000
PART 1  31.00
C2    1    0.393418    0.577135    0.817696    31.00000    0.01197    0.03652 =
         0.00945    0.00096   -0.00174   -0.00167
AFIX  43
H2    2    0.318272    0.597949    0.864211    31.00000   -1.20000
AFIX   0
C3    1    0.394126    0.514863    0.818963    31.00000    0.02136    0.03687 =
         0.02119    0.00268    0.00140   -0.00474
AFIX  43
H3    2    0.320925    0.493794    0.867848    31.00000   -1.20000
PART 2  -31.00
AFIX   0
C2A   1    0.431707    0.576177    0.856437   -31.00000    0.02337    0.03681 =
         0.01401   -0.00067    0.00402   -0.00202
AFIX  43
H2A   2    0.384135    0.596760    0.931012   -31.00000   -1.20000
AFIX   0
C3A   1    0.431501    0.513913    0.856153   -31.00000    0.02594    0.03603 =
         0.02919    0.00358    0.00601   -0.00490
AFIX  43
H3A   2    0.383908    0.492549    0.929490   -31.00000   -1.20000
PART 0
AFIX   0
C4    1    0.500000    0.482767    0.750000    10.50000    0.02788    0.02919 =
         0.03581    0.00000    0.00352    0.00000
AFIX  43
H4    2    0.500000    0.439967    0.750001    10.50000   -1.20000
AFIX   0
C5    1    0.589879    0.720314    0.658973    11.00000    0.01467    0.03619 =
         0.01213   -0.00229   -0.00287    0.00128
PART 1  21.00
C6    1    0.725432    0.748894    0.469926    21.00000    0.02794    0.03279 =
         0.01903    0.00351    0.00634   -0.00202
AFIX  23
H6A   2    0.665906    0.748842    0.383240    21.00000   -1.20000
H6B   2    0.826874    0.745736    0.441823    21.00000   -1.20000
AFIX   0
C7    1    0.700210    0.805850    0.555156    21.00000    0.01873    0.03245 =
         0.01352    0.00013    0.00381    0.00047
C8    1    0.651453    0.856464    0.458869    21.00000    0.03425    0.03867 =
         0.01897    0.00582    0.01094    0.00218
AFIX 137
H8A   2    0.554625    0.848076    0.425131    21.00000   -1.50000
H8B   2    0.716195    0.859539    0.377629    21.00000   -1.50000
H8C   2    0.652005    0.894514    0.511573    21.00000   -1.50000
AFIX   0
C9    1    0.832394    0.823955    0.638302    21.00000    0.02286    0.04135 =
         0.02523   -0.00109    0.00230   -0.00472
AFIX 137
H9A   2    0.810698    0.859195    0.697065    21.00000   -1.50000
H9B   2    0.909552    0.833887    0.572238    21.00000   -1.50000
H9C   2    0.862106    0.790450    0.699179    21.00000   -1.50000
PART 2  -21.00
AFIX   0
same c6 > C9
C6A   1    0.778959    0.747208    0.522385   -21.00000    0.02392    0.03373 =
         0.02219    0.00033    0.00541   -0.00508
AFIX  23
H6A1  2    0.805960    0.743805    0.421231   -21.00000   -1.20000
H6A2  2    0.866728    0.746705    0.580702   -21.00000   -1.20000
AFIX   0
C7A   1    0.694962    0.804272    0.548278   -21.00000    0.01696    0.03568 =
         0.01655    0.00075    0.00382   -0.00239
C8A   1    0.608762    0.822797    0.419142   -21.00000    0.02765    0.03905 =
         0.01883    0.00185    0.00503   -0.00028
AFIX 137
H8A1  2    0.548842    0.789021    0.388667   -21.00000   -1.50000
H8A2  2    0.673628    0.834048    0.342100   -21.00000   -1.50000
H8A3  2    0.548188    0.857277    0.443323   -21.00000   -1.50000
AFIX   0
C9A   1    0.793248    0.854360    0.597572   -21.00000    0.02429    0.03908 =
         0.02339   -0.00041    0.01023   -0.00752
AFIX 137
H9A1  2    0.741203    0.892647    0.597719   -21.00000   -1.50000
H9A2  2    0.874974    0.857262    0.533177   -21.00000   -1.50000
H9A3  2    0.827058    0.845525    0.693663   -21.00000   -1.50000
PART 0
AFIX   0
C10   1    0.500000    0.888353    0.750000    10.50000    0.02151    0.03046 =
         0.01248    0.00000    0.00026    0.00000
C11   1    0.591600    0.920926    0.837217    11.00000    0.02331    0.03793 =
         0.02020   -0.00141   -0.00128   -0.00014
AFIX  43
H11   2    0.655023    0.899933    0.898275    11.00000   -1.20000
AFIX   0
C12   1    0.592155    0.983325    0.836788    11.00000    0.04565    0.03771 =
         0.03008   -0.00748    0.00114   -0.00782
AFIX  43
H12   2    0.656198    1.004704    0.896450    11.00000   -1.20000
AFIX   0
C13   1    0.500000    1.014319    0.750000    10.50000    0.06229    0.02993 =
         0.03758    0.00000    0.00127    0.00000
AFIX  43
H13   2    0.499998    1.057119    0.750000    10.50000   -1.20000
AFIX   0
N1    4    0.590739    0.782207    0.658799    11.00000    0.01682    0.03033 =
         0.01447    0.00160    0.00152   -0.00121
O1    5    0.686087    0.699216    0.562200    11.00000    0.02160    0.03440 =
         0.01813   -0.00071    0.01016    0.00055
HKLF 4

REM  rei177_0m in Pbcn
REM R1 =  0.0672 for    1153 Fo > 4sig(Fo)  and  0.1309 for all    2451 data
REM    190 parameters refined using    443 restraints

END

WGHT      0.0000      0.0000

REM Highest difference peak  0.323,  deepest hole -0.237,  1-sigma level  0.045
Q1    1   0.5000  0.6465  0.7500  10.50000  0.05    0.32
Q2    1   0.4916  0.7055  0.6758  11.00000  0.05    0.25
Q3    1   0.5000  0.8535  0.7500  10.50000  0.05    0.24
Q4    1   0.5886  0.7008  0.7371  11.00000  0.05    0.22
Q5    1   0.5192  0.7928  0.6636  11.00000  0.05    0.22
;
_shelx_res_checksum                     11027

_shelx_hkl_file                         
;
   2   0   0  166.72   83.44
   3   0   0    0.40    0.55
   4   0   0   47.75 1454.68
   5   0   0    2.42    2.16
   6   0   0    2.33    2.30
   7   0   0    0.57    1.92
   8   0   0    1.21    1.35
   9   0   0    3.31    1.83
  10   0   0  150.94   76.99
  11   0   0    1.61    3.23
  12   0   0   29.99   16.48
   1   1   0    0.45    0.14
   2   1   0    0.09    0.22
   3   1   0    0.16    0.17
   4   1   0    0.46    0.36
   5   1   0   19.00    5.81
   6   1   0    0.81    0.73
   7   1   0    2.81    1.01
   8   1   0    0.62    0.81
   9   1   0    3.36    1.11
  10   1   0   15.57    4.17
  11   1   0    1.93    1.45
  12   1   0    4.34    2.53
   0   2   0    0.00    0.02
   1   2   0    0.03    0.04
   2   2   0  585.25  135.02
   3   2   0    0.17    0.26
   4   2   0    0.30    0.22
   5   2   0    3.64    0.97
   6   2   0    6.53    1.84
   7   2   0    3.66    1.33
   8   2   0   15.38    3.39
   9   2   0    0.54    0.90
  10   2   0   10.78    4.05
  11   2   0    0.82    1.36
  12   2   0    1.13    7.17
   0   3   0    0.03    0.05
   1   3   0    7.27    0.85
   2   3   0    0.14    0.17
   3   3   0   21.19    6.35
   4   3   0    0.34    0.31
   5   3   0   20.80    3.69
   6   3   0    1.35    0.48
   7   3   0    2.88    1.20
   8   3   0    2.23    1.19
   9   3   0    2.40    1.12
  10   3   0    3.08    1.54
  11   3   0    1.72    1.83
  12   3   0    0.78    1.75
   0   4   0  446.82   75.17
   1   4   0    0.07    0.13
   2   4   0    1.56    0.31
   3   4   0    0.06    0.22
   4   4   0   13.95    2.77
   5   4   0    0.71    0.37
   6   4   0   71.10   12.25
   7   4   0    1.40    0.95
   8   4   0    5.29    1.74
   9   4   0    1.37    0.96
  10   4   0    5.49    2.03
  11   4   0    0.70    2.53
  12   4   0    0.63    1.81
   0   5   0    0.28    0.22
   1   5   0    0.25    0.13
   2   5   0    0.53    0.16
   3   5   0   19.49    3.91
   4   5   0    0.42    0.27
   5   5   0    9.48    2.11
   6   5   0    0.55    0.42
   7   5   0    1.79    0.80
   8   5   0    0.64    0.94
   9   5   0    6.95    2.78
  10   5   0    0.77    2.25
  11   5   0    1.30    1.81
  12   5   0    0.33    1.65
   0   6   0   80.68   15.15
   1   6   0    0.11    0.13
   2   6   0    0.95    0.25
   3   6   0    0.35    0.27
   4   6   0    1.78    0.42
   5   6   0    0.09    0.30
   6   6   0   73.63   16.76
   7   6   0    0.50    0.63
   8   6   0    0.65    0.91
   9   6   0    1.12    1.46
  10   6   0    0.15    1.44
  11   6   0    0.00    2.04
  12   6   0    0.19    1.18
   0   7   0    0.12    0.27
   1   7   0    0.83    0.21
   2   7   0    0.26    0.22
   3   7   0    3.18    0.68
   4   7   0    0.46    0.26
   5   7   0    1.24    0.40
   6   7   0    0.36    0.52
   7   7   0    5.31    1.34
   8   7   0    0.36    0.65
   9   7   0    3.86    3.37
  10   7   0    0.52    2.60
  11   7   0    0.18    1.61
  12   7   0    0.38    1.21
   0   8   0    0.36    0.40
   1   8   0    0.18    0.18
   2   8   0    9.54    1.39
   3   8   0    1.08    0.42
   4   8   0   22.04    3.93
   5   8   0    0.37    0.34
   6   8   0    6.88    1.65
   7   8   0    0.06    0.60
   8   8   0   18.25    4.29
   9   8   0    0.40    2.18
  10   8   0    5.40    4.14
  11   8   0    0.36    1.07
  12   8   0    0.58    1.27
   0   9   0    0.13    0.31
   1   9   0    0.54    0.23
   2   9   0    0.08    0.23
   3   9   0    0.62    0.30
   4   9   0    0.06    0.34
   5   9   0    0.81    0.40
   6   9   0    0.16    0.47
   7   9   0    0.64    0.73
   8   9   0    0.51    0.80
   9   9   0    1.15    1.27
  10   9   0    5.31  290.80
  11   9   0    0.65    1.48
   0  10   0  382.51   86.32
   1  10   0    0.20    0.23
   2  10   0   60.47    9.25
   3  10   0    0.49    0.30
   4  10   0    2.19    0.57
   5  10   0    0.67    0.38
   6  10   0    6.64    1.50
   7  10   0    0.05    1.45
   8  10   0    2.46    1.32
   9  10   0    0.00    1.51
  10  10   0   25.63   32.13
  11  10   0    0.07    4.84
   0  11   0    0.23    0.36
   1  11   0    1.02    0.31
   2  11   0    0.16    0.20
   3  11   0    0.30    0.29
   4  11   0    0.15    0.32
   5  11   0    0.65    0.44
   6  11   0    0.32    0.53
   7  11   0    2.23    1.48
   8  11   0    0.49    0.65
   9  11   0    6.16    1.84
  10  11   0    1.32    1.53
  11  11   0    0.04    5.14
   0  12   0   22.19    5.16
   1  12   0    0.07    0.23
   2  12   0    4.25    0.73
   3  12   0    0.09    0.26
   4  12   0    0.14    0.34
   5  12   0    0.13    0.42
   6  12   0    8.62    1.68
   7  12   0    0.28    0.80
   8  12   0    5.22    1.36
   9  12   0    1.03    0.98
  10  12   0    1.28    1.50
  11  12   0    0.49    1.49
   0  13   0    0.00    0.38
   1  13   0    0.24    0.27
   2  13   0    0.09    0.19
   3  13   0    1.75    0.43
   4  13   0    0.19    0.32
   5  13   0    0.13    0.45
   6  13   0    0.18    0.58
   7  13   0    2.34    0.89
   8  13   0    0.23    0.63
   9  13   0    1.64    1.07
  10  13   0    0.13    1.30
  11  13   0    0.71    2.30
   0  14   0   32.58    7.52
   1  14   0    0.17    0.29
   2  14   0    5.96    1.02
   3  14   0    0.11    0.28
   4  14   0   67.51   11.48
   5  14   0    0.20    0.48
   6  14   0   56.21   12.78
   7  14   0    0.62    0.71
   8  14   0   16.52    4.00
   9  14   0    0.36    0.91
  10  14   0    0.27    1.43
  11  14   0    0.79    2.65
   0  15   0    0.21    0.50
   1  15   0    0.38    0.25
   2  15   0    0.13    0.24
   3  15   0    2.32    0.52
   4  15   0    0.40    0.41
   5  15   0    0.19    0.59
   6  15   0    0.25    0.63
   7  15   0    0.90    0.76
   8  15   0    0.42    0.71
   9  15   0    0.08    0.86
  10  15   0    0.00    1.94
   0  16   0    4.82    1.13
   1  16   0    0.18    0.25
   2  16   0   12.11    1.69
   3  16   0    0.02    0.32
   4  16   0   33.11    5.26
   5  16   0    0.31    0.53
   6  16   0   21.96    5.02
   7  16   0    0.22    0.63
   8  16   0    0.18    0.92
   9  16   0    1.01    1.06
  10  16   0    0.43    2.19
   0  17   0    0.10    0.45
   1  17   0    0.09    0.27
   2  17   0    0.20    0.29
   3  17   0    0.62    0.38
   4  17   0    0.27    0.46
   5  17   0    5.04    1.14
   6  17   0    0.23    0.61
   7  17   0    0.28    0.69
   8  17   0    0.86    1.44
   9  17   0    1.55    1.14
  10  17   0    0.36    2.30
   0  18   0   22.62    4.54
   1  18   0    0.03    0.28
   2  18   0   41.72    5.94
   3  18   0    0.32    0.38
   4  18   0    0.75    0.49
   5  18   0    0.25    0.55
   6  18   0    1.19    0.79
   7  18   0    0.14    0.65
   8  18   0    6.37    3.00
   9  18   0    0.46    1.20
   0  19   0    0.38    0.53
   1  19   0    0.09    0.32
   2  19   0    0.18    0.42
   3  19   0    1.94    0.62
   4  19   0    0.06    0.46
   5  19   0    0.29    0.58
   6  19   0    0.24    0.68
   7  19   0    0.09    0.70
   8  19   0    0.00    1.27
   9  19   0    0.27    1.20
   0  20   0    1.57    0.70
   1  20   0    0.10    0.39
   2  20   0   55.71    8.69
   3  20   0    0.22    0.44
   4  20   0   15.47    2.58
   5  20   0    0.21    0.53
   6  20   0   17.12    4.08
   7  20   0    0.07    0.70
   8  20   0    4.97    8.50
   9  20   0    0.14    1.20
   0  21   0    0.07    0.54
   1  21   0    0.09    0.42
   2  21   0    0.38    0.48
   3  21   0    0.11    0.45
   4  21   0    0.03    0.46
   5  21   0    1.37    0.70
   6  21   0    0.00    0.78
   7  21   0    0.49    0.79
   8  21   0    0.16    3.79
   0  22   0    9.19    2.42
   1  22   0    0.07    0.45
   2  22   0    0.67    0.52
   3  22   0    0.34    0.49
   4  22   0    3.68    0.92
   5  22   0    0.18    0.59
   6  22   0    0.27    0.72
   7  22   0    0.23    0.88
   8  22   0    0.37    4.67
   0  23   0    0.46    1.03
   1  23   0    0.40    0.52
   2  23   0    0.02    0.45
   3  23   0    0.35    0.51
   4  23   0    0.23    0.51
   5  23   0    0.21    0.67
   6  23   0    0.24    0.75
   7  23   0    0.00    0.87
   0  24   0    4.86    2.12
   1  24   0    0.05    0.58
   2  24   0    5.31    1.15
   3  24   0    0.24    0.51
   4  24   0    1.72    0.70
   5  24   0    0.04    0.67
   6  24   0    7.42    2.19
   7  24   0    0.17    1.89
   0  25   0    0.10    1.86
   1  25   0    0.18    0.65
   2  25   0    0.05    0.60
   3  25   0    0.79    0.60
   4  25   0    0.16    0.61
   5  25   0    0.29    0.78
   6  25   0    0.27    0.95
   0  26   0    0.38    2.04
   1  26   0    0.12    0.70
   2  26   0    0.38    0.76
   3  26   0    0.18    0.65
   4  26   0    0.21    0.65
   5  26   0    0.19    0.92
   0  27   0    1.32    2.42
   1  27   0    0.35    0.78
   2  27   0    0.11    0.77
   3  27   0    0.51    0.87
   4  27   0    0.32    0.82
   5  27   0    0.28    0.97
   0  28   0    1.83    2.76
   1  28   0    0.05    0.95
   2  28   0    0.90    0.92
   3  28   0    0.24    0.89
   0  29   0    0.32    2.47
   1  29   0    0.12    1.06
   2  29   0    0.08    0.85
   0   0   1    0.03    0.03
   1   0   1    0.53    0.11
   2   0   1    5.34    1.72
   3   0   1    0.83    1.24
   4   0   1    4.06    2.83
   5   0   1    3.21    2.60
   6   0   1    0.50    0.94
   7   0   1    0.39    0.87
   8   0   1    0.79    0.71
   9   0   1    2.74    1.16
  10   0   1    1.29    1.07
  11   0   1    8.49    2.71
  12   0   1    2.33    1.53
   0   1   1    0.10    0.03
   1   1   1  578.25   52.25
   2   1   1  301.64   42.95
   3   1   1   31.10    5.44
   4   1   1    9.44    3.12
   5   1   1   12.03    2.29
   6   1   1    6.79    1.11
   7   1   1    5.21    0.97
   8   1   1    7.47    1.22
   9   1   1   17.18    2.42
  10   1   1    5.67    1.11
  11   1   1   35.54    5.47
  12   1   1    6.82    1.47
   0   2   1    6.91    0.90
   1   2   1   26.46    1.98
   2   2   1    8.37    1.03
   3   2   1   15.94    2.01
   4   2   1    0.23    0.35
   5   2   1    3.48    0.76
   6   2   1    0.39    0.44
   7   2   1    1.34    0.54
   8   2   1    2.24    0.69
   9   2   1    3.35    0.87
  10   2   1    2.35    0.88
  11   2   1    3.26    0.99
  12   2   1    1.84    1.02
   0   3   1    0.08    0.07
   1   3   1   26.19    2.63
   2   3   1   83.98    8.62
   3   3   1    7.02    0.89
   4   3   1    2.22    0.36
   5   3   1    2.62    0.44
   6   3   1    2.65    0.63
   7   3   1    3.29    0.74
   8   3   1   13.00    1.95
   9   3   1    1.98    0.73
  10   3   1    2.94    0.94
  11   3   1    0.94    0.82
  12   3   1    5.27    1.60
   0   4   1    0.73    0.18
   1   4   1   97.68   10.00
   2   4   1    0.84    0.14
   3   4   1   97.54   11.91
   4   4   1    0.19    0.19
   5   4   1    2.92    0.42
   6   4   1    0.25    0.26
   7   4   1   10.97    1.75
   8   4   1    1.54    0.62
   9   4   1    2.12    0.80
  10   4   1    0.80    0.70
  11   4   1    0.55    0.91
  12   4   1    0.60    1.04
   0   5   1    0.13    0.16
   1   5   1   90.49    8.19
   2   5   1    0.18    0.10
   3   5   1  108.11   16.00
   4   5   1    3.74    0.49
   5   5   1  127.51   19.70
   6   5   1    1.74    0.38
   7   5   1   39.92    5.60
   8   5   1    1.84    0.71
   9   5   1    0.94    0.70
  10   5   1    0.43    0.96
  11   5   1    1.85    1.08
  12   5   1    0.35    0.87
   0   6   1    0.18    0.16
   1   6   1   54.58    4.99
   2   6   1    3.13    0.37
   3   6   1    0.55    0.16
   4   6   1    1.82    0.29
   5   6   1    0.91    0.26
   6   6   1    0.36    0.23
   7   6   1    1.76    0.52
   8   6   1    0.98    0.62
   9   6   1    0.58    0.68
  10   6   1    0.34    0.93
  11   6   1    0.81    0.80
  12   6   1    1.30    1.03
   0   7   1    0.21    0.19
   1   7   1   35.49    3.50
   2   7   1   21.14    2.12
   3   7   1   11.18    1.21
   4   7   1   23.18    3.35
   5   7   1    0.57    0.22
   6   7   1    6.86    0.92
   7   7   1    6.66    1.00
   8   7   1    0.22    0.41
   9   7   1    0.46    0.72
  10   7   1    0.23    0.81
  11   7   1    1.23    0.96
  12   7   1    1.26    1.02
   0   8   1    0.80    0.22
   1   8   1   68.48    6.49
   2   8   1    3.31    0.42
   3   8   1    0.13    0.16
   4   8   1    2.23    0.33
   5   8   1    6.24    0.81
   6   8   1    3.60    0.58
   7   8   1    2.48    0.57
   8   8   1    0.20    0.48
   9   8   1    0.89    0.76
  10   8   1    0.27    0.84
  11   8   1    0.10    0.83
  12   8   1    0.78  146.48
   0   9   1    0.31    0.22
   1   9   1  110.62   10.47
   2   9   1   50.04    5.13
   3   9   1    0.38    0.17
   4   9   1   36.60    3.99
   5   9   1   25.01    3.34
   6   9   1   19.79    2.54
   7   9   1    0.05    0.36
   8   9   1    4.50    0.94
   9   9   1    6.92    1.37
  10   9   1    1.47    1.01
  11   9   1    5.04    1.62
   0  10   1    1.14    0.28
   1  10   1    2.03    0.27
   2  10   1    1.68    0.28
   3  10   1    0.29    0.18
   4  10   1    0.57    0.21
   5  10   1    0.91    0.33
   6  10   1    1.41    0.39
   7  10   1    0.20    0.42
   8  10   1    0.99    0.58
   9  10   1    0.86    0.71
  10  10   1    0.53    0.88
  11  10   1    0.62    0.97
   0  11   1    0.15    0.21
   1  11   1   44.81    4.13
   2  11   1   39.43    4.04
   3  11   1   13.12    1.42
   4  11   1   21.40    2.34
   5  11   1    0.53    0.29
   6  11   1   11.48    1.86
   7  11   1    2.05    0.56
   8  11   1    2.09    0.66
   9  11   1    0.99    0.69
  10  11   1    3.37    1.29
  11  11   1    4.20    1.69
   0  12   1    0.11    0.21
   1  12   1    5.58    0.58
   2  12   1    0.64    0.19
   3  12   1    1.47    0.28
   4  12   1    0.28    0.23
   5  12   1    0.51    0.28
   6  12   1    0.12    0.38
   7  12   1    0.28    0.40
   8  12   1    0.61    0.59
   9  12   1    0.46    0.56
  10  12   1    0.40    1.04
  11  12   1    0.43    0.92
   0  13   1    0.07    0.22
   1  13   1    0.28    0.17
   2  13   1   23.63    2.37
   3  13   1    3.39    0.47
   4  13   1    1.51    0.32
   5  13   1    0.23    0.32
   6  13   1    0.07    0.36
   7  13   1    1.04    0.48
   8  13   1    0.65    0.61
   9  13   1    0.47    0.60
  10  13   1    3.01    1.08
  11  13   1    0.55    0.99
   0  14   1    1.07    0.33
   1  14   1    1.00    0.23
   2  14   1    0.86    0.24
   3  14   1    8.47    0.97
   4  14   1    0.37    0.29
   5  14   1    4.88    0.76
   6  14   1    0.51    0.42
   7  14   1    4.76    0.89
   8  14   1    0.32    0.60
   9  14   1    0.49    0.60
  10  14   1    0.95    0.85
   0  15   1    0.15    0.27
   1  15   1   12.78    1.25
   2  15   1    2.77    0.40
   3  15   1   38.91    4.19
   4  15   1    4.96    0.67
   5  15   1  148.87   17.14
   6  15   1    0.90    0.44
   7  15   1   44.45    7.17
   8  15   1    0.27    0.48
   9  15   1    1.47    0.73
  10  15   1    0.68    0.81
   0  16   1    0.23    0.30
   1  16   1    4.26    0.51
   2  16   1    0.58    0.23
   3  16   1   14.58    1.50
   4  16   1    0.15    0.30
   5  16   1    0.43    0.33
   6  16   1    1.89    0.54
   7  16   1    0.57    0.50
   8  16   1    0.46    0.56
   9  16   1    2.45    0.85
  10  16   1    1.84    0.97
   0  17   1    0.10    0.30
   1  17   1    0.11    0.21
   2  17   1    0.22    0.24
   3  17   1    6.52    0.80
   4  17   1   14.31    1.58
   5  17   1    3.42    0.57
   6  17   1    6.17    0.98
   7  17   1    3.43    0.76
   8  17   1    2.63    0.76
   9  17   1    1.76    0.78
  10  17   1    0.06    0.72
   0  18   1    0.05    0.34
   1  18   1    0.50    0.26
   2  18   1    0.56    0.28
   3  18   1    4.38    0.62
   4  18   1    0.41    0.31
   5  18   1    3.20    0.56
   6  18   1    1.96    0.55
   7  18   1    1.46    0.66
   8  18   1    0.17    0.56
   9  18   1    0.64    0.80
   0  19   1    0.10    0.36
   1  19   1   11.29    1.13
   2  19   1    0.85    0.32
   3  19   1    0.41    0.30
   4  19   1   20.10    2.18
   5  19   1   17.08    2.21
   6  19   1    2.72    0.62
   7  19   1    4.27    0.94
   8  19   1    2.77    0.84
   9  19   1    2.99    1.10
   0  20   1    0.12    0.40
   1  20   1    1.09    0.34
   2  20   1    0.08    0.28
   3  20   1    0.14    0.30
   4  20   1    0.34    0.32
   5  20   1    0.17    0.36
   6  20   1    0.10    0.41
   7  20   1    0.32    0.61
   8  20   1    0.10    0.58
   9  20   1    0.24    0.82
   0  21   1    0.11    0.42
   1  21   1    2.00    0.42
   2  21   1    0.59    0.32
   3  21   1    2.82    0.51
   4  21   1    6.89    0.88
   5  21   1    0.24    0.39
   6  21   1    2.49    0.68
   7  21   1    0.33    0.60
   8  21   1    0.74    0.82
   0  22   1    0.39    0.48
   1  22   1    0.10    0.28
   2  22   1    0.30    0.32
   3  22   1    0.28    0.32
   4  22   1    0.29    0.33
   5  22   1    0.11    0.40
   6  22   1    0.16    0.47
   7  22   1    0.23    0.57
   8  22   1    0.26    0.77
   0  23   1    0.17    0.58
   1  23   1    0.13    0.32
   2  23   1    0.16    0.32
   3  23   1    0.25    0.33
   4  23   1    0.57    0.37
   5  23   1    0.08    0.42
   6  23   1    0.43    0.57
   7  23   1    0.32    0.65
   0  24   1    0.16    0.60
   1  24   1    1.69    0.54
   2  24   1    0.37    0.35
   3  24   1    0.07    0.33
   4  24   1    0.22    0.37
   5  24   1    0.56    0.49
   6  24   1    0.08    0.53
   7  24   1    0.10    0.59
   0  25   1    0.17    0.72
   1  25   1    1.25    0.55
   2  25   1    0.58    0.44
   3  25   1    2.85    0.57
   4  25   1    0.90    0.48
   5  25   1    7.96    1.25
   6  25   1    0.19    0.54
   0  26   1    0.22    0.77
   1  26   1    4.29    0.95
   2  26   1    0.26    0.45
   3  26   1    0.31    0.47
   4  26   1    0.34    0.49
   5  26   1    0.15    0.50
   0  27   1    0.10    0.77
   1  27   1    0.27    0.53
   2  27   1    0.12    0.49
   3  27   1    3.21    0.79
   4  27   1    4.32    1.05
   5  27   1    0.32    0.80
   0  28   1    0.17    0.98
   1  28   1    0.18    0.55
   2  28   1    0.20    0.59
   3  28   1    3.31    0.97
   0  29   1    0.28    1.04
   1  29   1   10.99    1.83
   2  29   1    0.03    0.59
   0   0   2  121.71   24.03
   1   0   2  311.70   38.40
   2   0   2 1443.32  202.18
   3   0   2    8.21    1.62
   4   0   2   13.36    3.71
   5   0   2    4.68    1.13
   6   0   2    0.68    0.70
   7   0   2    6.18    1.82
   8   0   2   62.60   10.95
   9   0   2   33.89    6.05
  10   0   2   20.78    3.91
  11   0   2    1.35    1.10
  12   0   2   26.88    6.74
   0   1   2    0.07    0.14
   1   1   2    5.31    0.65
   2   1   2  644.03   71.46
   3   1   2    2.74    0.53
   4   1   2   40.51    4.36
   5   1   2    1.95    0.47
   6   1   2    0.49    0.34
   7   1   2    2.20    0.61
   8   1   2   16.43    2.23
   9   1   2    5.45    0.86
  10   1   2    5.41    0.97
  11   1   2    0.94    0.65
  12   1   2    2.97    1.29
   0   2   2  676.28   89.16
   1   2   2  224.44   20.91
   2   2   2   42.53    4.31
   3   2   2   31.88    3.42
   4   2   2   21.57    2.48
   5   2   2    1.46    0.37
   6   2   2    3.82    0.63
   7   2   2    1.26    0.53
   8   2   2    2.81    0.69
   9   2   2   29.77    3.66
  10   2   2    4.41    0.88
  11   2   2    1.01    0.72
  12   2   2    1.40    1.24
   0   3   2    0.11    0.19
   1   3   2    7.84    0.76
   2   3   2    0.18    0.11
   3   3   2    2.18    0.36
   4   3   2  104.11   11.66
   5   3   2    1.33    0.26
   6   3   2    1.89    0.47
   7   3   2    1.12    0.50
   8   3   2    7.13    1.14
   9   3   2    3.37    0.78
  10   3   2    0.14    0.55
  11   3   2    0.77    0.69
  12   3   2    0.49    1.04
   0   4   2    1.62    0.35
   1   4   2   15.24    1.47
   2   4   2   58.27    5.92
   3   4   2   75.06    7.39
   4   4   2   62.76    7.87
   5   4   2    1.08    0.24
   6   4   2    6.70    0.85
   7   4   2    5.05    0.97
   8   4   2    0.83    0.57
   9   4   2    5.73    1.02
  10   4   2    0.77    0.70
  11   4   2    0.36    0.79
  12   4   2    0.59    0.92
   0   5   2    0.48    0.24
   1   5   2    0.72    0.15
   2   5   2   21.52    2.00
   3   5   2    2.50    0.36
   4   5   2    6.71    0.79
   5   5   2    0.79    0.25
   6   5   2    0.30    0.25
   7   5   2    1.95    0.71
   8   5   2    2.60    0.89
   9   5   2    2.35    0.74
  10   5   2    1.39    0.83
  11   5   2    0.94    0.93
  12   5   2    0.40    0.96
   0   6   2    0.84    0.26
   1   6   2   11.02    1.10
   2   6   2    1.03    0.18
   3   6   2   42.90    4.54
   4   6   2   53.07    5.69
   5   6   2    2.46    0.44
   6   6   2    2.06    0.39
   7   6   2   12.78    1.86
   8   6   2   11.64    2.97
   9   6   2    1.05    0.67
  10   6   2    1.01    0.86
  11   6   2    0.29    0.95
  12   6   2    0.53    0.94
   0   7   2    0.07    0.22
   1   7   2    4.06    0.42
   2   7   2    3.16    0.38
   3   7   2    6.43    0.72
   4   7   2    1.04    0.23
   5   7   2    0.22    0.22
   6   7   2    0.46    0.30
   7   7   2    2.37    0.62
   8   7   2    1.05    0.82
   9   7   2    1.91    1.02
  10   7   2    1.80    0.86
  11   7   2    0.38    0.95
  12   7   2    0.00  116.98
   0   8   2   10.08    1.64
   1   8   2   41.53    3.97
   2   8   2    4.43    0.56
   3   8   2    8.55    1.03
   4   8   2    0.40    0.16
   5   8   2    4.39    0.56
   6   8   2   11.57    1.67
   7   8   2   14.57    2.46
   8   8   2    5.08    1.03
   9   8   2    1.94    0.98
  10   8   2    4.16    1.25
  11   8   2    0.43    0.98
   0   9   2    0.22    0.28
   1   9   2    3.54    0.41
   2   9   2    0.21    0.15
   3   9   2    0.92    0.26
   4   9   2    0.44    0.23
   5   9   2    0.47    0.22
   6   9   2    0.57    0.34
   7   9   2    0.68    0.53
   8   9   2    0.39    0.69
   9   9   2    0.92    0.77
  10   9   2    0.13    0.73
  11   9   2    0.67    0.99
   0  10   2   58.85    9.11
   1  10   2   45.17    4.29
   2  10   2   61.00    6.05
   3  10   2    0.41    0.23
   4  10   2   14.62    1.78
   5  10   2    0.61    0.25
   6  10   2    2.10    0.50
   7  10   2    3.10    0.76
   8  10   2   24.88    3.96
   9  10   2    3.52    1.08
  10  10   2    0.46    1.69
  11  10   2    0.20    0.97
   0  11   2    0.33    0.26
   1  11   2    0.63    0.19
   2  11   2   54.03    5.59
   3  11   2    0.25    0.21
   4  11   2   13.52    1.67
   5  11   2    0.37    0.27
   6  11   2    2.79    0.57
   7  11   2    0.50    0.54
   8  11   2    1.10    0.58
   9  11   2    1.50    0.82
  10  11   2    2.79    2.35
  11  11   2    0.42    1.02
   0  12   2    4.95    0.84
   1  12   2   29.45    3.01
   2  12   2    0.31    0.19
   3  12   2    5.45    0.74
   4  12   2    1.44    0.36
   5  12   2    0.31    0.28
   6  12   2    6.27    1.14
   7  12   2    3.30    0.86
   8  12   2    3.38    0.82
   9  12   2    8.87    1.87
  10  12   2    1.39    1.24
  11  12   2    0.70    1.04
   0  13   2    0.26    0.28
   1  13   2    0.53    0.20
   2  13   2   24.95    2.55
   3  13   2    1.07    0.32
   4  13   2   12.21    1.60
   5  13   2    0.28    0.32
   6  13   2    0.39    0.39
   7  13   2    1.30    0.64
   8  13   2    6.62    1.32
   9  13   2    1.16    0.80
  10  13   2    0.29    1.09
  11  13   2    1.03    1.23
   0  14   2    4.56    0.80
   1  14   2   12.05    1.18
   2  14   2    7.82    0.88
   3  14   2   16.44    2.06
   4  14   2   14.96    1.77
   5  14   2    4.18    0.70
   6  14   2   43.90    6.73
   7  14   2    5.74    1.19
   8  14   2    3.76    0.95
   9  14   2    5.94    1.41
  10  14   2    0.04    0.78
   0  15   2    0.14    0.30
   1  15   2    1.05    0.26
   2  15   2    2.92    0.42
   3  15   2    0.39    0.30
   4  15   2    0.43    0.34
   5  15   2    0.81    0.37
   6  15   2    1.17    0.48
   7  15   2    0.37    0.64
   8  15   2    0.47    0.60
   9  15   2    0.15    0.62
  10  15   2    0.50    1.12
   0  16   2   12.92    1.96
   1  16   2    0.39    0.23
   2  16   2   17.15    1.73
   3  16   2   11.01    1.29
   4  16   2    1.94    0.45
   5  16   2    1.55    0.46
   6  16   2    7.13    1.28
   7  16   2    8.63    1.77
   8  16   2    3.20    0.92
   9  16   2    1.31    0.77
  10  16   2    0.64    1.03
   0  17   2    0.12    0.35
   1  17   2    0.66    0.26
   2  17   2    1.80    0.38
   3  17   2    1.69    0.40
   4  17   2    0.63    0.34
   5  17   2    0.27    0.35
   6  17   2    0.56    0.53
   7  17   2    1.47    0.68
   8  17   2    0.55    0.61
   9  17   2    0.35    0.62
  10  17   2    0.08    0.94
   0  18   2   42.40    6.07
   1  18   2    0.08    0.24
   2  18   2    6.18    0.77
   3  18   2   20.28    2.28
   4  18   2    4.27    0.66
   5  18   2    0.60    0.39
   6  18   2    3.08    0.72
   7  18   2   10.68    1.75
   8  18   2    0.77    0.65
   9  18   2    0.34    0.65
   0  19   2    0.20    0.39
   1  19   2    0.56    0.31
   2  19   2   10.32    1.16
   3  19   2    0.93    0.35
   4  19   2    9.67    1.18
   5  19   2    0.17    0.42
   6  19   2    2.07    0.70
   7  19   2    0.52    0.63
   8  19   2    3.25    0.91
   9  19   2    0.12    0.66
   0  20   2   59.88    8.48
   1  20   2    0.98    0.37
   2  20   2    1.91    0.42
   3  20   2    5.66    0.77
   4  20   2    0.17    0.35
   5  20   2    0.43    0.45
   6  20   2    0.11    0.48
   7  20   2    1.58    0.70
   8  20   2    0.16    0.59
   9  20   2    0.19    2.84
   0  21   2    0.25    0.57
   1  21   2    0.15    0.31
   2  21   2    1.42    0.42
   3  21   2    0.91    0.37
   4  21   2    2.35    0.58
   5  21   2    0.08    0.40
   6  21   2    0.25    0.53
   7  21   2    0.16    0.61
   8  21   2    0.93    0.72
   0  22   2    0.29    0.59
   1  22   2    0.17    0.34
   2  22   2    6.79    0.88
   3  22   2    0.45    0.37
   4  22   2    0.35    0.41
   5  22   2    0.26    0.44
   6  22   2    0.08    0.54
   7  22   2    0.60    0.63
   8  22   2    0.82    0.70
   0  23   2    0.11    0.58
   1  23   2    0.18    0.37
   2  23   2    0.14    0.34
   3  23   2    0.16    0.39
   4  23   2    0.11    0.42
   5  23   2    0.06    0.44
   6  23   2    0.23    0.58
   7  23   2    0.13    0.59
   0  24   2    5.25    1.31
   1  24   2    0.32    0.41
   2  24   2    2.43    0.66
   3  24   2    0.35    0.44
   4  24   2    8.17    1.18
   5  24   2    0.30    0.47
   6  24   2    1.44    0.71
   7  24   2    0.21    0.95
   0  25   2    0.22    0.62
   1  25   2    0.52    0.47
   2  25   2    0.09    0.45
   3  25   2    0.14    0.42
   4  25   2    0.25    0.47
   5  25   2    0.15    0.54
   6  25   2    0.21    0.69
   0  26   2    0.04    0.73
   1  26   2    0.41    0.49
   2  26   2    0.33    0.51
   3  26   2    0.90    0.56
   4  26   2    0.16    0.51
   5  26   2    0.34    0.50
   0  27   2    0.00    0.73
   1  27   2    0.01    0.53
   2  27   2    0.01    0.50
   3  27   2    0.70    0.65
   4  27   2    0.31    0.62
   0  28   2    0.60    0.91
   1  28   2    0.12    0.58
   2  28   2    0.27    0.59
   3  28   2    2.61    0.89
   0  29   2    0.24    0.87
   1  29   2    0.36    0.63
   0   0   3    1.54    0.47
   1   0   3    0.15    0.17
   2   0   3    1.12    0.34
   3   0   3    3.73    1.17
   4   0   3    5.68  182.87
   5   0   3    0.42    0.71
   6   0   3    1.53    0.91
   7   0   3    2.47    1.53
   8   0   3    3.00    1.16
   9   0   3    2.72    0.99
  10   0   3    0.07    0.76
  11   0   3    0.42    0.93
  12   0   3    0.32    3.47
   0   1   3    0.82    0.30
   1   1   3   32.58    3.26
   2   1   3    8.04    0.81
   3   1   3   96.52   10.33
   4   1   3  142.23   15.94
   5   1   3    0.81    0.24
   6   1   3    7.87    1.24
   7   1   3   24.67    3.65
   8   1   3   20.55    3.14
   9   1   3   17.44    2.29
  10   1   3    0.40    0.53
  11   1   3    1.10    0.89
  12   1   3    0.69    1.55
   0   2   3    8.67    1.11
   1   2   3   17.43    1.54
   2   2   3    7.60    0.78
   3   2   3   72.69    7.50
   4   2   3   12.12    1.48
   5   2   3    3.54    0.49
   6   2   3    1.59    0.51
   7   2   3   10.13    1.67
   8   2   3    2.48    0.80
   9   2   3    3.94    0.90
  10   2   3    0.60    0.55
  11   2   3    0.75    0.84
  12   2   3    0.75    1.19
   0   3   3    0.29    0.21
   1   3   3    6.88    0.71
   2   3   3   62.86    6.21
   3   3   3   11.30    1.20
   4   3   3   48.34    5.16
   5   3   3   14.27    1.72
   6   3   3    8.27    1.09
   7   3   3    1.25    0.61
   8   3   3   17.45    2.69
   9   3   3    1.15    0.66
  10   3   3    1.20    0.79
  11   3   3    5.07    1.25
  12   3   3    0.86    1.02
   0   4   3   14.84    2.01
   1   4   3  110.11   10.41
   2   4   3    1.17    0.24
   3   4   3  109.10   11.06
   4   4   3    8.93    1.02
   5   4   3    1.11    0.34
   6   4   3    1.03    0.34
   7   4   3    3.77    0.88
   8   4   3    1.16    0.64
   9   4   3    6.47    1.19
  10   4   3    0.31    0.79
  11   4   3    0.90    0.84
  12   4   3    0.30    0.91
   0   5   3    0.20    0.24
   1   5   3  139.42   14.79
   2   5   3   62.50    6.10
   3   5   3   15.74    1.63
   4   5   3    0.41    0.22
   5   5   3    5.10    0.75
   6   5   3    0.23    0.31
   7   5   3    6.07    1.18
   8   5   3    0.48    0.54
   9   5   3    2.99    1.01
  10   5   3    1.42    0.93
  11   5   3    3.29    1.40
   0   6   3   11.74    1.90
   1   6   3    0.28    0.16
   2   6   3    3.14    0.44
   3   6   3    5.49    0.62
   4   6   3    0.19    0.19
   5   6   3    7.41    0.90
   6   6   3    0.83    0.39
   7   6   3    4.32    0.90
   8   6   3    0.92    0.60
   9   6   3    2.05    1.02
  10   6   3    0.46    0.90
  11   6   3    0.94    1.05
   0   7   3    0.15    0.30
   1   7   3   11.50    1.33
   2   7   3   24.39    2.36
   3   7   3    0.13    0.20
   4   7   3    7.89    0.90
   5   7   3   48.20    5.16
   6   7   3    0.83    0.40
   7   7   3    2.07    0.59
   8   7   3    0.26    0.66
   9   7   3    0.40    0.91
  10   7   3    1.39    1.05
  11   7   3    0.68    1.01
   0   8   3    1.90    0.64
   1   8   3    0.28    0.18
   2   8   3    4.60    0.56
   3   8   3    2.91    0.44
   4   8   3    0.80    0.29
   5   8   3    0.23    0.26
   6   8   3    0.57    0.38
   7   8   3    0.77    0.53
   8   8   3    2.75    0.92
   9   8   3    0.25    1.02
  10   8   3    0.29    0.87
  11   8   3    0.13    0.98
   0   9   3    1.20    0.53
   1   9   3    0.30    0.20
   2   9   3    1.50    0.31
   3   9   3  139.50   15.66
   4   9   3   14.02    1.73
   5   9   3   11.65    1.42
   6   9   3    2.19    0.59
   7   9   3   24.76    4.02
   8   9   3    0.22    0.62
   9   9   3    2.28    1.37
  10   9   3    0.31    0.83
  11   9   3    0.77    1.01
   0  10   3    0.86    0.43
   1  10   3    0.23    0.20
   2  10   3    0.27    0.20
   3  10   3    0.99    0.28
   4  10   3    0.83    0.32
   5  10   3    3.04    0.54
   6  10   3    2.23    0.59
   7  10   3    1.55    0.66
   8  10   3    0.14    0.62
   9  10   3    0.74    0.94
  10  10   3    0.22    0.81
  11  10   3    0.10    0.95
   0  11   3    0.15    0.36
   1  11   3   12.25    1.39
   2  11   3    1.54    0.31
   3  11   3   56.22    6.55
   4  11   3   14.36    1.65
   5  11   3   12.99    1.72
   6  11   3    2.83    0.60
   7  11   3    6.89    1.51
   8  11   3    1.54    0.80
   9  11   3    0.27    0.86
  10  11   3    0.59    0.86
  11  11   3    0.31    1.02
   0  12   3    0.73    0.42
   1  12   3    1.76    0.31
   2  12   3    0.14    0.22
   3  12   3    1.39    0.36
   4  12   3    0.51    0.30
   5  12   3    3.13    0.56
   6  12   3    0.30    0.39
   7  12   3    1.09    0.70
   8  12   3    0.17    0.65
   9  12   3    0.60    0.93
  10  12   3    0.70    0.86
  11  12   3    0.74    1.05
   0  13   3    0.05    0.37
   1  13   3    3.62    0.51
   2  13   3   13.51    1.59
   3  13   3    4.80    0.68
   4  13   3   14.88    1.90
   5  13   3    1.69    0.42
   6  13   3    2.61    0.66
   7  13   3    0.16    0.63
   8  13   3    5.61    1.39
   9  13   3    1.37    1.02
  10  13   3    1.50    0.93
   0  14   3    2.81    0.62
   1  14   3    8.97    1.03
   2  14   3    1.72    0.36
   3  14   3   37.73    4.75
   4  14   3    0.51    0.35
   5  14   3    1.16    0.45
   6  14   3    1.70    0.58
   7  14   3    5.99    1.39
   8  14   3    0.43    0.72
   9  14   3    2.54    1.02
  10  14   3    0.20    0.84
   0  15   3    0.16    0.35
   1  15   3   40.92    4.21
   2  15   3   12.25    1.38
   3  15   3   31.94    4.00
   4  15   3    5.67    0.88
   5  15   3    4.90    0.90
   6  15   3    0.01    0.48
   7  15   3    7.08    1.52
   8  15   3    2.59    0.97
   9  15   3    8.40    1.79
  10  15   3    1.23    0.93
   0  16   3    2.83    0.65
   1  16   3   16.67    1.68
   2  16   3    0.27    0.28
   3  16   3   28.77    3.30
   4  16   3    0.31    0.35
   5  16   3    1.47    0.53
   6  16   3    3.16    0.80
   7  16   3    3.94    1.12
   8  16   3    1.37    0.84
   9  16   3    2.92    1.10
  10  16   3    1.49    1.10
   0  17   3    0.19    0.39
   1  17   3    7.14    0.86
   2  17   3   17.83    2.02
   3  17   3    0.51    0.36
   4  17   3    0.96    0.46
   5  17   3   10.93    1.52
   6  17   3    0.47    0.54
   7  17   3    0.06    0.65
   8  17   3    7.17    1.66
   9  17   3    0.39    0.69
   0  18   3    0.26    0.41
   1  18   3    5.22    0.69
   2  18   3    1.59    0.45
   3  18   3   21.59    2.58
   4  18   3    0.14    0.40
   5  18   3    2.55    0.63
   6  18   3    0.92    0.60
   7  18   3    2.82    1.02
   8  18   3    0.29    0.75
   9  18   3    3.77    1.11
   0  19   3    0.28    0.48
   1  19   3    0.28    0.32
   2  19   3   15.09    1.74
   3  19   3    5.43    0.81
   4  19   3    0.60    0.43
   5  19   3    2.91    0.67
   6  19   3    0.16    0.59
   7  19   3    0.34    0.71
   8  19   3    2.82    0.96
   9  19   3    0.60    0.73
   0  20   3    0.32    0.50
   1  20   3    0.14    0.33
   2  20   3    0.77    0.40
   3  20   3    0.50    0.41
   4  20   3    0.60    0.44
   5  20   3    0.91    0.53
   6  20   3    0.18    0.54
   7  20   3    0.24    0.68
   8  20   3    0.89    0.76
   0  21   3    0.03    0.56
   1  21   3    4.04    0.67
   2  21   3    1.89    0.50
   3  21   3    0.72    0.41
   4  21   3    0.31    0.48
   5  21   3    3.77    0.86
   6  21   3    0.28    0.68
   7  21   3    0.38    0.72
   8  21   3    1.33    0.76
   0  22   3    0.15    0.58
   1  22   3    0.37    0.40
   2  22   3    0.24    0.39
   3  22   3    0.15    0.38
   4  22   3    0.63    0.52
   5  22   3    0.39    0.61
   6  22   3    0.16    0.60
   7  22   3    0.64    0.67
   0  23   3    0.35    0.66
   1  23   3    0.24    0.40
   2  23   3    0.11    0.38
   3  23   3    0.88    0.51
   4  23   3    0.50    0.53
   5  23   3    0.25    0.59
   6  23   3    0.30    0.60
   7  23   3    0.24    0.66
   0  24   3    0.77    0.73
   1  24   3    0.11    0.41
   2  24   3    0.20    0.50
   3  24   3    0.16    0.49
   4  24   3    0.19    0.51
   5  24   3    0.12    0.63
   6  24   3    0.45    0.60
   0  25   3    0.08    0.65
   1  25   3    2.96    0.68
   2  25   3    0.14    0.52
   3  25   3    6.26    1.19
   4  25   3    0.37    0.61
   5  25   3    0.80    0.76
   6  25   3    0.33    1.42
   0  26   3    0.53    0.74
   1  26   3    0.22    0.48
   2  26   3    0.67    0.64
   3  26   3    2.05    0.81
   4  26   3    0.12    0.68
   5  26   3    0.57    0.64
   0  27   3    0.10    0.80
   1  27   3    3.10    0.77
   2  27   3    1.19    0.75
   3  27   3    1.18    0.85
   4  27   3    0.36    0.64
   0  28   3    0.50    0.92
   1  28   3    2.85    1.01
   2  28   3    0.55    0.73
   0   0   4   34.76    6.64
   1   0   4   13.95    1.92
   2   0   4   13.74    2.03
   3   0   4  127.72   17.93
   4   0   4  277.00   47.31
   5   0   4    1.42    0.59
   6   0   4  162.51   31.17
   7   0   4   34.72    8.14
   8   0   4   52.16   11.89
   9   0   4    5.08    1.86
  10   0   4    1.25    1.04
  11   0   4    3.97    4.63
   0   1   4    0.55    0.26
   1   1   4    0.98    0.19
   2   1   4   41.60    3.75
   3   1   4    8.69    0.99
   4   1   4   41.33    5.33
   5   1   4    4.43    0.63
   6   1   4    5.40    0.93
   7   1   4    5.70    1.24
   8   1   4   14.85    2.20
   9   1   4    3.89    1.01
  10   1   4    0.90    0.79
  11   1   4    1.59    1.24
   0   2   4    0.93    0.31
   1   2   4    3.51    0.40
   2   2   4   25.54    2.38
   3   2   4  106.67   10.87
   4   2   4    1.09    0.28
   5   2   4    7.88    0.98
   6   2   4    2.76    0.57
   7   2   4   35.70    5.21
   8   2   4    1.29    0.69
   9   2   4    0.37    0.80
  10   2   4    1.29    1.02
  11   2   4    1.96    1.02
   0   3   4    0.24    0.25
   1   3   4    0.12    0.16
   2   3   4  113.50   11.17
   3   3   4   16.14    1.67
   4   3   4    6.05    0.80
   5   3   4    7.69    0.93
   6   3   4    2.22    0.48
   7   3   4    3.01    0.92
   8   3   4    3.39    0.90
   9   3   4    1.07    0.84
  10   3   4    0.62    1.09
  11   3   4    1.00    0.92
   0   4   4   17.01    2.32
   1   4   4    0.25    0.20
   2   4   4   67.65    6.71
   3   4   4    9.48    1.10
   4   4   4   21.54    2.31
   5   4   4    7.98    1.00
   6   4   4    2.26    0.49
   7   4   4   10.68    1.51
   8   4   4    0.61    0.67
   9   4   4    2.95    1.18
  10   4   4    1.71    1.26
  11   4   4    0.36    0.82
   0   5   4    0.37    0.28
   1   5   4    0.32    0.21
   2   5   4    7.90    0.89
   3   5   4    0.82    0.26
   4   5   4    0.40    0.25
   5   5   4    3.19    0.54
   6   5   4    0.12    0.36
   7   5   4    2.40    0.66
   8   5   4    0.56    0.80
   9   5   4    0.74    1.00
  10   5   4    1.33    1.15
  11   5   4    0.45    1.00
   0   6   4    1.64    0.41
   1   6   4   13.16    1.37
   2   6   4   58.29    5.82
   3   6   4    3.16    0.51
   4   6   4    0.35    0.25
   5   6   4    1.38    0.36
   6   6   4    1.05    0.43
   7   6   4    1.60    0.60
   8   6   4    1.72    0.94
   9   6   4    4.40    1.52
  10   6   4    1.94    1.26
  11   6   4    1.12    1.13
   0   7   4    0.45    0.36
   1   7   4    2.87    0.44
   2   7   4    0.73    0.27
   3   7   4    0.63    0.27
   4   7   4    0.81    0.33
   5   7   4    0.36    0.29
   6   7   4    0.73    0.40
   7   7   4    0.91    0.57
   8   7   4    0.99    0.83
   9   7   4    1.52    1.11
  10   7   4    0.78    1.28
  11   7   4    0.38    1.02
   0   8   4   21.21    3.43
   1   8   4   38.86    4.23
   2   8   4    0.45    0.22
   3   8   4   13.28    1.48
   4   8   4    2.07    0.48
   5   8   4    2.06    0.43
   6   8   4    0.49    0.52
   7   8   4   10.57    2.00
   8   8   4    0.58    0.84
   9   8   4    5.24    1.69
  10   8   4    1.00    1.28
  11   8   4    0.83    1.10
   0   9   4    0.13    0.38
   1   9   4    0.62    0.25
   2   9   4    0.20    0.21
   3   9   4    1.94    0.41
   4   9   4    4.67    0.68
   5   9   4    0.36    0.38
   6   9   4    0.29    0.43
   7   9   4    0.65    0.57
   8   9   4    0.94    0.72
   9   9   4    0.99    1.21
  10   9   4    0.59    1.23
  11   9   4    0.50    1.03
   0  10   4    1.19    0.52
   1  10   4   36.65    4.00
   2  10   4   13.23    1.47
   3  10   4   12.32    1.46
   4  10   4   16.58    1.99
   5  10   4    4.70    0.78
   6  10   4   24.26    3.88
   7  10   4   14.08    2.41
   8  10   4    2.58    0.87
   9  10   4    1.96    1.32
  10  10   4    2.64    1.52
  11  10   4    0.60    1.09
   0  11   4    0.46    0.46
   1  11   4    0.68    0.32
   2  11   4   13.52    1.59
   3  11   4    0.27    0.29
   4  11   4    1.73    0.45
   5  11   4    0.35    0.40
   6  11   4    0.55    0.44
   7  11   4    1.00    0.66
   8  11   4    1.19    0.80
   9  11   4    2.06    1.04
  10  11   4    0.13    1.13
   0  12   4    0.97    0.62
   1  12   4    8.55    1.18
   2  12   4    1.27    0.37
   3  12   4   18.62    2.20
   4  12   4    5.10    0.77
   5  12   4    3.50    0.71
   6  12   4    1.52    0.51
   7  12   4    9.76    1.98
   8  12   4    1.83    0.86
   9  12   4    0.25    0.82
  10  12   4    0.28    1.04
   0  13   4    0.47    0.60
   1  13   4    0.64    0.38
   2  13   4   12.02    1.65
   3  13   4    0.41    0.31
   4  13   4    6.10    0.97
   5  13   4    0.17    0.42
   6  13   4    0.50    0.49
   7  13   4    0.74    0.71
   8  13   4    2.54    0.98
   9  13   4    0.71    0.99
  10  13   4    0.94    1.13
   0  14   4   78.45   16.42
   1  14   4    0.18    0.34
   2  14   4   17.19    2.22
   3  14   4   10.94    1.37
   4  14   4    8.64    1.24
   5  14   4    0.45    0.44
   6  14   4    3.82    0.82
   7  14   4    1.90    0.87
   8  14   4    2.43    0.99
   9  14   4    1.70    1.12
  10  14   4   11.08    2.32
   0  15   4    0.05    0.56
   1  15   4    0.72    0.33
   2  15   4    0.42    0.34
   3  15   4    0.59    0.44
   4  15   4    6.54    1.01
   5  15   4    0.41    0.52
   6  15   4    0.90    0.57
   7  15   4    0.30    0.68
   8  15   4    2.27    0.97
   9  15   4    0.52    0.98
  10  15   4    0.67    0.85
   0  16   4   34.41    5.40
   1  16   4    7.37    1.12
   2  16   4    1.13    0.51
   3  16   4    2.17    0.56
   4  16   4    1.18    0.52
   5  16   4    0.17    0.49
   6  16   4    1.46    0.63
   7  16   4    0.31    0.69
   8  16   4    0.90    0.84
   9  16   4    5.43    1.72
   0  17   4    0.24    0.47
   1  17   4    1.14    0.43
   2  17   4    0.61    0.45
   3  17   4    0.07    0.41
   4  17   4    4.44    0.86
   5  17   4    0.24    0.49
   6  17   4    2.38    0.74
   7  17   4    0.19    0.62
   8  17   4    1.19    0.87
   9  17   4    0.93    1.09
   0  18   4    1.87    0.76
   1  18   4   20.11    2.43
   2  18   4    4.83    0.85
   3  18   4    1.49    0.51
   4  18   4    1.10    0.53
   5  18   4    0.04    0.49
   6  18   4    1.02    0.61
   7  18   4    0.44    0.67
   8  18   4    0.68    0.85
   9  18   4   12.21    3.27
   0  19   4    0.55    0.68
   1  19   4    0.57    0.38
   2  19   4    9.26    1.26
   3  19   4    0.37    0.44
   4  19   4    0.57    0.50
   5  19   4    0.23    0.51
   6  19   4    0.31    0.58
   7  19   4    0.44    0.66
   8  19   4    2.43    1.07
   0  20   4   17.65    5.04
   1  20   4   13.87    1.89
   2  20   4    0.46    0.43
   3  20   4    0.52    0.46
   4  20   4    7.27    1.15
   5  20   4    0.06    0.50
   6  20   4   10.66    1.92
   7  20   4    0.63    0.74
   8  20   4    1.31    0.98
   0  21   4    0.09    0.88
   1  21   4    0.59    0.46
   2  21   4    2.98    0.70
   3  21   4    0.29    0.43
   4  21   4    0.39    0.46
   5  21   4    0.28    0.62
   6  21   4    1.14    0.70
   7  21   4    0.34    0.66
   0  22   4    3.70    1.66
   1  22   4    3.77    0.91
   2  22   4    0.34    0.42
   3  22   4    0.34    0.46
   4  22   4    0.85    0.60
   5  22   4    0.49    0.64
   6  22   4    0.06    0.63
   7  22   4    0.80    0.72
   0  23   4    0.09    0.92
   1  23   4    0.33    0.50
   2  23   4    0.25    0.49
   3  23   4    0.23    0.48
   4  23   4    0.44    0.59
   5  23   4    0.11    0.60
   6  23   4    0.13    0.66
   0  24   4    1.58    1.03
   1  24   4    0.11    0.49
   2  24   4    8.38    1.38
   3  24   4    0.40    0.68
   4  24   4    0.99    0.79
   5  24   4    0.69    0.71
   6  24   4    4.45    1.11
   0  25   4    0.24    0.86
   1  25   4    0.30    0.53
   2  25   4    0.67    0.64
   3  25   4    0.76    0.75
   4  25   4    0.37    0.69
   5  25   4    0.21    0.72
   0  26   4    0.06    0.81
   1  26   4    3.48    0.96
   2  26   4    0.31    0.75
   3  26   4    0.34    0.70
   4  26   4    0.76    0.85
   0  27   4    0.24    0.98
   1  27   4    0.67    0.83
   2  27   4    0.29    0.71
   3  27   4    0.30    0.72
   0  28   4    0.59    5.37
   0   0   5    0.85    0.48
   1   0   5    0.48    0.28
   2   0   5    1.42    0.38
   3   0   5    0.73    0.45
   4   0   5    0.15    0.45
   5   0   5   15.56    2.76
   6   0   5    0.67    0.67
   7   0   5    2.57    1.00
   8   0   5    0.26    1.07
   9   0   5    1.38    1.62
  10   0   5    0.00 9999.99
  11   0   5    0.49    3.49
   0   1   5    1.37    0.38
   1   1   5   11.11    1.05
   2   1   5    1.18    0.26
   3   1   5    1.22    0.33
   4   1   5    1.10    0.38
   5   1   5  224.13   26.39
   6   1   5    0.91    0.46
   7   1   5   28.56    3.89
   8   1   5    0.27    0.68
   9   1   5    2.75    1.24
  10   1   5    0.22    1.10
  11   1   5    3.03    1.60
   0   2   5   26.12    3.77
   1   2   5    4.00    0.47
   2   2   5    0.71    0.22
   3   2   5    3.43    0.47
   4   2   5   11.83    1.29
   5   2   5   15.83    3.81
   6   2   5    2.22    0.57
   7   2   5    5.32    0.99
   8   2   5    0.72    0.72
   9   2   5    2.55    1.14
  10   2   5    0.54    1.55
  11   2   5    1.72    1.80
   0   3   5    0.65    0.33
   1   3   5    3.40    0.43
   2   3   5    0.35    0.24
   3   3   5   16.19    1.84
   4   3   5   10.92    1.29
   5   3   5    2.56    0.53
   6   3   5    1.82    0.49
   7   3   5    0.45    0.46
   8   3   5    0.70    0.71
   9   3   5    7.61    2.12
  10   3   5    1.42    1.32
  11   3   5    0.57    1.06
   0   4   5   19.45    2.64
   1   4   5    2.28    0.34
   2   4   5    1.06    0.30
   3   4   5    1.50    0.34
   4   4   5    3.67    0.63
   5   4   5    0.29    0.31
   6   4   5    6.09    0.95
   7   4   5    0.21    0.44
   8   4   5    0.66    0.88
   9   4   5    2.00    1.22
  10   4   5    1.05    1.61
  11   4   5    1.12    1.42
   0   5   5    0.11    0.29
   1   5   5  160.26   14.53
   2   5   5    0.31    0.26
   3   5   5    4.55    0.62
   4   5   5    3.51    0.60
   5   5   5    0.47    0.37
   6   5   5    4.38    0.78
   7   5   5    7.15    1.34
   8   5   5    0.51    0.83
   9   5   5   11.06    2.73
  10   5   5    0.45    1.47
  11   5   5   11.29    3.50
   0   6   5    5.91    1.06
   1   6   5    0.74    0.26
   2   6   5    0.99    0.31
   3   6   5    7.03    0.85
   4   6   5    2.63    0.52
   5   6   5    0.81    0.39
   6   6   5    0.95    0.50
   7   6   5    2.34    0.72
   8   6   5    0.92    0.88
   9   6   5    1.42    1.15
  10   6   5    1.18    1.55
  11   6   5    1.33    1.64
   0   7   5    0.13    0.29
   1   7   5    0.51    0.27
   2   7   5    3.13    0.49
   3   7   5   53.39    5.62
   4   7   5    0.27    0.35
   5   7   5   14.48    1.78
   6   7   5    1.03    0.52
   7   7   5    9.01    1.69
   8   7   5    0.74    0.88
   9   7   5    0.53    0.97
  10   7   5    0.30    1.23
  11   7   5    0.73    1.43
   0   8   5    0.24    0.36
   1   8   5    7.36    0.87
   2   8   5    0.09    0.27
   3   8   5    0.31    0.30
   4   8   5    0.42    0.36
   5   8   5    0.62    0.46
   6   8   5    0.90    0.49
   7   8   5    0.24    0.54
   8   8   5    0.36    0.83
   9   8   5    0.63    1.04
  10   8   5    0.72    1.35
   0   9   5    0.20    0.37
   1   9   5   28.64    3.17
   2   9   5    2.75    0.51
   3   9   5   14.59    1.72
   4   9   5    3.41    0.65
   5   9   5   79.30   10.47
   6   9   5    1.64    0.55
   7   9   5    0.69    0.71
   8   9   5    1.24    1.06
   9   9   5    0.56    1.22
  10   9   5    0.15    1.18
   0  10   5    0.40    0.52
   1  10   5    1.14    0.30
   2  10   5    0.21    0.32
   3  10   5    2.58    0.51
   4  10   5    0.40    0.44
   5  10   5    1.16    0.53
   6  10   5    0.32    0.46
   7  10   5    0.66    0.61
   8  10   5    0.63    0.69
   9  10   5    0.61    1.24
  10  10   5    0.09    1.23
   0  11   5    0.24    0.50
   1  11   5    0.43    0.32
   2  11   5    0.24    0.31
   3  11   5   13.97    1.65
   4  11   5    4.35    0.78
   5  11   5   41.61    6.43
   6  11   5    1.12    0.53
   7  11   5    0.67    0.62
   8  11   5    0.27    0.63
   9  11   5    0.35    1.16
  10  11   5    0.46    1.23
   0  12   5    0.36    0.55
   1  12   5    0.37    0.37
   2  12   5    0.44    0.34
   3  12   5    3.97    0.66
   4  12   5    0.49    0.47
   5  12   5    0.39    0.48
   6  12   5    0.24    0.46
   7  12   5    0.89    0.71
   8  12   5    0.80    0.76
   9  12   5    1.00    1.10
  10  12   5    0.10    1.25
   0  13   5    0.10    0.54
   1  13   5    0.47    0.39
   2  13   5    2.08    0.48
   3  13   5    1.89    0.48
   4  13   5    1.97    0.58
   5  13   5    1.81    0.59
   6  13   5    0.14    0.47
   7  13   5    4.33    1.21
   8  13   5    1.64    0.83
   9  13   5    0.91    0.93
  10  13   5    0.82    1.15
   0  14   5    0.07    0.52
   1  14   5    5.16    0.81
   2  14   5    0.36    0.38
   3  14   5    1.05    0.42
   4  14   5    0.37    0.45
   5  14   5    0.15    0.47
   6  14   5    0.86    0.58
   7  14   5    0.35    0.69
   8  14   5    0.49    0.73
   9  14   5    0.68    0.94
   0  15   5    0.36    0.62
   1  15   5  166.58   21.93
   2  15   5    1.94    0.52
   3  15   5    5.73    0.95
   4  15   5    0.26    0.46
   5  15   5    4.49    0.94
   6  15   5    0.15    0.55
   7  15   5    0.43    0.68
   8  15   5    1.97    0.98
   9  15   5    5.69    1.59
   0  16   5    2.32    0.85
   1  16   5    0.41    0.41
   2  16   5    0.43    0.46
   3  16   5    1.40    0.54
   4  16   5    1.72    0.66
   5  16   5    0.00    0.52
   6  16   5    0.20    0.56
   7  16   5    2.17    0.86
   8  16   5    0.00    0.75
   9  16   5    0.41    0.98
   0  17   5    0.42    0.60
   1  17   5    5.02    0.82
   2  17   5    1.70    0.57
   3  17   5   11.31    1.55
   4  17   5    0.49    0.56
   5  17   5    0.08    0.56
   6  17   5    0.42    0.60
   7  17   5    0.93    0.75
   8  17   5    0.78    0.89
   0  18   5    1.88    0.93
   1  18   5    2.77    0.71
   2  18   5    0.22    0.46
   3  18   5    2.34    0.64
   4  18   5    0.05    0.54
   5  18   5    0.31    0.55
   6  18   5    0.05    0.57
   7  18   5    2.06    0.90
   8  18   5    0.05    0.82
   0  19   5    0.40    0.61
   1  19   5   21.17    3.06
   2  19   5    0.40    0.51
   3  19   5    2.78    0.70
   4  19   5    0.23    0.58
   5  19   5    5.59    1.09
   6  19   5    0.25    0.68
   7  19   5   14.27    3.08
   8  19   5    0.37    0.90
   0  20   5    0.59    0.80
   1  20   5    0.24    0.52
   2  20   5    0.18    0.48
   3  20   5    0.62    0.53
   4  20   5    0.67    0.62
   5  20   5    0.23    0.60
   6  20   5    0.38    0.65
   7  20   5    0.51    0.84
   0  21   5    0.05    0.72
   1  21   5    0.60    0.64
   2  21   5    0.14    0.50
   3  21   5    4.82    0.96
   4  21   5    0.51    0.61
   5  21   5    1.62    0.72
   6  21   5    0.32    0.72
   7  21   5    1.76    1.15
   0  22   5    0.74    1.06
   1  22   5    0.36    0.59
   2  22   5    0.08    0.51
   3  22   5    0.51    0.61
   4  22   5    0.33    0.60
   5  22   5    0.17    0.69
   6  22   5    0.55    0.74
   0  23   5    0.09    0.98
   1  23   5    0.45    0.63
   2  23   5    0.27    0.60
   3  23   5    0.20    0.58
   4  23   5    0.28    0.66
   5  23   5    0.14    0.69
   6  23   5    0.27    0.72
   0  24   5    0.55    1.15
   1  24   5    0.48    0.68
   2  24   5    0.25    0.57
   3  24   5    0.22    0.68
   4  24   5    0.31    0.69
   5  24   5    0.24    0.76
   0  25   5    0.39    0.90
   1  25   5    8.71    1.44
   2  25   5    0.23    0.60
   3  25   5    0.63    0.97
   4  25   5    0.01    0.76
   0  26   5    0.34    1.21
   1  26   5    0.12    0.64
   2  26   5    0.11    0.78
   3  26   5    0.12    0.80
   0  27   5    0.21    0.97
   1  27   5    0.00    1.70
   0   0   6    3.89    1.01
   1   0   6    5.83    0.89
   2   0   6    0.44    0.33
   3   0   6   12.40    2.00
   4   0   6  167.62   25.62
   5   0   6    3.54    1.04
   6   0   6  192.89   33.08
   7   0   6    2.40    1.05
   8   0   6   10.27    3.76
   9   0   6    2.76    2.05
  10   0   6    0.51    3.72
   0   1   6    0.58    0.33
   1   1   6    0.88    0.24
   2   1   6    0.64    0.26
   3   1   6    1.47    0.39
   4   1   6   11.96    2.63
   5   1   6    0.80    0.47
   6   1   6   23.14    4.64
   7   1   6    1.80    0.61
   8   1   6    1.82    0.97
   9   1   6    0.81    1.34
  10   1   6    1.98    1.87
   0   2   6    5.91    0.96
   1   2   6    4.26    0.50
   2   2   6    3.46    0.47
   3   2   6    7.15    0.84
   4   2   6    4.18    0.66
   5   2   6    0.85    0.47
   6   2   6    1.49    0.59
   7   2   6   13.01    1.97
   8   2   6    2.70    1.12
   9   2   6    1.04    1.16
  10   2   6    1.21    1.33
   0   3   6    0.99    0.41
   1   3   6    0.54    0.22
   2   3   6    2.75    0.39
   3   3   6    1.71    0.37
   4   3   6    2.51    0.53
   5   3   6    6.34    0.97
   6   3   6    0.88    0.50
   7   3   6    2.73    0.74
   8   3   6    1.64    1.15
   9   3   6    0.95    0.96
  10   3   6    0.53    1.03
   0   4   6   81.90   10.69
   1   4   6    2.98    0.43
   2   4   6    7.85    0.93
   3   4   6    1.76    0.38
   4   4   6    2.05    0.50
   5   4   6    4.66    0.79
   6   4   6   20.50    2.63
   7   4   6    2.57    0.80
   8   4   6    1.81    1.17
   9   4   6    0.31    1.04
  10   4   6    6.78    1.85
   0   5   6    0.76    0.40
   1   5   6    0.09    0.20
   2   5   6    0.37    0.30
   3   5   6    1.00    0.38
   4   5   6    0.43    0.40
   5   5   6    2.87    0.63
   6   5   6    1.17    0.55
   7   5   6    0.97    0.64
   8   5   6    0.30    0.95
   9   5   6    0.34    1.10
  10   5   6    1.09    1.23
   0   6   6   96.67   12.66
   1   6   6    0.72    0.29
   2   6   6    2.49    0.47
   3   6   6    0.55    0.35
   4   6   6    1.20    0.45
   5   6   6    2.09    0.55
   6   6   6    3.72    0.79
   7   6   6    0.41    0.58
   8   6   6    1.04    1.06
   9   6   6    1.33    1.19
  10   6   6   10.13    2.63
   0   7   6    0.28    0.38
   1   7   6    2.01    0.40
   2   7   6    0.36    0.33
   3   7   6    0.62    0.36
   4   7   6    0.79    0.43
   5   7   6    0.89    0.51
   6   7   6    0.26    0.52
   7   7   6    0.30    0.57
   8   7   6    0.24    0.96
   9   7   6    1.00    1.11
  10   7   6    1.21    1.52
   0   8   6    7.15    1.25
   1   8   6   15.81    1.71
   2   8   6   12.88    1.43
   3   8   6    2.24    0.47
   4   8   6    0.24    0.44
   5   8   6    0.55    0.50
   6   8   6    0.32    0.52
   7   8   6    3.05    0.98
   8   8   6    0.54    0.97
   9   8   6    3.26    1.45
  10   8   6    1.26    1.50
   0   9   6    0.32    0.41
   1   9   6    1.90    0.44
   2   9   6    0.70    0.36
   3   9   6    1.04    0.42
   4   9   6    0.77    0.50
   5   9   6    0.64    0.55
   6   9   6    0.56    0.57
   7   9   6    0.70    0.72
   8   9   6    0.25    0.77
   9   9   6    0.66    1.28
  10   9   6    2.28    1.64
   0  10   6    6.29    1.16
   1  10   6   23.64    2.54
   2  10   6    1.88    0.47
   3  10   6    3.36    0.61
   4  10   6   31.25    3.85
   5  10   6    3.14    0.72
   6  10   6   28.71    4.32
   7  10   6    4.83    1.11
   8  10   6    0.88    1.02
   9  10   6    1.93    1.47
  10  10   6    1.90    1.57
   0  11   6    0.27    0.49
   1  11   6    0.72    0.36
   2  11   6    2.82    0.56
   3  11   6    0.55    0.39
   4  11   6    0.82    0.51
   5  11   6    0.34    0.48
   6  11   6    0.47    0.56
   7  11   6    0.37    0.60
   8  11   6    0.89    0.90
   9  11   6    0.44    1.27
   0  12   6    8.01    1.51
   1  12   6    5.64    0.80
   2  12   6    5.18    0.81
   3  12   6    2.85    0.58
   4  12   6    1.72    0.60
   5  12   6    0.19    0.48
   6  12   6    0.24    0.54
   7  12   6    5.44    1.22
   8  12   6    0.91    0.79
   9  12   6    0.99    1.18
   0  13   6    0.03    0.60
   1  13   6    0.06    0.38
   2  13   6    0.53    0.40
   3  13   6    0.44    0.40
   4  13   6    0.58    0.54
   5  13   6    0.15    0.48
   6  13   6    0.80    0.61
   7  13   6    0.29    0.65
   8  13   6    0.18    0.74
   9  13   6    2.16    1.34
   0  14   6   60.51   11.80
   1  14   6    0.30    0.42
   2  14   6   48.93    6.23
   3  14   6    2.86    0.66
   4  14   6    4.45    0.91
   5  14   6    0.35    0.54
   6  14   6    4.49    1.03
   7  14   6    0.17    0.65
   8  14   6    2.63    1.03
   9  14   6    0.77    1.00
   0  15   6    0.42    0.65
   1  15   6    0.55    0.43
   2  15   6    1.63    0.53
   3  15   6    2.31    0.63
   4  15   6    1.72    0.65
   5  15   6    0.20    0.54
   6  15   6    0.54    0.72
   7  15   6    0.27    0.71
   8  15   6    0.29    0.77
   0  16   6   26.17    5.23
   1  16   6    2.91    0.66
   2  16   6    8.19    1.25
   3  16   6    0.44    0.51
   4  16   6    2.32    0.71
   5  16   6    0.23    0.58
   6  16   6    0.63    0.72
   7  16   6    0.23    0.70
   8  16   6    0.22    0.83
   0  17   6    0.10    0.65
   1  17   6    4.82    0.90
   2  17   6    1.24    0.59
   3  17   6    2.42    0.69
   4  17   6    1.76    0.72
   5  17   6    0.08    0.57
   6  17   6    0.11    0.67
   7  17   6    0.41    0.81
   8  17   6    0.98    0.91
   0  18   6    0.84    0.73
   1  18   6    4.60    0.88
   2  18   6    3.47    0.78
   3  18   6    0.17    0.50
   4  18   6    1.10    0.67
   5  18   6    0.46    0.63
   6  18   6    0.18    0.72
   7  18   6    0.17    0.77
   0  19   6    0.10    0.80
   1  19   6    0.33    0.48
   2  19   6    1.72    0.63
   3  19   6    0.19    0.55
   4  19   6    0.49    0.65
   5  19   6    0.17    0.59
   6  19   6    0.90    0.80
   7  19   6    0.18    0.79
   0  20   6   20.73    4.98
   1  20   6    2.88    0.73
   2  20   6    0.42    0.52
   3  20   6    0.29    0.54
   4  20   6   13.29    2.00
   5  20   6    0.25    0.64
   6  20   6    6.35    1.47
   7  20   6    2.81    1.29
   0  21   6    0.41    0.89
   1  21   6    0.73    0.59
   2  21   6    0.43    0.53
   3  21   6    0.33    0.59
   4  21   6    1.18    0.75
   5  21   6    0.42    0.73
   6  21   6    0.22    0.86
   0  22   6    0.37    0.92
   1  22   6    1.68    0.71
   2  22   6    0.16    0.59
   3  22   6    0.01    0.57
   4  22   6    0.22    0.67
   5  22   6    0.80    0.77
   0  23   6    0.09    0.84
   1  23   6    0.36    0.59
   2  23   6    0.19    0.58
   3  23   6    0.17    0.74
   4  23   6    0.18    0.68
   5  23   6    0.22    0.80
   0  24   6    7.93    2.14
   1  24   6    0.28    0.60
   2  24   6    1.84    0.84
   3  24   6    0.60    0.80
   4  24   6    5.19    1.42
   0  25   6    0.22    0.99
   1  25   6    0.21    0.60
   2  25   6    0.19    0.68
   3  25   6    0.92    1.55
   0  26   6    2.62  205.70
   0   0   7    0.48    0.56
   1   0   7    0.69    0.38
   2   0   7    0.43    0.40
   3   0   7    2.23    0.71
   4   0   7    4.06    1.06
   5   0   7    3.49    1.12
   6   0   7    0.78    0.77
   7   0   7    2.57    1.33
   8   0   7    0.59    1.18
   9   0   7    0.20    3.59
  10   0   7    0.00    3.51
   0   1   7    0.68    0.37
   1   1   7    4.31    0.50
   2   1   7    1.28    0.33
   3   1   7   29.38    2.84
   4   1   7   39.87    4.17
   5   1   7   24.89    2.84
   6   1   7    5.30    0.90
   7   1   7   19.74    2.90
   8   1   7    2.28    1.12
   9   1   7    2.55    1.82
  10   1   7    0.52    1.75
   0   2   7    1.70    0.46
   1   2   7    0.70    0.26
   2   2   7    2.22    0.40
   3   2   7    9.53    1.08
   4   2   7    3.39    0.66
   5   2   7    4.86    0.85
   6   2   7    3.80    0.76
   7   2   7    6.91    1.38
   8   2   7    1.32    1.02
   9   2   7    1.14    1.23
  10   2   7    1.52    1.44
   0   3   7    0.96    0.44
   1   3   7    1.84    0.34
   2   3   7    3.44    0.50
   3   3   7    0.66    0.35
   4   3   7   21.51    2.57
   5   3   7    1.14    0.53
   6   3   7   11.02    1.69
   7   3   7    3.06    1.07
   8   3   7    4.47    1.66
   9   3   7    3.25    1.53
  10   3   7    1.51    1.45
   0   4   7    0.57    0.39
   1   4   7    9.41    0.99
   2   4   7    0.83    0.32
   3   4   7    4.65    0.63
   4   4   7    2.08    0.53
   5   4   7    0.36    0.47
   6   4   7    1.38    0.62
   7   4   7    2.48    0.84
   8   4   7    1.20    1.15
   9   4   7    3.53    1.39
  10   4   7    0.92    1.14
   0   5   7    0.14    0.36
   1   5   7   44.60    4.23
   2   5   7    9.26    1.04
   3   5   7    6.39    0.80
   4   5   7    4.78    0.78
   5   5   7    9.58    1.41
   6   5   7    0.76    0.56
   7   5   7    7.91    1.52
   8   5   7    0.26    1.06
   9   5   7    1.83    1.34
  10   5   7    1.72    1.24
   0   6   7    5.61    0.98
   1   6   7    1.78    0.41
   2   6   7    0.58    0.37
   3   6   7    4.44    0.66
   4   6   7    1.46    0.49
   5   6   7    2.47    0.68
   6   6   7    0.48    0.54
   7   6   7    2.43    0.85
   8   6   7    0.46    1.02
   9   6   7    0.33    1.15
  10   6   7    1.33    1.40
   0   7   7    0.37    0.42
   1   7   7    8.86    0.99
   2   7   7   18.92    2.02
   3   7   7    3.01    0.57
   4   7   7    4.52    0.82
   5   7   7   10.77    1.66
   6   7   7    0.50    0.55
   7   7   7    1.12    0.74
   8   7   7    0.29    1.03
   9   7   7    1.25    1.26
   0   8   7    1.82    0.56
   1   8   7    2.29    0.49
   2   8   7    0.70    0.38
   3   8   7    0.80    0.44
   4   8   7    0.37    0.53
   5   8   7    0.43    0.54
   6   8   7    0.88    0.61
   7   8   7    0.33    0.67
   8   8   7    0.15    0.98
   9   8   7    0.43    1.14
   0   9   7    0.40    0.57
   1   9   7    0.36    0.37
   2   9   7    7.52    0.96
   3   9   7   30.62    3.29
   4   9   7   14.41    1.95
   5   9   7    0.39    0.64
   6   9   7    3.84    0.90
   7   9   7    9.33    1.82
   8   9   7    0.23    1.05
   9   9   7    0.84    1.42
   0  10   7    1.31    0.68
   1  10   7    0.09    0.33
   2  10   7    0.30    0.38
   3  10   7    1.68    0.51
   4  10   7    1.01    0.57
   5  10   7    0.69    0.61
   6  10   7    0.44    0.56
   7  10   7    1.01    0.81
   8  10   7    1.02    0.92
   9  10   7    0.37    1.37
   0  11   7    0.41    0.66
   1  11   7    3.22    0.60
   2  11   7    0.27    0.38
   3  11   7    8.69    1.13
   4  11   7   10.79    1.54
   5  11   7    0.78    0.63
   6  11   7    4.84    1.01
   7  11   7    4.90    1.18
   8  11   7    0.67    1.32
   9  11   7    0.33    1.30
   0  12   7    4.89    1.30
   1  12   7    0.47    0.41
   2  12   7    1.09    0.44
   3  12   7    1.44    0.50
   4  12   7    0.81    0.56
   5  12   7    1.56    0.69
   6  12   7    0.58    0.64
   7  12   7    1.32    0.75
   8  12   7    0.45    0.91
   9  12   7    0.54    1.36
   0  13   7    0.33    0.65
   1  13   7    0.65    0.47
   2  13   7    7.77    1.04
   3  13   7    0.22    0.41
   4  13   7    6.45    1.10
   5  13   7    6.12    1.15
   6  13   7    2.09    0.80
   7  13   7    2.62    0.93
   8  13   7    3.97    1.33
   0  14   7    0.85    0.72
   1  14   7    5.12    0.88
   2  14   7    1.25    0.51
   3  14   7    6.05    0.94
   4  14   7    0.69    0.57
   5  14   7    0.43    0.60
   6  14   7    0.30    0.68
   7  14   7    0.03    0.70
   8  14   7    0.49    0.83
   0  15   7    0.55    0.67
   1  15   7   52.66    7.16
   2  15   7    7.75    1.22
   3  15   7    7.69    1.11
   4  15   7    0.86    0.59
   5  15   7    0.46    0.67
   6  15   7    0.78    0.74
   7  15   7    0.10    0.71
   8  15   7    2.35    1.03
   0  16   7    0.19    0.67
   1  16   7    1.23    0.54
   2  16   7    1.13    0.60
   3  16   7    4.33    0.95
   4  16   7    0.43    0.56
   5  16   7    1.66    0.78
   6  16   7    2.06    0.89
   7  16   7    0.29    0.76
   0  17   7    0.16    0.70
   1  17   7    4.48    0.90
   2  17   7   12.77    1.76
   3  17   7    0.35    0.59
   4  17   7    0.32    0.60
   5  17   7    0.57    0.64
   6  17   7    0.19    0.70
   7  17   7    0.83    0.83
   0  18   7    0.95    0.98
   1  18   7    2.43    0.71
   2  18   7    0.87    0.59
   3  18   7    5.15    1.07
   4  18   7    0.21    0.64
   5  18   7    2.02    0.78
   6  18   7    0.24    0.73
   7  18   7    0.51    0.80
   0  19   7    0.28    0.93
   1  19   7    4.01    0.88
   2  19   7    6.37    1.12
   3  19   7    0.49    0.62
   4  19   7    0.19    0.68
   5  19   7   13.32    2.08
   6  19   7    1.05    0.82
   0  20   7    0.73    0.94
   1  20   7    0.24    0.58
   2  20   7    0.24    0.55
   3  20   7    0.38    0.64
   4  20   7    0.12    0.71
   5  20   7    0.43    0.73
   6  20   7    0.13    0.85
   0  21   7    0.61    0.97
   1  21   7    0.38    0.62
   2  21   7    1.06    0.70
   3  21   7    0.26    0.61
   4  21   7    0.73    0.75
   5  21   7    3.09    1.04
   0  22   7    0.34    0.93
   1  22   7    0.28    0.62
   2  22   7    0.25    0.67
   3  22   7    0.68    0.74
   4  22   7    0.51    0.78
   0  23   7    0.37    0.96
   1  23   7    0.27    0.59
   2  23   7    0.26    0.68
   3  23   7    0.32    0.79
   0  24   7    0.48    1.03
   1  24   7    0.03    0.58
   2  24   7    0.38    0.72
   0   0   8    0.74    0.68
   1   0   8    4.64    0.82
   2   0   8   58.49    7.91
   3   0   8   17.87    3.06
   4   0   8   55.99    8.83
   5   0   8    0.81    0.77
   6   0   8   12.08    2.48
   7   0   8    1.52    1.03
   8   0   8   17.15   10.27
   9   0   8    8.91    6.68
   0   1   8    0.29    0.39
   1   1   8    1.52    0.33
   2   1   8   18.85    1.75
   3   1   8    2.34    0.51
   4   1   8   13.29    1.58
   5   1   8    0.54    0.47
   6   1   8    2.36    0.70
   7   1   8    1.20    0.68
   8   1   8    3.56    1.98
   9   1   8    3.95    2.16
   0   2   8   13.18    1.82
   1   2   8   12.04    1.16
   2   2   8    2.84    0.47
   3   2   8   25.33    2.56
   4   2   8    2.18    0.57
   5   2   8    0.86    0.50
   6   2   8    4.13    0.82
   7   2   8    6.65    1.38
   8   2   8    8.01    1.99
   9   2   8   12.25    3.19
   0   3   8    1.06    0.46
   1   3   8    0.85    0.33
   2   3   8    8.76    0.93
   3   3   8    2.13    0.49
   4   3   8    3.69    0.76
   5   3   8    0.72    0.50
   6   3   8    1.64    0.64
   7   3   8    1.52    0.76
   8   3   8    9.53    2.23
   9   3   8    2.91    1.57
   0   4   8    3.75    0.78
   1   4   8    7.35    0.83
   2   4   8    0.44    0.32
   3   4   8    6.49    0.85
   4   4   8    0.75    0.49
   5   4   8    0.55    0.55
   6   4   8    2.31    0.73
   7   4   8    0.71    0.68
   8   4   8    1.99    1.14
   9   4   8    3.49    1.40
   0   5   8    0.52    0.50
   1   5   8    0.17    0.30
   2   5   8    1.98    0.44
   3   5   8    0.23    0.37
   4   5   8    0.59    0.48
   5   5   8    0.53    0.55
   6   5   8    0.60    0.57
   7   5   8    0.72    0.75
   8   5   8    1.72    1.32
   9   5   8    1.68    1.18
   0   6   8    0.36    0.50
   1   6   8    0.29    0.31
   2   6   8    8.60    0.98
   3   6   8    0.51    0.39
   4   6   8    1.48    0.60
   5   6   8    0.63    0.56
   6   6   8    1.68    0.66
   7   6   8    0.26    0.71
   8   6   8    2.19    1.35
   9   6   8    0.32    1.20
   0   7   8    0.18    0.54
   1   7   8    0.52    0.37
   2   7   8    0.29    0.37
   3   7   8    1.83    0.52
   4   7   8    0.79    0.55
   5   7   8    0.76    0.59
   6   7   8    0.13    0.58
   7   7   8    0.31    0.69
   8   7   8    0.60    1.09
   9   7   8    0.37    1.24
   0   8   8   20.33    3.16
   1   8   8    4.57    0.73
   2   8   8    5.24    0.78
   3   8   8    0.13    0.40
   4   8   8    1.04    0.63
   5   8   8    1.01    0.63
   6   8   8    1.01    0.64
   7   8   8    0.57    0.76
   8   8   8    2.11    1.33
   9   8   8    0.61    1.28
   0   9   8    0.25    0.57
   1   9   8    1.48    0.48
   2   9   8    0.29    0.41
   3   9   8    1.50    0.52
   4   9   8    0.85    0.58
   5   9   8    0.34    0.63
   6   9   8    0.42    0.59
   7   9   8    0.46    0.71
   8   9   8    0.16    1.06
   0  10   8    3.76    1.00
   1  10   8    6.96    1.02
   2  10   8   26.99    3.10
   3  10   8    0.18    0.42
   4  10   8    3.78    0.92
   5  10   8    0.48    0.59
   6  10   8    1.31    0.76
   7  10   8    0.60    0.72
   8  10   8   11.01    2.65
   0  11   8    0.30    0.74
   1  11   8    0.35    0.43
   2  11   8    1.15    0.51
   3  11   8    0.26    0.42
   4  11   8    1.75    0.70
   5  11   8    0.44    0.63
   6  11   8    0.76    0.73
   7  11   8    1.13    0.78
   8  11   8    1.70    1.53
   0  12   8    5.90    1.47
   1  12   8    1.68    0.55
   2  12   8    3.57    0.72
   3  12   8    3.97    0.77
   4  12   8    2.81    0.77
   5  12   8    0.71    0.70
   6  12   8    2.37    0.87
   7  12   8    2.04    0.96
   8  12   8    4.42    2.01
   0  13   8    0.56    0.72
   1  13   8    0.54    0.49
   2  13   8    7.63    1.12
   3  13   8    0.32    0.53
   4  13   8    4.09    0.90
   5  13   8    0.45    0.64
   6  13   8    0.23    0.68
   7  13   8    0.22    0.85
   0  14   8   21.42    3.96
   1  14   8    0.12    0.47
   2  14   8    4.11    0.77
   3  14   8    4.43    0.91
   4  14   8    2.37    0.81
   5  14   8    3.39    0.92
   6  14   8    3.46    1.09
   7  14   8    1.91    0.96
   0  15   8    0.74    0.79
   1  15   8    0.42    0.51
   2  15   8    0.34    0.55
   3  15   8    1.01    0.62
   4  15   8    2.07    0.80
   5  15   8    1.16    0.79
   6  15   8    0.62    0.78
   7  15   8    1.04    0.87
   0  16   8    0.20    0.71
   1  16   8    0.45    0.57
   2  16   8    4.41    0.94
   3  16   8    4.56    1.02
   4  16   8    1.11    0.73
   5  16   8    1.19    0.88
   6  16   8    0.21    0.76
   0  17   8    0.91    0.85
   1  17   8    0.39    0.56
   2  17   8    1.16    0.66
   3  17   8    1.24    0.72
   4  17   8    0.88    0.77
   5  17   8    0.27    0.80
   6  17   8    1.38    0.99
   0  18   8   11.13    2.70
   1  18   8    4.20    0.93
   2  18   8    0.73    0.67
   3  18   8    8.39    1.44
   4  18   8    0.29    0.72
   5  18   8    1.10    0.88
   0  19   8    0.16    0.95
   1  19   8    0.54    0.65
   2  19   8    4.33    1.01
   3  19   8    0.82    0.71
   4  19   8    2.86    0.99
   5  19   8    0.59    0.87
   0  20   8    5.98    1.91
   1  20   8    1.90    0.79
   2  20   8    0.37    0.64
   3  20   8    1.46    0.76
   4  20   8    2.03    0.92
   0  21   8    0.37    1.04
   1  21   8    0.43    0.68
   2  21   8    1.34    0.82
   3  21   8    0.85    0.72
   0  22   8    0.14    1.02
   1  22   8    0.36    0.68
   2  22   8    1.28    0.82
   0   0   9    1.35    0.77
   1   0   9    1.60    0.60
   2   0   9    3.10    0.77
   3   0   9    1.34    0.74
   4   0   9    0.60    0.69
   5   0   9    1.51    0.89
   6   0   9    1.41    0.93
   7   0   9    0.65    1.58
   8   0   9    3.66    2.52
   0   1   9    0.46    0.44
   1   1   9   18.61    1.77
   2   1   9   36.03    3.32
   3   1   9   17.30    1.91
   4   1   9    3.59    0.71
   5   1   9    3.09    0.70
   6   1   9    3.58    0.84
   7   1   9    2.30    1.01
   8   1   9    7.42    2.30
   0   2   9    1.06    0.55
   1   2   9    2.80    0.47
   2   2   9    2.85    0.51
   3   2   9    3.07    0.62
   4   2   9    1.75    0.56
   5   2   9    1.02    0.53
   6   2   9    0.57    0.58
   7   2   9    1.74    0.83
   8   2   9    2.56    1.46
   0   3   9    0.31    0.47
   1   3   9    0.94    0.35
   2   3   9   21.72    2.08
   3   3   9    1.50    0.49
   4   3   9    2.36    0.63
   5   3   9    8.66    1.32
   6   3   9    0.84    0.61
   7   3   9    2.13    0.89
   8   3   9    8.83    2.48
   0   4   9    4.68    0.93
   1   4   9    2.15    0.45
   2   4   9    1.22    0.40
   3   4   9    8.11    1.05
   4   4   9    1.36    0.58
   5   4   9    1.26    0.60
   6   4   9    0.66    0.60
   7   4   9    4.99    1.15
   8   4   9    3.52    1.35
   0   5   9    0.67    0.49
   1   5   9    0.80    0.37
   2   5   9    0.64    0.39
   3   5   9    3.01    0.62
   4   5   9    3.33    0.80
   5   5   9   10.98    1.64
   6   5   9    1.09    0.66
   7   5   9    1.42    0.75
   8   5   9    2.12    1.19
   0   6   9    5.75    1.14
   1   6   9    0.95    0.39
   2   6   9    2.55    0.55
   3   6   9    2.74    0.64
   4   6   9    0.92    0.59
   5   6   9    1.08    0.61
   6   6   9    1.34    0.69
   7   6   9    0.73    0.76
   8   6   9    0.54    1.03
   0   7   9    0.33    0.54
   1   7   9    0.27    0.36
   2   7   9    1.53    0.54
   3   7   9    0.60    0.49
   4   7   9    7.32    1.29
   5   7   9    0.33    0.57
   6   7   9    1.46    0.69
   7   7   9    2.04    0.96
   8   7   9    0.42    1.16
   0   8   9    0.33    0.55
   1   8   9    0.48    0.40
   2   8   9    0.83    0.48
   3   8   9    0.50    0.47
   4   8   9    0.60    0.58
   5   8   9    0.34    0.56
   6   8   9    0.54    0.66
   7   8   9    0.32    0.81
   8   8   9    0.54    1.20
   0   9   9    0.27    0.66
   1   9   9    7.60    1.12
   2   9   9    3.35    0.72
   3   9   9    2.31    0.65
   4   9   9    3.90    0.90
   5   9   9    1.77    0.74
   6   9   9    2.06    0.83
   7   9   9    1.16    0.86
   0  10   9    2.99    0.94
   1  10   9    0.30    0.45
   2  10   9    1.46    0.56
   3  10   9    0.83    0.56
   4  10   9    1.41    0.76
   5  10   9    0.51    0.59
   6  10   9    0.31    0.70
   7  10   9    0.50    0.77
   0  11   9    0.49    0.82
   1  11   9    1.61    0.54
   2  11   9    5.73    0.95
   3  11   9    0.21    0.50
   4  11   9    0.93    0.74
   5  11   9    0.81    0.71
   6  11   9    1.01    0.74
   7  11   9    0.41    0.77
   0  12   9    7.31    1.71
   1  12   9    0.39    0.48
   2  12   9    1.19    0.55
   3  12   9    1.03    0.57
   4  12   9    0.98    0.75
   5  12   9    0.64    0.75
   6  12   9    1.27    0.78
   7  12   9    0.42    0.78
   0  13   9    0.65    0.81
   1  13   9    0.73    0.53
   2  13   9   12.84    1.64
   3  13   9    1.86    0.71
   4  13   9    0.59    0.75
   5  13   9    0.56    0.74
   6  13   9    0.69    0.93
   0  14   9    0.47    0.79
   1  14   9    1.63    0.62
   2  14   9    0.81    0.60
   3  14   9    3.56    0.89
   4  14   9    0.82    0.77
   5  14   9    1.26    0.85
   6  14   9    0.49    0.94
   0  15   9    0.31    0.78
   1  15   9    1.75    0.64
   2  15   9    1.53    0.72
   3  15   9   11.39    1.70
   4  15   9    1.92    0.87
   5  15   9    6.79    1.42
   6  15   9    1.47    1.55
   0  16   9    0.97    0.86
   1  16   9    3.57    0.90
   2  16   9    0.35    0.65
   3  16   9    4.38    1.04
   4  16   9    0.58    0.74
   5  16   9    0.24    0.80
   0  17   9    1.37    1.19
   1  17   9    1.96    0.74
   2  17   9    1.78    0.78
   3  17   9    0.53    0.68
   4  17   9   12.12    2.37
   0  18   9    1.35    1.22
   1  18   9    0.65    0.70
   2  18   9    0.49    0.67
   3  18   9    5.37    1.17
   4  18   9    1.77    0.96
   0  19   9    0.67    1.16
   1  19   9    3.85    1.04
   2  19   9    0.39    0.69
   3  19   9    0.48    0.69
   0  20   9    0.17    1.08
   1  20   9    1.08    0.80
   2  20   9    0.54    0.78
   0   0  10  173.27   39.07
   1   0  10    3.18    0.89
   2   0  10   23.04    3.54
   3   0  10    0.82    0.74
   4   0  10    0.55    0.74
   5   0  10    0.45    0.81
   6   0  10    2.56    1.30
   7   0  10    0.55    1.26
   0   1  10    8.17    1.68
   1   1  10    0.75    0.39
   2   1  10    6.16    0.85
   3   1  10    0.93    0.50
   4   1  10    1.40    0.56
   5   1  10    0.76    0.58
   6   1  10    2.31    0.82
   7   1  10    0.64    0.77
   0   2  10   12.48    2.43
   1   2  10    5.11    0.72
   2   2  10    4.89    0.77
   3   2  10    1.53    0.51
   4   2  10    1.89    0.59
   5   2  10    1.43    0.64
   6   2  10    1.43    0.68
   7   2  10    1.02    0.81
   0   3  10    1.12    0.57
   1   3  10    0.50    0.38
   2   3  10    1.01    0.47
   3   3  10    0.61    0.44
   4   3  10    0.84    0.56
   5   3  10    1.51    0.65
   6   3  10    1.46    0.69
   7   3  10    1.87    0.92
   0   4  10    7.50    1.32
   1   4  10    0.85    0.42
   2   4  10    0.80    0.49
   3   4  10    1.00    0.52
   4   4  10    2.52    0.71
   5   4  10    0.65    0.57
   6   4  10    6.56    1.28
   7   4  10    1.45    0.80
   0   5  10    0.56    0.54
   1   5  10    0.20    0.37
   2   5  10    1.09    0.51
   3   5  10    0.48    0.49
   4   5  10    0.98    0.57
   5   5  10    0.48    0.56
   6   5  10    1.29    0.72
   7   5  10    1.08    0.76
   0   6  10    0.47    0.54
   1   6  10    0.13    0.35
   2   6  10    0.53    0.49
   3   6  10    1.29    0.59
   4   6  10    2.56    0.75
   5   6  10    0.41    0.54
   6   6  10    9.84    1.63
   7   6  10    1.18    0.78
   0   7  10    0.41    0.57
   1   7  10    0.17    0.40
   2   7  10    1.14    0.60
   3   7  10    0.62    0.56
   4   7  10    0.85    0.70
   5   7  10    0.86    0.66
   6   7  10    0.87    0.78
   7   7  10    0.13  133.74
   0   8  10    5.24    1.21
   1   8  10    0.07    0.42
   2   8  10    5.13    0.95
   3   8  10    1.22    0.62
   4   8  10    0.49    0.65
   5   8  10    0.25    0.64
   6   8  10    1.60    0.91
   0   9  10    0.63    0.69
   1   9  10    0.28    0.46
   2   9  10    0.47    0.49
   3   9  10    0.43    0.58
   4   9  10    0.30    0.66
   5   9  10    0.38    0.67
   6   9  10    0.45    0.80
   0  10  10   32.94    6.79
   1  10  10    1.10    0.53
   2  10  10    0.97    0.53
   3  10  10    0.47    0.54
   4  10  10    2.17    0.85
   5  10  10    0.55    0.74
   6  10  10    1.86    0.96
   0  11  10    0.67    0.78
   1  11  10    0.55    0.48
   2  11  10    2.60    0.68
   3  11  10    0.23    0.50
   4  11  10    0.33    0.65
   5  11  10    0.31    0.68
   6  11  10    0.68  132.55
   0  12  10    2.11    1.01
   1  12  10    4.53    0.90
   2  12  10    1.24    0.60
   3  12  10    2.35    0.82
   4  12  10    0.40    0.67
   5  12  10    0.21    0.67
   0  13  10    0.10    0.79
   1  13  10    0.53    0.56
   2  13  10    0.56    0.57
   3  13  10    1.21    0.73
   4  13  10    1.66    0.88
   5  13  10    0.87    0.77
   0  14  10    1.18    0.92
   1  14  10    1.93    0.68
   2  14  10    0.52    0.68
   3  14  10    1.07    0.74
   4  14  10   14.99    2.58
   0  15  10    0.18    0.81
   1  15  10    0.52    0.66
   2  15  10    0.60    0.69
   3  15  10    0.30    0.66
   4  15  10    0.85    0.84
   0  16  10    0.86    1.16
   1  16  10    0.29    0.66
   2  16  10    1.25    0.76
   3  16  10    2.68    0.98
   0  17  10    0.43    1.01
   1  17  10    1.56    0.81
   2  17  10    0.58    0.70
   0   0  11    1.35    1.19
   1   0  11    3.25    1.02
   2   0  11    0.87    0.74
   3   0  11    1.22    0.96
   4   0  11    1.36    0.85
   5   0  11    0.79    1.07
   6   0  11    0.80    1.33
   0   1  11    0.85    0.66
   1   1  11   38.93    4.13
   2   1  11    2.25    0.60
   3   1  11    1.46    0.62
   4   1  11    3.88    0.94
   5   1  11    3.12    0.92
   6   1  11    4.28    1.21
   0   2  11    1.09    0.70
   1   2  11    2.39    0.60
   2   2  11    1.49    0.56
   3   2  11    0.88    0.59
   4   2  11    1.35    0.71
   5   2  11    2.10    0.74
   6   2  11    2.64    1.63
   0   3  11    0.78    0.67
   1   3  11    1.44    0.55
   2   3  11    1.02    0.54
   3   3  11    4.03    0.88
   4   3  11    1.90    0.76
   5   3  11    1.17    0.67
   0   4  11    3.92    1.13
   1   4  11    0.45    0.45
   2   4  11    0.35    0.49
   3   4  11    1.33    0.60
   4   4  11    1.55    0.74
   5   4  11    1.28    0.70
   0   5  11    0.62    0.75
   1   5  11    1.43    0.58
   2   5  11    0.46    0.52
   3   5  11    4.74    0.94
   4   5  11    1.63    0.70
   5   5  11   12.90    2.03
   0   6  11    0.21    0.71
   1   6  11    0.40    0.47
   2   6  11    0.50    0.55
   3   6  11    0.91    0.55
   4   6  11    0.81    0.63
   5   6  11    0.80    0.69
   0   7  11    0.12    0.76
   1   7  11    0.86    0.56
   2   7  11    0.20    0.50
   3   7  11    0.90    0.59
   4   7  11    1.65    0.72
   5   7  11    0.76    0.69
   0   8  11    0.02    0.77
   1   8  11    0.18    0.48
   2   8  11    0.53    0.53
   3   8  11    0.47    0.54
   4   8  11    0.34    0.61
   5   8  11    0.65    0.78
   0   9  11    0.44    0.74
   1   9  11    5.94    1.08
   2   9  11    0.09    0.53
   3   9  11    1.19    0.69
   4   9  11    0.41    0.72
   0  10  11    0.04    0.84
   1  10  11    0.42    0.57
   2  10  11    0.41    0.58
   3  10  11    0.86    0.68
   4  10  11    0.29    0.68
   0  11  11    0.00    0.79
   1  11  11    4.68    0.95
   2  11  11    0.36    0.62
   3  11  11    0.58    0.71
   0  12  11    0.36    0.87
   1  12  11    0.57    0.57
   2  12  11    0.34    0.59
   3  12  11    1.60    0.79
   0  13  11    0.45    0.85
   1  13  11    0.79    0.59
   2  13  11    1.39    0.77
   0  14  11    0.17    0.85
   1  14  11    0.23    0.68
   0   0  12   40.51   12.31
   1   0  12    7.03    1.61
   2   0  12   33.39    5.48
   3   0  12    0.51    1.02
   0   1  12    1.06    1.04
   1   1  12    2.35    0.69
   2   1  12    1.91    0.64
   3   1  12    0.78    0.66
   0   2  12    2.10    1.19
   1   2  12    7.78    1.25
   2   2  12    3.33    0.87
   3   2  12    1.44    0.71
   0   3  12    0.25    0.92
   1   3  12    0.99    0.62
   2   3  12    0.76    0.62
   3   3  12    0.55    0.70
   0   4  12    0.57    1.01
   1   4  12    2.12    0.77
   2   4  12    0.74    0.64
   3   4  12    0.71    0.73
   0   5  12    0.56    1.14
   1   5  12    0.34    0.61
   2   5  12    0.85    0.65
   3   5  12    0.88    0.87
   0   6  12    0.00    0.92
   1   6  12    0.38    0.65
   2   6  12    0.45    0.63
   0   7  12    0.44    1.11
   1   7  12    0.41    0.67
   2   7  12    0.88    0.66
   0   8  12    0.52    1.10
   1   8  12    3.49    0.99
   0   0   0    0.00    0.00

;
_shelx_hkl_checksum                     85862
