# Supplementary material for: 1,3,2,5-Diazadiborinine featuring nucleophilic and electrophilic boron centres
Source: Nat Commun. 2015 Jun 15;6:7340. doi: 10.1038/ncomms8340 (PMC4490389; doi:10.1038/ncomms8340)
Supplement: Supplementary Data 3 — Crystallographic information for compound 5 [file ncomms8340-s4.cif]

data_global
_audit_creation_method                  'APEX2 v2014.9-0'

_publ_requested_journal                 ?

_publ_contact_author_name               ?
_publ_contact_author_address            
;
;
_publ_contact_author_email              ?
_publ_contact_author_fax                ?
_publ_contact_author_phone              ?

_publ_section_title                     
;
;
_publ_section_abstract                  
;
;
_publ_section_references                
;
;
_publ_section_comment                   
;
;

data_I
_chemical_name_systematic               ?
_chemical_name_common                   ?
_chemical_formula_moiety                ?
_chemical_formula_sum                   'C78 H83 B4 F11 N4 O10 S2'
_chemical_formula_iupac                 ?
_chemical_formula_weight                1552.84

_chemical_melting_point                 ?

_space_group_crystal_system             triclinic
_space_group_name_H-M_alt               'P -1'
_space_group_name_Hall                  '-P 1'
loop_
    _space_group_symop_operation_xyz
    'x, y, z'
    '-x, -y, -z'

_cell_length_a                          10.8994(10)
_cell_length_b                          13.3303(14)
_cell_length_c                          14.0182(13)
_cell_angle_alpha                       98.334(4)
_cell_angle_beta                        90.656(4)
_cell_angle_gamma                       109.608(4)
_cell_volume                            1894.4(3)
_cell_formula_units_Z                   1
_cell_measurement_reflns_used           3065
_cell_measurement_theta_min             2.4905
_cell_measurement_theta_max             27.7105
_cell_measurement_temperature           103.(2)

_exptl_crystal_description              plate
_exptl_crystal_colour                   colourless
_exptl_crystal_size_max                 0.420
_exptl_crystal_size_mid                 0.100
_exptl_crystal_size_min                 0.060
_exptl_crystal_density_diffrn           1.361
_exptl_crystal_density_meas             ?
_exptl_crystal_density_method           'not measured'
_exptl_crystal_F_000                    810

_exptl_absorpt_coefficient_mu           0.159
_exptl_absorpt_correction_type          multi-scan
_exptl_absorpt_process_details          'SADABS V2014/4 (Bruker AXS Inc.)'
_exptl_absorpt_correction_T_min         0.85
_exptl_absorpt_correction_T_max         0.99

_exptl_special_details                  
;
; 

_diffrn_ambient_temperature             103.(2)

_diffrn_source                          'fine-focus sealed tube'
_diffrn_source_type                     ?

_diffrn_radiation_type                  MoK\a
_diffrn_radiation_wavelength            0.71073
_diffrn_radiation_monochromator         'graphite'
_diffrn_measurement_device_type         'CCD area detector'
_diffrn_measurement_method              'phi and omega scans'
_diffrn_detector_area_resol_mean        8.3333
_diffrn_reflns_number                   27307
_diffrn_reflns_av_R_equivalents         0.1022
_diffrn_reflns_av_unetI/netI            0.1471
_diffrn_reflns_theta_min                2.40
_diffrn_reflns_theta_max                28.32
_diffrn_reflns_theta_full               28.32
_diffrn_measured_fraction_theta_max     0.995
_diffrn_measured_fraction_theta_full    0.995
_diffrn_reflns_limit_h_min              -14
_diffrn_reflns_limit_h_max              14
_diffrn_reflns_limit_k_min              -17
_diffrn_reflns_limit_k_max              17
_diffrn_reflns_limit_l_min              -18
_diffrn_reflns_limit_l_max              18

_refine_special_details                 
;
;

_reflns_number_total                    9409
_reflns_number_gt                       4639
_reflns_threshold_expression            'I > 2\s(I)'

_refine_ls_structure_factor_coef        Fsqd
_refine_ls_matrix_type                  full
_refine_ls_R_factor_all                 0.1710
_refine_ls_R_factor_gt                  0.0790
_refine_ls_wR_factor_gt                 0.1730
_refine_ls_wR_factor_ref                0.2145
_refine_ls_goodness_of_fit_ref          1.017
_refine_ls_restrained_S_all             1.015
_refine_ls_number_reflns                9409
_refine_ls_number_parameters            517
_refine_ls_number_restraints            61
_refine_ls_number_constraints           ?
_refine_ls_hydrogen_treatment           constr
_refine_ls_weighting_scheme             calc
_refine_ls_weighting_details            
    'w=1/[\s^2^(Fo^2^)+(0.0900P)^2^+0.4089P] where P=(Fo^2^+2Fc^2^)/3'

_atom_sites_solution_hydrogens          geom
_atom_sites_solution_primary            ?
_atom_sites_solution_secondary          ?

_refine_ls_shift/su_max                 0.000
_refine_ls_shift/su_mean                0.000
_refine_diff_density_max                1.084
_refine_diff_density_min                -0.466
_refine_ls_extinction_method            none
_refine_ls_extinction_coef              ?

loop_
    _atom_type_symbol
    _atom_type_description
    _atom_type_scat_dispersion_real
    _atom_type_scat_dispersion_imag
    _atom_type_scat_source
    C C 0.0033 0.0016 'International Tables Vol C Tables 4.2.6.8 and 6.1.1.4'
    H H 0.0000 0.0000 'International Tables Vol C Tables 4.2.6.8 and 6.1.1.4'
    B B 0.0013 0.0007 'International Tables Vol C Tables 4.2.6.8 and 6.1.1.4'
    N N 0.0061 0.0033 'International Tables Vol C Tables 4.2.6.8 and 6.1.1.4'
    O O 0.0106 0.0060 'International Tables Vol C Tables 4.2.6.8 and 6.1.1.4'
    F F 0.0171 0.0103 'International Tables Vol C Tables 4.2.6.8 and 6.1.1.4'
    S S 0.1246 0.1234 'International Tables Vol C Tables 4.2.6.8 and 6.1.1.4'

_computing_data_collection              'APEX2 (Bruker AXS Inc., 2014)'
_computing_cell_refinement              'SAINT V8.34A (Bruker AXS Inc., 2013)'
_computing_data_reduction               'SAINT V8.34A (Bruker AXS Inc., 2013)'
_computing_structure_solution           ?
_computing_structure_refinement         'SHELXL-2014/6 (Sheldrick, 2014)'
_computing_molecular_graphics           'XP (Bruker AXS Inc., 2014)'
_computing_publication_material         'APEX2 (Bruker AXS Inc., 2014)'

loop_
    _atom_site_type_symbol
    _atom_site_label
    _atom_site_fract_x
    _atom_site_fract_y
    _atom_site_fract_z
    _atom_site_U_iso_or_equiv
    _atom_site_adp_type
    _atom_site_calc_flag
    _atom_site_refinement_flags_adp
    _atom_site_refinement_flags_occupancy
    _atom_site_refinement_flags_posn
    _atom_site_occupancy
    _atom_site_disorder_assembly
    _atom_site_disorder_group
    B B1 0.6741(4) 0.7561(3) 0.7863(3) 0.0159(8) Uani d . . . 1 . .
    B B2 0.4178(4) 0.5488(3) 0.7546(3) 0.0193(9) Uani d . . . 1 . .
    C C1 0.4983(3) 0.6134(3) 0.6740(2) 0.0163(7) Uani d . . . 1 . .
    C C2 0.4979(3) 0.6123(3) 0.8542(2) 0.0165(7) Uani d . . . 1 . .
    C C3 0.8305(3) 0.7949(3) 0.7928(2) 0.0179(8) Uani d . . . 1 . .
    C C4 0.8918(3) 0.7176(3) 0.7846(2) 0.0241(8) Uani d . . . 1 . .
    H H4 0.8403 0.6432 0.7721 0.029 Uiso calc U . R 1 . .
    C C5 1.0264(4) 0.7476(4) 0.7946(3) 0.0366(11) Uani d . . . 1 . .
    H H5 1.066 0.6937 0.7891 0.044 Uiso calc U . R 1 . .
    C C6 1.1038(4) 0.8550(4) 0.8124(3) 0.0422(12) Uani d . . . 1 . .
    H H6 1.196 0.8751 0.8203 0.051 Uiso calc U . R 1 . .
    C C7 1.0460(4) 0.9321(4) 0.8186(3) 0.0386(11) Uani d . . . 1 . .
    H H7 1.0985 1.0063 0.8299 0.046 Uiso calc U . R 1 . .
    C C8 0.9098(3) 0.9024(3) 0.8085(2) 0.0265(9) Uani d . . . 1 . .
    H H8 0.8711 0.9569 0.8126 0.032 Uiso calc U . R 1 . .
    C C9 0.4281(3) 0.4286(3) 0.7385(2) 0.0171(7) Uani d . . . 1 . .
    C C10 0.5483(3) 0.4126(3) 0.7394(2) 0.0211(8) Uani d . . . 1 . .
    H H10 0.626 0.4737 0.7503 0.025 Uiso calc U . R 1 . .
    C C11 0.5581(4) 0.3104(3) 0.7249(3) 0.0270(9) Uani d . . . 1 . .
    H H11 0.6415 0.3025 0.7261 0.032 Uiso calc U . R 1 . .
    C C12 0.4469(4) 0.2206(3) 0.7087(3) 0.0281(9) Uani d . . . 1 . .
    H H12 0.4532 0.1505 0.698 0.034 Uiso calc U . R 1 . .
    C C13 0.3259(4) 0.2330(3) 0.7081(3) 0.0274(9) Uani d . . . 1 . .
    H H13 0.2488 0.1713 0.6974 0.033 Uiso calc U . R 1 . .
    C C14 0.3174(3) 0.3357(3) 0.7232(2) 0.0209(8) Uani d . . . 1 . .
    H H14 0.2336 0.3429 0.7231 0.025 Uiso calc U . R 1 . .
    C C15 0.2711(3) 0.5526(3) 0.7536(3) 0.0240(8) Uani d . . . 1 . .
    H H15A 0.2746 0.6278 0.761 0.036 Uiso calc U . R 1 . .
    H H15B 0.226 0.519 0.807 0.036 Uiso calc U . R 1 . .
    H H15C 0.2238 0.5133 0.6921 0.036 Uiso calc U . R 1 . .
    C C16 0.5259(3) 0.6656(3) 0.5277(2) 0.0239(8) Uani d . . . 1 . .
    H H16A 0.4795 0.7165 0.5199 0.029 Uiso calc U . R 1 . .
    H H16B 0.5413 0.6327 0.463 0.029 Uiso calc U . R 1 . .
    C C17 0.6539(3) 0.7226(3) 0.5880(2) 0.0200(8) Uani d . . . 1 . .
    C C18 0.7553(4) 0.6692(3) 0.5580(3) 0.0274(9) Uani d . . . 1 . .
    H H18A 0.7771 0.6785 0.4914 0.041 Uiso calc U . R 1 . .
    H H18B 0.7193 0.5921 0.5621 0.041 Uiso calc U . R 1 . .
    H H18C 0.8343 0.7029 0.6013 0.041 Uiso calc U . R 1 . .
    C C19 0.7046(4) 0.8421(3) 0.5850(2) 0.0261(9) Uani d . . . 1 . .
    H H19A 0.6399 0.874 0.6097 0.039 Uiso calc U . R 1 . .
    H H19B 0.7203 0.8543 0.5182 0.039 Uiso calc U . R 1 . .
    H H19C 0.7864 0.8758 0.6252 0.039 Uiso calc U . R 1 . .
    C C20 0.5291(3) 0.6628(3) 1.0160(2) 0.0230(8) Uani d . . . 1 . .
    H H20A 0.5404 0.6289 1.0723 0.028 Uiso calc U . R 1 . .
    H H20B 0.4888 0.7181 1.0365 0.028 Uiso calc U . R 1 . .
    C C21 0.6588(3) 0.7115(3) 0.9722(2) 0.0187(8) Uani d . . . 1 . .
    C C22 0.7233(4) 0.8298(3) 1.0141(3) 0.0283(9) Uani d . . . 1 . .
    H H22A 0.808 0.8583 0.9866 0.043 Uiso calc U . R 1 . .
    H H22B 0.7362 0.8374 1.0844 0.043 Uiso calc U . R 1 . .
    H H22C 0.6674 0.8701 0.9984 0.043 Uiso calc U . R 1 . .
    C C23 0.7472(3) 0.6463(3) 0.9853(3) 0.0273(9) Uani d . . . 1 . .
    H H23A 0.7031 0.571 0.9559 0.041 Uiso calc U . R 1 . .
    H H23B 0.7668 0.6499 1.0544 0.041 Uiso calc U . R 1 . .
    H H23C 0.8287 0.6762 0.9541 0.041 Uiso calc U . R 1 . .
    C C24 0.5636(4) 1.0184(3) 0.8580(3) 0.0319(10) Uani d . . . 1 . .
    C C25 0.0820(4) 0.8812(4) 0.4547(4) 0.0506(13) Uani d . . D 1 . .
    C C26 0.1738(5) 0.8773(4) 0.3900(3) 0.0487(13) Uani d . . . 1 . .
    H H26 0.1529 0.8652 0.3224 0.058 Uiso calc U . R 1 . .
    C C27 0.2970(5) 0.8913(4) 0.4257(4) 0.0489(13) Uani d . . . 1 . .
    H H27 0.3628 0.8905 0.382 0.059 Uiso calc U . R 1 . .
    C C28 0.3267(5) 0.9063(4) 0.5213(3) 0.0505(13) Uani d . . . 1 . .
    H H28 0.4122 0.9143 0.5446 0.061 Uiso calc U . R 1 . .
    C C29 0.2326(4) 0.9100(4) 0.5851(3) 0.0515(13) Uani d . . . 1 . .
    H H29 0.2537 0.9213 0.6526 0.062 Uiso calc U . R 1 . .
    C C30 0.1087(4) 0.8975(4) 0.5521(3) 0.0509(13) Uani d . . . 1 . .
    H H30 0.0434 0.9002 0.5957 0.061 Uiso calc U . R 1 . .
    C C31 0.9573(4) 0.2594(4) 0.8654(3) 0.0364(10) Uani d . . D 1 . .
    C C32 0.8977(4) 0.2313(4) 0.9471(3) 0.0444(12) Uani d . . . 1 . .
    H H32 0.8997 0.169 0.9717 0.053 Uiso calc U . R 1 . .
    C C33 0.8338(4) 0.2974(4) 0.9931(3) 0.0431(12) Uani d . . . 1 . .
    H H33 0.7911 0.2805 1.0504 0.052 Uiso calc U . R 1 . .
    C C34 0.8321(4) 0.3856(4) 0.9569(3) 0.0439(12) Uani d . . . 1 . .
    H H34 0.7878 0.4297 0.9893 0.053 Uiso calc U . R 1 . .
    C C35 0.8934(4) 0.4129(4) 0.8737(3) 0.0426(11) Uani d . . . 1 . .
    H H35 0.893 0.4759 0.8497 0.051 Uiso calc U . R 1 . .
    C C36 0.9557(4) 0.3466(4) 0.8259(3) 0.0393(11) Uani d . . . 1 . .
    H H36 0.996 0.3616 0.7673 0.047 Uiso calc U . R 1 . .
    F F6 -0.0829(9) 0.5007(6) 0.6751(5) 0.105(3) Uani d U P D 0.5 A -1
    C C37 -0.0451(15) 0.4991(13) 0.5856(11) 0.051(3) Uani d U P DG 0.5 A -1
    C C38 0.0470(16) 0.5891(13) 0.5581(11) 0.056(3) Uani d U P DG 0.5 A -1
    H H38 0.0828 0.6534 0.6035 0.068 Uiso calc U P R 0.5 A -1
    C C39 0.0869(19) 0.5852(15) 0.4642(11) 0.078(5) Uani d U P G 0.5 A -1
    H H39 0.15 0.6468 0.4455 0.094 Uiso calc U P R 0.5 A -1
    C C40 0.035(2) 0.4912(17) 0.3978(11) 0.091(6) Uani d U P G 0.5 A -1
    H H40 0.0619 0.4886 0.3337 0.109 Uiso calc U P R 0.5 A -1
    C C41 -0.058(2) 0.4012(15) 0.4253(11) 0.084(6) Uani d U P G 0.5 A -1
    H H41 -0.0932 0.3369 0.3799 0.101 Uiso calc U P R 0.5 A -1
    C C42 -0.0974(17) 0.4051(13) 0.5191(11) 0.063(4) Uani d U P DG 0.5 A -1
    H H42 -0.1604 0.3435 0.5379 0.076 Uiso calc U P R 0.5 A -1
    F F1 0.6430(2) 1.07526(19) 0.79804(17) 0.0429(7) Uani d . . . 1 . .
    F F2 0.6257(2) 1.03821(18) 0.94302(16) 0.0375(6) Uani d . . . 1 . .
    F F3 0.4613(2) 1.0505(2) 0.86597(19) 0.0487(7) Uani d . . . 1 . .
    F F4 -0.0391(3) 0.8695(3) 0.4214(2) 0.0922(12) Uani d . . D 1 . .
    F F5 1.0189(3) 0.1949(3) 0.8217(2) 0.0723(9) Uani d . . D 1 . .
    N N1 0.6076(3) 0.6944(2) 0.68613(18) 0.0146(6) Uani d . . . 1 . .
    N N2 0.6106(2) 0.6896(2) 0.86602(18) 0.0138(6) Uani d . . . 1 . .
    O O1 0.4510(2) 0.5823(2) 0.58301(16) 0.0232(6) Uani d . . . 1 . .
    O O2 0.4501(2) 0.5818(2) 0.93665(15) 0.0210(6) Uani d . . . 1 . .
    O O3 0.6403(2) 0.86230(19) 0.80428(16) 0.0181(5) Uani d . . . 1 . .
    O O4 0.4462(3) 0.8637(3) 0.71719(19) 0.0411(8) Uani d . . . 1 . .
    O O5 0.4328(2) 0.8228(2) 0.88211(18) 0.0289(6) Uani d . . . 1 . .
    S S1 0.50788(9) 0.87488(8) 0.80959(6) 0.0232(2) Uani d . . . 1 . .

loop_
    _atom_site_aniso_label
    _atom_site_aniso_U_11
    _atom_site_aniso_U_22
    _atom_site_aniso_U_33
    _atom_site_aniso_U_12
    _atom_site_aniso_U_13
    _atom_site_aniso_U_23
    B1 0.0169(18) 0.023(2) 0.0089(18) 0.0087(17) -0.0008(15) 0.0009(15)
    B2 0.0161(18) 0.024(2) 0.0154(19) 0.0048(17) -0.0018(16) 0.0002(16)
    C1 0.0179(16) 0.024(2) 0.0092(16) 0.0124(16) -0.0041(14) -0.0013(14)
    C2 0.0187(17) 0.025(2) 0.0117(16) 0.0130(16) 0.0067(14) 0.0060(14)
    C3 0.0175(16) 0.030(2) 0.0054(15) 0.0069(16) 0.0003(13) 0.0021(14)
    C4 0.0204(18) 0.034(2) 0.0202(19) 0.0106(17) 0.0036(15) 0.0074(16)
    C5 0.027(2) 0.062(3) 0.031(2) 0.025(2) 0.0029(18) 0.012(2)
    C6 0.0171(19) 0.073(4) 0.036(2) 0.011(2) -0.0005(18) 0.017(2)
    C7 0.024(2) 0.049(3) 0.032(2) -0.003(2) -0.0026(18) 0.010(2)
    C8 0.0225(19) 0.034(2) 0.0174(19) 0.0039(18) -0.0003(16) 0.0005(16)
    C9 0.0173(16) 0.027(2) 0.0062(15) 0.0069(16) 0.0014(13) 0.0027(14)
    C10 0.0206(17) 0.030(2) 0.0126(17) 0.0088(16) -0.0005(14) 0.0025(15)
    C11 0.029(2) 0.038(3) 0.0193(19) 0.0176(19) 0.0023(16) 0.0031(17)
    C12 0.038(2) 0.030(2) 0.020(2) 0.017(2) 0.0002(17) 0.0031(16)
    C13 0.031(2) 0.022(2) 0.025(2) 0.0026(18) 0.0014(17) 0.0042(16)
    C14 0.0196(17) 0.028(2) 0.0139(17) 0.0074(16) -0.0011(14) 0.0020(15)
    C15 0.0180(17) 0.028(2) 0.025(2) 0.0071(16) 0.0017(16) 0.0022(16)
    C16 0.031(2) 0.029(2) 0.0114(17) 0.0098(18) 0.0007(15) 0.0044(15)
    C17 0.0283(19) 0.029(2) 0.0040(15) 0.0103(17) 0.0024(14) 0.0043(14)
    C18 0.031(2) 0.040(3) 0.0164(18) 0.0182(19) 0.0101(16) 0.0042(16)
    C19 0.032(2) 0.032(2) 0.0129(18) 0.0080(18) 0.0049(16) 0.0083(16)
    C20 0.0272(19) 0.028(2) 0.0115(17) 0.0080(17) 0.0000(15) 0.0010(15)
    C21 0.0227(18) 0.025(2) 0.0075(16) 0.0076(16) -0.0002(14) 0.0021(14)
    C22 0.035(2) 0.029(2) 0.0135(18) 0.0023(18) -0.0022(16) -0.0004(16)
    C23 0.0254(19) 0.042(3) 0.0172(19) 0.0124(18) 0.0005(16) 0.0099(17)
    C24 0.040(2) 0.031(2) 0.033(2) 0.019(2) 0.023(2) 0.0148(18)
    C25 0.030(2) 0.070(4) 0.048(3) 0.009(2) -0.003(2) 0.016(3)
    C26 0.058(3) 0.050(3) 0.026(2) 0.006(3) -0.001(2) -0.002(2)
    C27 0.051(3) 0.058(3) 0.044(3) 0.025(3) 0.011(2) 0.011(2)
    C28 0.048(3) 0.068(4) 0.048(3) 0.028(3) 0.008(2) 0.024(3)
    C29 0.045(3) 0.074(4) 0.034(3) 0.016(3) 0.007(2) 0.016(2)
    C30 0.033(2) 0.081(4) 0.040(3) 0.018(3) 0.009(2) 0.019(3)
    C31 0.022(2) 0.050(3) 0.037(2) 0.015(2) -0.0007(18) -0.001(2)
    C32 0.030(2) 0.049(3) 0.049(3) 0.002(2) -0.005(2) 0.021(2)
    C33 0.027(2) 0.062(3) 0.041(3) 0.012(2) 0.007(2) 0.017(2)
    C34 0.039(2) 0.066(4) 0.035(3) 0.029(3) 0.003(2) 0.007(2)
    C35 0.035(2) 0.052(3) 0.042(3) 0.016(2) 0.003(2) 0.009(2)
    C36 0.025(2) 0.056(3) 0.033(2) 0.006(2) 0.0057(19) 0.014(2)
    F6 0.160(7) 0.117(6) 0.052(4) 0.061(5) 0.056(5) 0.019(4)
    C37 0.076(8) 0.068(7) 0.041(5) 0.062(6) 0.017(6) 0.014(5)
    C38 0.076(8) 0.068(7) 0.048(6) 0.050(6) 0.001(6) 0.019(6)
    C39 0.115(11) 0.073(9) 0.048(7) 0.031(8) -0.002(7) 0.020(7)
    C40 0.113(11) 0.090(11) 0.053(9) 0.012(8) 0.002(8) 0.013(7)
    C41 0.113(12) 0.078(9) 0.053(8) 0.024(8) 0.012(8) 0.005(7)
    C42 0.077(8) 0.074(8) 0.059(7) 0.052(6) 0.018(7) 0.010(6)
    F1 0.0564(16) 0.0380(15) 0.0441(15) 0.0210(13) 0.0266(13) 0.0238(12)
    F2 0.0534(15) 0.0288(14) 0.0254(12) 0.0107(12) 0.0088(11) -0.0034(10)
    F3 0.0600(16) 0.0449(17) 0.0617(17) 0.0394(14) 0.0290(14) 0.0195(13)
    F4 0.0456(18) 0.145(4) 0.081(2) 0.019(2) -0.0090(17) 0.037(2)
    F5 0.070(2) 0.082(2) 0.069(2) 0.0360(19) 0.0052(17) 0.0011(17)
    N1 0.0173(14) 0.0213(16) 0.0072(13) 0.0088(13) 0.0033(11) 0.0029(11)
    N2 0.0138(13) 0.0180(16) 0.0080(13) 0.0042(12) -0.0012(11) -0.0004(11)
    O1 0.0257(13) 0.0286(15) 0.0115(12) 0.0049(12) -0.0025(10) 0.0024(10)
    O2 0.0207(12) 0.0295(15) 0.0112(12) 0.0058(11) 0.0047(10) 0.0038(10)
    O3 0.0175(12) 0.0211(14) 0.0164(12) 0.0083(11) 0.0042(10) 0.0012(10)
    O4 0.0356(16) 0.066(2) 0.0288(16) 0.0293(16) -0.0033(13) 0.0010(14)
    O5 0.0247(13) 0.0312(16) 0.0332(15) 0.0115(12) 0.0118(12) 0.0070(12)
    S1 0.0235(5) 0.0318(6) 0.0185(5) 0.0153(4) 0.0036(4) 0.0031(4)

_geom_special_details                   
;
All esds (except the esd in the dihedral angle between two l.s. planes)
are estimated using the full covariance matrix.  The cell esds are taken
into account individually in the estimation of esds in distances, angles
and torsion angles; correlations between esds in cell parameters are only
used when they are defined by crystal symmetry.  An approximate (isotropic)
treatment of cell esds is used for estimating esds involving l.s. planes.
;

loop_
    _geom_bond_atom_site_label_1
    _geom_bond_atom_site_label_2
    _geom_bond_site_symmetry_2
    _geom_bond_distance
    _geom_bond_publ_flag
    B1 N2 . 1.551(5) ?
    B1 N1 . 1.554(4) ?
    B1 O3 . 1.566(5) ?
    B1 C3 . 1.603(5) ?
    B2 C2 . 1.600(5) ?
    B2 C1 . 1.608(5) ?
    B2 C15 . 1.617(5) ?
    B2 C9 . 1.627(5) ?
    C1 N1 . 1.301(4) ?
    C1 O1 . 1.325(4) ?
    C2 N2 . 1.302(4) ?
    C2 O2 . 1.334(4) ?
    C3 C8 . 1.386(5) ?
    C3 C4 . 1.397(5) ?
    C4 C5 . 1.385(5) ?
    C5 C6 . 1.380(6) ?
    C6 C7 . 1.368(6) ?
    C7 C8 . 1.402(5) ?
    C9 C10 . 1.397(5) ?
    C9 C14 . 1.397(5) ?
    C10 C11 . 1.388(5) ?
    C11 C12 . 1.377(5) ?
    C12 C13 . 1.383(5) ?
    C13 C14 . 1.389(5) ?
    C16 O1 . 1.468(4) ?
    C16 C17 . 1.521(5) ?
    C17 C19 . 1.509(5) ?
    C17 N1 . 1.525(4) ?
    C17 C18 . 1.535(5) ?
    C20 O2 . 1.466(4) ?
    C20 C21 . 1.522(5) ?
    C21 C22 . 1.518(5) ?
    C21 C23 . 1.523(5) ?
    C21 N2 . 1.527(4) ?
    C24 F2 . 1.311(5) ?
    C24 F3 . 1.322(4) ?
    C24 F1 . 1.338(4) ?
    C24 S1 . 1.823(4) ?
    C25 F4 . 1.346(5) ?
    C25 C30 . 1.363(6) ?
    C25 C26 . 1.367(6) ?
    C26 C27 . 1.370(6) ?
    C27 C28 . 1.345(6) ?
    C28 C29 . 1.378(6) ?
    C29 C30 . 1.370(6) ?
    C31 F5 . 1.345(5) ?
    C31 C32 . 1.360(6) ?
    C31 C36 . 1.364(6) ?
    C32 C33 . 1.392(6) ?
    C33 C34 . 1.352(6) ?
    C34 C35 . 1.386(6) ?
    C35 C36 . 1.390(6) ?
    F6 C37 . 1.325(13) ?
    C37 C38 . 1.39 ?
    C37 C42 . 1.39 ?
    C38 C39 . 1.39 ?
    C39 C40 . 1.39 ?
    C40 C41 . 1.39 ?
    C41 C42 . 1.39 ?
    O3 S1 . 1.509(2) ?
    O4 S1 . 1.417(3) ?
    O5 S1 . 1.424(2) ?

loop_
    _geom_angle_atom_site_label_1
    _geom_angle_atom_site_label_2
    _geom_angle_atom_site_label_3
    _geom_angle_site_symmetry_1
    _geom_angle_site_symmetry_3
    _geom_angle
    _geom_angle_publ_flag
    N2 B1 N1 . . 109.3(3) ?
    N2 B1 O3 . . 106.4(2) ?
    N1 B1 O3 . . 106.6(3) ?
    N2 B1 C3 . . 113.8(3) ?
    N1 B1 C3 . . 114.9(3) ?
    O3 B1 C3 . . 105.2(3) ?
    C2 B2 C1 . . 104.0(3) ?
    C2 B2 C15 . . 110.8(3) ?
    C1 B2 C15 . . 110.4(3) ?
    C2 B2 C9 . . 107.5(3) ?
    C1 B2 C9 . . 108.2(3) ?
    C15 B2 C9 . . 115.3(3) ?
    N1 C1 O1 . . 113.9(3) ?
    N1 C1 B2 . . 128.1(3) ?
    O1 C1 B2 . . 118.0(3) ?
    N2 C2 O2 . . 113.7(3) ?
    N2 C2 B2 . . 127.7(3) ?
    O2 C2 B2 . . 118.5(3) ?
    C8 C3 C4 . . 117.4(3) ?
    C8 C3 B1 . . 123.4(3) ?
    C4 C3 B1 . . 119.2(3) ?
    C5 C4 C3 . . 121.1(4) ?
    C6 C5 C4 . . 120.8(4) ?
    C7 C6 C5 . . 119.2(4) ?
    C6 C7 C8 . . 120.4(4) ?
    C3 C8 C7 . . 121.2(4) ?
    C10 C9 C14 . . 116.2(3) ?
    C10 C9 B2 . . 121.8(3) ?
    C14 C9 B2 . . 122.0(3) ?
    C11 C10 C9 . . 122.3(3) ?
    C12 C11 C10 . . 120.0(4) ?
    C11 C12 C13 . . 119.6(4) ?
    C12 C13 C14 . . 119.9(4) ?
    C13 C14 C9 . . 122.1(3) ?
    O1 C16 C17 . . 104.4(3) ?
    C19 C17 C16 . . 112.1(3) ?
    C19 C17 N1 . . 113.7(3) ?
    C16 C17 N1 . . 98.8(2) ?
    C19 C17 C18 . . 112.1(3) ?
    C16 C17 C18 . . 110.7(3) ?
    N1 C17 C18 . . 108.7(3) ?
    O2 C20 C21 . . 103.4(2) ?
    C22 C21 C20 . . 111.2(3) ?
    C22 C21 C23 . . 112.0(3) ?
    C20 C21 C23 . . 110.1(3) ?
    C22 C21 N2 . . 114.9(3) ?
    C20 C21 N2 . . 99.1(3) ?
    C23 C21 N2 . . 108.8(3) ?
    F2 C24 F3 . . 109.2(3) ?
    F2 C24 F1 . . 108.9(3) ?
    F3 C24 F1 . . 108.0(3) ?
    F2 C24 S1 . . 111.3(3) ?
    F3 C24 S1 . . 108.9(3) ?
    F1 C24 S1 . . 110.5(3) ?
    F4 C25 C30 . . 118.4(4) ?
    F4 C25 C26 . . 119.1(5) ?
    C30 C25 C26 . . 122.5(4) ?
    C25 C26 C27 . . 117.9(4) ?
    C28 C27 C26 . . 121.4(4) ?
    C27 C28 C29 . . 119.6(5) ?
    C30 C29 C28 . . 120.6(5) ?
    C25 C30 C29 . . 117.9(4) ?
    F5 C31 C32 . . 116.7(4) ?
    F5 C31 C36 . . 119.4(4) ?
    C32 C31 C36 . . 123.9(4) ?
    C31 C32 C33 . . 117.3(4) ?
    C34 C33 C32 . . 120.5(4) ?
    C33 C34 C35 . . 121.4(4) ?
    C34 C35 C36 . . 118.9(5) ?
    C31 C36 C35 . . 118.0(4) ?
    F6 C37 C38 . . 120.9(7) ?
    F6 C37 C42 . . 119.1(7) ?
    C38 C37 C42 . . 120.0 ?
    C39 C38 C37 . . 120.0 ?
    C38 C39 C40 . . 120.0 ?
    C41 C40 C39 . . 120.0 ?
    C40 C41 C42 . . 120.0 ?
    C41 C42 C37 . . 120.0 ?
    C1 N1 C17 . . 109.6(3) ?
    C1 N1 B1 . . 124.2(3) ?
    C17 N1 B1 . . 126.1(3) ?
    C2 N2 C21 . . 108.8(3) ?
    C2 N2 B1 . . 124.2(3) ?
    C21 N2 B1 . . 126.7(3) ?
    C1 O1 C16 . . 107.3(3) ?
    C2 O2 C20 . . 107.4(3) ?
    S1 O3 B1 . . 128.7(2) ?
    O4 S1 O5 . . 118.84(17) ?
    O4 S1 O3 . . 112.74(14) ?
    O5 S1 O3 . . 113.29(15) ?
    O4 S1 C24 . . 106.2(2) ?
    O5 S1 C24 . . 105.27(16) ?
    O3 S1 C24 . . 97.52(16) ?

_shelx_res_file                         
;
TITL rei197 in P-1
CELL 0.71073  10.89940  13.33030  14.01820  98.3340  90.6556 109.6080
ZERR    1.00   0.00100   0.00140   0.00130   0.0040   0.0041   0.0038
LATT 1
SFAC C  H  B  N  O  F  S
UNIT 78  83  4  4  10  11  2
omit 0   1   0
omit -1   1   0
omit 0   1   1
omit 1  -1   1
omit 0   0   1
omit 0  -1   1
omit 1   0   0
omit -1   2   3
L.S. 8
ACTA
BOND
FMAP 2
PLAN 5
sadi F4 C25  F6 C37  F5 C31
SIZE 0.060 0.100 0.420
sadi f6 c38 f6 c42
DELU F6 > C42
SIMU 0.02 F6 > C42
TEMP -170
WGHT    0.090000    0.408900
FVAR       0.19552   0.95239
B1    3    0.674123    0.756069    0.786268    11.00000    0.01689    0.02267 =
         0.00894    0.00091   -0.00083    0.00865
B2    3    0.417827    0.548841    0.754645    11.00000    0.01612    0.02369 =
         0.01541    0.00017   -0.00179    0.00477
C1    1    0.498336    0.613413    0.674047    11.00000    0.01786    0.02437 =
         0.00921   -0.00132   -0.00412    0.01236
C2    1    0.497905    0.612263    0.854220    11.00000    0.01865    0.02457 =
         0.01173    0.00596    0.00673    0.01297
C3    1    0.830460    0.794917    0.792776    11.00000    0.01747    0.02965 =
         0.00536    0.00212    0.00027    0.00690
C4    1    0.891784    0.717601    0.784646    11.00000    0.02038    0.03378 =
         0.02024    0.00739    0.00363    0.01059
AFIX  43
H4    2    0.840297    0.643231    0.772078    11.00000   -1.20000
AFIX   0
C5    1    1.026402    0.747629    0.794613    11.00000    0.02660    0.06184 =
         0.03070    0.01189    0.00294    0.02516
AFIX  43
H5    2    1.065962    0.693652    0.789113    11.00000   -1.20000
AFIX   0
C6    1    1.103760    0.854998    0.812434    11.00000    0.01706    0.07311 =
         0.03567    0.01678   -0.00053    0.01111
AFIX  43
H6    2    1.195987    0.875112    0.820298    11.00000   -1.20000
AFIX   0
C7    1    1.045969    0.932134    0.818638    11.00000    0.02418    0.04876 =
         0.03249    0.01029   -0.00256   -0.00268
AFIX  43
H7    2    1.098458    1.006289    0.829857    11.00000   -1.20000
AFIX   0
C8    1    0.909772    0.902402    0.808540    11.00000    0.02254    0.03408 =
         0.01741    0.00050   -0.00025    0.00386
AFIX  43
H8    2    0.871120    0.956900    0.812571    11.00000   -1.20000
AFIX   0
C9    1    0.428063    0.428645    0.738513    11.00000    0.01728    0.02734 =
         0.00618    0.00273    0.00135    0.00694
C10   1    0.548275    0.412602    0.739384    11.00000    0.02063    0.02983 =
         0.01263    0.00249   -0.00048    0.00877
AFIX  43
H10   2    0.625983    0.473736    0.750291    11.00000   -1.20000
AFIX   0
C11   1    0.558096    0.310419    0.724863    11.00000    0.02865    0.03759 =
         0.01931    0.00306    0.00225    0.01763
AFIX  43
H11   2    0.641496    0.302481    0.726067    11.00000   -1.20000
AFIX   0
C12   1    0.446890    0.220554    0.708710    11.00000    0.03838    0.02967 =
         0.01996    0.00310    0.00024    0.01696
AFIX  43
H12   2    0.453223    0.150488    0.698036    11.00000   -1.20000
AFIX   0
C13   1    0.325941    0.232971    0.708129    11.00000    0.03082    0.02196 =
         0.02456    0.00425    0.00137    0.00258
AFIX  43
H13   2    0.248782    0.171332    0.697421    11.00000   -1.20000
AFIX   0
C14   1    0.317353    0.335658    0.723216    11.00000    0.01956    0.02820 =
         0.01392    0.00205   -0.00106    0.00741
AFIX  43
H14   2    0.233554    0.342877    0.723129    11.00000   -1.20000
AFIX   0
C15   1    0.271098    0.552594    0.753597    11.00000    0.01804    0.02752 =
         0.02526    0.00224    0.00167    0.00715
AFIX 137
H15A  2    0.274593    0.627762    0.761005    11.00000   -1.50000
H15B  2    0.225994    0.519020    0.807005    11.00000   -1.50000
H15C  2    0.223766    0.513276    0.692145    11.00000   -1.50000
AFIX   0
C16   1    0.525949    0.665600    0.527716    11.00000    0.03134    0.02904 =
         0.01136    0.00436    0.00074    0.00978
AFIX  23
H16A  2    0.479510    0.716523    0.519864    11.00000   -1.20000
H16B  2    0.541326    0.632740    0.463019    11.00000   -1.20000
AFIX   0
C17   1    0.653932    0.722585    0.587985    11.00000    0.02832    0.02860 =
         0.00405    0.00430    0.00243    0.01034
C18   1    0.755312    0.669198    0.557991    11.00000    0.03113    0.03965 =
         0.01642    0.00422    0.01010    0.01822
AFIX 137
H18A  2    0.777066    0.678462    0.491449    11.00000   -1.50000
H18B  2    0.719305    0.592110    0.562113    11.00000   -1.50000
H18C  2    0.834294    0.702937    0.601262    11.00000   -1.50000
AFIX   0
C19   1    0.704553    0.842142    0.585000    11.00000    0.03216    0.03238 =
         0.01287    0.00826    0.00492    0.00796
AFIX 137
H19A  2    0.639925    0.874040    0.609651    11.00000   -1.50000
H19B  2    0.720252    0.854261    0.518230    11.00000   -1.50000
H19C  2    0.786366    0.875791    0.625179    11.00000   -1.50000
AFIX   0
C20   1    0.529128    0.662773    1.015980    11.00000    0.02722    0.02846 =
         0.01145    0.00098    0.00002    0.00805
AFIX  23
H20A  2    0.540438    0.628897    1.072265    11.00000   -1.20000
H20B  2    0.488780    0.718145    1.036484    11.00000   -1.20000
AFIX   0
C21   1    0.658833    0.711494    0.972204    11.00000    0.02273    0.02525 =
         0.00755    0.00207   -0.00021    0.00762
C22   1    0.723347    0.829829    1.014108    11.00000    0.03476    0.02892 =
         0.01352   -0.00042   -0.00218    0.00232
AFIX 137
H22A  2    0.808020    0.858323    0.986570    11.00000   -1.50000
H22B  2    0.736243    0.837395    1.084438    11.00000   -1.50000
H22C  2    0.667417    0.870149    0.998365    11.00000   -1.50000
AFIX   0
C23   1    0.747237    0.646347    0.985291    11.00000    0.02540    0.04170 =
         0.01721    0.00990    0.00053    0.01238
AFIX 137
H23A  2    0.703121    0.571045    0.955873    11.00000   -1.50000
H23B  2    0.766779    0.649928    1.054369    11.00000   -1.50000
H23C  2    0.828690    0.676154    0.954051    11.00000   -1.50000
AFIX   0
C24   1    0.563609    1.018369    0.857984    11.00000    0.04032    0.03101 =
         0.03324    0.01476    0.02297    0.01916
C25   1    0.082037    0.881170    0.454685    11.00000    0.03028    0.06962 =
         0.04780    0.01551   -0.00333    0.00921
C26   1    0.173846    0.877261    0.390003    11.00000    0.05838    0.04970 =
         0.02555   -0.00237   -0.00125    0.00554
AFIX  43
H26   2    0.152881    0.865163    0.322393    11.00000   -1.20000
AFIX   0
C27   1    0.297044    0.891329    0.425699    11.00000    0.05062    0.05807 =
         0.04438    0.01127    0.01106    0.02523
AFIX  43
H27   2    0.362844    0.890484    0.382041    11.00000   -1.20000
AFIX   0
C28   1    0.326746    0.906310    0.521262    11.00000    0.04758    0.06752 =
         0.04795    0.02445    0.00783    0.02836
AFIX  43
H28   2    0.412197    0.914304    0.544642    11.00000   -1.20000
AFIX   0
C29   1    0.232554    0.910003    0.585099    11.00000    0.04546    0.07400 =
         0.03396    0.01613    0.00661    0.01557
AFIX  43
H29   2    0.253722    0.921302    0.652633    11.00000   -1.20000
AFIX   0
C30   1    0.108661    0.897536    0.552105    11.00000    0.03344    0.08058 =
         0.04031    0.01868    0.00855    0.01775
AFIX  43
H30   2    0.043373    0.900211    0.595741    11.00000   -1.20000
AFIX   0
C31   1    0.957252    0.259359    0.865413    11.00000    0.02197    0.04980 =
         0.03700   -0.00128   -0.00066    0.01494
C32   1    0.897738    0.231251    0.947091    11.00000    0.02978    0.04911 =
         0.04950    0.02107   -0.00491    0.00199
AFIX  43
H32   2    0.899726    0.169020    0.971699    11.00000   -1.20000
AFIX   0
C33   1    0.833805    0.297401    0.993137    11.00000    0.02708    0.06182 =
         0.04105    0.01689    0.00688    0.01209
AFIX  43
H33   2    0.791105    0.280456    1.050398    11.00000   -1.20000
AFIX   0
C34   1    0.832051    0.385580    0.956950    11.00000    0.03890    0.06638 =
         0.03484    0.00681    0.00341    0.02936
AFIX  43
H34   2    0.787820    0.429749    0.989266    11.00000   -1.20000
AFIX   0
C35   1    0.893448    0.412878    0.873676    11.00000    0.03506    0.05203 =
         0.04192    0.00884    0.00301    0.01581
AFIX  43
H35   2    0.893002    0.475853    0.849677    11.00000   -1.20000
AFIX   0
C36   1    0.955694    0.346568    0.825856    11.00000    0.02464    0.05581 =
         0.03342    0.01399    0.00567    0.00566
AFIX  43
H36   2    0.995964    0.361569    0.767335    11.00000   -1.20000
PART -1  10.50
AFIX   0
F6    6   -0.082873    0.500660    0.675134    10.50000    0.16012    0.11701 =
         0.05207    0.01894    0.05636    0.06113
AFIX  66
C37   1   -0.045139    0.499076    0.585565    10.50000    0.07561    0.06774 =
         0.04088    0.01446    0.01701    0.06169
C38   1    0.047044    0.589143    0.558123    10.50000    0.07603    0.06844 =
         0.04764    0.01926    0.00131    0.05047
AFIX  43
H38   2    0.082774    0.653378    0.603527    10.50000   -1.20000
AFIX  65
C39   1    0.086950    0.585224    0.464248    10.50000    0.11536    0.07345 =
         0.04758    0.01997   -0.00201    0.03127
AFIX  43
H39   2    0.149953    0.646781    0.445492    10.50000   -1.20000
AFIX  65
C40   1    0.034672    0.491239    0.397814    10.50000    0.11266    0.09044 =
         0.05323    0.01294    0.00163    0.01216
AFIX  43
H40   2    0.061946    0.488561    0.333655    10.50000   -1.20000
AFIX  65
C41   1   -0.057512    0.401171    0.425255    10.50000    0.11255    0.07835 =
         0.05285    0.00462    0.01239    0.02423
AFIX  43
H41   2   -0.093241    0.336937    0.379851    10.50000   -1.20000
AFIX  65
C42   1   -0.097418    0.405088    0.519131    10.50000    0.07705    0.07431 =
         0.05926    0.01023    0.01758    0.05175
AFIX  43
H42   2   -0.160422    0.343531    0.537886    10.50000   -1.20000
PART 0
AFIX   0
F1    6    0.642958    1.075261    0.798041    11.00000    0.05643    0.03803 =
         0.04409    0.02380    0.02663    0.02103
F2    6    0.625704    1.038212    0.943022    11.00000    0.05343    0.02882 =
         0.02537   -0.00339    0.00881    0.01071
F3    6    0.461326    1.050460    0.865973    11.00000    0.05999    0.04493 =
         0.06165    0.01954    0.02898    0.03937
F4    6   -0.039107    0.869539    0.421440    11.00000    0.04562    0.14495 =
         0.08123    0.03672   -0.00895    0.01884
F5    6    1.018890    0.194916    0.821718    11.00000    0.07018    0.08225 =
         0.06877    0.00105    0.00520    0.03603
N1    4    0.607606    0.694436    0.686127    11.00000    0.01727    0.02131 =
         0.00722    0.00291    0.00334    0.00877
N2    4    0.610590    0.689628    0.866020    11.00000    0.01376    0.01802 =
         0.00804   -0.00038   -0.00124    0.00425
O1    5    0.450957    0.582322    0.583005    11.00000    0.02569    0.02861 =
         0.01149    0.00237   -0.00245    0.00493
O2    5    0.450141    0.581836    0.936652    11.00000    0.02065    0.02948 =
         0.01118    0.00384    0.00473    0.00581
O3    5    0.640307    0.862302    0.804277    11.00000    0.01746    0.02113 =
         0.01642    0.00124    0.00418    0.00829
O4    5    0.446193    0.863670    0.717192    11.00000    0.03558    0.06598 =
         0.02877    0.00098   -0.00328    0.02928
O5    5    0.432819    0.822752    0.882112    11.00000    0.02468    0.03122 =
         0.03320    0.00704    0.01178    0.01151
S1    7    0.507877    0.874876    0.809585    11.00000    0.02346    0.03183 =
         0.01848    0.00306    0.00360    0.01530
HKLF 4

REM  rei197 in P-1
REM R1 =  0.0790 for    4639 Fo > 4sig(Fo)  and  0.1710 for all    9409 data
REM    517 parameters refined using     61 restraints

END

WGHT      0.0900      0.4089

REM Highest difference peak  1.084,  deepest hole -0.466,  1-sigma level  0.079
Q1    1   1.0179  0.7256  0.7361  11.00000  0.05    0.35
Q2    1   0.1569  0.5747  0.4141  11.00000  0.05    0.33
Q3    1   0.5774  0.6829  0.5682  11.00000  0.05    0.31
Q4    1   0.6512  0.7198  0.7321  11.00000  0.05    0.31
Q5    1   0.6939  0.5752  0.4935  11.00000  0.05    0.30
;
_shelx_res_checksum                     27640

_shelx_hkl_file                         
;
  -1   0   0   -1.09    0.05
  -1   0   0   -1.03    0.07
   1   0   0   -0.96    0.09
  -2   0   0  701.26   26.93
  -2   0   0  706.00   26.92
   2   0   0  701.42   26.94
   2   0   0  700.52   26.89
  -3   0   0    6.02    0.88
  -3   0   0    5.94    0.90
   3   0   0    6.20    0.92
   3   0   0    5.53    0.83
   3   0   0    5.09    1.22
  -4   0   0    6.42    1.00
  -4   0   0    5.95    1.01
   4   0   0    5.50    0.91
   4   0   0    6.61    1.28
   4   0   0    6.10    1.02
  -5   0   0   53.20    3.18
  -5   0   0   54.01    3.20
   5   0   0   60.19    3.63
   5   0   0   64.00    3.39
   5   0   0   64.83    3.17
   5   0   0   61.13    3.30
  -6   0   0    0.54    0.99
  -6   0   0    1.53    0.93
  -6   0   0    2.42    1.03
   6   0   0   -0.03    1.05
   6   0   0    2.28    1.24
   6   0   0   -0.80    0.75
  -7   0   0    6.35    1.43
  -7   0   0    3.35    1.28
  -7   0   0    0.54    1.11
   7   0   0    5.29    1.15
   7   0   0    5.76    1.54
   7   0   0    7.38    1.79
  -8   0   0    0.05    1.27
  -8   0   0   -0.29    1.16
  -8   0   0    2.11    1.26
   8   0   0    0.38    1.56
   8   0   0    2.20    1.14
   8   0   0    0.47    1.44
  -9   0   0    1.59    1.71
  -9   0   0    0.67    1.28
  -9   0   0    0.91    1.34
   9   0   0    1.65    1.23
   9   0   0    0.08    1.63
   9   0   0   -0.88    1.53
 -10   0   0    1.59    2.06
 -10   0   0    6.60    1.77
  10   0   0    6.68    1.55
  10   0   0    4.60    1.96
  10   0   0    2.55    2.07
 -11   0   0   -1.56    1.35
 -11   0   0   -1.40    2.04
  11   0   0    1.27    1.92
  11   0   0    2.76    2.29
 -12   0   0    2.39    1.71
 -12   0   0    0.14    2.27
  12   0   0    2.50    2.10
 -13   0   0    6.80    2.30
 -13   0   0   10.88    3.48
  13   0   0    6.88    2.53
 -13   1   0    8.83    2.41
 -13   1   0    4.57    2.71
  12  -1   0    9.90    3.00
  12  -1   0    5.85    2.00
 -12   1   0    8.44    2.22
 -12   1   0   11.66    3.14
  11  -1   0    0.79    1.72
  11  -1   0    3.09    2.15
  11  -1   0    0.52    2.20
 -11   1   0    4.90    2.38
 -11   1   0    3.24    1.64
  10  -1   0    1.01    1.23
  10  -1   0    2.54    1.79
  10  -1   0    1.87    1.98
 -10   1   0   -0.56    1.57
 -10   1   0   -1.21    1.24
   9  -1   0    1.48    1.97
   9  -1   0    2.67    1.28
   9  -1   0    1.82    1.67
  -9   1   0    5.28    1.62
  -9   1   0    3.85    1.94
  -9   1   0    3.40    1.54
   8  -1   0   -0.40    1.52
   8  -1   0   -0.11    0.94
   8  -1   0   -0.41    1.30
  -8   1   0   -0.72    1.03
  -8   1   0    0.17    1.04
   7  -1   0   20.81    2.70
   7  -1   0   20.68    2.24
   7  -1   0   21.67    2.05
  -7   1   0   22.11    2.30
  -7   1   0   24.27    2.43
   6  -1   0   28.18    2.30
   6  -1   0   28.38    2.05
   6  -1   0   26.76    2.87
   6  -1   0   30.12    2.25
  -6   1   0   27.15    2.19
  -6   1   0   28.89    2.23
   5  -1   0   45.88    2.62
   5  -1   0   48.73    2.82
   5  -1   0   51.85    3.22
  -5   1   0   45.85    2.75
  -5   1   0   45.88    2.79
   4  -1   0    0.01    0.56
   4  -1   0   -0.46    0.88
   4  -1   0   -1.18    0.59
  -4   1   0   -0.71    0.50
  -4   1   0    0.45    0.64
   3  -1   0   11.71    1.07
   3  -1   0   12.18    1.17
  -3   1   0   12.27    1.15
  -3   1   0   11.38    1.12
   2  -1   0  451.64   17.86
   2  -1   0  483.20   17.87
  -2   1   0  455.39   17.86
  -2   1   0  462.86   17.88
   1  -1   0   -0.28    0.07
  -1   1   0   -0.34    0.07
  -1   1   0   -0.34    0.07
   0  -1   0   -0.15    0.05
   0  -1   0   -0.15    0.06
   0   1   0   -0.02    0.07
   0   1   0   -0.21    0.05
  -1  -1   0   34.50    1.49
  -1  -1   0   28.25    1.36
   1   1   0   23.78    1.39
   1   1   0   28.11    1.38
  -2  -1   0  202.90    8.39
  -2  -1   0  205.10    8.22
  -2  -1   0  200.01    8.23
   2   1   0  202.67    8.27
   2   1   0  210.34    8.42
   2   1   0  209.87    8.19
  -3  -1   0  319.25   13.27
  -3  -1   0  336.26   13.09
  -3  -1   0  330.70   13.08
   3   1   0  321.19   13.10
   3   1   0  333.94   12.98
   3   1   0  332.58   13.32
  -4  -1   0   79.20    4.11
  -4  -1   0   81.07    3.91
  -4  -1   0   74.91    3.83
   4   1   0   81.11    3.75
   4   1   0   83.36    4.20
   4   1   0   80.05    3.92
  -5  -1   0   18.12    2.04
  -5  -1   0   18.73    1.90
  -5  -1   0   20.15    1.92
   5   1   0   19.63    1.76
   5   1   0   20.38    2.02
   5   1   0   21.39    2.36
  -6  -1   0    2.97    1.26
  -6  -1   0    2.44    1.06
  -6  -1   0    4.98    1.20
   6   1   0    2.41    0.99
   6   1   0    4.56    1.40
  -7  -1   0   14.02    1.98
  -7  -1   0   11.82    1.81
  -7  -1   0   12.01    2.14
   7   1   0   14.02    2.23
   7   1   0   16.22    2.59
   7   1   0   15.37    1.77
  -8  -1   0    6.58    2.02
  -8  -1   0    3.47    1.50
  -8  -1   0    9.69    1.90
   8   1   0    3.32    1.88
   8   1   0    6.54    1.46
   8   1   0    6.54    1.98
  -9  -1   0    9.21    2.36
  -9  -1   0    9.20    2.24
  -9  -1   0    4.60    1.68
   9   1   0    9.12    2.34
   9   1   0    6.94    1.58
 -10  -1   0    7.79    2.03
 -10  -1   0    1.84    2.05
  10   1   0    3.62    2.17
  10   1   0    4.92    1.42
 -11  -1   0   -1.79    2.05
 -11  -1   0    2.65    1.68
  11   1   0    2.51    2.07
 -12  -1   0    2.57    2.52
 -12  -1   0    1.98    1.82
  12   1   0    2.60    2.35
 -13  -1   0    6.14    3.41
 -13  -1   0    7.52    2.44
  13   1   0    6.88    2.74
  14  -2   0    3.55    2.98
 -14   2   0    5.86    2.35
 -14   2   0    7.72    3.52
  13  -2   0    1.66    2.85
 -13   2   0   -0.50    2.37
 -13   2   0    3.50    1.99
  12  -2   0    2.66    2.37
  12  -2   0    3.56    1.82
 -12   2   0    1.01    1.56
 -12   2   0    0.16    2.15
  11  -2   0    6.54    2.55
  11  -2   0    2.84    1.63
  11  -2   0    2.52    1.30
 -11   2   0    3.18    1.72
 -11   2   0    1.75    1.84
  10  -2   0   10.61    1.77
  10  -2   0    8.12    1.99
  10  -2   0    9.04    2.66
 -10   2   0    5.64    1.79
   9  -2   0    2.65    1.28
   9  -2   0    5.47    2.15
   9  -2   0    6.95    1.73
  -9   2   0    3.44    1.46
  -9   2   0    7.52    1.79
   8  -2   0    4.14    1.42
   8  -2   0    2.04    1.08
   8  -2   0    1.84    1.59
  -8   2   0    2.65    1.28
  -8   2   0    3.33    1.27
   7  -2   0   45.49    3.04
   7  -2   0   44.17    2.82
   7  -2   0   45.67    3.59
  -7   2   0   46.36    3.00
  -7   2   0   44.63    3.01
   6  -2   0   62.85    3.80
   6  -2   0   63.99    3.37
   6  -2   0   65.83    3.53
   6  -2   0   64.09    4.01
  -6   2   0   64.93    3.53
  -6   2   0   58.41    3.45
   5  -2   0   20.38    1.73
   5  -2   0   24.18    1.91
   5  -2   0   22.65    2.44
  -5   2   0   22.54    1.99
  -5   2   0   21.36    1.91
   4  -2   0    0.92    0.64
   4  -2   0    2.29    0.78
   4  -2   0    0.81    0.93
  -4   2   0    0.40    0.63
  -4   2   0    0.56    0.61
   3  -2   0    3.74    0.78
  -3   2   0    4.99    0.85
  -3   2   0    4.42    0.83
   2  -2   0  182.72    7.24
   2  -2   0  181.91    7.32
  -2   2   0  184.95    7.32
  -2   2   0  173.16    7.27
   1  -2   0   96.26    3.75
   1  -2   0   90.95    3.80
  -1   2   0   88.15    3.75
   0  -2   0  100.56    4.04
   0  -2   0  101.84    4.12
   0   2   0   97.39    4.10
   0   2   0   95.84    4.04
  -1  -2   0    3.82    0.72
  -1  -2   0    3.83    0.80
  -1  -2   0    1.17    0.78
   1   2   0    2.69    0.77
   1   2   0    2.36    0.80
   1   2   0    2.76    0.69
  -2  -2   0    6.20    0.96
  -2  -2   0    8.05    0.94
  -2  -2   0    6.28    0.89
   2   2   0    9.46    1.13
   2   2   0    8.74    1.06
   2   2   0    6.90    0.85
  -3  -2   0   53.01    2.66
  -3  -2   0   53.45    2.92
  -3  -2   0   49.27    2.66
   3   2   0   51.84    2.75
   3   2   0   47.59    2.51
   3   2   0   48.14    2.86
  -4  -2   0    2.60    0.93
  -4  -2   0    1.73    0.90
  -4  -2   0    0.20    0.94
   4   2   0    0.02    0.83
   4   2   0    1.16    0.80
  -5  -2   0   24.48    2.27
  -5  -2   0   26.84    2.58
  -5  -2   0   26.36    2.13
   5   2   0   25.59    1.94
  -6  -2   0    9.41    1.57
  -6  -2   0    3.76    1.34
  -6  -2   0    7.35    1.48
   6   2   0    6.65    1.21
  -7  -2   0   37.86    3.28
  -7  -2   0   34.11    3.47
  -7  -2   0   36.13    2.92
   7   2   0   39.11    2.64
  -8  -2   0    0.89    1.59
  -8  -2   0    2.95    1.52
  -8  -2   0    3.72    1.56
   8   2   0    1.58    1.15
   8   2   0    4.10    1.90
  -9  -2   0    2.33    1.50
  -9  -2   0    4.55    2.03
   9   2   0    4.17    2.24
   9   2   0    5.22    1.47
 -10  -2   0    1.29    1.66
 -10  -2   0    1.39    2.14
  10   2   0    4.97    1.42
  10   2   0    2.56    2.19
 -11  -2   0    1.35    1.72
 -11  -2   0   -0.48    2.03
  11   2   0    6.36    2.53
 -12  -2   0    2.04    1.85
 -12  -2   0    0.18    2.66
  12   2   0    0.86    2.50
 -13  -2   0    3.04    2.07
 -13  -2   0    0.72    2.86
  13   2   0    2.76    2.70
  14  -3   0    5.15    3.45
 -14   3   0    5.04    2.20
 -14   3   0   10.31    3.60
  13  -3   0    4.18    3.03
 -13   3   0    6.18    2.23
  12  -3   0    3.39    2.70
 -12   3   0    3.51    1.84
 -12   3   0    5.16    2.58
  11  -3   0    2.18    2.10
  11  -3   0   -0.22    1.35
  11  -3   0    0.70    1.18
 -11   3   0    0.67    1.49
  10  -3   0   11.98    1.88
  10  -3   0   10.79    1.96
  10  -3   0    5.81    2.31
 -10   3   0    5.42    1.83
   9  -3   0   -1.76    1.56
   9  -3   0   -0.58    1.18
   9  -3   0    0.12    1.13
  -9   3   0   -0.75    1.13
  -9   3   0    1.36    1.29
   8  -3   0   24.24    2.41
   8  -3   0   15.05    2.67
   8  -3   0   24.39    2.30
  -8   3   0   26.23    2.58
  -8   3   0   22.75    2.49
   7  -3   0    8.00    1.42
   7  -3   0    9.94    2.05
   7  -3   0    6.73    1.32
  -7   3   0    8.06    1.51
  -7   3   0    9.78    1.58
   6  -3   0    9.02    1.37
   6  -3   0    8.26    1.84
   6  -3   0    7.30    1.35
  -6   3   0    8.90    1.40
  -6   3   0    9.71    1.47
   5  -3   0   52.72    3.03
   5  -3   0   58.01    3.61
  -5   3   0   58.65    3.20
  -5   3   0   57.94    3.18
   4  -3   0   11.98    1.32
   4  -3   0   12.23    1.65
   4  -3   0   13.15    1.30
  -4   3   0   11.67    1.32
  -4   3   0   11.50    1.27
   3  -3   0  135.65    5.89
   3  -3   0  140.14    5.80
   3  -3   0  141.08    6.23
  -3   3   0  137.46    5.89
   2  -3   0   54.06    2.53
   2  -3   0   50.91    2.62
  -2   3   0   56.77    2.67
  -2   3   0   53.48    2.63
   1  -3   0  963.32   37.65
   1  -3   0  997.73   37.57
  -1   3   0 1000.00   37.67
  -1   3   0  975.09   37.59
   0  -3   0    3.97    0.88
   0  -3   0    1.88    0.64
   0   3   0    3.24    0.71
   0   3   0    2.62    0.84
  -1  -3   0  115.30    5.08
  -1  -3   0  122.59    4.99
   1   3   0  120.67    5.10
   1   3   0  111.48    4.95
   1   3   0  120.43    5.20
  -2  -3   0   57.31    3.06
  -2  -3   0   60.08    2.99
  -2  -3   0   65.75    3.26
   2   3   0   61.02    3.10
   2   3   0   64.30    3.26
   2   3   0   63.62    2.97
  -3  -3   0   22.87    1.90
  -3  -3   0   26.37    1.81
  -3  -3   0   21.78    2.02
   3   3   0   24.08    2.13
   3   3   0   22.42    2.01
   3   3   0   23.16    1.68
  -4  -3   0    2.28    1.05
  -4  -3   0    4.41    1.14
  -4  -3   0    5.61    1.17
   4   3   0    2.87    0.89
   4   3   0    4.15    1.20
   4   3   0    3.54    1.13
  -5  -3   0   -0.17    0.96
  -5  -3   0    0.79    0.99
  -5  -3   0    1.22    0.91
   5   3   0   -0.43    0.76
  -6  -3   0    1.10    1.24
  -6  -3   0   -0.16    1.01
  -6  -3   0    1.02    0.98
   6   3   0    1.41    0.96
  -7  -3   0    0.29    1.23
  -7  -3   0    1.28    1.56
  -7  -3   0    5.36    1.56
   7   3   0   -0.45    0.94
  -8  -3   0   -0.72    1.30
  -8  -3   0    2.68    1.91
   8   3   0    0.00    1.09
  -9  -3   0    1.24    2.10
  -9  -3   0   -0.05    1.44
   9   3   0    1.23    1.21
   9   3   0    1.89    2.20
 -10  -3   0    0.63    2.09
 -10  -3   0    3.81    1.75
  10   3   0   -0.90    2.21
  10   3   0    2.29    1.36
 -11  -3   0    3.98    1.93
 -11  -3   0    3.39    2.48
  11   3   0    2.58    2.53
 -12  -3   0    2.88    2.03
 -12  -3   0   -3.29    2.34
  12   3   0    1.43    2.70
  14  -4   0   -0.09    2.59
 -14   4   0   10.25    3.46
 -14   4   0    6.70    2.38
  13  -4   0    1.59    2.77
 -13   4   0    7.12    2.09
 -13   4   0    6.72    2.90
  12  -4   0    3.70    2.49
 -12   4   0    3.77    1.83
  11  -4   0   -0.07    1.42
  11  -4   0    5.66    2.67
  11  -4   0    1.92    1.32
 -11   4   0    2.98    1.70
  10  -4   0    7.32    1.65
  10  -4   0    6.29    2.46
  10  -4   0    5.56    1.62
 -10   4   0    8.05    1.99
   9  -4   0    8.67    1.65
   9  -4   0   10.41    1.80
   9  -4   0   11.38    2.68
  -9   4   0   10.58    1.96
  -9   4   0    6.52    1.73
   8  -4   0   58.99    4.54
   8  -4   0   57.85    3.68
   8  -4   0   72.03    3.79
  -8   4   0   66.55    4.02
  -8   4   0   65.16    4.01
   7  -4   0    2.62    1.51
   7  -4   0   -0.45    0.85
  -7   4   0    0.15    0.95
  -7   4   0    0.03    0.89
   6  -4   0  106.08    5.18
   6  -4   0  109.09    5.08
   6  -4   0  111.93    5.87
  -6   4   0  107.27    5.25
  -6   4   0  108.88    5.27
   5  -4   0  267.51   11.60
   5  -4   0  279.09   10.93
   5  -4   0  250.51   10.98
  -5   4   0  259.93   11.03
  -5   4   0  272.66   11.07
   4  -4   0  365.47   14.87
   4  -4   0  367.24   14.27
   4  -4   0  355.95   14.42
  -4   4   0  347.30   14.40
   3  -4   0  466.05   17.98
   3  -4   0  439.98   18.12
   3  -4   0  472.58   18.46
  -3   4   0  456.43   18.08
  -3   4   0  466.93   18.13
   2  -4   0   47.66    2.36
   2  -4   0   46.24    2.48
   2  -4   0   49.46    2.63
  -2   4   0   50.06    2.50
  -2   4   0   46.35    2.45
   1  -4   0  121.73    5.18
   1  -4   0  127.21    5.34
  -1   4   0  119.58    5.23
  -1   4   0  127.53    5.35
   0  -4   0  485.56   19.02
   0  -4   0  461.26   18.84
   0   4   0  501.83   19.03
   0   4   0  492.54   18.90
  -1  -4   0   32.00    2.10
  -1  -4   0   36.27    2.00
   1   4   0   33.90    1.98
   1   4   0   34.83    2.26
   1   4   0   34.51    2.11
  -2  -4   0    7.46    1.13
  -2  -4   0    6.04    1.10
  -2  -4   0    6.64    1.18
   2   4   0    9.79    1.39
   2   4   0    5.61    0.99
   2   4   0    6.97    1.16
  -3  -4   0    4.89    1.25
  -3  -4   0    5.40    1.16
  -3  -4   0    5.50    1.11
   3   4   0    6.05    1.22
   3   4   0    4.75    1.01
   3   4   0    4.68    1.16
  -4  -4   0    2.98    0.98
  -4  -4   0    3.12    1.09
  -4  -4   0    1.32    1.07
   4   4   0    1.60    0.91
  -5  -4   0    4.47    1.31
  -5  -4   0    6.72    1.60
  -5  -4   0    7.13    1.39
   5   4   0    3.64    1.11
  -6  -4   0   15.20    2.34
  -6  -4   0   22.51    2.55
  -6  -4   0   17.27    2.17
   6   4   0   17.63    1.95
  -7  -4   0   28.14    3.35
  -7  -4   0   26.90    2.97
   7   4   0   32.99    2.67
  -8  -4   0    3.39    1.65
  -8  -4   0    3.84    1.89
   8   4   0    3.16    1.37
  -9  -4   0    4.07    1.86
  -9  -4   0   10.03    2.83
   9   4   0    6.77    1.67
 -10  -4   0   -0.93    1.95
 -10  -4   0    0.14    1.66
  10   4   0   -0.13    2.46
  10   4   0    0.11    1.64
 -11  -4   0    1.85    1.99
 -11  -4   0   -5.92    2.08
  11   4   0   -2.94    2.49
 -12  -4   0   -2.74    2.25
 -12  -4   0   -1.65    1.78
  12   4   0   -1.01    2.55
  14  -5   0    0.16    2.68
 -14   5   0    4.89    2.16
 -14   5   0    3.53    2.61
  13  -5   0   -1.97    2.44
 -13   5   0    2.90    1.87
  12  -5   0    6.45    2.77
 -12   5   0    3.26    1.84
  11  -5   0   -0.86    1.73
  11  -5   0    1.87    1.34
 -11   5   0   -0.92    1.38
  10  -5   0    1.58    1.54
  10  -5   0    0.03    1.83
  10  -5   0    0.46    1.32
 -10   5   0   -2.29    1.29
   9  -5   0   10.06    1.63
   9  -5   0    8.89    1.78
   9  -5   0   10.21    2.54
  -9   5   0    7.87    1.83
  -9   5   0   12.34    2.07
   8  -5   0   28.11    3.50
   8  -5   0   33.67    2.37
   8  -5   0   33.72    2.65
  -8   5   0   32.21    3.01
  -8   5   0   32.80    3.02
   7  -5   0  115.67    5.58
   7  -5   0  116.59    6.37
  -7   5   0  114.66    5.65
  -7   5   0  107.39    5.64
   6  -5   0   49.48    3.18
   6  -5   0   50.40    3.11
   6  -5   0   48.68    3.68
  -6   5   0   50.28    3.14
  -6   5   0   47.25    3.09
   5  -5   0    6.61    1.16
   5  -5   0    5.55    1.57
   5  -5   0    8.76    1.41
  -5   5   0    3.90    1.18
  -5   5   0    8.86    1.37
   4  -5   0    5.59    1.15
   4  -5   0    4.55    0.98
   4  -5   0    5.16    1.43
  -4   5   0    5.68    1.17
  -4   5   0    4.54    1.06
   3  -5   0   27.44    2.14
   3  -5   0   29.45    2.08
   3  -5   0   30.60    1.88
  -3   5   0   30.54    1.98
  -3   5   0   29.66    2.02
   2  -5   0  124.95    5.44
   2  -5   0  132.96    5.87
   2  -5   0  127.94    5.62
  -2   5   0  127.38    5.61
  -2   5   0  127.04    5.55
   1  -5   0  156.98    6.49
   1  -5   0  155.14    6.65
  -1   5   0  146.12    6.52
  -1   5   0  160.77    6.67
   0  -5   0   62.29    3.32
   0  -5   0   70.98    3.17
   0   5   0   62.75    3.31
   0   5   0   61.83    3.17
  -1  -5   0   41.91    2.32
  -1  -5   0   34.37    2.43
   1   5   0   37.79    2.29
   1   5   0   36.61    2.60
   1   5   0   37.66    2.43
  -2  -5   0    1.39    0.99
  -2  -5   0    2.02    0.90
   2   5   0    0.63    0.81
   2   5   0   -0.41    0.79
   2   5   0    0.85    0.97
  -3  -5   0   40.46    2.89
  -3  -5   0   36.42    2.62
  -3  -5   0   35.83    2.47
   3   5   0   39.60    2.48
  -4  -5   0   38.93    2.61
  -4  -5   0   32.28    2.62
  -4  -5   0   35.14    2.92
   4   5   0   35.73    2.46
  -5  -5   0   16.87    2.09
  -5  -5   0   20.70    2.29
  -5  -5   0   17.13    2.49
   5   5   0   17.84    2.01
  -6  -5   0   -1.26    1.41
  -6  -5   0   -0.74    1.27
   6   5   0   -0.06    1.19
  -7  -5   0   21.55    3.14
  -7  -5   0   21.14    2.73
   7   5   0   16.11    2.12
  -8  -5   0    2.07    1.60
  -8  -5   0    2.45    1.92
   8   5   0    3.12    1.46
  -9  -5   0   15.54    3.04
  -9  -5   0   22.51    3.06
   9   5   0   23.43    2.63
 -10  -5   0   12.23    3.27
 -10  -5   0    7.72    2.38
  10   5   0    3.90    2.91
 -11  -5   0   10.11    3.23
 -11  -5   0   10.78    2.68
  11   5   0    2.65    3.24
  14  -6   0    8.93    3.59
 -14   6   0    7.43    2.47
  13  -6   0    2.40    2.77
 -13   6   0    2.61    1.93
  12  -6   0    4.11    2.35
 -12   6   0    1.89    1.76
  11  -6   0   10.00    1.96
  11  -6   0    1.12    2.29
 -11   6   0    7.35    2.11
  10  -6   0    3.23    1.49
  10  -6   0    1.59    1.99
 -10   6   0    1.79    1.60
   9  -6   0   29.06    2.86
   9  -6   0   27.34    2.20
   9  -6   0   29.66    3.82
  -9   6   0   24.58    2.89
  -9   6   0   28.63    3.00
   8  -6   0    7.94    2.26
   8  -6   0   10.21    1.37
   8  -6   0   12.24    1.96
  -8   6   0    8.89    1.84
  -8   6   0   11.13    1.93
   7  -6   0   40.15    3.98
   7  -6   0   39.51    2.92
  -7   6   0   37.54    2.91
  -7   6   0   44.44    3.14
   6  -6   0  102.43    5.25
   6  -6   0  100.22    5.73
  -6   6   0  100.92    5.23
  -6   6   0  111.62    5.29
   5  -6   0  133.07    6.02
   5  -6   0  125.99    5.68
   5  -6   0  127.65    6.43
  -5   6   0  128.95    5.93
  -5   6   0  115.29    5.83
   4  -6   0    3.19    1.27
   4  -6   0    7.11    1.11
   4  -6   0    4.20    1.16
  -4   6   0    5.85    1.19
  -4   6   0    5.05    1.20
   3  -6   0   30.46    2.66
   3  -6   0   24.45    2.03
   3  -6   0   27.19    1.85
  -3   6   0   28.17    2.05
  -3   6   0   24.30    1.99
   2  -6   0    3.07    0.81
   2  -6   0    2.65    0.99
   2  -6   0    3.30    1.08
  -2   6   0    2.81    0.97
  -2   6   0    0.80    0.82
   1  -6   0    1.91    0.80
   1  -6   0    2.24    0.96
  -1   6   0    1.64    0.84
  -1   6   0    2.37    0.93
   0  -6   0   11.92    1.58
   0  -6   0   13.11    1.36
   0   6   0   12.36    1.42
   0   6   0   15.84    1.81
  -1  -6   0    1.05    1.05
  -1  -6   0   -0.20    0.75
   1   6   0   -0.84    0.85
   1   6   0    0.43    0.85
   1   6   0    0.79    1.05
  -2  -6   0   67.87    3.95
  -2  -6   0   76.21    3.74
   2   6   0   65.35    3.65
  -3  -6   0   23.59    2.25
  -3  -6   0   24.26    2.41
   3   6   0   23.93    2.25
  -4  -6   0   25.37    2.61
  -4  -6   0   26.65    2.96
   4   6   0   24.28    2.33
  -5  -6   0    2.11    1.44
  -5  -6   0   -0.86    1.38
   5   6   0    1.27    1.25
  -6  -6   0    9.24    2.03
  -6  -6   0   13.85    2.57
   6   6   0    8.90    1.75
  -7  -6   0   -0.80    1.44
  -7  -6   0    0.28    1.78
   7   6   0    2.26    1.38
  -8  -6   0    0.80    2.00
  -8  -6   0    1.62    1.71
   8   6   0    1.80    1.46
  -9  -6   0    0.51    2.12
  -9  -6   0    1.42    1.84
   9   6   0    2.26    1.59
 -10  -6   0   -2.60    2.41
 -10  -6   0   -1.02    1.90
 -11  -6   0    4.23    3.11
 -11  -6   0    0.15    2.20
  11   6   0   -2.50    3.18
  14  -7   0   10.24    3.62
 -14   7   0   17.65    3.10
  13  -7   0    3.76    2.57
 -13   7   0    1.87    1.81
  12  -7   0    1.55    2.13
 -12   7   0   -2.07    1.49
  11  -7   0   14.44    3.35
  11  -7   0   27.00    3.46
 -11   7   0   23.17    3.13
  10  -7   0   -2.35    1.12
  10  -7   0   -0.07    2.00
 -10   7   0    1.14    1.55
   9  -7   0    5.23    2.28
   9  -7   0    9.51    1.91
  -9   7   0   11.49    2.17
  -9   7   0    1.42    1.41
   8  -7   0    1.28    1.29
   8  -7   0    1.62    1.78
  -8   7   0   -0.14    1.19
  -8   7   0   -2.28    1.25
   7  -7   0   14.00    2.01
   7  -7   0   11.67    2.30
  -7   7   0    9.63    1.86
  -7   7   0   15.61    2.06
   6  -7   0   16.80    2.54
   6  -7   0   12.78    1.92
  -6   7   0   17.05    2.04
   5  -7   0    6.23    1.51
   5  -7   0    9.34    1.81
  -5   7   0   10.80    1.65
  -5   7   0    7.32    1.42
   4  -7   0    7.30    1.43
   4  -7   0    8.65    1.66
  -4   7   0    5.73    1.35
  -4   7   0    7.88    1.37
   3  -7   0   12.21    1.44
   3  -7   0   11.52    1.77
   3  -7   0   13.42    1.65
  -3   7   0    9.33    1.45
  -3   7   0    9.97    1.48
   2  -7   0   63.97    3.60
   2  -7   0   64.66    3.30
  -2   7   0   65.34    3.56
  -2   7   0   62.23    3.45
   1  -7   0    8.50    1.49
   1  -7   0    7.91    1.16
  -1   7   0    9.33    1.47
  -1   7   0    8.37    1.39
   0  -7   0   45.19    2.81
   0  -7   0   57.35    3.33
   0   7   0   48.68    2.97
   0   7   0   52.94    3.16
  -1  -7   0  133.56    6.43
   1   7   0  132.45    6.18
  -2  -7   0   -0.19    1.18
   2   7   0    1.13    1.03
  -3  -7   0    2.91    1.48
   3   7   0    3.71    1.22
  -4  -7   0    3.90    1.56
   4   7   0    4.28    1.48
  -5  -7   0    6.99    2.01
   5   7   0    4.17    1.51
  -6  -7   0   -0.02    1.54
  -6  -7   0   -2.32    1.66
   6   7   0    0.79    1.33
  -7  -7   0   -1.84    1.33
  -7  -7   0   -2.15    1.73
   7   7   0   -2.40    1.13
  -8  -7   0   -3.59    1.76
  -8  -7   0    0.25    1.72
   8   7   0    0.12    1.42
  -9  -7   0    1.21    2.26
  -9  -7   0   -0.97    1.80
   9   7   0   -1.62    1.60
 -10  -7   0    4.45    2.90
 -10  -7   0    2.69    2.24
  14  -8   0   -3.62    2.19
 -14   8   0    2.92    2.09
  13  -8   0   11.46    3.54
 -13   8   0   16.07    2.96
  12  -8   0    8.47    2.94
 -12   8   0    4.18    2.12
  11  -8   0    5.60    2.80
 -11   8   0    8.14    2.25
  10  -8   0   14.19    2.33
  10  -8   0    9.08    2.84
 -10   8   0   19.20    2.69
   9  -8   0   13.31    2.22
   9  -8   0    8.81    2.54
  -9   8   0   14.71    2.46
  -9   8   0    8.50    2.01
   8  -8   0    8.90    2.52
   8  -8   0   15.07    2.30
  -8   8   0   17.44    2.33
  -8   8   0   14.21    2.31
   7  -8   0  115.16    6.51
   7  -8   0  109.57    5.89
  -7   8   0  111.69    5.75
  -7   8   0  104.17    5.82
   6  -8   0   96.82    5.19
   6  -8   0   85.30    5.49
  -6   8   0   93.19    5.12
  -6   8   0  102.35    5.13
   5  -8   0  197.41    8.99
   5  -8   0  193.29    9.34
  -5   8   0  199.42    8.91
  -5   8   0  204.67    8.92
   4  -8   0  117.12    5.86
   4  -8   0  113.86    6.07
  -4   8   0  119.39    5.77
  -4   8   0  119.99    5.80
   3  -8   0   59.79    3.49
   3  -8   0   51.07    3.47
  -3   8   0   56.02    3.42
  -3   8   0   49.56    3.22
   2  -8   0    1.42    1.08
  -2   8   0    0.78    0.96
  -2   8   0    2.28    1.08
   1  -8   0   18.84    2.11
  -1   8   0   24.63    3.49
  -1   8   0   18.05    1.97
   0  -8   0    1.22    1.16
   0   8   0    1.38    0.98
  -1  -8   0   18.87    2.37
   1   8   0   12.67    1.77
  -2  -8   0    4.89    1.61
   2   8   0    4.05    1.37
  -3  -8   0    0.45    1.46
   3   8   0   -0.25    1.19
  -4  -8   0    4.48    1.81
   4   8   0    3.23    1.50
  -5  -8   0    0.83    1.73
   5   8   0    1.19    1.37
  -6  -8   0    1.30    1.81
   6   8   0    3.58    1.63
  -7  -8   0    2.12    1.88
   7   8   0    4.09    1.73
  -8  -8   0    3.12    2.09
   8   8   0   -0.78    1.49
  -9  -8   0   -3.55    1.76
  14  -9   0    1.23    3.16
 -14   9   0    1.18    1.99
  13  -9   0   -0.87    2.14
 -13   9   0   -1.97    1.80
  12  -9   0    0.33    2.37
 -12   9   0    1.70    1.89
  11  -9   0    2.78    2.36
 -11   9   0    9.49    2.39
  10  -9   0    2.72    1.61
  10  -9   0    1.06    2.12
 -10   9   0    0.95    1.69
   9  -9   0    9.78    2.07
   9  -9   0    5.83    2.27
  -9   9   0    7.98    2.13
   8  -9   0   37.55    3.63
   8  -9   0   34.09    4.15
  -8   9   0   38.54    3.48
  -8   9   0   40.69    3.74
   7  -9   0   31.66    3.23
   7  -9   0   28.18    3.55
  -7   9   0   28.39    2.98
   6  -9   0   33.31    3.66
   6  -9   0   25.96    2.93
  -6   9   0   31.40    3.03
  -6   9   0   36.52    2.96
   5  -9   0    0.88    1.24
   5  -9   0    2.07    1.53
  -5   9   0   -0.31    1.14
  -5   9   0    0.72    1.23
   4  -9   0    6.31    1.74
   4  -9   0    4.17    1.41
  -4   9   0    4.21    1.35
  -4   9   0    4.13    1.39
   3  -9   0    4.52    1.47
   3  -9   0    6.70    1.71
  -3   9   0    5.22    1.40
  -3   9   0    5.30    1.52
   2  -9   0   14.50    2.02
  -2   9   0   12.49    1.93
   1  -9   0    0.68    1.19
  -1   9   0    2.28    1.14
   0  -9   0    0.93    1.32
   0   9   0    2.59    1.26
  -1  -9   0    8.02    1.85
   1   9   0    6.48    1.66
  -2  -9   0    2.26    1.65
   2   9   0    4.67    1.52
  -3  -9   0    1.38    1.66
   3   9   0   -0.37    1.28
  -4  -9   0    2.75    1.94
   4   9   0    1.62    1.48
  -5  -9   0    1.96    1.99
   5   9   0    6.60    1.91
  -6  -9   0    1.48    1.92
   6   9   0    2.58    1.79
  -7  -9   0    5.99    2.48
   7   9   0    1.95    1.79
  -8  -9   0    6.46    2.56
   8   9   0    2.38    1.86
  -9  -9   0   -1.45    2.15
  14 -10   0    1.44    2.89
 -14  10   0    5.79    2.57
  13 -10   0   -1.42    2.30
 -13  10   0   11.29    2.85
  12 -10   0   -1.74    2.35
 -12  10   0    3.58    2.27
  11 -10   0    0.20    2.20
 -11  10   0    0.57    1.80
  10 -10   0    4.83    1.94
  10 -10   0    3.30    2.14
 -10  10   0    3.02    1.84
   9 -10   0    2.35    2.20
   9 -10   0    2.65    1.64
  -9  10   0    3.77    1.87
   8 -10   0    1.99    1.80
   8 -10   0   -0.14    1.47
  -8  10   0   -2.30    1.39
  -8  10   0   -2.08    1.25
   7 -10   0    1.69    1.64
   7 -10   0    2.75    2.04
  -7  10   0    2.81    1.72
  -7  10   0   -2.18    1.39
   6 -10   0   11.56    2.51
   6 -10   0    8.15    2.07
  -6  10   0   10.15    2.02
  -6  10   0    8.07    2.12
   5 -10   0   -1.17    1.23
   5 -10   0   -0.56    1.37
  -5  10   0   -1.56    1.22
   4 -10   0   10.04    2.23
  -4  10   0   10.06    1.95
   3 -10   0   14.06    2.18
   3 -10   0   16.62    2.47
  -3  10   0    9.46    1.84
   2 -10   0   -0.69    1.26
  -2  10   0   -0.28    1.24
   1 -10   0    6.39    1.79
  -1  10   0    0.38    1.31
   0 -10   0    4.50    1.72
   0  10   0   -0.78    1.31
  -1 -10   0   -0.69    1.65
   1  10   0    0.13    1.39
  -2 -10   0   14.29    2.59
   2  10   0   13.30    2.19
  -3 -10   0    4.29    2.01
   3  10   0    5.18    1.62
  -4 -10   0    3.49    2.19
   4  10   0    2.69    1.72
  -5 -10   0    3.06    2.25
   5  10   0    0.13    1.58
  -6 -10   0    8.66    2.71
   6  10   0    2.38    1.87
  -7 -10   0    7.60    2.79
   7  10   0   -0.80    1.74
  -8 -10   0    0.75    2.52
  13 -11   0    3.20    2.74
 -13  11   0   -1.29    2.21
  12 -11   0   11.49    3.57
 -12  11   0    9.89    2.73
  11 -11   0    0.05    2.22
 -11  11   0    1.18    1.92
  10 -11   0   -0.14    1.97
  10 -11   0    2.36    1.99
 -10  11   0    0.04    1.79
   9 -11   0    5.45    2.66
   9 -11   0    9.36    2.32
  -9  11   0    7.09    2.31
   8 -11   0    1.89    1.78
   8 -11   0   -1.69    1.84
   7 -11   0    2.26    1.85
   7 -11   0    8.17    2.34
  -7  11   0    1.40    1.68
   6 -11   0    5.02    2.03
   6 -11   0   10.26    2.32
  -6  11   0    7.53    2.02
   5 -11   0    3.01    1.84
   5 -11   0    1.63    1.70
  -5  11   0    0.77    1.59
   4 -11   0    0.30    1.51
   4 -11   0   -0.49    1.51
  -4  11   0    1.62    1.55
   3 -11   0   57.60    4.32
   3 -11   0   53.20    4.16
  -3  11   0   52.10    3.89
   2 -11   0   24.62    2.94
  -2  11   0   17.80    2.45
   1 -11   0   10.76    2.26
  -1  11   0   10.27    2.04
   0 -11   0   43.14    3.97
   0  11   0   30.89    3.32
  -1 -11   0   37.79    3.81
   1  11   0   27.21    3.13
  -2 -11   0   16.11    2.82
   2  11   0   12.43    2.41
  -3 -11   0    1.38    2.06
   3  11   0    2.43    1.67
  -4 -11   0   -2.01    2.02
   4  11   0    3.00    1.70
  -5 -11   0    1.63    2.33
   5  11   0   -2.78    1.52
  -6 -11   0   14.17    3.40
   6  11   0    9.82    2.49
  -7 -11   0    0.78    2.61
   7  11   0    6.27    2.36
  13 -12   0    5.42    3.18
 -13  12   0    4.76    2.66
  12 -12   0    0.01    2.30
 -12  12   0    3.82    2.54
  11 -12   0   -0.65    2.09
 -11  12   0   -2.57    1.75
  10 -12   0    7.55    2.76
 -10  12   0    5.56    2.33
   9 -12   0   32.90    3.87
   9 -12   0   19.77    3.68
  -9  12   0   20.94    3.28
   8 -12   0   28.24    3.62
   8 -12   0   29.00    4.12
   7 -12   0    3.97    2.11
   7 -12   0    6.22    2.13
  -7  12   0    6.00    2.11
   6 -12   0   16.79    2.91
   6 -12   0   21.33    3.27
  -6  12   0   24.51    3.20
   5 -12   0    0.40    1.60
   5 -12   0   -0.82    1.70
  -5  12   0    1.96    1.66
   4 -12   0    0.29    1.48
   4 -12   0    3.32    1.94
  -4  12   0    2.13    1.68
   3 -12   0   10.19    2.38
   3 -12   0    8.89    2.34
  -3  12   0   10.20    2.18
   2 -12   0    5.55    2.21
  -2  12   0    8.08    2.05
   1 -12   0    1.54    2.02
  -1  12   0    2.16    1.61
   0 -12   0    0.55    1.94
   0  12   0   -0.45    1.47
  -1 -12   0    7.37    2.49
   1  12   0    5.75    1.93
  -2 -12   0   12.40    3.03
   2  12   0    8.51    2.23
  -3 -12   0    5.04    2.64
   3  12   0    4.82    2.09
  -4 -12   0    2.31    2.49
   4  12   0    0.54    1.81
  -5 -12   0   -0.48    2.43
   5  12   0   -0.66    1.96
  -6 -12   0   -1.28    2.45
   6  12   0    3.34    2.35
  12 -13   0   -0.65    2.67
 -12  13   0    1.94    2.44
  11 -13   0   -2.00    2.20
 -11  13   0   -2.62    1.75
  10 -13   0   -0.72    1.94
 -10  13   0    1.14    2.08
   9 -13   0    7.97    2.73
   9 -13   0    6.65    2.38
  -9  13   0    9.27    2.57
   8 -13   0    2.31    2.14
   8 -13   0    5.57    2.44
  -8  13   0   10.21    2.36
   7 -13   0    1.39    1.94
   7 -13   0    4.99    2.42
  -7  13   0    2.75    1.90
   6 -13   0   -2.00    1.48
   6 -13   0   -2.43    1.81
  -6  13   0    1.80    1.78
   5 -13   0    1.83    2.20
   5 -13   0   -1.65    1.57
  -5  13   0    2.52    1.79
   4 -13   0    1.32    1.85
   4 -13   0    1.27    2.11
  -4  13   0    0.78    1.63
   3 -13   0    3.22    1.86
   3 -13   0    4.35    2.25
  -3  13   0    1.99    1.82
   2 -13   0    3.17    2.22
  -2  13   0    3.75    1.89
   1 -13   0    1.76    2.23
  -1  13   0    2.19    1.75
   0 -13   0    8.02    2.55
   0  13   0    3.47    1.98
  -1 -13   0    2.58    2.31
   1  13   0   -0.64    1.61
  -2 -13   0    9.97    3.23
   2  13   0    8.00    2.32
  -3 -13   0   15.04    3.47
   3  13   0   10.32    2.49
  -4 -13   0    0.42    2.70
   4  13   0    8.13    2.56
  -5 -13   0   -0.44    2.88
   5  13   0    1.46    2.23
  12 -14   0   -2.07    2.47
 -12  14   0    0.38    2.40
  11 -14   0    6.34    3.26
 -11  14   0    7.27    2.66
  10 -14   0    2.29    2.60
 -10  14   0    3.31    2.61
   9 -14   0   -2.87    1.64
   8 -14   0    1.40    2.28
   8 -14   0   -2.88    1.82
  -8  14   0    0.36    1.84
   7 -14   0    2.52    2.26
   7 -14   0    2.78    2.06
  -7  14   0    2.03    2.10
   6 -14   0   -5.66    1.87
   6 -14   0    5.68    2.42
  -6  14   0    0.46    1.82
   5 -14   0   -3.63    1.96
   5 -14   0    0.30    1.78
  -5  14   0   -0.52    1.64
   4 -14   0    0.44    2.25
   4 -14   0   -3.12    1.58
  -4  14   0    1.73    1.74
   3 -14   0    3.09    1.92
   3 -14   0    1.88    2.30
  -3  14   0    1.62    1.94
   2 -14   0   -1.14    1.35
   2 -14   0   -1.48    2.03
  -2  14   0   -0.91    1.74
   1 -14   0   -1.94    2.06
  -1  14   0   -3.20    1.49
   0 -14   0   -1.58    2.30
   0  14   0    1.75    1.91
  -1 -14   0   -4.76    2.12
   1  14   0   -0.27    1.88
  -2 -14   0   -1.30    2.60
   2  14   0   -0.71    2.07
  -3 -14   0   -4.87    2.34
   3  14   0   -1.43    2.20
  -4 -14   0   -0.76    3.11
   4  14   0    3.01    2.46
  11 -15   0    2.37    2.73
 -11  15   0    6.67    2.96
  10 -15   0    3.25    2.75
 -10  15   0   -3.15    2.18
   9 -15   0    6.80    3.07
   8 -15   0    6.13    2.87
   8 -15   0    9.07    3.52
  -8  15   0   10.34    2.57
   7 -15   0   12.37    3.10
   7 -15   0    5.39    2.91
  -7  15   0   14.39    3.02
   6 -15   0   14.20    3.34
   6 -15   0    9.40    2.87
  -6  15   0   10.66    2.82
   5 -15   0    2.18    2.65
   5 -15   0    3.11    2.25
  -5  15   0    3.04    2.20
   4 -15   0   11.52    2.86
   4 -15   0   13.62    3.38
  -4  15   0   12.78    2.96
   3 -15   0   10.34    3.14
   3 -15   0    7.01    2.34
  -3  15   0   11.52    2.93
   2 -15   0    1.36    2.53
   2 -15   0    2.47    2.08
  -2  15   0    2.25    2.36
   1 -15   0   -0.40    2.62
  -1  15   0   -1.87    1.89
   0 -15   0   -1.37    2.69
   0  15   0   -1.51    1.89
  -1 -15   0   -2.56    2.71
   1  15   0   -3.32    1.80
  -2 -15   0    0.81    2.94
   2  15   0    5.95    2.86
  10 -16   0    6.09    3.35
 -10  16   0    1.18    2.62
   9 -16   0    8.81    3.40
   8 -16   0    1.10    2.50
  -8  16   0    2.16    2.36
   7 -16   0   -1.02    2.55
   7 -16   0   -1.80    2.02
  -7  16   0    3.69    2.40
   6 -16   0   -3.22    1.46
   6 -16   0    2.22    2.79
  -6  16   0   -0.06    1.98
   5 -16   0   -2.99    2.55
   5 -16   0   -1.02    1.62
  -5  16   0   -0.45    2.18
   4 -16   0   -2.55    2.51
   4 -16   0    1.48    1.85
  -4  16   0    1.76    2.38
   3 -16   0    3.61    2.18
   3 -16   0    0.23    2.76
  -3  16   0   -3.26    2.06
   2 -16   0   -0.95    3.02
   2 -16   0    6.74    2.50
  -2  16   0    1.46    2.50
   1 -16   0    2.04    3.04
  -1  16   0    3.50    2.54
   0 -16   0    0.99    3.19
   0  16   0    0.99    2.46
  -1 -16   0    0.53    3.06
   1  16   0   -2.16    2.18
   8 -17   0    0.69    2.51
  -8  17   0    3.67    2.63
   7 -17   0    0.42    2.73
  -7  17   0    2.82    2.56
   6 -17   0    4.76    3.41
   6 -17   0    2.25    2.46
  -6  17   0   10.85    3.14
   5 -17   0    4.65    3.42
   5 -17   0   11.08    3.22
  -5  17   0    3.87    2.76
   4 -17   0   -1.58    1.87
   4 -17   0   -2.36    2.99
  -4  17   0   -1.15    2.37
   3 -17   0   -0.24    2.11
   3 -17   0   -4.59    2.68
  -3  17   0   -0.54    2.47
   2 -17   0    1.13    2.08
   2 -17   0   -2.78    2.86
  -2  17   0    1.17    2.53
   1 -17   1    1.65    3.34
   1 -17   1   -1.30    1.82
  -2  17  -1    1.24    2.40
   2 -17   1    1.12    3.54
   2 -17   1   -1.61    1.87
  -3  17  -1   -1.11    2.35
   3 -17   1   -1.41    2.06
   3 -17   1   -4.75    2.90
  -4  17  -1    0.85    2.47
   4 -17   1   -0.18    3.18
   4 -17   1    3.54    2.41
  -5  17  -1    3.24    2.57
   5 -17   1    6.71    2.88
   5 -17   1    7.41    3.66
  -6  17  -1    2.93    2.74
   6 -17   1    4.55    3.46
   6 -17   1    2.26    2.28
  -7  17  -1    2.50    2.38
   7 -17   1   -3.40    1.97
   7 -17   1   -1.59    3.11
  -8  17  -1    4.18    2.45
   8 -17   1    1.40    2.69
   1  16  -1    1.65    2.49
  -1 -16   1    3.32    3.07
   0  16  -1    9.32    2.87
   0 -16   1    2.35    3.09
  -1  16  -1    5.87    2.84
   1 -16   1    2.39    2.87
  -2  16  -1    3.08    2.42
   2 -16   1    3.08    2.22
   2 -16   1    6.94    3.25
  -3  16  -1   -0.03    2.16
   3 -16   1    1.07    2.21
   3 -16   1   -1.85    2.58
  -4  16  -1    1.18    2.34
   4 -16   1   -3.84    2.72
   4 -16   1    3.56    2.06
  -5  16  -1    2.35    2.39
   5 -16   1   -2.15    2.69
   5 -16   1    1.29    1.95
  -6  16  -1    4.03    2.60
   6 -16   1   -2.66    2.87
   6 -16   1    0.66    2.13
  -7  16  -1    4.02    2.34
   7 -16   1   -0.45    2.75
   7 -16   1    3.11    2.45
  -8  16  -1    1.23    2.31
   8 -16   1   -0.52    3.69
   8 -16   1    4.44    2.60
   9 -16   1    2.67    2.70
 -10  16  -1    0.52    2.70
  10 -16   1    1.17    2.60
   3  15  -1    3.34    2.59
  -3 -15   1    0.06    2.97
   2  15  -1    0.10    2.17
  -2 -15   1    1.38    3.01
   1  15  -1    8.43    2.74
  -1 -15   1   10.01    3.47
   0  15  -1    5.22    2.43
   0 -15   1    6.61    3.25
  -1  15  -1    2.40    2.24
   1 -15   1    8.28    3.28
  -2  15  -1    0.08    2.01
   2 -15   1    0.59    1.59
   2 -15   1   -4.58    2.16
  -3  15  -1    0.76    2.02
   3 -15   1   -1.65    2.28
   3 -15   1    0.82    1.70
  -4  15  -1    2.91    2.07
   4 -15   1   -0.33    1.78
   4 -15   1    4.21    2.69
  -5  15  -1    0.45    1.96
   5 -15   1   -0.42    2.51
   5 -15   1    2.30    2.05
  -6  15  -1    9.12    2.62
   6 -15   1    4.29    2.82
   6 -15   1    5.00    2.38
  -7  15  -1    0.69    2.04
   7 -15   1   -1.86    2.26
   7 -15   1   -0.52    1.86
  -8  15  -1   -0.52    1.94
   8 -15   1    0.15    2.17
   8 -15   1    1.13    2.40
   9 -15   1    0.79    2.43
 -10  15  -1    0.18    2.33
  10 -15   1    0.09    2.50
 -11  15  -1   -2.31    2.25
  11 -15   1    0.52    2.60
   4  14  -1    1.90    2.45
  -4 -14   1    2.24    3.07
   3  14  -1    2.86    2.39
  -3 -14   1    0.45    2.50
   2  14  -1    3.76    2.26
  -2 -14   1    1.35    2.65
   1  14  -1    6.75    2.56
  -1 -14   1    9.66    2.98
   0  14  -1    2.52    1.97
   0 -14   1    2.29    2.33
  -1  14  -1    5.36    2.16
   1 -14   1   -2.80    2.11
  -2  14  -1    6.90    2.36
   2 -14   1    9.04    2.78
   2 -14   1    5.05    2.07
  -3  14  -1   -1.31    1.66
   3 -14   1    1.30    1.64
   3 -14   1   -1.81    2.19
  -4  14  -1    3.00    1.97
   4 -14   1    0.64    2.23
   4 -14   1    1.30    1.81
  -5  14  -1   -0.90    1.67
   5 -14   1    0.39    1.68
   5 -14   1    1.08    2.33
  -6  14  -1    0.75    1.86
   6 -14   1    3.37    2.45
   6 -14   1    1.65    1.83
  -7  14  -1    3.86    2.10
   7 -14   1   -1.53    2.16
   7 -14   1    3.70    2.16
   8 -14   1    1.82    2.53
   8 -14   1    0.29    2.04
  -9  14  -1   -0.96    2.00
   9 -14   1    1.92    2.30
   9 -14   1    2.41    2.45
 -10  14  -1    7.91    2.77
  10 -14   1    0.80    2.16
 -11  14  -1    1.38    2.18
  11 -14   1    1.60    2.49
 -12  14  -1    2.04    2.64
  12 -14   1   -1.51    2.42
   5  13  -1    0.74    2.22
  -5 -13   1   -3.13    2.57
   4  13  -1    0.28    1.99
  -4 -13   1    4.24    2.88
   3  13  -1    2.58    2.11
  -3 -13   1    1.85    2.63
   2  13  -1    4.46    2.08
  -2 -13   1    8.11    2.95
   1  13  -1    5.62    2.16
  -1 -13   1   11.98    3.04
   0  13  -1    3.75    1.95
   0 -13   1    6.51    2.68
  -1  13  -1    3.83    1.92
   1 -13   1    4.40    2.29
  -2  13  -1    2.83    1.94
   2 -13   1    4.59    2.39
  -3  13  -1    0.46    1.61
   3 -13   1    0.19    1.67
   3 -13   1    1.53    2.11
  -4  13  -1    1.95    1.74
   4 -13   1    0.00    1.72
   4 -13   1    4.64    2.32
  -5  13  -1    3.14    1.89
   5 -13   1    0.62    2.10
   5 -13   1    1.54    1.83
  -6  13  -1    2.09    1.92
   6 -13   1   -0.41    1.57
   6 -13   1   -1.89    1.97
  -7  13  -1   -1.72    1.52
   7 -13   1   -0.12    2.01
   7 -13   1    0.14    1.71
   8 -13   1   12.68    2.89
   8 -13   1    5.23    2.42
  -9  13  -1   -2.65    1.65
   9 -13   1    0.94    2.24
   9 -13   1    2.21    2.22
 -10  13  -1    3.72    2.38
  10 -13   1    3.07    2.32
 -11  13  -1    2.67    2.43
  11 -13   1    1.26    2.37
 -12  13  -1    1.07    2.29
  12 -13   1   -2.27    2.37
   6  12  -1    1.57    2.20
  -6 -12   1   -1.77    2.37
   5  12  -1   -1.86    1.78
  -5 -12   1   -0.69    2.30
   4  12  -1   -1.02    1.74
  -4 -12   1   -2.36    2.08
   3  12  -1    0.95    1.76
  -3 -12   1   -1.22    2.02
   2  12  -1    4.58    1.86
  -2 -12   1    3.59    2.32
   1  12  -1    0.94    1.57
  -1 -12   1   -1.57    1.81
   0  12  -1    5.68    1.97
   0 -12   1    5.88    2.22
  -1  12  -1   10.82    2.32
   1 -12   1   11.24    2.52
  -2  12  -1    1.71    1.66
   2 -12   1   -0.49    1.73
  -3  12  -1    4.10    1.82
   3 -12   1    5.17    2.15
   3 -12   1    5.16    1.97
  -4  12  -1    0.53    1.62
   4 -12   1    1.20    1.58
   4 -12   1    2.48    1.87
  -5  12  -1    6.85    2.04
   5 -12   1   12.16    2.61
   5 -12   1    5.99    2.27
  -6  12  -1    8.95    2.34
   6 -12   1    5.21    1.99
   6 -12   1   10.24    2.53
  -7  12  -1    2.78    1.88
   7 -12   1    2.20    2.01
   7 -12   1    2.61    2.07
   8 -12   1    5.00    2.31
   8 -12   1    5.45    2.20
  -9  12  -1    9.35    2.59
   9 -12   1    6.71    2.53
   9 -12   1    7.63    2.51
 -10  12  -1    6.06    2.48
  10 -12   1   -0.07    2.31
  10 -12   1    2.01    2.04
 -11  12  -1   11.79    2.99
  11 -12   1   13.60    3.45
 -12  12  -1    3.39    2.38
  12 -12   1    2.49    2.46
 -13  12  -1    2.32    2.44
  13 -12   1    8.86    3.44
   7  11  -1    0.51    2.03
  -7 -11   1   -1.15    2.20
   6  11  -1    0.40    1.80
  -6 -11   1   -0.60    2.24
   5  11  -1    0.82    1.76
  -5 -11   1    2.97    2.38
   4  11  -1   -0.32    1.57
  -4 -11   1   -0.21    1.91
   3  11  -1    3.19    1.78
  -3 -11   1    3.07    1.99
   2  11  -1    1.82    1.54
  -2 -11   1    4.17    2.09
   1  11  -1    5.11    1.78
  -1 -11   1    7.52    2.34
   0  11  -1    3.89    1.68
   0 -11   1   11.34    2.42
  -1  11  -1    4.08    1.83
   1 -11   1    3.13    1.85
  -2  11  -1    2.16    1.73
   2 -11   1   -0.11    1.58
  -3  11  -1   -0.03    1.50
   3 -11   1    1.01    1.56
   3 -11   1    0.52    1.60
  -4  11  -1    9.83    2.10
   4 -11   1   11.62    2.45
   4 -11   1   14.81    2.49
  -5  11  -1    1.32    1.63
   5 -11   1    2.64    1.73
   5 -11   1    3.65    1.88
  -6  11  -1    4.26    1.82
   6 -11   1    1.31    1.87
   6 -11   1    5.00    2.00
  -7  11  -1   18.14    2.81
   7 -11   1   15.14    2.73
   7 -11   1   17.19    3.08
  -8  11  -1    1.83    1.75
   8 -11   1    2.14    2.03
   8 -11   1    2.54    2.01
  -9  11  -1    3.71    2.12
   9 -11   1    6.12    2.68
   9 -11   1    8.38    2.41
 -10  11  -1   -1.06    1.67
  10 -11   1    0.85    1.97
  10 -11   1   -1.76    1.62
 -11  11  -1    2.75    2.25
  11 -11   1   -2.50    1.98
 -12  11  -1    3.77    2.39
  12 -11   1    1.45    2.47
 -13  11  -1   -1.29    1.87
  13 -11   1   -0.89    2.54
  -8 -10   1   -0.54    2.22
   7  10  -1    7.98    2.24
  -7 -10   1    8.57    2.80
   6  10  -1    0.25    1.67
  -6 -10   1    1.76    2.17
   5  10  -1    2.56    1.73
  -5 -10   1    1.72    1.97
   4  10  -1    1.89    1.59
  -4 -10   1   -2.67    1.48
   3  10  -1   -2.10    1.19
  -3 -10   1    3.19    1.81
   2  10  -1   -1.63    1.29
  -2 -10   1    2.94    1.81
   1  10  -1    0.22    1.34
  -1 -10   1   -2.79    1.37
   0  10  -1   13.79    2.19
   0 -10   1   12.17    2.25
  -1  10  -1   18.07    2.37
   1 -10   1   16.81    2.42
  -2  10  -1   -0.57    1.21
   2 -10   1    1.12    1.39
  -3  10  -1   11.83    2.08
   3 -10   1   10.96    2.11
   3 -10   1   10.38    2.04
  -4  10  -1    3.00    1.53
   4 -10   1    2.88    1.52
   4 -10   1    3.39    1.67
  -5  10  -1    3.84    1.66
   5 -10   1    3.42    1.82
   5 -10   1    5.47    1.90
  -6  10  -1   58.34    4.16
   6 -10   1   52.42    4.15
   6 -10   1   54.57    4.23
   7 -10   1    1.13    1.62
   7 -10   1   -0.05    1.76
  -8  10  -1   15.48    2.64
   8 -10   1   20.72    2.94
   8 -10   1   20.54    3.28
  -9  10  -1    5.33    2.05
   9 -10   1    8.08    2.70
   9 -10   1    6.34    2.13
 -10  10  -1   -0.38    1.67
  10 -10   1   -1.36    1.44
  10 -10   1    3.57    2.17
 -11  10  -1   -1.20    1.78
  11 -10   1    2.70    2.46
 -12  10  -1   -3.18    1.60
  12 -10   1   -0.18    2.27
 -13  10  -1    1.76    2.25
  13 -10   1   -1.47    2.24
 -14  10  -1   -2.60    2.03
  14 -10   1   -4.46    2.37
  -9  -9   1   -0.86    2.18
   8   9  -1   -0.29    2.47
  -8  -9   1    2.69    2.33
   7   9  -1   -0.44    1.50
  -7  -9   1    0.88    1.93
   6   9  -1   12.31    2.27
  -6  -9   1   10.99    2.62
   5   9  -1    1.14    1.53
  -5  -9   1    1.79    1.85
   4   9  -1    6.10    1.78
  -4  -9   1    5.74    1.99
   3   9  -1    0.15    1.34
  -3  -9   1   -0.25    1.55
   2   9  -1   13.87    2.09
  -2  -9   1   16.03    2.42
   1   9  -1    6.74    1.60
  -1  -9   1    3.95    1.61
   0   9  -1    4.94    1.46
   0  -9   1    2.72    1.40
  -1   9  -1    1.03    1.08
   1  -9   1   -0.93    1.10
  -2   9  -1    0.82    1.11
   2  -9   1    0.88    1.19
  -3   9  -1    0.86    1.17
   3  -9   1    3.20    1.29
   3  -9   1    2.37    1.28
  -4   9  -1    6.75    1.58
  -4   9  -1    5.38    1.59
   4  -9   1    7.21    1.73
   4  -9   1    3.51    1.48
  -5   9  -1   36.57    3.24
  -5   9  -1   33.12    3.10
   5  -9   1   30.54    3.32
   5  -9   1   30.28    3.03
  -6   9  -1    2.59    1.40
  -6   9  -1    6.58    1.77
   6  -9   1    3.99    1.74
   6  -9   1    3.22    1.59
  -7   9  -1   16.54    2.51
  -7   9  -1   13.03    2.24
   7  -9   1   11.72    2.47
   7  -9   1   14.67    2.53
  -8   9  -1    6.22    1.97
  -8   9  -1    6.92    1.94
   8  -9   1    8.63    2.16
   8  -9   1    4.12    2.08
  -9   9  -1    1.03    1.63
   9  -9   1    1.03    1.78
   9  -9   1    0.53    1.56
 -10   9  -1    4.75    2.08
  10  -9   1    3.10    2.10
  10  -9   1    4.67    1.90
 -11   9  -1    2.64    2.03
  11  -9   1    3.04    2.33
  11  -9   1    5.13    2.36
 -12   9  -1    5.53    2.42
  12  -9   1    0.50    2.11
 -13   9  -1   11.53    2.89
  13  -9   1   10.10    3.40
 -14   9  -1   11.18    2.87
  14  -9   1    0.13    2.82
  10   8  -1    5.46    4.10
 -10  -8   1    1.76    2.11
  -9  -8   1   -1.59    1.68
   8   8  -1    2.31    1.64
  -8  -8   1    2.57    1.98
   7   8  -1    0.86    1.46
  -7  -8   1   -2.34    1.57
   6   8  -1    2.69    1.54
  -6  -8   1   -1.11    1.45
   5   8  -1    0.64    1.36
  -5  -8   1    0.81    1.65
   4   8  -1    0.19    1.32
  -4  -8   1    0.48    1.49
   3   8  -1    4.06    1.39
  -3  -8   1    4.33    1.65
   2   8  -1    0.21    1.09
  -2  -8   1    0.01    1.18
   1   8  -1   -0.16    0.98
  -1  -8   1    1.60    1.25
   0   8  -1   -0.39    0.86
   0  -8   1   -0.17    1.07
  -1   8  -1   51.21    3.21
   1  -8   1   52.09    3.36
  -2   8  -1   -1.20    0.92
  -2   8  -1   -1.15    0.93
   2  -8   1    2.52    1.21
  -3   8  -1    0.05    0.97
  -3   8  -1   -0.49    1.04
   3  -8   1   -1.30    0.95
   3  -8   1    0.41    1.01
  -4   8  -1   -0.29    1.04
  -4   8  -1   -0.75    0.92
   4  -8   1    0.31    1.09
   4  -8   1    1.48    1.12
  -5   8  -1   25.51    2.66
  -5   8  -1   34.65    2.97
   5  -8   1   29.65    3.06
   5  -8   1   30.45    2.82
  -6   8  -1   37.72    2.94
   6  -8   1   33.26    3.14
   6  -8   1   27.94    3.34
  -7   8  -1   29.52    2.90
  -7   8  -1   28.62    3.06
   7  -8   1   26.00    3.29
   7  -8   1   25.81    2.93
  -8   8  -1    4.02    1.72
  -8   8  -1    7.17    1.93
   8  -8   1    6.85    1.88
   8  -8   1    3.05    1.88
  -9   8  -1    0.46    1.61
  -9   8  -1   -0.01    1.53
   9  -8   1    1.46    1.85
   9  -8   1   -0.93    1.50
 -10   8  -1    1.42    1.67
  10  -8   1    0.72    1.59
  10  -8   1    0.41    2.03
 -11   8  -1    3.83    1.94
  11  -8   1    0.84    2.02
  11  -8   1    1.49    1.52
 -12   8  -1   -1.87    1.62
  12  -8   1   -0.91    2.30
 -13   8  -1    2.57    2.08
  13  -8   1    4.81    2.75
 -14   8  -1    1.33    2.19
  14  -8   1    2.94    2.67
  10   7  -1   -2.95    3.23
 -10  -7   1   -0.28    1.82
 -10  -7   1   -5.38    2.17
  -9  -7   1    0.18    1.86
  -9  -7   1   -2.31    1.98
   8   7  -1    7.37    1.79
  -8  -7   1    6.96    2.19
  -8  -7   1    6.35    2.70
   7   7  -1    2.01    1.52
  -7  -7   1    7.95    2.10
  -7  -7   1    7.68    2.48
   6   7  -1    4.55    1.59
  -6  -7   1    4.80    2.20
  -6  -7   1    4.57    1.83
   5   7  -1    3.34    1.43
  -5  -7   1    3.40    1.63
   4   7  -1    9.57    1.68
  -4  -7   1    8.63    1.91
   3   7  -1    5.99    1.38
  -3  -7   1    2.60    1.44
   2   7  -1   72.06    4.04
  -2  -7   1   83.01    4.29
  -2  -7   1   76.72    4.36
   1   7  -1   30.00    2.27
  -1  -7   1   28.62    2.11
  -1  -7   1   29.17    2.44
   0   7  -1   22.49    2.23
   0   7  -1   15.73    1.79
   0  -7   1   19.81    2.13
   0  -7   1   21.31    1.88
  -1   7  -1   12.91    1.68
  -1   7  -1   12.75    1.65
   1  -7   1   13.43    1.56
   1  -7   1   12.23    1.61
  -2   7  -1    8.86    1.45
  -2   7  -1    4.63    1.26
   2  -7   1    5.86    1.23
   2  -7   1    8.19    1.23
  -3   7  -1   -0.87    0.84
  -3   7  -1   -0.55    0.94
   3  -7   1    0.52    0.93
   3  -7   1    0.97    0.93
   3  -7   1   -0.37    0.74
  -4   7  -1   71.62    3.82
  -4   7  -1   60.23    3.72
   4  -7   1   64.25    3.78
   4  -7   1   67.15    3.91
  -5   7  -1   28.54    2.54
  -5   7  -1   23.60    2.44
   5  -7   1   26.69    2.84
   5  -7   1   29.53    2.73
  -6   7  -1   16.04    2.09
  -6   7  -1   13.17    1.99
   6  -7   1   18.85    2.51
   6  -7   1   16.60    2.25
  -7   7  -1   14.31    2.20
  -7   7  -1   14.20    2.10
   7  -7   1   11.23    2.31
   7  -7   1   11.61    1.99
  -8   7  -1    2.40    1.56
  -8   7  -1    3.30    1.55
   8  -7   1    2.08    1.51
   8  -7   1    3.56    2.01
  -9   7  -1    0.85    1.55
  -9   7  -1    0.58    1.40
   9  -7   1   -1.51    1.25
   9  -7   1   -3.91    1.56
 -10   7  -1    0.82    1.64
  10  -7   1    0.02    1.40
  10  -7   1   -1.26    1.79
 -11   7  -1    0.48    1.62
  11  -7   1    0.25    1.92
  11  -7   1    2.08    1.60
 -12   7  -1    3.62    1.98
  12  -7   1    1.96    2.21
 -13   7  -1    0.40    1.83
  13  -7   1   -0.34    2.50
 -14   7  -1    4.98    2.28
  14  -7   1   -2.82    2.50
  11   6  -1   -2.44    3.00
 -11  -6   1    3.51    2.10
 -11  -6   1   -0.10    2.64
  10   6  -1   -0.22    3.09
 -10  -6   1    3.25    2.12
 -10  -6   1   -0.09    2.24
   9   6  -1    1.24    1.46
  -9  -6   1    1.57    1.77
  -9  -6   1    1.07    2.16
   8   6  -1    1.39    1.43
  -8  -6   1    0.41    1.83
  -8  -6   1    3.41    1.79
   7   6  -1    3.55    1.42
  -7  -6   1    4.05    2.01
  -7  -6   1    5.19    1.88
   6   6  -1    2.06    1.32
  -6  -6   1    1.28    1.65
  -6  -6   1   -2.35    1.32
   5   6  -1    5.44    1.41
  -5  -6   1    7.19    1.80
  -5  -6   1    5.33    1.79
   4   6  -1    0.10    0.87
  -4  -6   1    2.53    1.10
  -4  -6   1    2.49    1.45
  -4  -6   1    1.13    1.21
   3   6  -1    6.71    1.23
  -3  -6   1    8.18    1.51
  -3  -6   1    7.26    1.34
   2   6  -1   93.12    4.46
  -2  -6   1   87.04    4.34
  -2  -6   1   90.03    4.64
   1   6  -1   53.02    2.90
   1   6  -1   46.64    3.15
   1   6  -1   53.48    3.05
  -1  -6   1   47.91    2.76
  -1  -6   1   47.89    3.02
   0   6  -1  107.42    5.19
   0   6  -1  107.09    5.05
   0  -6   1  104.93    5.17
   0  -6   1  117.63    5.01
  -1   6  -1    1.94    0.87
  -1   6  -1    2.30    0.97
   1  -6   1    3.88    1.06
   1  -6   1    2.61    0.84
  -2   6  -1    0.73    0.88
  -2   6  -1    0.72    0.87
   2  -6   1    0.67    0.79
   2  -6   1   -0.01    0.83
   2  -6   1    0.38    0.81
  -3   6  -1   51.91    3.03
  -3   6  -1   47.58    3.00
   3  -6   1   46.86    3.01
   3  -6   1   54.87    2.85
   3  -6   1   51.36    3.07
  -4   6  -1   11.00    1.60
  -4   6  -1   12.32    1.60
   4  -6   1   10.31    1.38
   4  -6   1   12.28    1.83
   4  -6   1    7.72    1.46
  -5   6  -1    1.28    1.00
   5  -6   1    2.19    1.15
   5  -6   1    0.03    1.07
  -6   6  -1    7.30    1.58
  -6   6  -1    9.64    1.59
   6  -6   1    4.28    1.33
   6  -6   1    6.32    1.71
  -7   6  -1   11.47    1.93
  -7   6  -1   13.85    1.99
   7  -6   1   11.37    1.87
   7  -6   1   13.11    2.41
  -8   6  -1   30.68    3.08
  -8   6  -1   27.54    2.93
   8  -6   1   27.27    2.85
   8  -6   1   19.77    3.07
  -9   6  -1    0.22    1.29
  -9   6  -1    0.17    1.37
   9  -6   1    1.55    2.09
   9  -6   1   -1.18    1.22
 -10   6  -1    0.41    1.53
  10  -6   1   -0.67    1.93
  10  -6   1    0.79    1.37
 -11   6  -1    1.58    1.66
  11  -6   1   -1.10    1.82
  11  -6   1    1.44    1.47
 -12   6  -1    1.73    1.89
  12  -6   1   -3.48    1.62
 -13   6  -1    3.22    2.23
  13  -6   1    5.68    2.94
 -14   6  -1    3.33    2.18
  14  -6   1   -0.98    2.77
  11   5  -1   -1.22    2.81
 -11  -5   1    2.23    2.03
 -11  -5   1    1.50    2.83
  10   5  -1    0.96    2.52
 -10  -5   1    6.82    2.88
 -10  -5   1    1.37    1.83
   9   5  -1    1.40    1.27
   9   5  -1    1.14    2.80
  -9  -5   1   -0.40    2.10
  -9  -5   1    3.51    1.82
   8   5  -1    8.07    1.67
  -8  -5   1    3.79    1.67
  -8  -5   1    3.53    2.13
   7   5  -1    6.13    1.49
  -7  -5   1    6.55    2.26
  -7  -5   1    7.55    1.79
   6   5  -1    2.27    1.19
  -6  -5   1    4.43    1.79
  -6  -5   1    1.33    1.23
  -6  -5   1    4.45    1.48
   5   5  -1   -1.14    0.80
  -5  -5   1    0.44    1.31
  -5  -5   1   -1.07    1.06
  -5  -5   1   -0.20    0.86
   4   5  -1    7.25    1.26
  -4  -5   1    6.18    1.38
  -4  -5   1    6.81    1.32
  -4  -5   1    7.59    1.62
   3   5  -1    0.88    0.80
  -3  -5   1    0.84    0.98
  -3  -5   1    0.75    0.97
  -3  -5   1   -0.11    0.76
   2   5  -1    1.31    1.03
   2   5  -1    2.51    1.02
   2   5  -1    0.89    0.84
  -2  -5   1    0.58    0.97
  -2  -5   1    1.47    0.82
   1   5  -1  129.61    6.02
   1   5  -1  135.33    5.66
   1   5  -1  126.74    5.74
  -1  -5   1  122.28    5.75
  -1  -5   1  125.01    5.55
   0   5  -1    3.64    0.88
   0   5  -1    4.07    0.93
   0  -5   1    3.73    0.94
   0  -5   1    3.61    0.78
  -1   5  -1  325.83   12.82
  -1   5  -1  315.72   12.72
   1  -5   1  316.47   12.81
   1  -5   1  312.65   12.64
  -2   5  -1  203.07    8.47
  -2   5  -1  209.34    8.52
   2  -5   1  193.39    8.54
   2  -5   1  198.07    8.51
   2  -5   1  208.69    8.37
  -3   5  -1  213.92    9.21
  -3   5  -1  218.14    9.22
   3  -5   1  238.75    9.16
   3  -5   1  216.01    9.36
   3  -5   1  213.21    9.26
  -4   5  -1   11.78    1.53
   4  -5   1   12.69    1.49
   4  -5   1   17.48    2.03
   4  -5   1   12.20    1.63
  -5   5  -1   47.96    3.19
  -5   5  -1   56.20    3.21
   5  -5   1   48.81    3.18
   5  -5   1   56.97    3.52
   5  -5   1   50.18    2.98
  -6   5  -1   20.67    2.27
  -6   5  -1   20.11    2.24
   6  -5   1   22.56    2.76
   6  -5   1   23.49    2.38
  -7   5  -1   54.52    3.50
  -7   5  -1   52.01    3.55
   7  -5   1   51.77    3.44
   7  -5   1   53.24    4.02
  -8   5  -1   17.41    2.31
  -8   5  -1   17.01    2.37
   8  -5   1   24.01    2.53
   8  -5   1   24.55    3.31
  -9   5  -1    2.22    1.44
  -9   5  -1    4.33    1.62
   9  -5   1    3.37    1.56
   9  -5   1    6.27    2.21
 -10   5  -1    1.05    1.56
  10  -5   1    0.29    1.94
  10  -5   1   -0.52    1.32
 -11   5  -1    0.42    1.51
  11  -5   1    4.57    1.68
  11  -5   1    1.40    2.20
 -12   5  -1    0.76    1.74
  12  -5   1    5.13    2.71
 -13   5  -1    0.84    1.95
  13  -5   1    6.29    2.98
 -14   5  -1    6.68    2.42
 -14   5  -1    1.56    2.80
  14  -5   1    8.50    3.66
  12   4  -1   -2.25    2.82
 -12  -4   1    1.64    2.08
 -12  -4   1    1.12    2.93
  11   4  -1   -0.25    2.44
 -11  -4   1    3.67    2.02
 -11  -4   1    5.82    2.96
  10   4  -1    5.31    2.96
 -10  -4   1    4.07    1.79
 -10  -4   1    3.74    2.54
   9   4  -1    0.47    1.20
   9   4  -1    4.27    2.47
  -9  -4   1    3.38    1.63
  -9  -4   1    3.67    2.15
   8   4  -1    4.60    1.37
  -8  -4   1    2.54    1.54
  -8  -4   1    5.63    2.30
   7   4  -1    0.44    1.05
  -7  -4   1   -0.12    1.59
  -7  -4   1    0.20    1.24
  -7  -4   1    0.54    1.17
   6   4  -1   -0.68    0.82
  -6  -4   1   -0.39    1.09
  -6  -4   1   -0.03    1.30
  -6  -4   1   -1.21    0.95
   5   4  -1    0.90    0.86
  -5  -4   1    0.61    0.90
  -5  -4   1    1.50    1.04
  -5  -4   1    0.35    1.12
   4   4  -1    5.75    1.06
  -4  -4   1    4.94    1.36
  -4  -4   1    4.03    1.07
  -4  -4   1    4.09    1.06
   3   4  -1   22.58    2.17
   3   4  -1   21.73    2.00
   3   4  -1   21.02    1.68
  -3  -4   1   13.42    1.67
  -3  -4   1   20.42    1.65
  -3  -4   1   22.61    2.18
   2   4  -1   11.99    1.49
   2   4  -1   12.94    1.47
   2   4  -1    9.79    1.16
  -2  -4   1   10.17    1.37
  -2  -4   1   12.49    1.57
  -2  -4   1   12.14    1.26
   1   4  -1  148.47    6.37
   1   4  -1  155.47    6.72
   1   4  -1  159.49    6.54
  -1  -4   1  154.44    6.36
  -1  -4   1  146.71    6.50
   0   4  -1   22.00    1.62
   0   4  -1   27.08    1.64
   0  -4   1   25.37    1.54
   0  -4   1   24.43    1.69
  -1   4  -1  257.10   10.11
  -1   4  -1  252.25   10.16
   1  -4   1  262.41   10.19
   1  -4   1  234.96   10.02
  -2   4  -1    1.34    0.76
  -2   4  -1    0.95    0.67
   2  -4   1    1.39    0.67
   2  -4   1    0.51    0.70
  -3   4  -1   16.35    1.62
  -3   4  -1   16.05    1.53
   3  -4   1   16.17    1.66
   3  -4   1   15.62    1.42
   3  -4   1   14.14    1.50
  -4   4  -1   33.55    2.29
  -4   4  -1   31.52    2.27
   4  -4   1   31.27    2.30
   4  -4   1   36.21    2.25
   4  -4   1   33.18    2.45
  -5   4  -1   -1.08    0.84
  -5   4  -1    2.90    1.07
   5  -4   1    1.55    1.29
   5  -4   1    1.95    1.03
   5  -4   1    3.22    1.08
  -6   4  -1   67.66    3.82
  -6   4  -1   65.22    3.81
   6  -4   1   66.92    4.20
   6  -4   1   67.69    3.78
  -7   4  -1    0.83    1.04
  -7   4  -1   -0.12    1.03
   7  -4   1    0.71    1.04
   7  -4   1    0.51    1.42
  -8   4  -1    2.48    1.43
  -8   4  -1    7.99    1.69
   8  -4   1    3.00    1.28
   8  -4   1    0.57    1.57
  -9   4  -1    1.16    1.29
  -9   4  -1    2.27    1.48
   9  -4   1    1.78    1.77
   9  -4   1    3.06    1.21
   9  -4   1    0.84    1.33
 -10   4  -1    0.02    1.39
  10  -4   1    1.82    1.45
  10  -4   1    0.27    1.95
 -11   4  -1    2.45    1.74
  11  -4   1    1.33    2.08
  11  -4   1    2.00    1.43
 -12   4  -1    3.21    1.94
  12  -4   1    5.97    2.83
 -13   4  -1    7.31    2.28
 -13   4  -1    1.14    2.52
  13  -4   1    4.00    2.79
 -14   4  -1    3.87    2.17
 -14   4  -1    5.64    3.07
  14  -4   1    0.97    2.70
  12   3  -1    3.67    2.93
 -12  -3   1    1.35    2.70
 -12  -3   1    5.29    2.15
  11   3  -1    1.04    2.48
 -11  -3   1   -0.28    1.95
 -11  -3   1    0.83    1.65
  10   3  -1    6.99    2.71
  10   3  -1    6.63    2.19
 -10  -3   1    7.40    2.57
 -10  -3   1    4.19    1.73
   9   3  -1    5.88    1.44
   9   3  -1    0.90    2.28
  -9  -3   1    3.77    1.64
  -9  -3   1    5.83    2.17
   8   3  -1   15.22    2.80
   8   3  -1   11.37    1.73
  -8  -3   1   13.04    2.58
  -8  -3   1   16.19    2.31
  -8  -3   1   14.01    2.17
   7   3  -1   18.33    1.93
  -7  -3   1   18.86    2.67
  -7  -3   1   17.59    2.26
  -7  -3   1   21.24    2.40
   6   3  -1   10.37    1.42
  -6  -3   1   11.22    1.70
  -6  -3   1   13.91    2.20
  -6  -3   1   14.06    1.83
   5   3  -1    0.44    0.75
  -5  -3   1    2.57    1.03
  -5  -3   1    3.45    1.27
  -5  -3   1    4.30    1.06
   4   3  -1   -0.44    0.75
   4   3  -1    0.00    0.64
   4   3  -1    0.70    1.06
  -4  -3   1    0.80    0.96
  -4  -3   1    0.33    0.82
  -4  -3   1   -0.33    0.75
   3   3  -1   17.48    1.65
   3   3  -1   15.89    1.36
   3   3  -1   15.12    1.72
  -3  -3   1   18.44    1.49
  -3  -3   1   12.93    1.60
  -3  -3   1   15.27    1.49
   2   3  -1    8.55    0.94
   2   3  -1    6.67    1.07
   2   3  -1    9.60    1.09
  -2  -3   1   10.00    1.29
  -2  -3   1    9.58    1.00
  -2  -3   1    8.06    1.08
   1   3  -1    7.43    0.96
   1   3  -1    5.09    0.97
   1   3  -1    7.35    0.86
  -1  -3   1    6.24    0.80
  -1  -3   1    8.43    1.01
   0   3  -1  148.20    6.10
   0   3  -1  148.49    6.16
   0  -3   1  151.75    6.07
   0  -3   1  146.51    6.16
  -1   3  -1    7.43    0.99
  -1   3  -1    6.55    0.93
   1  -3   1    4.56    0.86
   1  -3   1    4.86    0.86
  -2   3  -1  337.81   12.86
  -2   3  -1  317.75   12.79
   2  -3   1  312.51   12.82
   2  -3   1  321.74   12.75
  -3   3  -1   83.56    3.97
  -3   3  -1   88.22    4.00
   3  -3   1   83.69    3.88
   3  -3   1   80.77    3.94
  -4   3  -1  317.35   12.52
  -4   3  -1  296.49   12.44
   4  -3   1  315.94   12.78
   4  -3   1  296.63   12.44
  -5   3  -1   56.11    3.27
  -5   3  -1   57.80    3.30
   5  -3   1   58.19    3.22
   5  -3   1   52.63    3.49
   5  -3   1   56.92    3.23
  -6   3  -1    5.23    1.29
  -6   3  -1    5.24    1.27
   6  -3   1    5.49    1.31
   6  -3   1    7.41    1.36
   6  -3   1    4.66    1.61
  -7   3  -1   -0.25    0.94
  -7   3  -1    0.12    1.03
   7  -3   1   -0.40    1.38
   7  -3   1    0.08    0.93
  -8   3  -1   29.35    2.84
  -8   3  -1   28.72    2.89
   8  -3   1   31.29    2.79
   8  -3   1   28.13    2.37
   8  -3   1   24.19    3.16
  -9   3  -1   12.52    2.19
  -9   3  -1   12.49    2.22
   9  -3   1   15.93    2.24
   9  -3   1   12.50    1.82
   9  -3   1   11.43    2.54
 -10   3  -1   10.10    2.12
  10  -3   1    4.94    1.54
  10  -3   1    6.80    2.60
  10  -3   1    9.34    1.89
 -11   3  -1    1.15    1.57
  11  -3   1    3.33    2.12
  11  -3   1    2.58    1.44
  11  -3   1    0.27    2.17
 -12   3  -1    5.68    2.51
 -12   3  -1    6.88    2.15
  12  -3   1    7.99    2.76
 -13   3  -1    5.16    2.75
 -13   3  -1    2.36    1.93
  13  -3   1   -0.29    2.35
 -14   3  -1   -0.39    2.54
 -14   3  -1    2.21    2.04
  14  -3   1   -1.13    2.56
  13   2  -1   -2.10    2.49
 -13  -2   1    1.99    1.87
 -13  -2   1    0.11    2.68
  12   2  -1    2.61    2.58
 -12  -2   1    0.09    1.75
 -12  -2   1   -3.24    2.13
  11   2  -1    1.97    2.26
 -11  -2   1    1.68    1.58
 -11  -2   1    0.01    2.29
  10   2  -1   -0.96    2.01
  10   2  -1    4.00    1.37
 -10  -2   1    3.05    1.53
 -10  -2   1    0.04    1.81
   9   2  -1    2.05    1.20
   9   2  -1    5.40    2.28
  -9  -2   1    4.72    1.62
  -9  -2   1    6.31    2.17
   8   2  -1    1.30    1.95
   8   2  -1   -1.51    0.96
  -8  -2   1   -0.20    1.15
  -8  -2   1   -0.43    1.22
  -8  -2   1    0.62    1.61
   7   2  -1    1.85    0.98
   7   2  -1    3.92    1.86
  -7  -2   1    2.42    1.16
  -7  -2   1    3.21    1.42
  -7  -2   1    1.97    1.15
   6   2  -1    4.76    1.01
  -6  -2   1    8.51    1.73
  -6  -2   1    7.13    1.35
  -6  -2   1    5.74    1.28
   5   2  -1    7.06    1.02
   5   2  -1    4.87    1.15
  -5  -2   1    5.53    1.17
  -5  -2   1    6.55    1.39
  -5  -2   1    6.75    1.20
   4   2  -1    9.95    1.14
   4   2  -1   11.38    1.40
  -4  -2   1    9.29    1.46
  -4  -2   1   10.25    1.31
  -4  -2   1   11.55    1.34
   3   2  -1    5.76    0.77
   3   2  -1    6.83    0.97
   3   2  -1    7.13    1.21
  -3  -2   1    2.56    0.89
  -3  -2   1    4.43    0.80
  -3  -2   1    3.96    0.84
   2   2  -1   -0.17    0.57
   2   2  -1    0.13    0.53
   2   2  -1   -0.49    0.45
  -2  -2   1    0.23    0.45
  -2  -2   1    0.59    0.55
  -2  -2   1    0.30    0.64
   1   2  -1  481.89   18.94
   1   2  -1  503.06   19.20
   1   2  -1  503.31   19.03
  -1  -2   1  513.65   18.96
  -1  -2   1  473.35   19.02
  -1  -2   1  481.54   19.17
   0   2  -1    0.58    0.41
   0   2  -1   -0.20    0.37
   0  -2   1    0.30    0.39
   0  -2   1    0.03    0.31
  -1   2  -1    1.97    0.52
  -1   2  -1    0.50    0.45
   1  -2   1    1.74    0.50
   1  -2   1    1.73    0.47
  -2   2  -1   42.87    2.29
  -2   2  -1   42.96    2.34
   2  -2   1   40.15    2.32
  -3   2  -1  111.31    4.92
  -3   2  -1  111.37    4.92
   3  -2   1  107.49    4.89
   3  -2   1  112.62    4.89
  -4   2  -1   65.65    3.36
  -4   2  -1   61.33    3.28
   4  -2   1   63.56    3.55
   4  -2   1   67.40    3.36
   4  -2   1   65.91    3.33
  -5   2  -1   26.56    2.17
  -5   2  -1   27.24    2.33
   5  -2   1   25.15    2.14
   5  -2   1   32.01    2.49
   5  -2   1   28.50    2.15
  -6   2  -1   10.46    1.56
  -6   2  -1    9.54    1.53
   6  -2   1    9.22    1.55
   6  -2   1    9.37    1.80
   6  -2   1   11.31    1.55
  -7   2  -1    4.03    1.38
  -7   2  -1    3.22    1.22
   7  -2   1    5.86    1.74
   7  -2   1    4.33    1.23
   7  -2   1    3.64    1.19
  -8   2  -1    4.00    1.43
  -8   2  -1    0.61    1.30
   8  -2   1    1.22    1.71
   8  -2   1    2.23    1.33
   8  -2   1    1.90    1.20
  -9   2  -1    6.41    1.83
  -9   2  -1    5.02    1.68
   9  -2   1    5.65    2.24
   9  -2   1    2.81    1.47
   9  -2   1    3.90    1.50
 -10   2  -1    1.70    1.56
 -10   2  -1    2.25    1.84
  10  -2   1    7.57    2.58
  10  -2   1    4.13    1.70
  10  -2   1    5.05    1.67
 -11   2  -1   -2.35    1.69
 -11   2  -1    2.76    1.68
  11  -2   1    0.21    1.32
  11  -2   1   -0.21    1.24
  11  -2   1   -2.49    1.98
 -12   2  -1    1.21    1.78
 -12   2  -1    1.18    2.25
  12  -2   1    2.30    2.28
 -13   2  -1    3.79    2.13
 -13   2  -1    2.98    2.62
  13  -2   1    5.78    2.99
 -14   2  -1    2.26    2.18
 -14   2  -1   -5.05    2.40
  13   1  -1    0.54    2.56
 -13  -1   1    4.72    3.23
 -13  -1   1    0.77    1.85
  12   1  -1    3.13    2.56
 -12  -1   1    4.48    1.92
 -12  -1   1    7.83    3.03
  11   1  -1   -1.04    1.88
 -11  -1   1    1.07    1.64
 -11  -1   1    0.30    1.88
  10   1  -1    3.73    1.31
  10   1  -1    2.51    2.01
 -10  -1   1    5.59    2.29
 -10  -1   1    4.88    1.81
   9   1  -1    7.55    2.32
   9   1  -1   12.46    2.75
   9   1  -1   10.03    1.55
  -9  -1   1    9.53    2.52
  -9  -1   1    9.36    1.91
  -9  -1   1   16.73    3.56
   8   1  -1   41.45    3.85
   8   1  -1   41.83    2.68
   8   1  -1   36.43    3.92
  -8  -1   1   40.80    3.12
  -8  -1   1   38.84    3.06
  -8  -1   1   39.77    3.85
   7   1  -1   15.92    2.32
   7   1  -1   16.25    1.63
   7   1  -1   11.27    2.27
  -7  -1   1   15.29    2.41
  -7  -1   1   14.65    1.85
  -7  -1   1   13.52    1.89
   6   1  -1   -0.32    0.66
   6   1  -1    2.61    1.26
   6   1  -1    0.48    1.13
  -6  -1   1    0.37    0.87
  -6  -1   1    1.89    0.90
  -6  -1   1    2.20    1.23
   5   1  -1   24.80    1.72
   5   1  -1   29.76    2.54
   5   1  -1   29.48    2.68
   5   1  -1   27.03    2.01
  -5  -1   1   23.82    2.39
  -5  -1   1   22.94    1.94
  -5  -1   1   26.86    1.98
   4   1  -1   21.14    2.13
   4   1  -1   19.36    1.42
   4   1  -1   19.64    1.59
  -4  -1   1   21.26    1.61
  -4  -1   1   21.00    2.02
  -4  -1   1   20.61    1.57
   3   1  -1   41.52    2.15
   3   1  -1   40.20    2.46
   3   1  -1   42.35    2.02
  -3  -1   1   39.14    2.45
  -3  -1   1   39.12    2.13
  -3  -1   1   43.46    2.13
   2   1  -1   10.96    1.00
   2   1  -1   12.09    1.32
   2   1  -1   11.24    0.89
  -2  -1   1    9.97    0.97
  -2  -1   1   11.03    0.95
  -2  -1   1    7.80    1.13
   1   1  -1  113.04    4.29
   1   1  -1  103.20    4.09
  -1  -1   1   95.87    4.24
  -1  -1   1   97.98    4.08
   0   1  -1   -0.25    0.08
   0   1  -1   -0.33    0.07
   0  -1   1   -0.23    0.06
   0  -1   1   -0.22    0.08
  -1   1  -1   -0.30    0.16
  -2   1  -1  352.48   13.86
  -2   1  -1  348.68   13.84
   2  -1   1  364.01   13.86
   2  -1   1  346.32   13.84
  -3   1  -1   16.30    1.44
  -3   1  -1   17.15    1.49
   3  -1   1   16.12    1.45
   3  -1   1   15.63    1.38
  -4   1  -1    1.15    0.77
  -4   1  -1    1.13    0.73
   4  -1   1    0.30    0.67
   4  -1   1    2.35    0.84
   4  -1   1    0.19    0.94
  -5   1  -1    6.32    1.26
  -5   1  -1    6.04    1.26
   5  -1   1    5.63    1.17
   5  -1   1    6.20    1.45
   5  -1   1    6.46    1.29
  -6   1  -1    4.33    1.19
  -6   1  -1    3.09    1.17
   6  -1   1    5.22    1.19
   6  -1   1    3.85    1.15
   6  -1   1    5.44    1.52
  -7   1  -1   37.18    2.83
  -7   1  -1   36.60    2.83
   7  -1   1   34.10    2.58
   7  -1   1   29.61    3.20
   7  -1   1   35.38    2.66
  -8   1  -1   20.95    2.47
  -8   1  -1   21.58    2.52
  -8   1  -1   14.64    2.28
   8  -1   1   16.35    2.67
   8  -1   1   19.28    2.18
   8  -1   1   17.30    2.22
  -9   1  -1    3.48    1.60
  -9   1  -1    5.16    1.64
  -9   1  -1    4.85    1.91
   9  -1   1    3.58    1.65
   9  -1   1    4.43    1.56
   9  -1   1    4.66    2.08
 -10   1  -1   11.45    2.77
 -10   1  -1   10.01    2.14
  10  -1   1    9.24    2.10
  10  -1   1    6.54    2.36
  10  -1   1    8.30    1.73
 -11   1  -1   -0.75    1.45
 -11   1  -1    0.66    1.82
  11  -1   1    0.91    2.05
  11  -1   1    3.26    1.52
  11  -1   1    2.60    1.73
 -12   1  -1    0.48    1.68
 -12   1  -1    0.26    2.34
  12  -1   1    2.97    1.92
  12  -1   1    4.93    2.83
 -13   1  -1    2.43    2.76
 -13   1  -1    7.19    2.26
  13   0  -1    2.45    2.18
 -13   0   1    1.68    1.90
 -13   0   1    2.31    2.69
  12   0  -1   -1.26    1.79
 -12   0   1    0.52    1.49
 -12   0   1   -1.62    2.12
  11   0  -1    4.83    2.44
  11   0  -1    4.92    2.30
 -11   0   1    6.86    1.93
 -11   0   1    7.46    2.59
  10   0  -1   17.47    1.93
  10   0  -1   17.19    3.30
  10   0  -1   14.82    2.80
 -10   0   1   23.29    2.66
 -10   0   1   19.03    3.18
   9   0  -1   -0.57    1.52
   9   0  -1   -1.88    1.50
   9   0  -1   -0.63    0.92
  -9   0   1   -2.22    1.26
  -9   0   1   -0.62    1.10
  -9   0   1    0.92    1.21
   8   0  -1    0.78    0.89
   8   0  -1   -1.44    1.38
   8   0  -1   -0.49    1.41
  -8   0   1    0.05    1.04
  -8   0   1    0.88    1.37
  -8   0   1    0.47    1.01
   7   0  -1   14.54    1.50
   7   0  -1   12.71    2.09
   7   0  -1   11.64    2.21
  -7   0   1   16.75    1.91
  -7   0   1   11.69    1.98
  -7   0   1   13.59    1.70
   6   0  -1   51.71    3.03
   6   0  -1   54.08    3.36
   6   0  -1   48.05    3.51
   6   0  -1   54.90    2.77
  -6   0   1   45.42    2.91
  -6   0   1   50.35    3.42
  -6   0   1   50.65    2.97
   5   0  -1  141.11    6.20
   5   0  -1  145.44    6.76
   5   0  -1  140.98    6.49
   5   0  -1  143.58    5.99
  -5   0   1  133.31    6.12
  -5   0   1  143.21    6.21
   4   0  -1    1.10    0.65
   4   0  -1    1.65    0.59
   4   0  -1    0.49    0.89
  -4   0   1    1.21    0.66
  -4   0   1    2.53    0.70
   3   0  -1   -0.94    0.77
   3   0  -1    0.44    0.51
   3   0  -1   -0.38    0.39
  -3   0   1    0.97    0.52
  -3   0   1    0.73    0.48
   2   0  -1   58.99    2.57
  -2   0   1   58.68    2.55
  -2   0   1   60.80    2.57
  -1   0   1   -0.26    0.04
   0   0  -1   -0.02    0.07
  -2   0  -1    4.92    0.95
  -2   0  -1    3.58    0.85
   2   0   1    6.79    1.00
   2   0   1    5.64    0.91
  -3   0  -1  110.40    5.00
  -3   0  -1  113.69    5.02
   3   0   1  113.93    5.44
   3   0   1  110.27    4.94
   3   0   1  121.62    5.09
  -4   0  -1   63.44    3.30
  -4   0  -1   61.41    3.28
   4   0   1   65.94    3.50
   4   0   1   61.96    3.33
   4   0   1   60.25    3.17
  -5   0  -1  252.26   10.51
  -5   0  -1  251.03   10.47
  -5   0  -1  244.56   10.61
   5   0   1  240.79   10.47
   5   0   1  245.04   10.72
   5   0   1  253.16   10.34
  -6   0  -1   11.09    1.62
  -6   0  -1   12.43    1.70
  -6   0  -1   11.18    1.76
   6   0   1    7.89    1.42
   6   0   1    9.51    1.77
  -7   0  -1   15.09    2.24
  -7   0  -1   15.06    2.00
  -7   0  -1   12.43    1.85
   7   0   1   12.90    1.77
   7   0   1   12.49    2.20
  -8   0  -1   22.32    2.60
  -8   0  -1   23.14    2.71
  -8   0  -1   19.81    2.77
   8   0   1   20.99    2.58
   8   0   1   19.37    2.87
   8   0   1   23.16    2.41
  -9   0  -1    7.80    2.27
  -9   0  -1    7.67    1.94
  -9   0  -1    4.45    1.66
   9   0   1    8.42    2.35
   9   0   1    5.82    1.64
   9   0   1    8.88    2.14
 -10   0  -1   12.67    2.77
 -10   0  -1   15.39    2.47
  10   0   1   11.28    2.39
  10   0   1   15.43    3.01
  10   0   1   15.20    2.10
 -11   0  -1    2.16    1.68
 -11   0  -1    1.22    1.90
  11   0   1   -1.16    1.29
  11   0   1   -3.07    1.58
 -12   0  -1    8.46    2.95
 -12   0  -1    2.05    1.75
  12   0   1    4.44    2.23
 -13   0  -1    3.55    2.20
 -13   0  -1    5.53    2.98
  13   0   1    0.05    2.90
  13  -1  -1    0.70    2.82
  13  -1  -1    0.83    2.14
 -13   1   1    3.77    1.96
 -13   1   1    2.37    2.75
  12  -1  -1    4.72    2.17
  12  -1  -1    7.31    2.76
 -12   1   1    6.49    2.62
 -12   1   1    7.08    2.06
  11  -1  -1    1.88    2.05
  11  -1  -1    0.71    1.75
 -11   1   1    1.59    2.00
 -11   1   1    1.86    1.41
  10  -1  -1   25.96    4.00
  10  -1  -1   33.76    3.57
  10  -1  -1   32.95    2.50
 -10   1   1   34.57    3.22
 -10   1   1   28.47    3.67
   9  -1  -1    1.84    1.03
   9  -1  -1    1.02    1.63
   9  -1  -1    2.50    1.94
  -9   1   1    5.67    1.95
  -9   1   1    2.31    1.35
  -9   1   1    2.66    1.37
   8  -1  -1   33.71    2.35
   8  -1  -1   24.52    3.18
   8  -1  -1   36.92    3.32
  -8   1   1   33.55    2.63
  -8   1   1   31.33    2.64
   7  -1  -1    1.44    1.33
   7  -1  -1   -0.52    1.14
   7  -1  -1   -0.34    0.72
  -7   1   1    0.49    0.78
  -7   1   1    0.01    0.89
   6  -1  -1    5.38    1.55
   6  -1  -1    5.25    1.14
   6  -1  -1    6.23    1.04
   6  -1  -1    6.91    1.45
  -6   1   1    6.88    1.20
  -6   1   1    6.51    1.20
   5  -1  -1    2.01    1.24
   5  -1  -1    4.38    1.19
   5  -1  -1    4.26    0.98
   5  -1  -1    4.65    0.90
  -5   1   1    4.13    0.99
  -5   1   1    5.24    1.00
   4  -1  -1    5.22    0.74
   4  -1  -1    7.21    0.91
   4  -1  -1    4.86    1.22
  -4   1   1    5.09    0.82
  -4   1   1    6.06    0.87
   3  -1  -1    0.19    0.48
  -3   1   1   -0.10    0.47
  -3   1   1   -0.24    0.45
   2  -1  -1   17.63    0.99
  -2   1   1   17.17    1.04
  -2   1   1   17.09    1.03
   0   1   1   -0.06    0.09
  -1  -1  -1   11.48    0.87
  -1  -1  -1   12.40    1.01
  -1  -1  -1   12.57    1.00
   1   1   1   12.76    1.05
   1   1   1   10.29    0.88
   1   1   1   12.77    1.01
  -2  -1  -1  369.87   14.59
  -2  -1  -1  386.16   14.63
  -2  -1  -1  363.42   14.59
   2   1   1  378.67   14.61
   2   1   1  361.30   14.62
   2   1   1  365.26   14.54
  -3  -1  -1  223.09    8.92
  -3  -1  -1  207.33    8.82
  -3  -1  -1  210.97    8.82
   3   1   1  210.14    8.86
   3   1   1  215.44    8.75
  -4  -1  -1    1.34    0.86
  -4  -1  -1    3.27    1.00
  -4  -1  -1    1.98    0.92
   4   1   1    0.91    0.93
   4   1   1    1.12    0.89
   4   1   1    0.57    0.80
  -5  -1  -1   64.67    3.56
  -5  -1  -1   62.20    3.70
  -5  -1  -1   58.04    3.46
   5   1   1   61.60    3.77
   5   1   1   61.70    3.37
   5   1   1   62.39    3.55
  -6  -1  -1    1.54    1.20
  -6  -1  -1    1.41    1.06
  -6  -1  -1    0.59    0.95
   6   1   1    1.59    1.23
   6   1   1    0.50    0.95
  -7  -1  -1   12.67    2.19
  -7  -1  -1   13.28    2.00
  -7  -1  -1   11.10    1.84
   7   1   1   10.56    1.67
  -8  -1  -1   -0.74    1.26
  -8  -1  -1   -0.57    1.47
  -8  -1  -1    1.29    1.39
   8   1   1    1.98    1.25
  -9  -1  -1    6.77    1.84
  -9  -1  -1    6.03    2.27
   9   1   1    5.36    2.08
   9   1   1    6.09    1.59
 -10  -1  -1   -0.30    1.40
 -10  -1  -1   -0.48    1.63
  10   1   1    1.28    1.37
  10   1   1    0.26    1.76
 -11  -1  -1    1.55    2.20
 -11  -1  -1    1.30    1.68
  11   1   1    0.70    2.02
 -12  -1  -1    0.88    2.51
 -12  -1  -1    1.24    1.87
  12   1   1    1.68    2.20
 -13  -1  -1    2.12    2.07
 -13  -1  -1   -4.00    2.36
  13   1   1    1.33    2.39
  14  -2  -1    4.48    3.09
 -14   2   1    6.20    3.26
 -14   2   1    1.58    1.85
  13  -2  -1    7.70    3.20
  13  -2  -1    7.09    2.48
 -13   2   1    5.97    3.01
 -13   2   1    6.83    2.08
  12  -2  -1    2.61    1.78
  12  -2  -1    4.30    2.68
 -12   2   1   -1.26    2.00
 -12   2   1    1.11    1.53
  11  -2  -1    3.91    1.92
  11  -2  -1    1.12    2.25
 -11   2   1   -1.78    1.18
 -11   2   1   -1.65    1.77
  10  -2  -1   -1.67    1.82
  10  -2  -1    0.22    1.03
  10  -2  -1   -0.77    1.41
 -10   2   1   -0.17    1.30
 -10   2   1   -0.38    1.47
   9  -2  -1    1.01    1.76
   9  -2  -1   -0.35    1.34
   9  -2  -1    1.23    0.99
  -9   2   1    2.46    1.30
  -9   2   1    4.67    1.45
   8  -2  -1    0.84    0.91
   8  -2  -1   -0.42    1.51
   8  -2  -1    0.41    1.31
  -8   2   1    0.22    0.95
  -8   2   1    0.32    1.00
   7  -2  -1    6.74    1.91
   7  -2  -1    7.82    1.57
   7  -2  -1    8.94    1.27
  -7   2   1    9.25    1.42
  -7   2   1    7.61    1.38
   6  -2  -1    3.49    0.87
   6  -2  -1    4.13    1.01
   6  -2  -1    2.91    1.13
   6  -2  -1    4.72    1.48
  -6   2   1    2.97    0.98
  -6   2   1    2.99    0.98
   5  -2  -1    8.35    1.12
   5  -2  -1    3.89    1.40
   5  -2  -1    4.28    0.90
  -5   2   1    6.59    1.08
  -5   2   1    8.26    1.16
   4  -2  -1    1.91    1.03
   4  -2  -1    2.22    0.62
  -4   2   1    2.76    0.70
  -4   2   1    3.43    0.74
   3  -2  -1    1.13    0.51
   3  -2  -1    0.95    1.08
  -3   2   1   -0.25    0.48
  -3   2   1   -0.12    0.52
   2  -2  -1    0.24    0.43
  -2   2   1    0.57    0.52
  -2   2   1    0.62    0.52
   1  -2  -1   89.56    3.61
   1  -2  -1   87.26    3.67
  -1   2   1   91.84    3.68
  -1   2   1   87.47    3.61
   0  -2  -1  132.06    5.53
   0  -2  -1  141.94    5.61
   0   2   1  142.61    5.55
   0   2   1  134.66    5.61
  -1  -2  -1  166.74    6.92
  -1  -2  -1  169.78    6.91
  -1  -2  -1  168.62    6.95
   1   2   1  167.24    6.94
   1   2   1  173.67    6.89
   1   2   1  168.88    6.98
  -2  -2  -1   86.37    4.04
  -2  -2  -1   93.72    4.04
  -2  -2  -1   82.49    4.01
   2   2   1   86.84    4.04
   2   2   1   89.11    3.97
   2   2   1   91.61    4.10
  -3  -2  -1   46.73    2.69
  -3  -2  -1   46.14    2.72
  -3  -2  -1   49.84    2.71
   3   2   1   47.30    2.56
   3   2   1   47.98    2.73
   3   2   1   45.06    2.72
  -4  -2  -1    3.66    1.06
  -4  -2  -1    3.77    1.11
  -4  -2  -1    2.17    1.05
   4   2   1    2.29    1.08
   4   2   1    3.37    1.05
  -5  -2  -1   39.83    2.80
  -5  -2  -1   39.95    2.93
  -5  -2  -1   40.82    2.78
   5   2   1   40.55    2.58
  -6  -2  -1    6.71    1.40
  -6  -2  -1    5.71    1.37
  -6  -2  -1    5.68    1.47
   6   2   1    4.59    1.21
  -7  -2  -1    1.86    1.25
  -7  -2  -1    4.61    1.36
  -7  -2  -1    1.04    1.39
   7   2   1    3.97    1.33
  -8  -2  -1   18.37    2.74
  -8  -2  -1   12.04    2.19
   8   2   1   16.87    2.15
  -9  -2  -1    1.47    1.45
  -9  -2  -1    0.25    1.76
   9   2   1    2.09    1.30
 -10  -2  -1    0.69    1.94
 -10  -2  -1   -0.95    1.38
  10   2   1    1.33    1.37
  10   2   1   -0.99    2.01
 -11  -2  -1    0.64    1.68
 -11  -2  -1   -1.67    2.04
  11   2   1    2.03    2.36
 -12  -2  -1    2.15    2.51
 -12  -2  -1   -0.94    1.87
  12   2   1   -1.31    2.24
  14  -3  -1    6.63    3.53
 -14   3   1    7.90    2.26
 -14   3   1   -4.05    2.46
  13  -3  -1    3.73    2.75
 -13   3   1    6.05    2.12
 -13   3   1    7.67    3.18
  12  -3  -1    3.37    1.81
  12  -3  -1   -1.69    2.01
 -12   3   1   -1.11    1.81
 -12   3   1    1.27    1.55
  11  -3  -1    0.23    2.01
  11  -3  -1    3.71    1.64
 -11   3   1    1.04    1.45
  10  -3  -1    0.96    1.87
  10  -3  -1   -0.17    1.01
  10  -3  -1    1.45    1.46
 -10   3   1   -0.37    1.21
   9  -3  -1   -0.79    0.97
   9  -3  -1   -0.10    1.81
   9  -3  -1    1.45    1.39
  -9   3   1    3.10    1.37
  -9   3   1    0.07    1.10
   8  -3  -1   11.26    1.49
   8  -3  -1    9.90    2.25
   8  -3  -1    8.42    1.72
  -8   3   1    8.90    1.65
  -8   3   1   11.11    1.73
   7  -3  -1   -0.52    0.71
   7  -3  -1   -0.57    1.33
   7  -3  -1    0.74    1.01
  -7   3   1   -0.39    0.89
  -7   3   1    2.08    0.96
   6  -3  -1    2.46    1.38
   6  -3  -1    5.49    1.03
   6  -3  -1    4.63    1.19
   6  -3  -1    6.55    1.13
  -6   3   1    5.27    1.12
  -6   3   1    5.65    1.10
   5  -3  -1  339.84   12.87
   5  -3  -1  325.10   13.71
   5  -3  -1  313.86   12.90
  -5   3   1  308.49   12.96
  -5   3   1  325.35   13.02
   4  -3  -1  331.82   13.15
   4  -3  -1  322.06   13.25
   4  -3  -1  351.62   13.99
  -4   3   1  343.76   13.33
  -4   3   1  328.38   13.29
   3  -3  -1  381.42   14.42
   3  -3  -1  369.65   14.55
   3  -3  -1  375.42   15.04
  -3   3   1  360.24   14.50
  -3   3   1  368.39   14.54
   2  -3  -1   59.10    2.84
   2  -3  -1   64.00    2.73
  -2   3   1   62.35    2.79
  -2   3   1   63.87    2.85
   1  -3  -1  245.04    9.86
   1  -3  -1  250.77    9.97
  -1   3   1  266.64    9.92
  -1   3   1  243.14    9.96
   0  -3  -1   15.19    1.18
   0  -3  -1   15.69    1.36
   0   3   1   15.70    1.22
   0   3   1   16.94    1.40
  -1  -3  -1   20.03    1.39
  -1  -3  -1   17.92    1.46
   1   3   1   19.93    1.49
   1   3   1   17.15    1.34
   1   3   1   20.44    1.52
  -2  -3  -1    8.49    1.11
  -2  -3  -1    7.94    1.11
  -2  -3  -1    7.13    1.12
   2   3   1    7.49    1.14
   2   3   1    6.46    0.98
   2   3   1    8.14    1.14
  -3  -3  -1    6.86    1.24
  -3  -3  -1    3.98    1.06
  -3  -3  -1    3.98    1.14
   3   3   1    5.47    1.19
   3   3   1    5.51    1.09
   3   3   1    5.11    1.06
  -4  -3  -1   41.70    2.81
  -4  -3  -1   35.40    2.54
  -4  -3  -1   35.31    2.54
   4   3   1   36.85    2.66
   4   3   1   39.32    2.50
   4   3   1   38.50    2.77
  -5  -3  -1    0.91    0.93
  -5  -3  -1    1.16    1.04
  -5  -3  -1    0.79    0.94
   5   3   1    1.58    0.91
  -6  -3  -1    5.64    1.62
  -6  -3  -1    6.71    1.52
  -6  -3  -1    4.75    1.40
   6   3   1    4.19    1.18
  -7  -3  -1   18.10    2.71
  -7  -3  -1   16.18    2.35
   7   3   1   11.51    1.84
  -8  -3  -1    6.46    2.22
  -8  -3  -1    5.39    1.80
   8   3   1    4.51    1.52
  -9  -3  -1   -0.01    1.71
  -9  -3  -1   -1.05    1.48
   9   3   1    0.76    1.27
 -10  -3  -1   11.34    2.31
 -10  -3  -1    8.32    2.63
  10   3   1    8.15    2.84
  10   3   1    6.49    1.76
 -11  -3  -1    3.53    2.48
 -11  -3  -1    2.80    1.95
  11   3   1   -0.95    2.39
 -12  -3  -1   12.10    3.62
 -12  -3  -1    4.17    2.23
  12   3   1    2.04    2.84
  14  -4  -1    9.26    3.68
 -14   4   1   -1.77    2.57
 -14   4   1    2.26    1.80
  13  -4  -1   -0.37    2.23
 -13   4   1    1.70    1.75
 -13   4   1   -0.63    2.00
  12  -4  -1    2.83    1.98
  12  -4  -1    2.84    2.46
 -12   4   1   -0.40    1.36
  11  -4  -1   -1.90    1.76
  11  -4  -1   -0.73    1.28
 -11   4   1    0.57    1.35
  10  -4  -1    0.58    1.80
  10  -4  -1    3.68    1.44
  10  -4  -1    2.68    1.23
 -10   4   1    2.77    1.44
   9  -4  -1    3.60    2.06
   9  -4  -1    1.09    1.08
   9  -4  -1    8.36    1.74
  -9   4   1    4.62    1.47
  -9   4   1    4.62    1.54
   8  -4  -1   56.30    3.22
   8  -4  -1   55.77    4.28
   8  -4  -1   55.04    3.55
  -8   4   1   51.41    3.42
  -8   4   1   55.59    3.48
   7  -4  -1    0.63    1.46
   7  -4  -1   -0.41    0.89
   7  -4  -1    1.35    0.86
  -7   4   1    0.96    0.89
  -7   4   1    0.25    0.95
   6  -4  -1   38.88    2.61
   6  -4  -1   46.28    2.54
   6  -4  -1   45.49    2.63
   6  -4  -1   39.07    3.21
  -6   4   1   40.00    2.61
  -6   4   1   43.28    2.70
   5  -4  -1    3.55    1.33
   5  -4  -1    2.61    0.84
   5  -4  -1    6.39    1.09
  -5   4   1    4.55    1.05
  -5   4   1    4.28    1.01
   4  -4  -1    7.62    1.46
   4  -4  -1    6.56    1.10
   4  -4  -1    9.19    1.04
  -4   4   1    9.88    1.19
  -4   4   1    9.32    1.23
   3  -4  -1   59.89    2.95
   3  -4  -1   56.74    3.23
   3  -4  -1   61.20    2.78
  -3   4   1   59.02    2.91
  -3   4   1   60.79    2.91
   2  -4  -1    0.61    0.45
   2  -4  -1    0.96    0.70
   2  -4  -1    0.41    0.54
  -2   4   1    0.64    0.58
  -2   4   1    0.05    0.54
   1  -4  -1   20.45    1.49
   1  -4  -1   21.96    1.38
  -1   4   1   19.21    1.47
  -1   4   1   23.11    1.44
   0  -4  -1  114.37    4.87
   0  -4  -1  113.41    5.01
   0   4   1  112.21    5.00
   0   4   1  112.97    4.88
  -1  -4  -1   30.53    2.03
  -1  -4  -1   30.57    1.88
   1   4   1   27.52    2.03
   1   4   1   29.32    1.87
   1   4   1   32.19    2.05
  -2  -4  -1    4.59    1.01
  -2  -4  -1    4.01    1.11
   2   4   1    1.82    0.85
   2   4   1    3.67    1.07
   2   4   1    2.86    1.01
  -3  -4  -1    8.57    1.40
  -3  -4  -1    7.67    1.32
  -3  -4  -1    7.79    1.40
   3   4   1    7.69    1.40
   3   4   1    7.72    1.27
   3   4   1    8.41    1.46
  -4  -4  -1    3.39    1.22
  -4  -4  -1    0.72    0.92
  -4  -4  -1    2.10    1.07
   4   4   1    1.46    0.93
  -5  -4  -1   11.87    1.97
  -5  -4  -1   10.04    1.77
  -5  -4  -1    8.84    1.61
   5   4   1    9.13    1.48
  -6  -4  -1   16.95    2.27
  -6  -4  -1   17.14    2.46
   6   4   1   15.48    1.96
  -7  -4  -1    7.39    1.98
  -7  -4  -1    6.01    2.01
   7   4   1    7.53    1.64
  -8  -4  -1    5.61    1.83
  -8  -4  -1    1.13    1.83
   8   4   1    4.88    1.55
  -9  -4  -1    4.84    2.04
  -9  -4  -1   10.85    2.68
   9   4   1    4.41    1.59
 -10  -4  -1   14.91    3.28
 -10  -4  -1   11.36    2.55
  10   4   1    9.82    1.99
 -11  -4  -1    1.45    1.96
 -11  -4  -1   -2.09    2.23
  11   4   1   -2.29    2.53
 -12  -4  -1    3.37    2.28
 -12  -4  -1   -0.21    2.56
  12   4   1    2.31    3.12
  14  -5  -1   -0.10    2.71
 -14   5   1    9.87    2.35
 -14   5   1    2.89    2.57
  13  -5  -1    0.00    2.70
 -13   5   1    0.82    1.58
  12  -5  -1   -0.38    2.14
 -12   5   1    2.70    1.63
  11  -5  -1    0.00    1.89
  11  -5  -1    0.04    1.23
 -11   5   1   -1.55    1.23
  10  -5  -1    5.46    1.57
  10  -5  -1    8.29    2.58
  10  -5  -1    3.79    1.32
 -10   5   1    8.34    1.89
   9  -5  -1   -0.76    1.78
   9  -5  -1    0.59    1.07
   9  -5  -1    0.14    1.10
  -9   5   1   -0.11    1.24
  -9   5   1    0.96    1.08
   8  -5  -1   10.48    2.40
   8  -5  -1   10.09    1.58
   8  -5  -1    8.65    1.51
  -8   5   1    9.66    1.72
  -8   5   1   10.59    1.73
   7  -5  -1    1.26    1.50
   7  -5  -1    2.99    1.03
   7  -5  -1    1.63    0.99
  -7   5   1    1.47    1.03
  -7   5   1    2.47    1.13
   6  -5  -1   24.99    1.91
   6  -5  -1   21.74    2.69
   6  -5  -1   24.51    2.04
   6  -5  -1   25.97    1.85
  -6   5   1   24.79    2.03
  -6   5   1   24.90    2.21
   5  -5  -1   -0.99    0.61
   5  -5  -1    0.38    0.71
   5  -5  -1   -0.03    0.78
   5  -5  -1    1.18    1.19
  -5   5   1    0.38    0.76
   4  -5  -1   14.16    1.87
   4  -5  -1   11.13    1.41
   4  -5  -1   11.81    1.21
  -4   5   1    9.30    1.34
  -4   5   1   13.82    1.46
   3  -5  -1  262.73   10.95
   3  -5  -1  260.36   10.56
   3  -5  -1  250.64   10.32
  -3   5   1  263.74   10.53
  -3   5   1  255.64   10.46
   2  -5  -1  167.88    7.26
   2  -5  -1  178.63    7.78
   2  -5  -1  175.82    7.45
  -2   5   1  185.44    7.49
  -2   5   1  179.44    7.38
   1  -5  -1  423.67   17.26
   1  -5  -1  433.91   17.10
  -1   5   1  435.88   17.15
  -1   5   1  451.58   17.31
   0  -5  -1  215.97    9.10
   0  -5  -1  213.12    8.91
   0   5   1  218.00    8.96
   0   5   1  222.11    9.12
  -1  -5  -1    3.91    1.04
  -1  -5  -1    2.20    0.84
   1   5   1    1.79    0.86
   1   5   1    5.90    1.20
   1   5   1    2.67    1.03
  -2  -5  -1   12.80    1.70
  -2  -5  -1   17.06    1.78
   2   5   1   14.29    1.77
   2   5   1   10.70    1.43
   2   5   1   10.10    1.59
  -3  -5  -1   16.72    1.86
  -3  -5  -1   14.34    1.84
   3   5   1   17.52    2.08
   3   5   1   16.54    1.77
  -4  -5  -1    1.30    1.12
  -4  -5  -1    0.30    0.99
  -4  -5  -1   -1.61    0.89
   4   5   1   -0.15    0.98
  -5  -5  -1    2.88    1.40
  -5  -5  -1    3.17    1.52
   5   5   1    1.61    1.14
  -6  -5  -1    2.18    1.54
  -6  -5  -1    3.21    1.70
   6   5   1   -0.58    1.13
  -7  -5  -1    8.24    1.99
  -7  -5  -1    7.25    2.19
   7   5   1    5.98    1.62
  -8  -5  -1   -2.50    1.47
  -8  -5  -1    0.36    1.78
   8   5   1    1.42    1.39
  -9  -5  -1    4.35    2.43
  -9  -5  -1    7.26    2.26
   9   5   1    5.19    1.79
 -10  -5  -1    2.15    2.04
 -10  -5  -1   -0.76    2.24
  10   5   1    0.31    2.23
 -11  -5  -1    8.57    3.28
 -11  -5  -1    2.83    2.15
  11   5   1   -2.41    2.75
  14  -6  -1   -0.72    2.74
 -14   6   1    2.60    1.78
  13  -6  -1    1.25    2.52
 -13   6   1    6.98    2.14
  12  -6  -1   -2.96    2.06
 -12   6   1    1.87    1.65
  11  -6  -1    1.23    1.98
 -11   6   1    1.08    1.52
  10  -6  -1    1.61    1.22
  10  -6  -1    1.98    1.97
  10  -6  -1    3.91    1.29
 -10   6   1    2.26    1.52
   9  -6  -1   16.47    3.17
   9  -6  -1   21.08    2.24
   9  -6  -1   25.43    2.55
  -9   6   1   21.28    2.63
  -9   6   1   26.75    2.77
   8  -6  -1   65.62    4.82
   8  -6  -1   69.36    3.81
   8  -6  -1   68.58    3.97
  -8   6   1   68.11    4.09
  -8   6   1   69.07    4.17
   7  -6  -1    0.42    1.38
   7  -6  -1    1.49    0.86
   7  -6  -1    1.78    1.07
  -7   6   1    0.86    1.01
  -7   6   1    0.69    1.11
   6  -6  -1   -0.34    0.67
   6  -6  -1   -0.18    1.19
   6  -6  -1    1.32    0.98
  -6   6   1    1.00    1.03
  -6   6   1    1.23    0.88
   5  -6  -1   61.00    3.15
   5  -6  -1   62.47    3.47
   5  -6  -1   62.92    3.99
  -5   6   1   66.62    3.45
  -5   6   1   60.11    3.46
   4  -6  -1   36.16    2.15
   4  -6  -1   33.64    2.64
   4  -6  -1   38.85    2.52
  -4   6   1   40.91    2.42
  -4   6   1   31.00    2.31
   3  -6  -1    2.17    1.05
   3  -6  -1    2.87    0.94
   3  -6  -1    2.35    0.77
  -3   6   1    2.62    0.89
  -3   6   1    1.00    0.86
   2  -6  -1   26.54    2.43
   2  -6  -1   23.66    2.02
   2  -6  -1   23.21    1.71
  -2   6   1   23.62    1.96
  -2   6   1   23.38    1.81
   1  -6  -1  164.10    7.00
   1  -6  -1  154.15    6.70
  -1   6   1  160.49    6.95
  -1   6   1  151.41    6.76
   0  -6  -1  229.36    9.61
   0  -6  -1  223.46    9.36
   0   6   1  232.03    9.62
   0   6   1  217.28    9.39
  -1  -6  -1   28.47    2.14
  -1  -6  -1   35.85    2.62
   1   6   1   35.51    2.65
   1   6   1   33.18    2.45
   1   6   1   30.16    2.23
  -2  -6  -1    0.93    1.15
  -2  -6  -1    4.43    1.16
   2   6   1    2.95    1.06
  -3  -6  -1   14.31    2.00
   3   6   1   12.82    1.65
  -4  -6  -1    2.14    1.34
   4   6   1    2.05    1.17
  -5  -6  -1   21.93    2.74
  -5  -6  -1   23.46    2.97
   5   6   1   23.24    2.38
  -6  -6  -1    6.19    2.06
  -6  -6  -1    4.16    1.75
   6   6   1    2.82    1.51
  -7  -6  -1    2.98    1.82
  -7  -6  -1    4.77    2.11
   7   6   1    3.17    1.58
  -8  -6  -1    1.65    1.85
  -8  -6  -1    3.38    2.24
   8   6   1    1.56    1.46
  -9  -6  -1    4.84    2.50
  -9  -6  -1    1.45    1.84
   9   6   1    1.00    1.53
 -10  -6  -1    0.47    2.34
 -10  -6  -1    0.36    2.05
 -11  -6  -1    4.10    2.81
 -11  -6  -1    1.57    2.12
  11   6   1   -2.29    2.96
  14  -7  -1    5.11    2.97
 -14   7   1    5.08    2.01
  13  -7  -1   -0.67    2.12
 -13   7   1    3.07    1.89
  12  -7  -1    2.32    2.35
 -12   7   1    0.72    1.52
  11  -7  -1   -0.98    1.91
 -11   7   1    1.14    1.46
  10  -7  -1    0.68    1.22
  10  -7  -1    1.63    1.93
  10  -7  -1    2.03    1.14
 -10   7   1   -1.27    1.31
   9  -7  -1   22.64    2.53
   9  -7  -1   18.77    2.07
   9  -7  -1   24.21    3.50
  -9   7   1   15.52    2.44
  -9   7   1   22.74    2.65
   8  -7  -1    3.59    1.93
   8  -7  -1    5.09    1.25
   8  -7  -1    8.22    1.63
  -8   7   1    4.17    1.57
  -8   7   1    4.47    1.47
   7  -7  -1    5.82    1.88
   7  -7  -1    3.76    1.34
  -7   7   1    6.32    1.43
  -7   7   1    3.43    1.33
   6  -7  -1   37.22    2.83
   6  -7  -1   37.90    3.77
  -6   7   1   36.41    2.67
  -6   7   1   43.16    2.92
   5  -7  -1   40.84    3.17
   5  -7  -1   40.43    2.87
  -5   7   1   41.35    2.73
  -5   7   1   43.04    2.82
   4  -7  -1   27.16    2.34
   4  -7  -1   26.63    2.79
  -4   7   1   25.75    2.10
  -4   7   1   22.01    2.11
   3  -7  -1   28.14    2.75
   3  -7  -1   24.22    2.22
  -3   7   1   26.14    2.09
  -3   7   1   25.05    2.06
   2  -7  -1   20.61    2.07
   2  -7  -1   18.02    1.92
  -2   7   1   13.82    1.64
  -2   7   1   21.20    2.02
   1  -7  -1   44.25    2.90
  -1   7   1   41.33    2.69
  -1   7   1   43.74    2.82
   0  -7  -1    6.09    1.39
   0   7   1    9.99    1.49
   0   7   1    8.79    1.42
  -1  -7  -1    7.11    1.52
   1   7   1    4.58    1.16
  -2  -7  -1   23.90    2.48
   2   7   1   24.13    2.24
  -3  -7  -1    1.23    1.40
   3   7   1    2.97    1.31
  -4  -7  -1    5.14    1.77
   4   7   1    2.58    1.43
  -5  -7  -1    4.83    1.91
   5   7   1    3.55    1.52
  -6  -7  -1    8.44    2.19
   6   7   1   14.04    2.28
  -7  -7  -1   12.50    2.60
  -7  -7  -1   16.51    2.95
   7   7   1   13.78    2.26
  -8  -7  -1    4.61    2.15
  -8  -7  -1    3.30    2.34
   8   7   1    3.49    1.75
  -9  -7  -1   -2.94    2.08
  -9  -7  -1   -0.38    2.03
   9   7   1    0.03    1.65
 -10  -7  -1    0.52    2.20
 -10  -7  -1    1.13    2.75
  14  -8  -1    4.43    3.03
 -14   8   1   10.78    2.52
  13  -8  -1    0.55    2.58
 -13   8   1    3.76    2.05
  12  -8  -1    6.37    2.83
 -12   8   1    3.23    1.82
  11  -8  -1    1.48    2.41
 -11   8   1    3.09    1.79
  10  -8  -1    2.10    1.99
  10  -8  -1    0.39    1.31
 -10   8   1   -0.19    1.45
   9  -8  -1    0.22    1.28
   9  -8  -1    3.38    2.26
  -9   8   1    2.84    1.53
   8  -8  -1   -0.92    1.20
   8  -8  -1    1.00    1.84
  -8   8   1    0.62    1.27
  -8   8   1   -1.69    1.22
   7  -8  -1    9.75    1.87
   7  -8  -1    5.76    1.99
  -7   8   1   12.60    1.89
   6  -8  -1   19.84    2.34
   6  -8  -1   23.40    3.05
  -6   8   1   25.16    2.52
  -6   8   1   26.34    2.56
   5  -8  -1   31.39    3.28
   5  -8  -1   29.67    2.74
  -5   8   1   29.93    2.70
  -5   8   1   37.56    2.66
   4  -8  -1   24.34    2.40
   4  -8  -1   22.90    2.77
  -4   8   1   18.42    2.06
  -4   8   1   22.81    2.30
   3  -8  -1   24.18    2.70
   3  -8  -1   20.94    2.17
  -3   8   1   17.16    1.92
  -3   8   1   24.49    2.37
   2  -8  -1   -2.00    0.87
  -2   8   1   -0.66    0.81
  -2   8   1   -1.47    0.83
   1  -8  -1    1.67    1.13
  -1   8   1   -0.40    0.90
  -1   8   1    1.09    1.05
   0  -8  -1   31.74    2.92
   0   8   1   37.53    2.66
  -1  -8  -1    8.74    1.85
   1   8   1    7.32    1.52
  -2  -8  -1    5.26    1.70
   2   8   1    4.38    1.39
  -3  -8  -1   14.50    2.37
   3   8   1    8.00    1.75
  -4  -8  -1    0.78    1.68
   4   8   1    1.50    1.47
  -5  -8  -1    9.90    2.39
   5   8   1    5.75    1.75
  -6  -8  -1   -0.12    1.62
   6   8   1    2.83    1.58
  -7  -8  -1    3.23    2.02
   7   8   1    1.16    1.62
  -8  -8  -1    2.46    2.21
   8   8   1    1.16    1.71
  -9  -8  -1   -2.90    1.88
  14  -9  -1    4.49    3.27
 -14   9   1    3.50    2.08
  13  -9  -1    2.99    2.68
 -13   9   1    3.91    2.13
  12  -9  -1    5.14    2.91
 -12   9   1    4.37    2.05
  11  -9  -1    1.98    2.34
 -11   9   1    2.14    1.78
  10  -9  -1    6.11    1.88
  10  -9  -1    6.13    2.54
 -10   9   1    3.51    1.87
   9  -9  -1   -0.90    1.30
   9  -9  -1    2.16    1.99
  -9   9   1    1.07    1.55
   8  -9  -1    5.41    1.75
   8  -9  -1    3.82    2.13
  -8   9   1    8.37    1.98
  -8   9   1    9.37    1.92
   7  -9  -1    2.58    1.75
   7  -9  -1    1.44    1.47
  -7   9   1    1.43    1.54
  -7   9   1    1.15    1.27
   6  -9  -1   26.30    2.83
   6  -9  -1   28.93    3.45
  -6   9   1   33.37    2.96
  -6   9   1   28.55    2.91
   5  -9  -1   18.09    2.35
   5  -9  -1   14.80    2.42
  -5   9   1   16.06    2.17
  -5   9   1   16.00    2.10
   4  -9  -1   56.72    3.68
   4  -9  -1   53.46    3.88
  -4   9   1   59.02    3.67
  -4   9   1   59.38    3.69
   3  -9  -1    3.97    1.35
   3  -9  -1    1.79    1.31
  -3   9   1    3.16    1.25
  -3   9   1    2.01    1.20
   2  -9  -1    3.24    1.40
  -2   9   1    0.65    1.09
   1  -9  -1   -0.23    1.19
  -1   9   1   -1.29    0.96
   0  -9  -1   28.56    2.87
   0   9   1   20.25    2.30
  -1  -9  -1   27.72    2.99
   1   9   1   29.93    2.80
  -2  -9  -1    6.39    1.92
   2   9   1    3.96    1.59
  -3  -9  -1    2.05    1.89
   3   9   1    1.42    1.47
  -4  -9  -1    1.19    1.94
   4   9   1    3.77    1.56
  -5  -9  -1    1.54    1.91
   5   9   1   -2.35    1.32
  -6  -9  -1    1.46    1.98
   6   9   1   -0.53    1.52
  -7  -9  -1    0.92    2.06
   7   9   1    0.26    1.62
  -8  -9  -1   -0.41    2.12
   8   9   1    0.80    1.84
  -9  -9  -1    4.82    2.69
  14 -10  -1    1.47    2.88
 -14  10   1    0.56    2.07
  13 -10  -1   -3.34    1.91
 -13  10   1    0.33    1.98
  12 -10  -1    2.24    2.73
 -12  10   1    2.04    2.04
  11 -10  -1   -1.23    2.14
 -11  10   1   -0.15    1.68
  10 -10  -1    1.22    2.03
  10 -10  -1    7.57    3.21
 -10  10   1    1.52    1.76
   9 -10  -1    1.72    2.21
   9 -10  -1   -0.38    1.47
  -9  10   1    2.14    1.63
   8 -10  -1   10.71    2.85
   8 -10  -1   13.77    2.32
   7 -10  -1   28.05    3.77
   7 -10  -1   43.94    3.86
  -7  10   1   38.63    3.52
  -7  10   1   39.42    3.60
   6 -10  -1   16.75    2.72
   6 -10  -1   15.14    2.39
  -6  10   1   19.43    2.41
  -6  10   1   15.42    2.35
   5 -10  -1    2.85    1.78
   5 -10  -1    4.29    1.74
  -5  10   1    4.30    1.56
  -5  10   1    4.03    1.67
   4 -10  -1   16.05    2.64
   4 -10  -1   19.15    2.52
  -4  10   1   14.70    2.22
   3 -10  -1   10.90    2.19
   3 -10  -1   13.55    2.15
  -3  10   1   13.56    2.10
   2 -10  -1    2.12    1.52
  -2  10   1    3.22    1.43
   1 -10  -1   13.57    2.27
  -1  10   1   11.44    1.91
   0 -10  -1    5.50    1.95
   0  10   1    3.08    1.53
  -1 -10  -1    0.98    1.73
   1  10   1    0.01    1.35
  -2 -10  -1    1.01    1.70
   2  10   1   -0.89    1.41
  -3 -10  -1   10.46    2.56
   3  10   1    7.75    2.04
  -4 -10  -1   -0.19    1.92
   4  10   1   -2.05    1.38
  -5 -10  -1   -0.23    2.09
   5  10   1    0.41    1.67
  -6 -10  -1    3.85    2.55
   6  10   1   -2.12    1.56
  -7 -10  -1    0.35    2.41
   7  10   1    0.21    1.88
  -8 -10  -1    7.97    2.99
   8  10   1    8.60    2.64
  13 -11  -1   -2.75    2.50
 -13  11   1    0.09    2.09
  12 -11  -1    1.00    2.55
 -12  11   1   -2.13    1.84
  11 -11  -1    3.67    2.66
 -11  11   1    2.03    1.96
  10 -11  -1    4.41    2.53
 -10  11   1    5.16    2.11
   9 -11  -1    2.43    1.98
   9 -11  -1    2.47    1.83
  -9  11   1   -1.27    1.47
   8 -11  -1   52.63    5.38
   8 -11  -1   50.26    4.16
   7 -11  -1   74.21    5.53
   7 -11  -1   66.99    4.85
  -7  11   1   70.71    4.72
   6 -11  -1   46.03    4.14
   6 -11  -1   41.22    4.37
  -6  11   1   44.85    3.63
   5 -11  -1   11.22    2.46
   5 -11  -1   13.66    2.43
  -5  11   1   11.35    2.13
   4 -11  -1   27.51    3.15
   4 -11  -1   20.19    3.03
  -4  11   1   20.06    2.65
   3 -11  -1    8.67    2.06
   3 -11  -1    7.30    2.05
  -3  11   1    4.84    1.70
   2 -11  -1    0.13    1.65
  -2  11   1   -1.74    1.33
   1 -11  -1   17.90    2.89
  -1  11   1   10.68    2.22
   0 -11  -1    5.65    2.12
   0  11   1    3.32    1.64
  -1 -11  -1   20.03    3.00
   1  11   1   15.10    2.44
  -2 -11  -1   11.41    2.64
   2  11   1    5.67    2.01
  -3 -11  -1   -3.81    1.80
   3  11   1    2.32    1.76
  -4 -11  -1    1.06    2.38
   4  11   1   -1.44    1.59
  -5 -11  -1    1.45    2.40
   5  11   1   -0.44    1.84
  -6 -11  -1    0.63    2.66
   6  11   1    2.97    2.15
  -7 -11  -1   -4.11    2.33
   7  11   1    2.81    2.27
  13 -12  -1    0.42    2.56
 -13  12   1   -0.16    2.21
  12 -12  -1    2.57    2.54
 -12  12   1   -1.66    2.06
  11 -12  -1    2.25    2.44
 -11  12   1   -0.68    1.95
  10 -12  -1   -0.74    1.97
 -10  12   1    5.12    2.22
   9 -12  -1    1.49    1.84
   9 -12  -1    2.78    2.12
  -9  12   1    0.27    1.82
   8 -12  -1    0.71    2.09
   8 -12  -1   -2.35    1.53
  -8  12   1    2.37    1.71
   7 -12  -1   -1.22    1.71
   7 -12  -1   -1.61    1.69
  -7  12   1    3.33    1.77
   6 -12  -1    7.00    2.22
   6 -12  -1    6.21    2.11
  -6  12   1    2.37    1.71
   5 -12  -1    9.64    2.46
   5 -12  -1    6.62    2.18
  -5  12   1    7.01    2.08
   4 -12  -1    7.19    2.17
   4 -12  -1    9.73    2.41
  -4  12   1   10.91    2.18
   3 -12  -1   -0.89    1.25
   3 -12  -1   -0.09    1.75
  -3  12   1    2.34    1.59
   2 -12  -1    9.30    2.35
  -2  12   1    8.09    1.96
   1 -12  -1    4.56    2.04
  -1  12   1    2.93    1.69
   0 -12  -1   -0.87    1.82
   0  12   1    1.37    1.51
  -1 -12  -1   -1.46    1.88
   1  12   1   -0.37    1.65
  -2 -12  -1   -1.28    2.06
   2  12   1    0.77    1.72
  -3 -12  -1    1.78    2.27
   3  12   1    3.99    2.02
  -4 -12  -1    2.39    2.59
   4  12   1    3.49    2.05
  -5 -12  -1    3.50    2.79
   5  12   1   -1.31    1.93
  -6 -12  -1   -2.35    2.90
   6  12   1   -0.29    2.00
  12 -13  -1    0.60    2.57
 -12  13   1    0.86    2.30
  11 -13  -1    1.62    2.49
 -11  13   1   -0.73    2.07
  10 -13  -1   -3.06    1.95
 -10  13   1    1.03    1.98
   9 -13  -1    4.17    2.43
   8 -13  -1    1.44    2.02
   8 -13  -1    5.67    2.23
  -8  13   1    4.77    2.04
   7 -13  -1    3.38    2.22
   7 -13  -1    3.37    2.15
  -7  13   1    5.55    2.19
   6 -13  -1    6.37    2.45
   6 -13  -1    2.76    1.98
  -6  13   1    5.11    2.02
   5 -13  -1    8.41    2.57
   5 -13  -1    7.13    2.30
  -5  13   1    8.07    2.24
   4 -13  -1   -1.08    1.90
   4 -13  -1    4.38    2.06
  -4  13   1   -1.16    1.50
   3 -13  -1   -0.15    1.40
   3 -13  -1    0.62    2.04
  -3  13   1   -0.14    1.43
   2 -13  -1    4.39    2.33
   2 -13  -1    3.30    1.74
  -2  13   1    1.94    1.70
   1 -13  -1   -1.32    1.94
  -1  13   1   -1.49    1.48
   0 -13  -1    3.88    2.46
   0  13   1    3.19    1.84
  -1 -13  -1   -0.11    2.15
   1  13   1   -2.67    1.53
  -2 -13  -1    3.96    2.83
   2  13   1    0.68    1.86
  -3 -13  -1   -2.46    2.35
   3  13   1   -2.11    1.88
  -4 -13  -1    3.71    2.91
   4  13   1   -0.78    2.00
  -5 -13  -1    0.54    2.74
   5  13   1   -0.80    2.17
  12 -14  -1    9.13    3.47
 -12  14   1    8.54    3.07
  11 -14  -1   -2.57    2.21
 -11  14   1    1.86    2.35
  10 -14  -1   -0.53    2.23
 -10  14   1   -1.79    1.99
   9 -14  -1    3.35    2.78
   8 -14  -1    2.25    2.40
   8 -14  -1    2.95    2.33
  -8  14   1   -0.04    1.76
   7 -14  -1   12.21    2.95
   7 -14  -1    6.24    2.62
  -7  14   1    4.67    2.22
   6 -14  -1   18.45    3.51
   6 -14  -1   11.12    2.89
  -6  14   1   18.26    3.08
   5 -14  -1   17.28    3.31
   5 -14  -1   12.87    2.90
  -5  14   1   13.14    2.70
   4 -14  -1    8.65    2.56
   4 -14  -1   15.83    3.17
  -4  14   1   13.38    2.65
   3 -14  -1   10.03    2.86
   3 -14  -1   11.57    2.71
  -3  14   1    5.91    2.19
   2 -14  -1   -0.69    1.60
   2 -14  -1   -1.34    1.99
  -2  14   1   -2.12    1.73
   1 -14  -1    1.61    2.43
  -1  14   1   -1.51    1.64
   0 -14  -1   -2.90    2.05
   0  14   1    1.43    1.93
  -1 -14  -1   -3.18    2.31
   1  14   1   -0.32    1.76
  -2 -14  -1   -4.24    2.36
   2  14   1   -3.69    1.67
  -3 -14  -1   -3.06    2.70
   3  14   1    1.70    2.11
  -4 -14  -1   -2.13    2.85
   4  14   1   -0.69    2.21
  11 -15  -1   20.86    4.59
 -11  15   1   18.60    3.84
  10 -15  -1    6.90    3.39
 -10  15   1    1.27    2.42
   9 -15  -1    3.35    2.84
   8 -15  -1    0.35    2.14
  -8  15   1    0.96    1.99
   7 -15  -1   -2.12    1.85
   7 -15  -1   -3.07    2.11
  -7  15   1    0.64    1.99
   6 -15  -1    7.98    2.76
   6 -15  -1    6.04    2.93
  -6  15   1    6.10    2.39
   5 -15  -1   -0.36    2.44
   5 -15  -1    4.02    2.20
  -5  15   1    2.22    2.07
   4 -15  -1    0.33    2.43
   4 -15  -1    2.41    1.97
  -4  15   1   -0.47    1.91
   3 -15  -1    3.82    2.80
   3 -15  -1    4.56    2.18
  -3  15   1    7.40    2.48
   2 -15  -1    6.85    2.42
   2 -15  -1    4.42    2.98
  -2  15   1    0.57    2.09
   1 -15  -1    6.52    3.03
  -1  15   1    1.91    2.17
   0 -15  -1    1.03    2.54
   0  15   1    1.28    2.04
  -1 -15  -1    0.16    2.92
   1  15   1    3.35    2.36
  -2 -15  -1    6.47    3.53
   2  15   1    6.22    2.65
   9 -16  -1    1.32    2.85
  -9  16   1   -0.15    2.01
   8 -16  -1   -0.84    2.51
  -8  16   1    0.22    2.10
   7 -16  -1    2.59    2.48
  -7  16   1    0.81    2.42
   6 -16  -1   -2.35    2.61
   6 -16  -1    3.18    2.33
  -6  16   1   -0.55    2.07
   5 -16  -1    0.65    2.82
   5 -16  -1   -0.02    2.00
  -5  16   1    2.98    2.26
   4 -16  -1    1.77    2.76
   4 -16  -1    0.36    2.09
  -4  16   1   -0.48    2.01
   3 -16  -1    2.73    2.03
   3 -16  -1    1.36    2.62
  -3  16   1    8.45    2.89
   2 -16  -1   -0.22    2.91
   2 -16  -1   -0.95    1.71
  -2  16   1    2.92    2.51
   1 -16  -1   -0.01    3.18
  -1  16   1   -1.19    2.05
   0 -16  -1   -5.41    2.66
   0  16   1    0.10    2.29
   7 -17  -1   -3.81    2.11
  -7  17   1    0.20    2.42
   6 -17  -1    1.99    2.41
  -6  17   1   -0.18    2.33
   5 -17  -1   -4.06    2.78
   5 -17  -1   -0.79    2.22
  -5  17   1    1.23    2.52
   4 -17  -1   -5.44    2.78
   4 -17  -1   -0.86    1.93
  -4  17   1    0.75    2.36
   3 -17  -1   -1.21    3.00
   3 -17  -1    1.82    2.22
  -3  17   1    2.87    2.47
   2 -17  -1   -7.07    2.78
   2 -17  -1    1.96    2.03
  -1  17  -2   -0.52    2.30
   1 -17   2    1.43    1.99
   1 -17   2   -2.79    3.15
  -2  17  -2    1.67    2.41
   2 -17   2   -3.20    3.07
   2 -17   2    0.00    2.09
  -3  17  -2   -1.75    2.43
   3 -17   2   -4.53    3.19
   3 -17   2   -0.53    2.01
  -4  17  -2    1.51    2.59
   4 -17   2   -1.02    3.09
   4 -17   2    0.48    1.86
  -5  17  -2    0.66    2.69
   5 -17   2    7.03    3.77
   5 -17   2    0.81    2.37
  -6  17  -2   -0.99    2.35
   6 -17   2   -0.09    3.11
   6 -17   2   -2.07    1.95
  -7  17  -2   -0.98    2.16
   7 -17   2   -6.47    2.68
   7 -17   2   -3.11    1.75
   8 -17   2   -0.04    2.10
   1  16  -2    0.98    2.68
  -1 -16   2    6.23    3.38
   0  16  -2    5.95    2.90
   0 -16   2    6.37    3.58
  -1  16  -2   10.59    2.99
   1 -16   2   16.63    3.98
  -2  16  -2    2.32    2.21
   2 -16   2   -0.58    1.82
   2 -16   2    0.91    3.00
  -3  16  -2    3.51    2.68
   3 -16   2    7.74    3.42
   3 -16   2    3.71    2.27
  -4  16  -2    6.67    2.65
   4 -16   2    5.13    3.31
   4 -16   2    5.73    2.55
  -5  16  -2    3.63    2.53
   5 -16   2    7.59    3.41
   5 -16   2    7.30    2.78
  -6  16  -2    3.42    2.57
   6 -16   2    1.60    2.88
   6 -16   2    2.16    2.27
  -7  16  -2    2.38    2.31
   7 -16   2   -3.50    2.54
   7 -16   2   -0.07    2.20
   8 -16   2   -3.05    2.76
   8 -16   2    1.19    2.45
  -9  16  -2   -2.53    2.48
   9 -16   2   -0.62    2.39
 -10  16  -2   -0.52    2.64
  10 -16   2    1.08    2.56
   3  15  -2    1.13    2.41
  -3 -15   2   -1.23    2.80
   2  15  -2   -2.37    2.05
  -2 -15   2   -0.07    2.67
   1  15  -2   -2.90    2.09
  -1 -15   2   -2.64    2.53
   0  15  -2   10.36    2.90
   0 -15   2    3.59    2.92
  -1  15  -2    5.48    2.35
   1 -15   2    5.92    3.07
  -2  15  -2    0.20    2.01
   2 -15   2    0.81    1.64
   2 -15   2   -1.13    2.43
  -3  15  -2    2.77    2.14
   3 -15   2   -3.21    2.14
   3 -15   2   -0.39    1.62
  -4  15  -2   -1.23    1.93
   4 -15   2   -0.28    1.65
   4 -15   2   -2.71    2.34
  -5  15  -2    2.33    2.05
   5 -15   2   -0.28    1.83
   5 -15   2    3.30    2.77
  -6  15  -2   -1.61    1.85
   6 -15   2    3.68    2.20
   6 -15   2    0.43    2.58
  -7  15  -2   -0.66    1.64
   7 -15   2   -2.55    2.35
   7 -15   2    3.57    2.25
   8 -15   2    7.12    3.18
   8 -15   2    6.12    2.77
  -9  15  -2   -1.71    2.44
   9 -15   2    5.75    3.06
   9 -15   2    5.32    2.69
 -10  15  -2   -1.57    2.41
  10 -15   2   -1.40    2.44
 -11  15  -2    6.40    2.99
  11 -15   2    3.86    2.96
   4  14  -2    2.53    2.25
  -4 -14   2   -4.56    2.75
   3  14  -2    1.86    2.27
  -3 -14   2    2.00    2.67
   2  14  -2   -1.55    1.89
  -2 -14   2    1.23    2.57
   1  14  -2   -0.34    1.90
  -1 -14   2   -3.93    2.23
   0  14  -2    1.08    1.89
   0 -14   2    0.46    2.49
  -1  14  -2   -2.42    1.62
   1 -14   2    1.80    2.70
  -2  14  -2   -0.87    1.69
   2 -14   2   -0.34    2.31
   2 -14   2    0.48    1.50
  -3  14  -2    3.35    2.10
   3 -14   2    2.58    1.74
   3 -14   2    1.37    2.25
  -4  14  -2    3.37    2.11
   4 -14   2    2.05    2.42
   4 -14   2    6.83    2.37
  -5  14  -2   -0.41    1.82
   5 -14   2   -3.81    1.54
   5 -14   2   -1.10    2.13
  -6  14  -2    0.11    1.95
   6 -14   2    2.39    2.08
   6 -14   2   -2.37    2.12
  -7  14  -2    0.98    1.78
   7 -14   2   -2.42    1.26
   7 -14   2   -0.53    2.23
   8 -14   2    1.99    2.29
   8 -14   2    2.32    2.21
  -9  14  -2    1.91    2.31
   9 -14   2    0.12    2.23
   9 -14   2    4.36    2.68
 -10  14  -2    5.24    2.62
  10 -14   2    3.80    2.63
 -11  14  -2   -1.25    2.15
  11 -14   2   -2.63    2.28
 -12  14  -2    1.56    2.54
  12 -14   2   -2.59    2.27
   5  13  -2   -0.22    1.94
  -5 -13   2   -1.74    2.64
   4  13  -2    5.05    2.34
  -4 -13   2    3.29    2.88
   3  13  -2   -0.18    1.95
  -3 -13   2    1.53    2.33
   2  13  -2    2.03    1.86
  -2 -13   2    4.46    2.50
   1  13  -2    6.92    2.14
  -1 -13   2    3.05    2.41
   0  13  -2   10.74    2.44
   0 -13   2   20.85    3.24
  -1  13  -2    1.58    1.74
   1 -13   2   -1.22    1.99
  -2  13  -2   -0.47    1.61
   2 -13   2    0.48    1.98
  -3  13  -2    0.95    1.67
   3 -13   2    1.87    1.59
   3 -13   2    0.04    2.01
  -4  13  -2    4.45    2.04
   4 -13   2    2.75    2.31
   4 -13   2    2.06    1.68
  -5  13  -2    4.28    2.07
   5 -13   2   -0.01    2.11
   5 -13   2    0.80    1.67
  -6  13  -2   -0.53    1.68
   6 -13   2    1.07    1.77
   6 -13   2    0.91    2.06
  -7  13  -2    3.41    1.96
   7 -13   2    3.34    2.15
   7 -13   2    2.72    2.29
   8 -13   2   -2.35    1.96
   8 -13   2   -0.17    1.81
  -9  13  -2    2.72    2.35
   9 -13   2   -1.55    2.06
   9 -13   2    1.55    2.32
 -10  13  -2    0.09    2.14
  10 -13   2   -2.32    1.85
  10 -13   2    0.53    2.12
 -11  13  -2    6.88    2.76
  11 -13   2    4.79    3.09
 -12  13  -2    0.78    2.36
  12 -13   2   -0.48    2.58
   6  12  -2    2.40    2.06
  -6 -12   2   -0.27    2.39
   5  12  -2    1.98    2.13
  -5 -12   2    3.17    2.63
   4  12  -2   12.34    2.60
  -4 -12   2   11.20    2.87
   3  12  -2   12.44    2.64
  -3 -12   2   14.03    3.03
   2  12  -2    6.58    2.11
  -2 -12   2   12.50    2.84
   1  12  -2    3.69    1.94
  -1 -12   2    5.77    2.39
   0  12  -2    6.26    1.86
   0 -12   2    6.35    2.28
  -1  12  -2    1.44    1.71
   1 -12   2    6.02    2.21
  -2  12  -2    0.14    1.64
   2 -12   2   -0.68    1.74
  -3  12  -2   41.28    4.07
   3 -12   2   48.27    4.51
   3 -12   2   42.80    4.20
  -4  12  -2   14.99    2.59
   4 -12   2   11.94    2.41
   4 -12   2    9.75    2.53
  -5  12  -2    8.97    2.33
   5 -12   2   15.96    2.77
   5 -12   2    8.27    2.39
  -6  12  -2    3.86    1.93
   6 -12   2    0.71    1.63
   6 -12   2    0.10    1.97
   7 -12   2    2.54    2.11
   7 -12   2    0.15    1.79
  -8  12  -2    4.53    2.19
   8 -12   2    5.76    2.38
   8 -12   2    9.28    2.54
  -9  12  -2   -2.79    1.72
   9 -12   2    0.50    1.98
   9 -12   2    0.33    1.88
 -10  12  -2   -1.53    1.71
  10 -12   2    2.21    2.42
  10 -12   2    3.34    2.12
 -11  12  -2   -1.72    1.85
  11 -12   2    1.19    2.11
 -12  12  -2    4.01    2.60
  12 -12   2   -0.03    2.22
 -13  12  -2    1.17    2.43
  13 -12   2    0.73    2.43
  -7 -11   2   -1.08    2.23
   6  11  -2    5.54    2.07
  -6 -11   2    3.65    2.47
   5  11  -2   -0.26    1.57
  -5 -11   2    1.44    1.97
   4  11  -2    1.27    1.72
  -4 -11   2    0.30    2.03
   3  11  -2    2.92    1.84
  -3 -11   2   -0.11    1.81
   2  11  -2   13.87    2.36
  -2 -11   2   12.79    2.78
   1  11  -2    7.20    1.99
  -1 -11   2    4.23    2.03
   0  11  -2    9.26    2.09
   0 -11   2   13.28    2.55
  -1  11  -2   37.32    3.62
   1 -11   2   44.22    3.98
  -2  11  -2   18.33    2.63
   2 -11   2   22.37    2.91
  -3  11  -2    3.57    1.72
   3 -11   2    3.04    1.78
   3 -11   2   -0.16    1.25
  -4  11  -2    3.69    1.77
   4 -11   2   10.75    2.21
   4 -11   2    8.63    2.23
  -5  11  -2   41.34    4.10
   5 -11   2   51.41    4.73
   5 -11   2   51.48    4.15
  -6  11  -2   12.99    2.49
   6 -11   2   10.06    2.37
   6 -11   2   17.38    2.84
   7 -11   2    0.27    1.64
   7 -11   2    5.57    2.18
  -8  11  -2   -2.96    1.47
   8 -11   2    0.37    1.93
   8 -11   2   -0.38    1.78
  -9  11  -2    6.71    2.45
   9 -11   2    6.74    2.57
   9 -11   2    9.60    2.58
 -10  11  -2   12.97    2.86
  10 -11   2    7.26    2.81
  10 -11   2   14.54    2.88
 -11  11  -2   10.60    2.90
  11 -11   2    6.11    2.58
 -12  11  -2    2.39    2.17
  12 -11   2    0.16    2.24
 -13  11  -2   11.29    3.19
  13 -11   2    4.27    3.05
  -8 -10   2    2.21    2.36
   7  10  -2    2.58    1.71
  -7 -10   2    0.50    2.18
   6  10  -2    5.71    1.97
  -6 -10   2    4.59    2.19
   5  10  -2    2.49    1.65
  -5 -10   2    0.87    1.85
   4  10  -2   -1.04    1.41
  -4 -10   2   -0.43    1.63
   3  10  -2   11.30    2.24
  -3 -10   2   13.26    2.49
   2  10  -2   12.96    2.16
  -2 -10   2   12.79    2.44
   1  10  -2    8.22    1.87
  -1 -10   2    8.22    2.12
   0  10  -2   14.84    2.24
   0 -10   2   16.34    2.55
  -1  10  -2   15.20    2.28
   1 -10   2   16.30    2.43
  -2  10  -2    0.26    1.45
   2 -10   2    2.00    1.47
  -3  10  -2    3.67    1.66
   3 -10   2    1.53    1.40
   3 -10   2    2.52    1.55
  -4  10  -2    0.61    1.36
   4 -10   2    2.65    1.59
   4 -10   2   -1.47    1.25
  -5  10  -2    1.80    1.50
   5 -10   2    1.38    1.59
   5 -10   2    3.33    1.73
  -6  10  -2   59.79    4.35
   6 -10   2   65.90    4.70
   6 -10   2   68.45    4.76
  -7  10  -2    6.41    2.01
   7 -10   2    4.34    1.98
   7 -10   2    3.30    1.86
  -8  10  -2    2.83    1.90
   8 -10   2    4.49    2.17
   8 -10   2    1.13    1.96
  -9  10  -2    1.67    1.76
   9 -10   2    2.74    2.04
   9 -10   2    1.22    1.83
 -10  10  -2    1.89    1.99
  10 -10   2    1.10    1.94
  10 -10   2    2.09    2.24
 -11  10  -2    2.44    2.14
  11 -10   2    6.64    2.39
  11 -10   2    5.76    2.63
 -12  10  -2    2.50    2.33
  12 -10   2    3.29    2.42
 -13  10  -2    8.71    2.87
  13 -10   2    6.83    3.27
 -14  10  -2   -3.28    1.94
  14 -10   2    0.54    2.60
   9   9  -2   -1.73    3.42
  -9  -9   2   -0.64    1.91
  -8  -9   2    1.62    2.01
   7   9  -2    0.24    1.48
  -7  -9   2    1.94    2.00
   6   9  -2   -0.26    1.47
  -6  -9   2    0.33    1.69
   5   9  -2    6.99    1.82
  -5  -9   2    6.03    1.99
   4   9  -2    7.60    1.78
  -4  -9   2    5.84    1.95
   3   9  -2    1.07    1.30
  -3  -9   2   -0.13    1.47
   2   9  -2    8.72    1.78
  -2  -9   2    9.45    2.01
   1   9  -2   14.97    2.07
  -1  -9   2   12.09    2.07
   0   9  -2    4.09    1.44
   0  -9   2    2.88    1.39
  -1   9  -2    6.76    1.62
   1  -9   2   10.07    1.84
  -2   9  -2   28.23    2.75
   2  -9   2   36.35    2.91
  -3   9  -2    4.09    1.47
   3  -9   2    9.65    1.86
   3  -9   2    8.98    1.74
  -4   9  -2   -2.53    1.07
   4  -9   2    0.72    1.29
   4  -9   2    0.46    1.25
  -5   9  -2   -0.09    1.22
   5  -9   2   -0.24    1.27
   5  -9   2    1.16    1.41
   6  -9   2    5.77    1.80
   6  -9   2    5.13    1.79
  -7   9  -2   49.65    3.88
   7  -9   2   42.46    4.41
   7  -9   2   48.62    4.24
  -8   9  -2   87.15    5.56
   8  -9   2   92.07    5.95
   8  -9   2   79.93    5.44
  -9   9  -2    0.61    1.73
   9  -9   2   -0.84    1.54
   9  -9   2   -5.00    1.48
 -10   9  -2    6.83    2.20
  10  -9   2    3.03    2.26
 -11   9  -2    3.43    1.95
  11  -9   2    0.07    1.73
  11  -9   2   -1.13    2.00
 -12   9  -2    0.41    2.02
  12  -9   2   -1.59    2.40
 -13   9  -2    1.84    2.30
  13  -9   2    4.53    2.78
 -14   9  -2    2.20    2.15
  14  -9   2    0.04    2.34
  10   8  -2   -5.73    3.32
 -10  -8   2   -0.49    1.97
 -10  -8   2   -1.69    2.79
   9   8  -2    4.90    3.89
  -9  -8   2    6.14    3.22
  -9  -8   2    5.15    2.30
   8   8  -2    2.13    1.72
  -8  -8   2   -0.99    1.63
  -8  -8   2    1.44    2.34
   7   8  -2    3.10    1.62
  -7  -8   2    3.36    1.88
   6   8  -2    8.50    1.86
  -6  -8   2    7.64    2.16
   5   8  -2   54.95    3.82
  -5  -8   2   59.02    4.34
   4   8  -2   25.34    2.63
  -4  -8   2   30.04    3.19
   3   8  -2   26.70    2.62
  -3  -8   2   24.65    2.71
   2   8  -2    6.89    1.55
  -2  -8   2    5.66    1.60
   1   8  -2   20.62    2.19
  -1  -8   2   24.14    2.53
   0   8  -2   11.38    1.84
   0  -8   2   14.07    1.87
  -1   8  -2   35.14    2.68
   1  -8   2   36.83    2.78
  -2   8  -2   -0.70    0.95
  -2   8  -2   -0.37    1.50
   2  -8   2    0.28    1.02
  -3   8  -2    9.09    1.71
  -3   8  -2    7.84    1.65
   3  -8   2    9.88    1.72
   3  -8   2    4.27    1.32
  -4   8  -2    7.98    1.67
  -4   8  -2   12.08    1.81
   4  -8   2    9.64    1.81
   4  -8   2   10.48    1.85
  -5   8  -2    4.84    1.50
  -5   8  -2    5.12    1.52
   5  -8   2    4.64    1.47
   5  -8   2    4.21    1.46
  -6   8  -2   29.15    3.05
  -6   8  -2   23.38    2.57
   6  -8   2   16.67    2.58
   6  -8   2   26.33    2.91
  -7   8  -2    0.94    1.36
  -7   8  -2    3.58    1.65
   7  -8   2    2.95    1.67
   7  -8   2    1.01    1.69
  -8   8  -2    0.97    1.50
  -8   8  -2    0.26    1.43
   8  -8   2   -0.36    1.79
   8  -8   2    0.59    1.62
  -9   8  -2   11.86    2.52
   9  -8   2   12.08    2.74
   9  -8   2   16.93    2.65
 -10   8  -2    0.15    1.72
  10  -8   2    0.51    1.67
  10  -8   2   -2.54    1.71
 -11   8  -2    2.37    1.86
  11  -8   2   -3.66    1.73
  11  -8   2   -0.44    1.42
 -12   8  -2    1.12    1.95
  12  -8   2   -1.61    1.92
 -13   8  -2    1.45    2.05
  13  -8   2   -1.10    2.22
 -14   8  -2    4.15    2.36
  14  -8   2    1.53    3.10
  10   7  -2    1.15    3.55
 -10  -7   2    0.73    2.66
 -10  -7   2    5.35    2.37
   9   7  -2    8.62    3.71
  -9  -7   2    7.24    2.26
  -9  -7   2    2.71    2.70
   8   7  -2    0.60    1.40
  -8  -7   2    9.31    2.90
  -8  -7   2    2.81    1.85
   7   7  -2    2.73    1.41
  -7  -7   2    1.00    1.95
  -7  -7   2    1.73    1.69
   6   7  -2   14.60    2.11
  -6  -7   2   15.01    2.45
  -6  -7   2   23.18    3.32
   5   7  -2    1.77    1.29
  -5  -7   2    4.61    1.89
  -5  -7   2    2.86    1.61
   4   7  -2   24.87    2.38
  -4  -7   2   23.52    2.66
   3   7  -2   32.82    2.50
  -3  -7   2   31.84    2.39
  -3  -7   2   34.16    3.08
   2   7  -2   18.52    1.97
  -2  -7   2   24.02    1.91
  -2  -7   2   19.34    2.17
   1   7  -2    1.47    0.96
  -1  -7   2    0.98    0.81
  -1  -7   2    0.80    1.04
   0   7  -2   28.30    3.51
   0   7  -2   19.72    2.06
   0  -7   2   21.58    2.26
   0  -7   2   22.17    1.83
  -1   7  -2  236.67   10.06
  -1   7  -2  239.41   10.15
   1  -7   2  239.24    9.91
   1  -7   2  232.25   10.14
  -2   7  -2   16.75    1.92
  -2   7  -2   15.82    1.82
   2  -7   2   15.37    1.82
   2  -7   2   17.89    1.77
  -3   7  -2    1.82    1.03
  -3   7  -2    2.09    1.15
   3  -7   2    2.71    1.13
   3  -7   2    1.93    1.07
   3  -7   2    3.78    1.11
  -4   7  -2   12.92    1.78
  -4   7  -2    9.33    1.73
   4  -7   2   14.14    1.93
   4  -7   2   12.12    1.85
  -5   7  -2    2.74    1.26
   5  -7   2    0.01    1.07
   5  -7   2    4.79    1.39
  -6   7  -2   22.68    2.46
  -6   7  -2   21.90    2.63
   6  -7   2   19.49    2.42
   6  -7   2   21.10    2.68
  -7   7  -2    1.93    1.42
  -7   7  -2    4.55    1.45
   7  -7   2    1.22    1.51
   7  -7   2    2.01    1.43
  -8   7  -2   69.14    4.57
  -8   7  -2   66.93    4.67
   8  -7   2   65.91    4.98
   8  -7   2   72.85    4.69
  -9   7  -2    4.56    1.84
  -9   7  -2    5.11    2.19
   9  -7   2    3.90    1.84
   9  -7   2    5.60    2.43
 -10   7  -2   13.46    2.60
  10  -7   2   15.38    2.53
  10  -7   2    9.87    2.86
 -11   7  -2    0.15    1.76
  11  -7   2    3.01    2.36
  11  -7   2    4.69    1.75
 -12   7  -2    3.25    1.93
  12  -7   2    4.05    2.36
 -13   7  -2   10.00    2.64
  13  -7   2    2.80    2.45
 -14   7  -2    4.64    2.37
  14  -7   2   -0.05    2.90
  11   6  -2    5.26    3.50
 -11  -6   2    2.38    2.80
 -11  -6   2    5.85    2.28
  10   6  -2    0.58    3.17
 -10  -6   2    2.19    1.81
 -10  -6   2    0.74    2.53
   9   6  -2   -3.83    2.62
  -9  -6   2   -0.05    1.53
  -9  -6   2    0.81    2.23
   8   6  -2   -0.10    1.22
  -8  -6   2   -1.83    1.83
  -8  -6   2    0.98    1.52
   7   6  -2   14.58    1.98
  -7  -6   2   15.86    2.41
  -7  -6   2   10.23    2.39
   6   6  -2   -0.09    1.11
  -6  -6   2    1.91    1.57
  -6  -6   2    0.41    1.31
   5   6  -2    2.02    1.18
  -5  -6   2   -1.97    1.04
  -5  -6   2    0.64    1.03
  -5  -6   2    1.16    1.32
   4   6  -2    3.52    1.10
  -4  -6   2    1.01    1.28
  -4  -6   2    0.58    0.94
  -4  -6   2    1.96    1.28
   3   6  -2    0.56    0.89
  -3  -6   2    0.27    1.00
  -3  -6   2   -0.63    0.75
   2   6  -2   70.32    3.57
  -2  -6   2   65.17    3.72
  -2  -6   2   66.06    3.45
   1   6  -2   13.04    1.57
   1   6  -2   10.72    1.62
   1   6  -2   12.15    1.58
  -1  -6   2   11.86    1.56
  -1  -6   2   10.27    1.28
   0   6  -2   50.10    2.99
   0   6  -2   51.10    2.94
   0  -6   2   56.06    2.86
   0  -6   2   49.48    3.02
  -1   6  -2    0.41    0.83
  -1   6  -2   -1.29    0.76
   1  -6   2    0.93    0.87
   1  -6   2   -0.10    0.75
  -2   6  -2    7.27    1.24
  -2   6  -2    7.59    1.37
   2  -6   2    5.56    1.19
   2  -6   2    7.94    1.29
   2  -6   2    5.64    1.11
  -3   6  -2    9.49    1.45
  -3   6  -2    9.96    1.58
   3  -6   2    7.10    1.41
   3  -6   2    6.08    1.28
   3  -6   2    5.04    1.17
  -4   6  -2   50.12    3.31
  -4   6  -2   52.81    3.31
   4  -6   2   53.33    3.38
   4  -6   2   61.81    3.55
   4  -6   2   59.95    3.31
  -5   6  -2    9.44    1.64
  -5   6  -2   11.53    1.70
   5  -6   2    7.71    1.62
   5  -6   2    5.69    1.48
  -6   6  -2   11.66    1.81
  -6   6  -2    7.47    1.72
   6  -6   2   11.32    2.02
   6  -6   2    9.46    1.71
  -7   6  -2    3.15    1.42
  -7   6  -2   -0.59    1.06
   7  -6   2   -1.63    1.36
   7  -6   2   -0.34    1.13
  -8   6  -2   13.27    2.21
  -8   6  -2   11.83    2.22
   8  -6   2    8.66    2.36
   8  -6   2   14.00    2.33
  -9   6  -2   -0.55    1.50
  -9   6  -2    4.51    1.57
   9  -6   2   -2.96    1.55
   9  -6   2   -0.61    1.43
 -10   6  -2   12.03    2.43
  10  -6   2   10.60    2.20
  10  -6   2    7.67    2.62
 -11   6  -2    1.67    1.86
  11  -6   2    3.28    2.07
  11  -6   2    1.80    1.64
 -12   6  -2    1.26    1.75
  12  -6   2   -0.69    1.86
 -13   6  -2    4.67    2.25
  13  -6   2   -0.98    2.56
 -14   6  -2    0.46    2.10
  14  -6   2    1.95    2.98
  11   5  -2   -3.05    2.65
 -11  -5   2   -1.21    2.45
 -11  -5   2   -2.05    1.54
  10   5  -2   -0.18    2.54
 -10  -5   2    4.08    1.87
 -10  -5   2    4.49    2.68
   9   5  -2    2.13    1.29
   9   5  -2   -0.34    2.54
  -9  -5   2    1.90    1.65
  -9  -5   2    1.54    1.92
   8   5  -2    0.75    1.13
   8   5  -2    0.93    2.43
  -8  -5   2    0.40    1.38
  -8  -5   2    4.09    1.94
   7   5  -2    4.70    1.33
  -7  -5   2    1.45    1.88
  -7  -5   2    4.75    1.67
  -7  -5   2    3.00    1.42
   6   5  -2   40.25    2.76
  -6  -5   2   34.41    3.11
  -6  -5   2   39.33    3.00
  -6  -5   2   38.21    3.81
   5   5  -2    3.25    1.14
  -5  -5   2    4.70    1.36
  -5  -5   2    3.99    1.46
  -5  -5   2    6.04    1.32
   4   5  -2    6.33    1.19
  -4  -5   2    6.03    1.29
  -4  -5   2    7.79    1.29
  -4  -5   2    8.03    1.59
   3   5  -2   10.35    1.34
  -3  -5   2   13.08    1.49
  -3  -5   2   10.82    1.56
  -3  -5   2    7.74    1.58
   2   5  -2   -0.73    0.78
   2   5  -2    1.29    0.85
   2   5  -2    0.16    0.74
  -2  -5   2    2.61    0.81
  -2  -5   2    0.28    0.86
   1   5  -2   69.32    3.54
   1   5  -2   68.81    3.47
   1   5  -2   70.66    3.82
  -1  -5   2   73.54    3.39
  -1  -5   2   64.82    3.54
   0   5  -2   61.29    3.10
   0   5  -2   56.58    3.09
   0  -5   2   62.26    2.99
   0  -5   2   57.42    3.11
  -1   5  -2    4.23    0.98
  -1   5  -2    2.60    0.89
   1  -5   2    4.04    0.87
   1  -5   2    2.81    0.91
  -2   5  -2   21.99    1.78
  -2   5  -2   19.89    1.86
   2  -5   2   23.23    1.72
   2  -5   2   21.12    1.75
   2  -5   2   23.29    2.01
  -3   5  -2    1.64    0.81
  -3   5  -2   -0.52    0.91
   3  -5   2    0.45    0.81
   3  -5   2   -0.78    0.87
   3  -5   2    1.52    0.84
  -4   5  -2   20.22    2.10
  -4   5  -2   25.20    2.27
   4  -5   2   13.64    1.91
   4  -5   2   20.54    1.95
   4  -5   2   19.69    2.05
  -5   5  -2   43.22    3.05
  -5   5  -2   44.66    3.02
   5  -5   2   47.87    2.96
   5  -5   2   50.54    3.17
   5  -5   2   45.44    3.27
  -6   5  -2    2.44    1.11
  -6   5  -2    1.54    1.19
   6  -5   2    1.69    1.31
   6  -5   2    2.42    1.15
  -7   5  -2   -1.51    0.92
  -7   5  -2    0.59    1.16
   7  -5   2   -1.85    1.00
   7  -5   2   -0.54    1.25
  -8   5  -2    2.77    1.38
  -8   5  -2    3.74    1.62
   8  -5   2    1.97    1.69
   8  -5   2    2.07    1.36
  -9   5  -2    1.19    1.59
  -9   5  -2   -0.54    1.29
   9  -5   2    0.23    1.71
   9  -5   2   -0.67    1.40
 -10   5  -2   -1.38    1.37
  10  -5   2   -2.09    1.51
  10  -5   2    2.13    1.69
 -11   5  -2    2.68    1.86
  11  -5   2    6.24    1.85
  11  -5   2    4.42    2.39
 -12   5  -2    8.11    2.34
  12  -5   2    2.68    2.47
 -13   5  -2    1.15    1.87
  13  -5   2   -0.36    2.54
 -14   5  -2   -0.06    2.62
 -14   5  -2    4.32    2.37
  14  -5   2    1.20    2.82
  12   4  -2    1.15    3.01
 -12  -4   2   -1.11    2.67
 -12  -4   2   -0.85    1.79
  11   4  -2    0.82    2.66
 -11  -4   2   -0.11    2.33
 -11  -4   2    0.83    1.77
  10   4  -2   -0.90    2.38
 -10  -4   2    6.27    2.01
 -10  -4   2    5.23    2.40
   9   4  -2   38.66    4.60
   9   4  -2   46.29    3.10
  -9  -4   2   37.43    3.60
  -9  -4   2   42.21    4.69
   8   4  -2   31.66    2.58
   8   4  -2   28.11    3.87
  -8  -4   2   28.41    2.90
  -8  -4   2   27.36    3.53
   7   4  -2   57.09    3.34
  -7  -4   2   58.57    4.55
  -7  -4   2   50.30    3.64
  -7  -4   2   61.09    3.80
   6   4  -2    0.09    0.86
  -6  -4   2    0.31    0.94
  -6  -4   2   -0.09    1.04
  -6  -4   2    1.53    1.33
   5   4  -2   42.69    2.52
  -5  -4   2   39.92    2.67
  -5  -4   2   42.30    2.80
  -5  -4   2   39.63    3.26
   4   4  -2    1.23    0.73
  -4  -4   2   -1.13    0.77
  -4  -4   2    0.12    0.75
  -4  -4   2    0.35    1.03
   3   4  -2   30.27    2.37
   3   4  -2   30.19    1.98
   3   4  -2   29.35    2.13
  -3  -4   2   32.89    2.22
  -3  -4   2   30.15    2.50
  -3  -4   2   33.65    2.05
   2   4  -2   13.01    1.29
   2   4  -2   17.21    1.56
   2   4  -2   17.13    1.72
  -2  -4   2   13.34    1.60
  -2  -4   2   16.61    1.55
  -2  -4   2   18.18    1.40
   1   4  -2   28.10    1.83
   1   4  -2   30.26    1.80
   1   4  -2   33.37    2.16
  -1  -4   2   26.90    1.71
  -1  -4   2   32.17    1.98
   0   4  -2  140.74    5.91
   0   4  -2  147.86    6.01
   0  -4   2  135.11    5.84
   0  -4   2  135.18    5.95
  -1   4  -2    0.96    0.70
  -1   4  -2    1.16    0.68
   1  -4   2   -0.27    0.57
   1  -4   2    0.92    0.66
  -2   4  -2   30.79    2.00
  -2   4  -2   26.20    1.95
   2  -4   2   27.22    1.87
   2  -4   2   30.14    2.02
  -3   4  -2   85.46    4.20
  -3   4  -2   83.28    4.20
   3  -4   2   83.87    4.16
   3  -4   2   87.97    4.26
   3  -4   2   89.70    4.19
  -4   4  -2    6.16    1.28
  -4   4  -2    4.63    1.11
   4  -4   2    4.37    1.13
   4  -4   2    6.15    1.37
   4  -4   2    6.94    1.28
  -5   4  -2   10.52    1.67
  -5   4  -2   10.10    1.58
   5  -4   2   11.98    1.93
   5  -4   2   11.40    1.66
  -6   4  -2   84.68    4.69
  -6   4  -2   85.61    4.66
   6  -4   2   86.54    4.92
   6  -4   2   87.84    4.65
  -7   4  -2   10.85    1.89
  -7   4  -2    9.53    1.77
   7  -4   2    8.66    2.01
   7  -4   2   12.25    1.92
  -8   4  -2    3.25    1.51
  -8   4  -2   -0.30    1.16
   8  -4   2   -0.74    1.10
   8  -4   2   -0.20    1.37
  -9   4  -2   15.03    2.48
  -9   4  -2   12.84    2.38
   9  -4   2   11.89    2.19
   9  -4   2   11.28    2.65
 -10   4  -2   18.16    2.81
  10  -4   2   21.21    2.81
  10  -4   2   18.59    3.34
 -11   4  -2    3.75    1.94
  11  -4   2    3.34    2.13
  11  -4   2    7.11    1.91
 -12   4  -2   -0.49    1.73
  12  -4   2    1.73    2.48
 -13   4  -2   -0.98    2.16
 -13   4  -2   -0.39    1.91
  13  -4   2   -1.76    2.39
 -14   4  -2    4.27    3.07
 -14   4  -2    3.68    2.29
  14  -4   2    2.59    3.02
  12   3  -2    3.44    2.92
 -12  -3   2    7.90    3.16
 -12  -3   2    8.52    2.36
  11   3  -2    1.24    2.45
 -11  -3   2   -2.07    2.03
 -11  -3   2    0.20    1.53
  10   3  -2    0.28    2.15
 -10  -3   2   -1.73    1.92
 -10  -3   2    0.36    1.51
   9   3  -2   21.19    2.13
   9   3  -2   14.78    3.05
  -9  -3   2   17.56    2.36
  -9  -3   2   22.22    3.50
   8   3  -2   14.01    1.75
   8   3  -2   10.72    2.76
  -8  -3   2   12.15    1.99
  -8  -3   2   10.59    2.37
  -8  -3   2   12.67    2.00
   7   3  -2   16.41    2.81
   7   3  -2   14.83    1.65
  -7  -3   2   17.42    2.16
  -7  -3   2   18.56    2.71
  -7  -3   2   12.96    1.91
   6   3  -2   22.29    1.81
   6   3  -2   19.68    2.63
  -6  -3   2   25.53    2.26
  -6  -3   2   19.79    2.06
  -6  -3   2   18.23    2.48
   5   3  -2    0.28    0.69
  -5  -3   2    1.44    0.85
  -5  -3   2    1.32    1.07
  -5  -3   2    0.47    0.79
   4   3  -2   31.42    2.61
   4   3  -2   32.34    2.23
   4   3  -2   33.07    1.99
  -4  -3   2   33.88    2.22
  -4  -3   2   36.25    2.61
  -4  -3   2   33.80    2.18
   3   3  -2    3.39    0.89
   3   3  -2    4.14    1.15
   3   3  -2    2.18    0.69
  -3  -3   2    1.95    0.82
  -3  -3   2    3.27    0.80
  -3  -3   2    2.44    1.06
   2   3  -2   28.99    2.06
   2   3  -2   29.25    1.78
   2   3  -2   27.88    1.67
  -2  -3   2   31.70    1.86
  -2  -3   2   27.68    2.05
  -2  -3   2   31.28    1.68
   1   3  -2    2.47    0.64
   1   3  -2    3.25    0.88
   1   3  -2    2.32    0.62
  -1  -3   2    2.52    0.61
  -1  -3   2    2.83    0.71
  -1  -3   2    2.35    0.71
   0   3  -2   50.21    2.50
   0   3  -2   52.95    2.52
   0  -3   2   47.30    2.48
   0  -3   2   50.86    2.45
  -1   3  -2   32.43    1.98
  -1   3  -2   29.47    1.96
   1  -3   2   28.25    1.92
   1  -3   2   33.09    1.92
  -2   3  -2    9.08    1.13
   2  -3   2   12.57    1.39
   2  -3   2   10.43    1.27
  -3   3  -2  189.36    7.77
  -3   3  -2  181.06    7.72
   3  -3   2  173.10    7.71
  -4   3  -2    4.05    1.02
  -4   3  -2    2.15    0.99
   4  -3   2    2.50    1.05
   4  -3   2    2.23    0.99
   4  -3   2    3.25    0.99
  -5   3  -2    1.29    0.99
  -5   3  -2   -0.73    0.93
   5  -3   2   -0.07    1.16
   5  -3   2   -0.51    0.95
   5  -3   2    0.05    0.93
  -6   3  -2    7.56    1.57
  -6   3  -2   11.14    1.70
   6  -3   2    8.65    1.85
   6  -3   2    9.78    1.65
  -7   3  -2   14.12    2.08
  -7   3  -2   15.72    2.17
   7  -3   2   17.74    2.13
   7  -3   2   15.39    2.40
  -8   3  -2    5.48    1.65
  -8   3  -2    7.34    1.80
   8  -3   2    4.38    1.54
   8  -3   2    4.20    1.92
  -9   3  -2   -1.01    1.28
  -9   3  -2   -2.55    1.25
   9  -3   2   -1.19    1.26
   9  -3   2    0.16    0.99
   9  -3   2    0.27    1.72
 -10   3  -2    3.64    1.79
  10  -3   2    1.64    1.59
  10  -3   2    0.53    1.91
 -11   3  -2    0.01    1.63
  11  -3   2    2.16    1.51
  11  -3   2   -0.57    2.05
 -12   3  -2    4.62    2.10
 -12   3  -2    3.54    2.25
  12  -3   2    3.78    2.70
 -13   3  -2    1.49    2.47
 -13   3  -2    0.55    1.88
  13  -3   2    4.27    2.82
 -14   3  -2   -4.63    2.13
 -14   3  -2   -0.33    2.01
  14  -3   2   -1.66    2.63
  13   2  -2   -2.36    2.60
 -13  -2   2    0.19    1.82
 -13  -2   2   -0.61    2.73
  12   2  -2    0.88    2.55
 -12  -2   2   -3.46    2.24
 -12  -2   2   -0.51    1.61
  11   2  -2    1.52    2.31
 -11  -2   2    1.76    1.62
 -11  -2   2    1.94    2.45
  10   2  -2    0.35    2.00
 -10  -2   2    0.00    1.33
 -10  -2   2    2.56    2.19
   9   2  -2   -1.14    1.90
   9   2  -2    0.82    1.00
  -9  -2   2    0.21    1.36
  -9  -2   2   -0.11    1.76
   8   2  -2   19.92    1.90
   8   2  -2   22.67    3.17
  -8  -2   2   16.62    2.18
  -8  -2   2   21.86    2.46
  -8  -2   2   20.74    3.07
   7   2  -2   25.62    2.94
   7   2  -2   24.03    1.89
  -7  -2   2   22.60    2.82
  -7  -2   2   24.20    2.36
  -7  -2   2   26.91    2.48
   6   2  -2    9.68    1.90
   6   2  -2    7.08    1.07
  -6  -2   2    8.74    1.37
  -6  -2   2    6.57    1.26
  -6  -2   2   10.46    1.97
   5   2  -2    0.85    0.85
   5   2  -2    3.12    1.43
   5   2  -2    1.00    0.65
   5   2  -2    1.20    1.13
  -5  -2   2    1.52    1.03
  -5  -2   2    0.72    0.76
  -5  -2   2    1.24    0.80
   4   2  -2    7.22    0.90
   4   2  -2    8.34    1.16
  -4  -2   2    6.57    1.04
  -4  -2   2    6.86    1.05
  -4  -2   2    6.69    1.32
   3   2  -2    4.25    0.96
   3   2  -2    4.28    0.66
   3   2  -2    3.98    0.81
  -3  -2   2    6.28    0.81
  -3  -2   2    3.04    0.95
  -3  -2   2    4.48    0.79
   2   2  -2   12.15    1.04
   2   2  -2   10.58    0.88
   2   2  -2   10.35    1.25
  -2  -2   2   11.16    0.91
  -2  -2   2   12.65    1.07
  -2  -2   2   10.06    1.27
   1   2  -2  213.08    8.32
   1   2  -2  211.00    8.36
   1   2  -2  208.54    8.54
  -1  -2   2  211.40    8.57
  -1  -2   2  216.89    8.30
  -1  -2   2  201.67    8.36
   0   2  -2  176.61    7.02
   0   2  -2  179.69    7.01
   0  -2   2  169.62    6.97
   0  -2   2  171.17    7.02
  -1   2  -2   16.22    1.36
  -1   2  -2   15.31    1.31
   1  -2   2   17.14    1.41
   1  -2   2   14.26    1.36
  -2   2  -2  454.24   17.84
  -2   2  -2  454.22   17.87
   2  -2   2  459.91   17.84
   2  -2   2  449.08   17.88
  -3   2  -2   15.89    1.54
  -3   2  -2   20.34    1.74
   3  -2   2   19.91    1.62
   3  -2   2   16.15    1.57
  -4   2  -2    1.10    0.84
  -4   2  -2    0.63    0.74
   4  -2   2   -0.60    0.71
   4  -2   2    0.47    0.82
   4  -2   2    0.26    0.94
  -5   2  -2    3.68    1.15
  -5   2  -2    2.78    1.15
   5  -2   2    2.84    1.20
   5  -2   2    2.11    1.15
   5  -2   2    0.94    1.04
  -6   2  -2   19.96    2.20
  -6   2  -2   19.18    2.16
   6  -2   2   14.86    1.92
   6  -2   2   14.63    2.14
  -7   2  -2    0.53    1.10
  -7   2  -2    4.43    1.34
   7  -2   2    0.81    1.43
   7  -2   2    1.45    1.14
  -8   2  -2    3.34    1.56
  -8   2  -2    4.65    1.59
   8  -2   2    4.21    1.33
   8  -2   2    6.09    1.95
   8  -2   2    9.16    1.82
  -9   2  -2   19.20    2.70
  -9   2  -2   10.57    2.27
   9  -2   2   15.16    2.09
   9  -2   2   17.37    2.47
   9  -2   2   19.90    3.11
 -10   2  -2    4.79    1.85
 -10   2  -2    4.84    2.07
  10  -2   2    3.89    1.56
  10  -2   2    4.22    1.74
  10  -2   2    2.83    2.06
 -11   2  -2   -0.23    1.88
 -11   2  -2    5.81    2.05
  11  -2   2    4.17    2.41
  11  -2   2    2.64    1.92
  11  -2   2    1.68    1.57
 -12   2  -2    3.30    2.41
 -12   2  -2   -0.46    1.73
  12  -2   2   -2.53    1.70
 -13   2  -2    1.90    2.54
 -13   2  -2    5.75    2.32
  13  -2   2    2.65    2.92
 -14   2  -2    0.83    2.75
  13   1  -2    1.48    2.53
 -13  -1   2    0.93    2.83
 -13  -1   2    0.58    1.74
  12   1  -2   -1.97    2.08
 -12  -1   2    0.76    1.51
 -12  -1   2    3.31    2.58
  11   1  -2    4.99    2.45
 -11  -1   2    1.49    1.43
 -11  -1   2   -2.10    1.74
  10   1  -2    5.50    1.37
  10   1  -2    0.74    2.03
  10   1  -2    8.94    2.59
 -10  -1   2    3.68    1.50
   9   1  -2    1.56    1.75
   9   1  -2    2.30    1.04
   9   1  -2    3.17    2.04
  -9  -1   2    1.47    1.85
  -9  -1   2    1.31    1.26
   8   1  -2   20.71    3.07
   8   1  -2   14.72    2.58
   8   1  -2   18.81    1.76
  -8  -1   2   22.61    2.32
  -8  -1   2   20.18    2.31
  -8  -1   2   17.64    2.66
   7   1  -2   -1.22    1.15
   7   1  -2    1.20    0.77
   7   1  -2    0.25    1.37
  -7  -1   2    1.53    0.95
  -7  -1   2    1.11    0.98
  -7  -1   2    0.44    1.22
   6   1  -2   -0.76    1.05
   6   1  -2    0.18    0.85
   6   1  -2    0.12    0.59
   6   1  -2    0.03    1.11
  -6  -1   2   -0.56    0.65
  -6  -1   2    1.32    1.20
  -6  -1   2   -0.16    0.70
   5   1  -2   67.28    3.41
   5   1  -2   69.07    4.01
   5   1  -2   72.44    4.01
   5   1  -2   67.24    3.09
  -5  -1   2   68.03    3.39
  -5  -1   2   66.04    3.34
  -5  -1   2   61.03    3.84
   4   1  -2   24.82    1.40
   4   1  -2   26.26    2.07
   4   1  -2   26.84    2.16
   4   1  -2   24.48    1.65
  -4  -1   2   21.96    1.58
  -4  -1   2   22.40    1.57
  -4  -1   2   20.51    2.02
   3   1  -2  130.54    5.04
   3   1  -2  127.21    5.67
   3   1  -2  119.37    5.15
   3   1  -2  121.68    5.58
  -3  -1   2  126.22    5.63
  -3  -1   2  123.00    5.09
  -3  -1   2  123.01    5.14
   2   1  -2   19.96    1.59
   2   1  -2   18.95    1.17
  -2  -1   2   18.51    1.16
  -2  -1   2   21.35    1.10
  -2  -1   2   20.53    1.61
   1   1  -2    1.29    0.41
   1   1  -2    0.25    0.51
  -1  -1   2    0.86    0.58
  -1  -1   2    0.91    0.40
  -1  -1   2    1.08    0.39
   0   1  -2    0.47    0.32
   0   1  -2    0.18    0.37
   0   1  -2    0.54    0.29
   0  -1   2    0.50    0.33
  -1   1  -2  138.18    5.75
  -1   1  -2  139.36    5.74
   1  -1   2  144.72    5.78
   1  -1   2  135.21    5.73
  -2   1  -2   33.64    2.17
  -2   1  -2   37.22    2.22
   2  -1   2   39.86    2.27
   2  -1   2   32.05    2.17
  -3   1  -2    8.54    1.13
  -3   1  -2    9.82    1.23
   3  -1   2   11.27    1.28
   3  -1   2   10.47    1.31
  -4   1  -2   18.52    1.84
  -4   1  -2   19.82    1.91
   4  -1   2   21.04    1.99
   4  -1   2   20.80    1.91
   4  -1   2   21.40    1.92
  -5   1  -2   95.47    4.71
  -5   1  -2   89.10    4.57
   5  -1   2   81.07    4.57
   5  -1   2   90.10    4.54
   5  -1   2   92.36    4.69
  -6   1  -2   27.94    2.53
  -6   1  -2   27.79    2.54
   6  -1   2   21.67    2.28
   6  -1   2   26.23    2.74
  -7   1  -2   15.83    2.14
  -7   1  -2   19.93    2.32
   7  -1   2   15.67    2.37
   7  -1   2   16.26    2.05
   7  -1   2   15.36    1.91
  -8   1  -2    1.62    1.43
  -8   1  -2    1.44    1.38
  -8   1  -2    0.87    1.25
   8  -1   2    3.53    1.48
   8  -1   2    2.94    1.77
   8  -1   2    0.72    1.33
  -9   1  -2   -1.83    1.49
  -9   1  -2    1.24    1.50
   9  -1   2   -1.23    1.41
   9  -1   2    0.05    1.79
   9  -1   2    0.18    1.40
 -10   1  -2    8.45    2.41
 -10   1  -2    8.22    2.07
  10  -1   2    7.71    2.00
  10  -1   2    9.48    2.68
  10  -1   2   12.95    2.18
 -11   1  -2    2.19    2.09
 -11   1  -2    2.69    1.84
  11  -1   2    3.20    2.34
  11  -1   2    1.13    1.70
  11  -1   2    1.54    1.57
 -12   1  -2    3.64    1.98
 -12   1  -2    4.16    2.68
 -13   1  -2    8.95    2.55
 -13   1  -2   14.80    3.57
  13   0  -2    9.81    3.00
 -13   0   2   10.82    2.36
 -13   0   2    7.77    3.35
  12   0  -2    3.03    2.26
  12   0  -2   -2.50    2.06
 -12   0   2    1.29    2.21
 -12   0   2    3.40    1.70
  11   0  -2    3.23    2.25
  11   0  -2    7.40    2.89
 -11   0   2    5.63    2.49
 -11   0   2    5.60    1.80
  10   0  -2    3.74    2.12
  10   0  -2    3.77    1.13
  10   0  -2    0.83    2.01
 -10   0   2    4.77    2.16
 -10   0   2    2.24    1.41
   9   0  -2    0.75    0.87
   9   0  -2    2.93    1.87
   9   0  -2   -3.00    1.57
  -9   0   2    1.38    1.24
  -9   0   2   16.34    2.37
  -9   0   2    1.52    1.55
   8   0  -2    4.77    2.09
   8   0  -2    3.62    1.78
   8   0  -2    3.42    0.92
  -8   0   2    2.51    1.56
  -8   0   2    6.29    1.39
  -8   0   2    3.58    1.25
   7   0  -2    3.07    0.78
   7   0  -2    3.66    1.51
   7   0  -2    1.60    1.45
  -7   0   2    1.18    1.16
  -7   0   2    1.50    0.94
  -7   0   2    2.55    0.93
   6   0  -2    2.52    1.47
   6   0  -2    2.19    0.65
   6   0  -2    3.09    1.28
   6   0  -2    1.98    0.89
  -6   0   2    2.56    0.89
  -6   0   2    3.79    0.97
  -6   0   2    2.30    1.14
   5   0  -2   37.68    2.83
   5   0  -2   42.39    2.32
   5   0  -2   42.04    2.95
   5   0  -2   37.03    1.99
  -5   0   2   42.89    2.34
  -5   0   2   39.33    2.26
  -5   0   2   38.99    2.84
   4   0  -2   25.86    2.24
   4   0  -2   25.27    2.32
   4   0  -2   22.32    1.45
  -4   0   2   20.97    1.43
  -4   0   2   21.45    1.41
   3   0  -2   19.54    1.80
   3   0  -2   16.28    1.02
  -3   0   2   15.07    1.00
  -3   0   2   16.44    1.03
   2   0  -2  220.47    8.82
  -2   0   2  232.57    8.86
  -2   0   2  238.33    8.83
  -1   0   2  176.39    6.72
  -1   0   2  173.36    6.72
   0   0  -2   43.01    1.88
   0   0  -2   40.52    1.87
  -1   0  -2   30.94    1.73
  -1   0  -2   29.37    1.70
   1   0   2   29.16    1.71
   1   0   2   30.29    1.73
  -2   0  -2  229.35    9.43
  -2   0  -2  219.05    9.39
   2   0   2  231.37    9.41
   2   0   2  247.05    9.48
  -3   0  -2   73.30    3.70
  -3   0  -2   76.38    3.72
   3   0   2   75.48    3.74
   3   0   2   75.82    3.98
   3   0   2   78.85    3.72
  -4   0  -2    2.80    0.95
  -4   0  -2    2.93    1.03
   4   0   2    3.10    1.00
   4   0   2    2.24    0.96
   4   0   2    4.45    1.16
  -5   0  -2    5.88    1.33
  -5   0  -2    3.82    1.10
  -5   0  -2    5.35    1.22
   5   0   2    4.11    1.36
   5   0   2    6.85    1.41
   5   0   2    4.71    1.24
  -6   0  -2   22.15    2.34
  -6   0  -2   16.86    2.10
  -6   0  -2   20.61    2.37
   6   0   2   21.92    2.17
   6   0   2   20.26    2.45
  -7   0  -2    1.30    1.22
  -7   0  -2   -0.70    1.09
  -7   0  -2    1.57    1.28
   7   0   2    0.50    1.15
   7   0   2    0.75    1.43
  -8   0  -2    1.79    1.34
  -8   0  -2    2.98    1.63
  -8   0  -2    0.88    1.60
   8   0   2    1.09    1.63
   8   0   2    1.71    1.39
  -9   0  -2    4.75    2.03
  -9   0  -2    2.25    1.67
   9   0   2    1.88    1.72
   9   0   2    6.15    1.81
   9   0   2    3.23    1.93
 -10   0  -2    1.60    2.06
 -10   0  -2    3.25    1.89
  10   0   2    0.94    1.49
  10   0   2    0.72    1.74
 -11   0  -2    7.98    2.60
 -11   0  -2    3.59    1.93
  11   0   2    1.50    1.61
  11   0   2    1.49    1.88
 -12   0  -2    3.06    1.95
 -12   0  -2    0.87    2.17
  12   0   2   -2.39    1.68
 -13   0  -2    2.06    2.12
 -13   0  -2    1.53    2.86
  13  -1  -2    4.27    2.79
  13  -1  -2    2.39    2.12
 -13   1   2    0.26    2.45
 -13   1   2    3.43    1.88
  12  -1  -2   -1.68    2.29
  12  -1  -2    1.54    1.99
 -12   1   2    3.87    2.52
 -12   1   2    1.13    1.54
  11  -1  -2    5.63    2.59
  11  -1  -2    1.87    1.84
 -11   1   2    1.33    1.40
 -11   1   2    0.44    1.85
  10  -1  -2   -0.10    0.82
  10  -1  -2   -0.58    1.84
  10  -1  -2    1.26    1.82
 -10   1   2    1.00    1.19
 -10   1   2    0.43    1.77
   9  -1  -2   24.48    3.06
   9  -1  -2   28.15    3.67
   9  -1  -2   27.87    2.06
  -9   1   2   28.68    2.66
  -9   1   2   30.11    3.60
  -9   1   2   29.11    2.82
   8  -1  -2    0.37    1.47
   8  -1  -2    1.11    1.63
   8  -1  -2    0.90    0.75
  -8   1   2    0.13    0.98
  -8   1   2    0.51    0.99
  -8   1   2   -0.64    1.12
   7  -1  -2    5.01    1.69
   7  -1  -2    4.47    1.49
   7  -1  -2    4.33    1.60
   7  -1  -2    5.70    0.90
  -7   1   2    7.91    1.28
  -7   1   2    5.29    1.18
   6  -1  -2    3.92    1.37
   6  -1  -2    3.07    0.87
   6  -1  -2    1.80    0.63
   6  -1  -2    4.04    1.46
  -6   1   2    3.10    0.86
  -6   1   2    3.60    0.89
   5  -1  -2   94.46    4.15
   5  -1  -2   98.72    4.88
   5  -1  -2   97.89    5.03
  -5   1   2   89.35    4.21
  -5   1   2   91.47    4.19
   4  -1  -2    1.41    0.55
   4  -1  -2    1.04    1.04
   4  -1  -2    1.88    0.96
  -4   1   2    2.30    0.60
  -4   1   2    1.10    0.52
   3  -1  -2   34.77    1.54
   3  -1  -2   36.32    1.56
   3  -1  -2   36.32    2.61
  -3   1   2   36.19    1.66
  -3   1   2   34.67    1.65
   1  -1  -2    0.90    0.36
  -1   1   2    1.12    0.35
  -1   1   2    1.30    0.36
   0  -1  -2   27.76    1.44
   0  -1  -2   27.45    1.44
   0   1   2   27.07    1.43
   0   1   2   25.41    1.41
  -1  -1  -2   89.36    4.04
  -1  -1  -2   90.03    3.80
  -1  -1  -2   99.02    4.09
   1   1   2   90.02    4.07
   1   1   2   90.55    4.04
   1   1   2   89.89    3.81
  -2  -1  -2    5.24    0.93
  -2  -1  -2    4.69    0.76
  -2  -1  -2    5.31    0.94
   2   1   2    3.55    0.86
   2   1   2    4.87    0.92
   2   1   2    4.69    0.76
  -3  -1  -2  208.31    8.66
  -3  -1  -2  203.47    8.74
  -3  -1  -2  213.02    8.79
   3   1   2  209.57    8.81
   3   1   2  207.24    8.68
  -4  -1  -2    0.00    0.80
  -4  -1  -2    0.26    0.93
  -4  -1  -2    0.34    0.87
   4   1   2    2.97    1.05
   4   1   2    1.28    0.94
  -5  -1  -2   18.01    2.05
  -5  -1  -2   25.17    2.31
  -5  -1  -2   29.38    2.58
   5   1   2   22.56    2.14
  -6  -1  -2   51.97    3.44
  -6  -1  -2   54.88    3.55
  -6  -1  -2   54.67    3.64
   6   1   2   57.71    3.38
  -7  -1  -2   17.06    2.32
  -7  -1  -2   15.10    2.15
  -7  -1  -2   16.54    2.41
   7   1   2   15.86    2.09
  -8  -1  -2    1.46    1.48
  -8  -1  -2   -1.43    1.37
   8   1   2    5.32    1.65
  -9  -1  -2   19.53    3.00
  -9  -1  -2   19.96    2.81
   9   1   2   17.16    2.46
 -10  -1  -2    1.82    1.98
 -10  -1  -2   -0.06    1.53
  10   1   2   -1.42    1.76
  10   1   2    0.88    1.41
 -11  -1  -2   -1.24    2.00
 -11  -1  -2    2.35    1.87
  11   1   2   -0.10    1.98
  11   1   2    2.11    1.58
 -12  -1  -2    4.07    2.77
 -12  -1  -2    6.11    2.32
  12   1   2    4.17    2.29
 -13  -1  -2    1.13    2.72
 -13  -1  -2   -1.97    1.87
  14  -2  -2   -3.81    2.25
 -14   2   2    1.42    1.78
 -14   2   2    4.87    3.06
  13  -2  -2   -1.55    2.47
  13  -2  -2    1.42    2.09
 -13   2   2    0.80    2.44
 -13   2   2    6.08    1.97
  12  -2  -2    2.54    2.59
  12  -2  -2    2.33    1.85
 -12   2   2   -1.33    1.23
 -12   2   2   -1.31    2.02
  11  -2  -2    0.34    1.93
  11  -2  -2    1.18    1.72
 -11   2   2   -1.35    1.38
 -11   2   2    2.27    1.34
  10  -2  -2    5.54    1.16
  10  -2  -2    3.60    2.17
  10  -2  -2    3.62    1.84
 -10   2   2    6.01    2.00
 -10   2   2    5.59    1.62
   9  -2  -2   -1.33    1.44
   9  -2  -2    0.88    1.79
   9  -2  -2    2.10    0.90
  -9   2   2    1.48    1.18
  -9   2   2    1.57    1.17
   8  -2  -2    8.47    1.23
   8  -2  -2    4.10    1.86
   8  -2  -2    9.90    2.03
  -8   2   2    8.13    1.50
  -8   2   2    9.91    1.56
   7  -2  -2    2.57    0.94
   7  -2  -2    3.35    1.57
   7  -2  -2    2.71    1.25
   7  -2  -2    3.58    0.83
  -7   2   2    2.90    0.98
  -7   2   2    4.35    1.08
   6  -2  -2    5.84    1.60
   6  -2  -2    3.67    1.26
  -6   2   2    3.86    0.90
  -6   2   2    3.30    0.93
   5  -2  -2    0.74    1.17
   5  -2  -2    0.02    0.93
   5  -2  -2    0.13    0.62
  -5   2   2    2.18    0.73
  -5   2   2    0.72    0.68
   4  -2  -2   59.87    3.31
   4  -2  -2   53.98    2.40
  -4   2   2   53.25    2.55
  -4   2   2   52.52    2.54
   3  -2  -2  119.68    5.53
   3  -2  -2  123.79    4.77
  -3   2   2  119.13    4.90
  -3   2   2  121.16    4.91
   2  -2  -2   18.77    0.96
  -2   2   2   16.97    1.04
  -2   2   2   18.66    1.02
   1  -2  -2   24.13    1.40
   1  -2  -2   25.82    1.47
  -1   2   2   28.46    1.41
  -1   2   2   27.48    1.51
   0  -2  -2   69.49    3.18
   0  -2  -2   71.98    3.17
   0   2   2   70.95    3.16
   0   2   2   64.94    3.16
  -1  -2  -2    2.42    0.75
  -1  -2  -2    3.19    0.80
   1   2   2    1.70    0.73
   1   2   2    3.08    0.82
   1   2   2    2.28    0.60
  -2  -2  -2    0.58    0.56
  -2  -2  -2    0.25    0.62
  -2  -2  -2   -0.86    0.61
   2   2   2    0.62    0.58
   2   2   2   -0.19    0.66
   2   2   2    0.16    0.64
  -3  -2  -2   54.40    2.92
  -3  -2  -2   48.61    2.93
  -3  -2  -2   54.44    3.02
   3   2   2   55.30    3.13
   3   2   2   50.92    2.95
   3   2   2   51.73    2.91
  -4  -2  -2   -0.55    0.83
  -4  -2  -2    0.81    0.92
  -4  -2  -2    0.42    0.83
   4   2   2    0.73    0.96
   4   2   2    0.89    0.94
  -5  -2  -2   46.50    3.05
  -5  -2  -2   43.61    3.01
  -5  -2  -2   39.78    2.97
   5   2   2   44.65    2.86
  -6  -2  -2   -0.39    1.00
  -6  -2  -2   -0.83    1.05
  -6  -2  -2    0.71    1.02
   6   2   2   -1.32    0.98
  -7  -2  -2   17.35    2.49
  -7  -2  -2   10.50    1.97
   7   2   2   16.92    2.14
  -8  -2  -2   12.29    2.41
  -8  -2  -2   11.15    2.23
   8   2   2   12.95    2.17
  -9  -2  -2   26.85    3.51
  -9  -2  -2   26.59    3.19
   9   2   2   34.71    3.21
 -10  -2  -2    3.73    1.80
 -10  -2  -2    1.63    2.00
  10   2   2    1.60    1.39
  10   2   2   -0.77    2.00
 -11  -2  -2    3.60    2.08
 -11  -2  -2   -0.23    2.24
  11   2   2    0.34    1.78
  11   2   2   -2.05    2.13
 -12  -2  -2    6.45    2.93
 -12  -2  -2    7.65    2.49
  12   2   2    6.69    2.58
  14  -3  -2    1.63    3.26
 -14   3   2    0.50    1.82
 -14   3   2    7.91    3.30
  13  -3  -2   -0.53    2.41
  13  -3  -2    1.57    1.87
 -13   3   2   -3.05    2.08
 -13   3   2    1.72    1.62
  12  -3  -2    3.07    1.82
  12  -3  -2    5.97    2.80
 -12   3   2    8.42    2.74
 -12   3   2    7.43    1.86
  11  -3  -2    8.86    2.07
  11  -3  -2    0.20    2.17
 -11   3   2    5.81    1.74
  10  -3  -2    4.64    1.13
  10  -3  -2    0.11    1.99
  10  -3  -2    2.48    1.61
 -10   3   2    2.34    1.40
   9  -3  -2    0.75    1.46
   9  -3  -2    0.94    1.91
   9  -3  -2    1.34    0.89
  -9   3   2    1.36    1.16
  -9   3   2    1.79    1.16
   8  -3  -2   53.82    3.80
   8  -3  -2   57.42    4.33
   8  -3  -2   58.21    3.04
  -8   3   2   53.83    3.35
  -8   3   2   59.38    3.44
   7  -3  -2    2.32    0.82
   7  -3  -2    3.87    1.33
   7  -3  -2    1.88    0.84
   7  -3  -2    3.22    1.60
  -7   3   2    3.06    0.96
  -7   3   2    3.00    1.02
   6  -3  -2    5.23    1.33
   6  -3  -2    3.67    1.50
   6  -3  -2    3.76    0.83
  -6   3   2    4.87    1.03
  -6   3   2    5.12    0.98
   5  -3  -2   12.32    1.92
   5  -3  -2   11.95    1.06
   5  -3  -2   14.10    1.70
  -5   3   2   10.85    1.21
  -5   3   2   12.26    1.32
   4  -3  -2    2.98    0.55
   4  -3  -2    2.66    1.11
  -4   3   2    4.01    0.72
   3  -3  -2  112.17    5.35
   3  -3  -2  115.10    4.63
  -3   3   2  116.25    4.76
  -3   3   2  114.91    4.74
   2  -3  -2    4.00    1.06
   2  -3  -2    2.99    0.59
   2  -3  -2    1.68    0.46
  -2   3   2    2.55    0.59
  -2   3   2    1.89    0.52
   1  -3  -2   67.89    2.93
   1  -3  -2   62.97    3.00
  -1   3   2   70.68    3.06
  -1   3   2   62.90    2.91
   0  -3  -2  152.93    6.54
   0  -3  -2  157.18    6.49
   0   3   2  161.36    6.49
   0   3   2  159.60    6.59
  -1  -3  -2  291.38   11.89
  -1  -3  -2  292.54   11.93
   1   3   2  289.36   11.86
   1   3   2  305.78   11.87
   1   3   2  303.86   12.01
  -2  -3  -2    0.50    0.67
  -2  -3  -2    0.81    0.80
  -2  -3  -2    0.14    0.74
   2   3   2    0.26    0.76
   2   3   2    1.92    0.76
   2   3   2    0.53    0.83
  -3  -3  -2   36.77    2.45
  -3  -3  -2   34.42    2.44
  -3  -3  -2   37.79    2.47
   3   3   2   33.09    2.50
   3   3   2   37.49    2.43
   3   3   2   33.11    2.39
  -4  -3  -2    5.01    1.20
  -4  -3  -2    5.15    1.22
  -4  -3  -2    4.49    1.25
   4   3   2    6.35    1.29
   4   3   2    7.18    1.37
  -5  -3  -2    6.01    1.42
  -5  -3  -2    4.30    1.33
  -5  -3  -2    6.92    1.59
   5   3   2    8.87    1.49
  -6  -3  -2    1.77    1.31
  -6  -3  -2    1.74    1.28
   6   3   2    0.41    1.17
  -7  -3  -2   -1.75    1.13
  -7  -3  -2   -1.30    1.29
   7   3   2    0.36    1.35
  -8  -3  -2    4.71    1.83
  -8  -3  -2    7.25    2.12
   8   3   2    4.69    1.65
  -9  -3  -2   17.33    3.04
  -9  -3  -2   16.08    2.63
   9   3   2   13.22    2.14
 -10  -3  -2    7.82    2.50
 -10  -3  -2    8.80    2.25
  10   3   2    9.32    2.06
 -11  -3  -2    4.05    2.14
 -11  -3  -2    2.53    2.35
  11   3   2    1.29    2.61
 -12  -3  -2    0.89    2.66
 -12  -3  -2    3.73    2.21
  12   3   2    2.65    2.87
  14  -4  -2   10.68    3.92
 -14   4   2   14.58    2.60
 -14   4   2   17.34    3.92
  13  -4  -2    1.47    2.58
 -13   4   2    8.16    1.95
 -13   4   2   11.45    3.12
  12  -4  -2    3.59    2.49
  12  -4  -2    7.47    2.06
 -12   4   2    5.97    1.74
  11  -4  -2    2.58    2.25
  11  -4  -2   10.10    2.10
 -11   4   2    5.24    1.69
  10  -4  -2    0.74    1.92
  10  -4  -2   -0.90    0.85
  10  -4  -2   -0.16    1.44
 -10   4   2   -0.17    1.15
   9  -4  -2   -0.46    1.61
   9  -4  -2    3.02    1.44
   9  -4  -2   -0.55    0.84
  -9   4   2    0.84    1.01
  -9   4   2    1.46    1.19
   8  -4  -2    0.92    0.86
   8  -4  -2   -1.23    1.07
   8  -4  -2    0.79    1.60
  -8   4   2    0.16    1.00
  -8   4   2    1.47    1.05
   7  -4  -2    7.87    1.14
   7  -4  -2    5.75    1.93
   7  -4  -2   10.02    1.65
   7  -4  -2    8.30    1.13
  -7   4   2    8.05    1.33
  -7   4   2    7.99    1.38
   6  -4  -2    3.58    0.85
   6  -4  -2    4.02    1.60
   6  -4  -2    2.34    0.76
   6  -4  -2    3.15    1.14
  -6   4   2    2.48    0.89
  -6   4   2    1.33    0.90
   5  -4  -2   13.98    1.37
   5  -4  -2   13.29    1.57
   5  -4  -2   14.41    2.11
   5  -4  -2   15.79    1.20
  -5   4   2   16.66    1.50
  -5   4   2   16.62    1.53
   4  -4  -2   64.12    2.75
   4  -4  -2   59.74    2.96
   4  -4  -2   58.37    3.57
   4  -4  -2   58.86    3.19
  -4   4   2   53.58    2.91
  -4   4   2   62.85    2.94
   3  -4  -2   19.17    1.55
   3  -4  -2   22.58    2.12
   3  -4  -2   19.97    1.21
   3  -4  -2   16.69    1.38
  -3   4   2   18.39    1.36
  -3   4   2   21.33    1.38
   2  -4  -2   19.80    1.63
   2  -4  -2   18.84    1.40
   2  -4  -2   23.08    1.30
  -2   4   2   18.72    1.42
  -2   4   2   18.53    1.30
   1  -4  -2  294.39   11.39
   1  -4  -2  285.79   11.50
  -1   4   2  276.55   11.50
  -1   4   2  292.49   11.41
   0  -4  -2    0.24    0.73
   0  -4  -2    1.70    0.67
   0   4   2    1.54    0.75
   0   4   2    0.01    0.61
  -1  -4  -2  259.56   10.65
  -1  -4  -2  257.92   10.57
   1   4   2  251.16   10.49
   1   4   2  263.52   10.68
   1   4   2  259.94   10.72
  -2  -4  -2   44.20    2.86
  -2  -4  -2   51.12    2.89
   2   4   2   47.89    2.79
   2   4   2   48.66    2.98
   2   4   2   48.46    2.88
  -3  -4  -2   30.88    2.34
  -3  -4  -2   27.92    2.24
  -3  -4  -2   28.70    2.41
   3   4   2   29.04    2.40
   3   4   2   29.85    2.22
   3   4   2   32.35    2.42
  -4  -4  -2    4.44    1.30
  -4  -4  -2    4.97    1.33
  -4  -4  -2    6.67    1.48
   4   4   2    5.99    1.50
   4   4   2    3.92    1.20
  -5  -4  -2   -1.41    0.94
  -5  -4  -2    0.34    1.14
   5   4   2    1.07    1.12
  -6  -4  -2    7.09    1.74
  -6  -4  -2   12.48    2.21
   6   4   2   10.53    1.85
  -7  -4  -2   54.02    4.06
  -7  -4  -2   48.64    4.50
   7   4   2   47.80    3.50
  -8  -4  -2   12.02    2.31
  -8  -4  -2   13.38    2.60
   8   4   2    8.06    1.83
  -9  -4  -2   -1.18    1.81
  -9  -4  -2    0.79    1.69
   9   4   2    2.89    1.58
 -10  -4  -2    3.94    2.35
 -10  -4  -2    1.37    1.91
  10   4   2    1.24    1.61
 -11  -4  -2    4.49    2.30
 -11  -4  -2    4.28    2.89
  11   4   2    0.95    2.79
  14  -5  -2   -1.11    2.69
 -14   5   2   -0.47    2.37
 -14   5   2    0.70    1.70
  13  -5  -2    6.51    3.06
 -13   5   2    4.65    1.73
  12  -5  -2    1.65    1.59
  12  -5  -2    4.89    2.65
 -12   5   2    1.36    1.46
  11  -5  -2   -2.31    2.02
  11  -5  -2   -1.29    1.24
 -11   5   2   -2.30    1.07
  10  -5  -2   -0.84    0.89
  10  -5  -2   -0.50    1.66
  10  -5  -2   -0.33    1.23
 -10   5   2    1.15    1.26
   9  -5  -2    5.78    2.26
   9  -5  -2    5.86    1.65
   9  -5  -2    9.20    1.43
  -9   5   2    8.41    1.71
  -9   5   2    7.00    1.58
   8  -5  -2   40.04    2.68
   8  -5  -2   45.34    3.18
   8  -5  -2   35.71    3.99
  -8   5   2   44.60    3.00
  -8   5   2   43.12    2.95
   7  -5  -2   17.52    2.69
   7  -5  -2   22.29    2.01
   7  -5  -2   20.73    2.18
  -7   5   2   22.97    2.12
  -7   5   2   21.39    2.08
   6  -5  -2    4.36    0.86
   6  -5  -2    3.42    1.00
   6  -5  -2    4.26    1.55
   6  -5  -2    2.32    1.00
  -6   5   2    6.42    1.12
  -6   5   2    5.50    1.17
   5  -5  -2   85.99    3.70
   5  -5  -2   87.60    4.83
   5  -5  -2   75.57    3.92
   5  -5  -2   83.01    4.15
  -5   5   2   76.26    3.92
  -5   5   2   82.32    3.92
   4  -5  -2   14.34    2.01
   4  -5  -2   17.21    1.66
   4  -5  -2   11.66    1.38
   4  -5  -2   14.31    1.22
  -4   5   2   12.66    1.39
  -4   5   2   15.51    1.46
   3  -5  -2   26.99    2.46
   3  -5  -2   23.72    1.51
   3  -5  -2   23.95    1.73
  -3   5   2   23.03    1.68
  -3   5   2   25.27    1.77
   2  -5  -2  100.62    4.43
   2  -5  -2   96.05    4.58
   2  -5  -2  107.19    4.98
  -2   5   2  101.92    4.51
  -2   5   2  104.47    4.64
   1  -5  -2   84.90    3.71
   1  -5  -2   78.21    3.84
  -1   5   2   72.60    3.66
  -1   5   2   80.69    3.87
   0  -5  -2   89.78    4.49
   0  -5  -2   92.74    4.34
   0   5   2   97.08    4.38
   0   5   2   96.80    4.55
  -1  -5  -2   15.06    1.66
  -1  -5  -2   14.84    1.67
   1   5   2   12.58    1.69
   1   5   2   14.50    1.74
   1   5   2   10.39    1.40
  -2  -5  -2   15.86    1.85
  -2  -5  -2   21.98    2.02
   2   5   2   20.95    2.06
   2   5   2   22.43    2.28
   2   5   2   17.51    1.85
  -3  -5  -2   -0.11    0.93
  -3  -5  -2   -0.92    0.91
   3   5   2   -0.23    0.87
   3   5   2   -0.24    0.87
  -4  -5  -2   25.02    2.56
  -4  -5  -2   24.36    2.59
   4   5   2   19.64    2.14
  -5  -5  -2    8.39    1.87
  -5  -5  -2   11.34    1.97
   5   5   2    6.92    1.54
  -6  -5  -2   17.99    2.47
  -6  -5  -2   17.94    2.55
   6   5   2   12.77    2.01
  -7  -5  -2   11.71    2.42
  -7  -5  -2    6.77    1.99
   7   5   2    9.07    1.92
  -8  -5  -2    0.06    1.65
  -8  -5  -2    0.76    1.80
   8   5   2    1.95    1.51
  -9  -5  -2   -0.81    1.85
  -9  -5  -2    2.02    1.84
   9   5   2    0.78    1.53
 -10  -5  -2    0.97    2.11
 -10  -5  -2    1.70    2.57
  10   5   2    2.99    1.73
 -11  -5  -2    2.86    2.33
 -11  -5  -2   -0.53    2.57
  14  -6  -2   -1.01    2.64
 -14   6   2   -0.11    1.56
  13  -6  -2    1.05    2.41
 -13   6   2    2.28    1.54
  12  -6  -2    4.47    2.76
 -12   6   2    6.40    1.91
  11  -6  -2    1.42    2.04
  11  -6  -2    3.10    1.47
 -11   6   2    3.79    1.68
  10  -6  -2    4.12    1.45
  10  -6  -2    5.33    1.30
  10  -6  -2    5.83    2.27
 -10   6   2    7.51    1.77
   9  -6  -2    4.54    1.31
   9  -6  -2    7.93    2.56
   9  -6  -2    5.61    1.55
  -9   6   2    3.83    1.43
  -9   6   2    4.67    1.51
   8  -6  -2   10.58    2.53
   8  -6  -2   14.35    1.78
  -8   6   2   15.35    2.08
  -8   6   2   16.32    2.04
   7  -6  -2   11.74    2.43
   7  -6  -2   17.84    2.00
   7  -6  -2   17.84    1.87
  -7   6   2   19.41    2.14
  -7   6   2   16.01    1.86
   6  -6  -2   17.15    2.55
   6  -6  -2   23.15    2.17
   6  -6  -2   23.21    2.14
  -6   6   2   21.96    2.03
   5  -6  -2   20.65    1.92
   5  -6  -2   18.11    1.46
   5  -6  -2   24.28    2.73
  -5   6   2   19.44    1.80
  -5   6   2   19.92    1.92
   4  -6  -2   23.35    1.59
   4  -6  -2   21.42    2.42
   4  -6  -2   21.69    1.94
  -4   6   2   23.01    1.95
  -4   6   2   22.69    1.98
   3  -6  -2   12.80    1.28
   3  -6  -2   14.04    1.53
   3  -6  -2   16.07    2.01
  -3   6   2   13.33    1.41
  -3   6   2   14.75    1.56
   2  -6  -2   18.41    1.47
   2  -6  -2   20.28    2.14
   2  -6  -2   19.78    1.80
  -2   6   2   16.60    1.60
  -2   6   2   19.68    1.83
   1  -6  -2  134.26    5.89
   1  -6  -2  134.79    6.11
  -1   6   2  142.80    6.18
  -1   6   2  127.06    5.91
   0  -6  -2  109.57    5.39
   0  -6  -2  116.66    5.24
   0   6   2  121.86    5.52
   0   6   2  106.30    5.19
  -1  -6  -2    6.84    1.35
   1   6   2    2.54    1.02
   1   6   2    2.73    1.05
   1   6   2    5.40    1.32
  -2  -6  -2    8.36    1.54
   2   6   2    8.66    1.44
   2   6   2    8.60    1.76
  -3  -6  -2    0.38    1.12
   3   6   2   -0.02    1.01
  -4  -6  -2   10.18    2.03
   4   6   2   11.37    1.76
  -5  -6  -2    0.62    1.41
  -5  -6  -2    1.75    1.60
   5   6   2   -0.22    1.21
  -6  -6  -2   -0.14    1.55
  -6  -6  -2   -2.50    1.41
   6   6   2   -0.86    1.35
  -7  -6  -2    0.98    1.77
  -7  -6  -2    0.72    1.79
   7   6   2   -3.27    1.21
  -8  -6  -2    1.13    2.02
  -8  -6  -2    5.24    2.19
   8   6   2    4.12    1.82
  -9  -6  -2   10.62    2.61
  -9  -6  -2   10.30    3.10
   9   6   2    5.23    1.90
 -10  -6  -2    7.03    2.69
 -10  -6  -2    4.96    2.87
  14  -7  -2    6.26    3.08
 -14   7   2    5.34    2.11
  13  -7  -2    5.01    2.70
 -13   7   2    9.31    2.13
  12  -7  -2   -1.94    1.80
 -12   7   2    0.30    1.42
  11  -7  -2   -1.43    1.08
  11  -7  -2    1.14    1.91
 -11   7   2   -1.29    1.32
  10  -7  -2    1.69    1.24
  10  -7  -2    0.85    1.99
  10  -7  -2    0.84    1.12
 -10   7   2    1.85    1.43
   9  -7  -2    0.33    1.15
   9  -7  -2   -0.63    1.03
   9  -7  -2    0.57    1.70
  -9   7   2    0.70    1.34
  -9   7   2   -0.37    1.10
   8  -7  -2   21.18    3.22
   8  -7  -2   26.21    2.49
   8  -7  -2   27.80    2.61
  -8   7   2   27.77    2.71
  -8   7   2   22.99    2.43
   7  -7  -2   -1.38    1.50
   7  -7  -2    1.09    1.06
  -7   7   2    0.34    1.03
  -7   7   2   -0.69    1.03
   6  -7  -2    5.30    1.31
   6  -7  -2    1.52    1.40
  -6   7   2    3.01    1.22
  -6   7   2    0.36    0.94
   5  -7  -2   37.12    3.14
   5  -7  -2   46.43    2.88
  -5   7   2   42.91    2.75
  -5   7   2   42.04    2.77
   4  -7  -2    6.92    1.31
   4  -7  -2    8.75    1.73
  -4   7   2    5.49    1.19
  -4   7   2    7.12    1.25
   3  -7  -2   69.90    4.16
   3  -7  -2   72.36    3.82
  -3   7   2   75.78    3.85
  -3   7   2   69.74    3.66
   2  -7  -2    1.24    0.91
   2  -7  -2   -0.26    0.91
  -2   7   2    0.55    0.86
  -2   7   2   -0.62    0.79
   1  -7  -2   23.64    2.20
  -1   7   2   24.44    2.26
  -1   7   2   23.87    1.97
   0  -7  -2   16.97    1.97
   0   7   2   11.10    1.54
   0   7   2   18.37    2.01
  -1  -7  -2   -0.02    1.15
   1   7   2   -0.44    0.91
  -2  -7  -2    0.96    1.26
   2   7   2    0.45    1.13
  -3  -7  -2    0.41    1.31
   3   7   2    0.63    1.18
  -4  -7  -2    0.31    1.50
   4   7   2   -0.53    1.28
  -5  -7  -2   35.35    3.65
   5   7   2   30.64    3.12
  -6  -7  -2   44.02    4.19
   6   7   2   45.78    3.56
  -7  -7  -2    2.65    1.98
   7   7   2    1.26    1.60
  -8  -7  -2   -2.49    1.96
  -8  -7  -2    0.98    1.93
   8   7   2    1.30    1.64
  -9  -7  -2    2.58    2.40
  -9  -7  -2    1.20    2.55
   9   7   2    5.40    1.99
 -10  -7  -2    1.60    2.70
 -10  -7  -2   -4.95    1.99
  14  -8  -2    0.33    2.53
 -14   8   2   -0.16    1.73
  13  -8  -2    1.69    2.61
 -13   8   2    1.82    1.72
  12  -8  -2    3.04    2.31
 -12   8   2    1.42    1.71
  11  -8  -2    0.89    1.75
  11  -8  -2    1.25    2.21
 -11   8   2    1.85    1.62
  10  -8  -2    2.22    1.22
  10  -8  -2    1.80    2.35
  10  -8  -2    3.23    1.67
 -10   8   2    4.72    1.67
   9  -8  -2    2.63    2.03
   9  -8  -2    6.44    1.53
  -9   8   2    3.40    1.53
   8  -8  -2   39.29    3.29
   8  -8  -2   36.83    4.11
  -8   8   2   39.96    3.47
  -8   8   2   32.92    3.01
   7  -8  -2  108.33    5.54
   7  -8  -2   97.47    6.29
  -7   8   2  111.39    5.46
   6  -8  -2   71.52    4.80
   6  -8  -2   71.21    4.14
  -6   8   2   68.64    4.07
  -6   8   2   74.91    4.07
   5  -8  -2   41.44    2.96
   5  -8  -2   37.95    3.69
  -5   8   2   42.82    2.87
  -5   8   2   43.73    2.93
   4  -8  -2    6.32    1.75
   4  -8  -2    7.07    1.43
  -4   8   2    6.10    1.38
  -4   8   2    5.51    1.29
   3  -8  -2   15.04    1.92
   3  -8  -2   17.38    2.40
  -3   8   2   17.94    1.91
  -3   8   2   17.88    1.98
   2  -8  -2   10.85    1.70
  -2   8   2   12.23    1.75
  -2   8   2   12.38    1.66
   1  -8  -2    4.31    1.31
  -1   8   2    4.56    1.33
  -1   8   2    4.87    1.21
   0  -8  -2    0.06    1.19
   0   8   2    2.70    1.18
  -1  -8  -2    0.48    1.32
   1   8   2    0.65    1.07
  -2  -8  -2    0.28    1.50
   2   8   2    0.30    1.23
  -3  -8  -2    5.01    1.84
   3   8   2    4.57    1.53
  -4  -8  -2   24.49    2.97
   4   8   2   17.99    2.35
  -5  -8  -2    5.42    2.22
   5   8   2    1.44    1.52
  -6  -8  -2    2.23    1.99
   6   8   2   -0.01    1.49
  -7  -8  -2    1.33    2.07
   7   8   2   -0.55    1.54
  -8  -8  -2    0.58    2.30
   8   8   2    1.88    1.87
  -9  -8  -2   -1.07    2.19
   9   8   2   -1.48    1.78
  14  -9  -2    4.68    3.11
 -14   9   2    1.57    1.86
  13  -9  -2   15.48    4.00
 -13   9   2   10.59    2.50
  12  -9  -2    4.95    2.59
 -12   9   2    8.75    2.22
  11  -9  -2   -1.68    1.86
 -11   9   2    2.52    1.78
  10  -9  -2    1.36    2.00
 -10   9   2    0.16    1.57
   9  -9  -2    3.21    1.53
   9  -9  -2   -0.43    1.67
  -9   9   2    0.65    1.45
   8  -9  -2   -2.08    1.16
   8  -9  -2   -0.68    1.58
  -8   9   2    0.00    1.22
   7  -9  -2    9.58    1.95
   7  -9  -2    9.02    2.45
  -7   9   2    9.93    1.97
  -7   9   2    9.39    1.84
   6  -9  -2   68.53    4.93
   6  -9  -2   70.43    4.29
  -6   9   2   62.78    4.07
  -6   9   2   69.58    4.05
   5  -9  -2   75.47    4.35
   5  -9  -2   75.68    4.84
  -5   9   2   68.38    4.12
  -5   9   2   70.04    4.16
   4  -9  -2   13.55    2.32
   4  -9  -2   11.44    1.92
  -4   9   2   14.92    1.95
  -4   9   2   12.83    1.82
   3  -9  -2    3.08    1.44
   3  -9  -2    3.29    1.39
  -3   9   2    5.70    1.35
  -3   9   2    4.03    1.30
   2  -9  -2   14.80    2.02
  -2   9   2    9.32    1.61
   1  -9  -2   14.54    2.13
  -1   9   2   11.08    1.77
   0  -9  -2   17.94    2.51
   0   9   2   13.45    2.05
  -1  -9  -2    1.18    1.54
   1   9   2   -0.69    1.22
  -2  -9  -2   -0.46    1.69
   2   9   2   -3.41    1.14
  -3  -9  -2   19.35    2.86
   3   9   2   11.32    2.08
  -4  -9  -2    3.08    2.04
   4   9   2    0.34    1.44
  -5  -9  -2    6.93    2.34
   5   9   2    4.97    1.82
  -6  -9  -2   -1.38    1.88
   6   9   2   -0.01    1.56
  -7  -9  -2    1.61    2.31
   7   9   2    1.23    1.73
  -8  -9  -2    3.26    2.67
   8   9   2    8.09    2.31
  13 -10  -2    1.32    2.74
 -13  10   2   -0.14    1.97
  12 -10  -2   -1.42    2.00
 -12  10   2   -1.57    1.55
  11 -10  -2   -0.57    2.03
 -11  10   2    0.66    1.80
  10 -10  -2    8.35    2.89
 -10  10   2    7.17    2.10
   9 -10  -2   10.69    2.13
   9 -10  -2    8.94    2.67
  -9  10   2   10.21    2.24
   8 -10  -2   19.73    2.70
   8 -10  -2   12.60    2.85
   7 -10  -2    4.23    1.67
   7 -10  -2    6.75    2.24
  -7  10   2    3.60    1.56
  -7  10   2    2.28    1.55
   6 -10  -2   44.02    4.50
   6 -10  -2   50.89    3.84
  -6  10   2   53.00    3.61
  -6  10   2   46.20    3.60
   5 -10  -2   10.20    2.09
   5 -10  -2   10.68    2.43
  -5  10   2   15.63    2.21
  -5  10   2   13.06    2.13
   4 -10  -2   38.42    3.40
   4 -10  -2   35.64    3.76
  -4  10   2   35.51    3.65
  -4  10   2   33.73    3.08
   3 -10  -2   -0.11    1.32
   3 -10  -2    2.35    1.45
  -3  10   2   -0.63    1.17
   2 -10  -2   14.29    2.29
  -2  10   2   13.20    2.03
   1 -10  -2    2.22    1.65
  -1  10   2    3.91    1.59
   0 -10  -2    4.67    1.94
   0  10   2    1.82    1.41
  -1 -10  -2   15.04    2.65
   1  10   2   16.64    2.41
  -2 -10  -2   20.72    3.07
   2  10   2   19.62    2.56
  -3 -10  -2    7.44    2.57
   3  10   2    9.86    2.20
  -4 -10  -2    0.25    2.14
   4  10   2   -3.23    1.30
  -5 -10  -2   -3.32    1.83
   5  10   2   -1.38    1.58
  -6 -10  -2    0.41    2.41
   6  10   2   -1.33    1.67
  -7 -10  -2    4.68    2.78
   7  10   2    6.78    2.12
  -8 -10  -2    0.99    2.73
   8  10   2    3.99    2.14
  13 -11  -2   -1.90    2.34
 -13  11   2    1.95    2.15
  12 -11  -2   -0.66    2.15
 -12  11   2   -1.08    1.72
  11 -11  -2    6.40    2.76
 -11  11   2    9.44    2.52
  10 -11  -2    1.44    2.28
 -10  11   2    3.26    1.91
   9 -11  -2    0.26    1.93
   9 -11  -2   -0.10    1.50
  -9  11   2   -1.07    1.66
   8 -11  -2    6.09    2.09
   8 -11  -2    6.27    2.59
  -8  11   2   12.15    2.28
   7 -11  -2    0.39    1.57
   7 -11  -2    5.27    2.11
  -7  11   2    3.33    1.74
   6 -11  -2    2.32    1.84
   6 -11  -2    1.65    1.62
  -6  11   2    0.31    1.42
   5 -11  -2    1.16    1.62
   5 -11  -2    4.22    1.92
  -5  11   2    3.17    1.60
   4 -11  -2    0.40    1.50
   4 -11  -2   -1.31    1.31
  -4  11   2    1.68    1.50
   3 -11  -2   -0.24    1.56
   3 -11  -2    0.79    1.41
  -3  11   2    0.06    1.35
   2 -11  -2   -0.14    1.53
  -2  11   2    2.28    1.40
   1 -11  -2   32.02    3.41
  -1  11   2   33.35    3.29
   0 -11  -2   -0.46    1.81
   0  11   2    1.58    1.42
  -1 -11  -2   -3.60    1.66
   1  11   2    1.40    1.53
  -2 -11  -2    2.17    2.13
   2  11   2    3.08    1.73
  -3 -11  -2    0.98    2.26
   3  11   2    7.11    2.23
  -4 -11  -2   -0.12    2.39
   4  11   2    1.29    1.76
  -5 -11  -2   -1.14    2.63
   5  11   2   -1.13    1.79
  -6 -11  -2    3.31    2.82
   6  11   2    1.62    2.10
  -7 -11  -2   -4.21    2.57
   7  11   2   -3.02    1.99
  13 -12  -2    3.02    2.72
 -13  12   2   -1.25    2.01
  12 -12  -2    0.11    2.54
 -12  12   2   -1.33    1.92
  11 -12  -2    1.76    2.57
 -11  12   2    2.00    2.14
  10 -12  -2   -0.07    2.21
 -10  12   2   -0.72    1.80
   9 -12  -2    0.90    2.11
   8 -12  -2    6.23    2.47
   8 -12  -2    3.97    1.98
  -8  12   2    4.66    2.05
   7 -12  -2    1.38    2.03
   7 -12  -2   -3.00    1.48
  -7  12   2    1.55    1.71
   6 -12  -2    2.11    1.85
   6 -12  -2   -0.25    1.81
  -6  12   2    0.80    1.55
   5 -12  -2    4.10    1.98
   5 -12  -2    4.90    2.06
  -5  12   2    1.90    1.71
   4 -12  -2   23.16    3.29
   4 -12  -2   23.13    3.12
  -4  12   2   22.82    2.97
   3 -12  -2   12.43    2.62
   3 -12  -2   14.96    2.66
  -3  12   2   12.16    2.20
   2 -12  -2   10.56    2.54
  -2  12   2    5.07    1.78
   1 -12  -2    6.91    2.31
  -1  12   2    3.78    1.77
   0 -12  -2   11.36    2.66
   0  12   2    9.85    2.30
  -1 -12  -2    9.08    2.64
   1  12   2    8.00    2.14
  -2 -12  -2   11.35    2.94
   2  12   2    6.25    2.15
  -3 -12  -2    0.42    2.49
   3  12   2    3.04    1.97
  -4 -12  -2    1.91    2.70
   4  12   2   -1.86    1.76
  -5 -12  -2    0.70    2.83
   5  12   2   -0.88    1.93
  -6 -12  -2    2.39    3.03
   6  12   2    0.72    2.09
  12 -13  -2    4.95    3.37
 -12  13   2    1.11    2.39
  11 -13  -2    0.51    2.71
 -11  13   2   -4.02    1.89
  10 -13  -2   -1.41    2.17
 -10  13   2   -3.39    1.69
   9 -13  -2    0.45    2.00
   8 -13  -2   -0.60    1.79
   8 -13  -2    1.94    2.36
  -8  13   2   -0.26    1.73
   7 -13  -2   -0.82    1.59
   7 -13  -2   -3.89    1.63
  -7  13   2    2.05    1.91
   6 -13  -2    3.01    2.05
   6 -13  -2    2.97    2.11
  -6  13   2    4.11    1.96
   5 -13  -2    2.24    2.03
   5 -13  -2   -2.13    1.78
  -5  13   2    2.19    1.80
   4 -13  -2    2.60    1.96
   4 -13  -2   -1.75    1.34
  -4  13   2   -0.97    1.43
   3 -13  -2   -0.32    2.02
   3 -13  -2    3.38    1.87
  -3  13   2    1.21    1.68
   2 -13  -2    0.30    2.05
   2 -13  -2   -0.71    1.44
  -2  13   2   -0.33    1.52
   1 -13  -2    4.37    2.43
  -1  13   2    5.55    2.07
   0 -13  -2    0.89    2.21
   0  13   2    0.16    1.57
  -1 -13  -2    3.96    2.48
   1  13   2    1.08    1.81
  -2 -13  -2   -1.06    2.34
   2  13   2    0.20    1.79
  -3 -13  -2    7.74    3.04
   3  13   2    1.44    2.04
  -4 -13  -2   11.43    3.64
   4  13   2    6.58    2.41
  -5 -13  -2    1.04    3.18
   5  13   2    3.36    2.48
  11 -14  -2    6.09    3.56
 -11  14   2    5.86    2.74
  10 -14  -2    1.46    2.92
 -10  14   2    5.81    2.54
   9 -14  -2    9.01    3.31
   8 -14  -2    2.83    2.29
  -8  14   2    5.49    2.28
   7 -14  -2   -0.35    1.72
   7 -14  -2    0.69    2.08
  -7  14   2   -1.04    1.67
   6 -14  -2   -2.22    1.65
   6 -14  -2   -3.22    1.82
  -6  14   2    1.20    1.85
   5 -14  -2   -0.70    1.63
   5 -14  -2    3.30    2.17
  -5  14   2   -1.94    1.56
   4 -14  -2    1.52    2.20
   4 -14  -2   -0.45    1.49
  -4  14   2    0.15    1.72
   3 -14  -2   -0.93    2.08
   3 -14  -2    0.28    1.59
  -3  14   2    2.25    1.92
   2 -14  -2    1.70    2.34
   2 -14  -2   -1.08    1.42
  -2  14   2    0.83    1.85
   1 -14  -2   -1.20    2.20
  -1  14   2   -3.66    1.66
   0 -14  -2    1.15    2.36
   0  14   2    1.17    1.86
  -1 -14  -2    0.50    2.84
   1  14   2    0.03    1.85
  -2 -14  -2   -1.38    2.76
   2  14   2   -3.63    1.54
  -3 -14  -2    0.76    2.92
   3  14   2    2.96    2.29
  10 -15  -2    2.04    2.73
   9 -15  -2    1.04    2.38
  -9  15   2    2.87    2.17
   8 -15  -2   -1.06    1.94
  -8  15   2    3.39    2.28
   7 -15  -2    2.00    2.28
  -7  15   2    9.01    2.58
   6 -15  -2    1.34    2.53
   6 -15  -2    2.93    2.20
  -6  15   2    1.67    1.86
   5 -15  -2    4.98    2.33
   5 -15  -2   -2.20    2.36
  -5  15   2    5.14    2.31
   4 -15  -2    1.72    1.91
   4 -15  -2    1.69    2.41
  -4  15   2    0.96    2.00
   3 -15  -2   -0.12    2.50
   3 -15  -2    1.54    1.95
  -3  15   2   -0.12    1.91
   2 -15  -2   -4.30    2.40
   2 -15  -2   -0.05    1.71
  -2  15   2   -2.43    1.71
   1 -15  -2   -3.59    2.37
  -1  15   2    1.76    2.14
   0 -15  -2    0.33    2.65
   0  15   2   -1.65    2.02
  -1 -15  -2   -3.70    2.68
   1  15   2    3.03    2.50
  -2 -15  -2    0.61    3.09
   2  15   2    6.34    2.58
   9 -16  -2    1.69    2.88
  -9  16   2    6.68    2.59
   8 -16  -2    9.76    3.61
  -8  16   2    6.29    2.65
   7 -16  -2    4.07    2.75
  -7  16   2    6.26    2.57
   6 -16  -2    6.05    2.59
  -6  16   2    7.11    2.76
   5 -16  -2    2.31    2.76
   5 -16  -2    0.50    2.08
  -5  16   2    0.31    2.20
   4 -16  -2    1.98    2.07
   4 -16  -2    3.99    3.00
  -4  16   2    3.41    2.53
   3 -16  -2   -0.10    2.87
   3 -16  -2    1.30    2.19
  -3  16   2    1.02    2.34
   2 -16  -2    9.70    3.52
   2 -16  -2    5.91    2.45
  -2  16   2    8.49    2.93
   1 -16  -2   -2.38    2.93
   1 -16  -2    2.20    2.09
  -1  16   2    1.34    2.45
   0 -16  -2    1.47    3.40
   0  16   2    0.23    2.41
   7 -17  -2   -0.42    2.37
   6 -17  -2    9.03    3.10
  -6  17   2    3.68    2.71
   5 -17  -2   -3.27    1.98
  -5  17   2   -2.05    2.03
   4 -17  -2   -4.15    2.72
   4 -17  -2    1.12    2.33
  -4  17   2    0.47    2.52
   3 -17  -2    0.51    3.06
   3 -17  -2    2.78    2.54
  -3  17   2    2.03    2.58
  -1  17  -3   -0.61    2.56
   1 -17   3    2.50    2.11
   1 -17   3   -4.52    3.02
  -2  17  -3    2.13    2.54
   2 -17   3   -0.71    3.10
   2 -17   3    5.75    2.61
  -3  17  -3    3.51    2.72
   3 -17   3    1.46    3.45
   3 -17   3    2.97    2.14
  -4  17  -3    6.96    2.98
   4 -17   3    6.92    2.74
   4 -17   3    2.93    3.30
  -5  17  -3   12.40    3.41
   5 -17   3   18.64    4.20
   5 -17   3   12.22    3.05
  -6  17  -3    7.07    2.99
   6 -17   3    4.21    2.41
   6 -17   3    0.62    3.17
  -7  17  -3    2.77    2.54
   7 -17   3   -2.33    3.16
   7 -17   3    2.98    2.49
   8 -17   3   -1.84    2.87
   8 -17   3   -1.33    2.03
   1  16  -3    7.81    3.01
  -1 -16   3    5.05    3.38
   0  16  -3    3.85    2.60
   0 -16   3    2.63    3.23
  -1  16  -3    7.72    2.94
   1 -16   3   19.76    4.22
  -2  16  -3   15.59    3.45
   2 -16   3   23.56    4.51
   2 -16   3    9.85    2.95
  -3  16  -3   -1.94    1.97
   3 -16   3    4.82    2.28
   3 -16   3    3.65    3.09
  -4  16  -3    0.68    2.21
   4 -16   3    2.30    2.07
   4 -16   3    4.54    3.33
  -5  16  -3    1.75    2.29
   5 -16   3    2.19    3.03
   5 -16   3    0.51    1.93
  -6  16  -3    3.49    2.60
   6 -16   3    3.77    2.34
   6 -16   3    6.28    3.32
  -7  16  -3    0.40    2.03
   7 -16   3   -0.33    2.96
   7 -16   3   -0.32    2.27
   8 -16   3   -4.10    2.62
   8 -16   3    0.88    2.35
  -9  16  -3   -1.80    2.88
   9 -16   3   -4.30    3.00
   9 -16   3    2.71    2.57
 -10  16  -3    4.11    3.00
  10 -16   3    3.16    2.68
   3  15  -3   -3.86    2.15
  -3 -15   3    1.24    3.15
   2  15  -3    1.72    2.42
  -2 -15   3    9.50    3.34
   1  15  -3    3.20    2.59
  -1 -15   3   10.80    3.48
   0  15  -3   -0.56    2.20
   0 -15   3   -1.53    2.49
  -1  15  -3   -3.65    1.73
   1 -15   3   -1.76    2.27
  -2  15  -3    5.85    2.57
   2 -15   3    2.93    2.79
   2 -15   3    6.73    2.29
  -3  15  -3   -1.98    1.94
   3 -15   3    4.36    2.04
   3 -15   3    3.25    2.83
  -4  15  -3   -0.36    1.97
   4 -15   3   -0.50    1.75
   4 -15   3    0.12    2.59
  -5  15  -3   -2.73    1.93
   5 -15   3    0.52    2.63
   5 -15   3   -0.12    1.71
  -6  15  -3   -3.92    1.55
   6 -15   3    1.14    2.71
   6 -15   3    1.01    2.05
  -7  15  -3    7.39    2.61
   7 -15   3   12.38    3.41
   7 -15   3   10.42    2.83
   8 -15   3   10.67    3.34
   8 -15   3   13.14    3.51
  -9  15  -3    5.18    3.01
   9 -15   3    7.80    2.98
   9 -15   3   17.62    3.86
 -10  15  -3    7.13    3.10
  10 -15   3    7.49    3.22
 -11  15  -3   -3.58    2.50
  11 -15   3   -2.16    2.42
   4  14  -3    4.10    2.62
  -4 -14   3    1.47    2.76
   3  14  -3    1.05    2.13
  -3 -14   3    1.33    2.80
   2  14  -3    7.61    2.66
  -2 -14   3    9.17    3.29
   1  14  -3    0.49    2.00
  -1 -14   3    3.14    2.52
   0  14  -3   -0.97    1.82
   0 -14   3    0.94    2.56
  -1  14  -3    2.14    2.04
   1 -14   3    1.32    2.23
  -2  14  -3   -2.49    1.64
   2 -14   3   -2.66    2.23
   2 -14   3    1.39    1.69
  -3  14  -3    0.64    1.80
   3 -14   3    1.46    1.78
   3 -14   3    0.70    2.32
  -4  14  -3   -1.29    1.80
   4 -14   3   -1.14    2.22
   4 -14   3    1.43    1.69
  -5  14  -3    4.20    2.26
   5 -14   3    3.37    2.55
   5 -14   3    3.61    1.99
  -6  14  -3    0.63    2.00
   6 -14   3   -0.59    2.25
   6 -14   3   -0.48    1.49
   7 -14   3   -2.10    1.65
   7 -14   3   -4.29    1.92
  -8  14  -3    1.43    2.41
   8 -14   3   -0.53    2.42
   8 -14   3   -3.39    1.39
  -9  14  -3    9.52    3.02
   9 -14   3    8.28    2.86
   9 -14   3    8.18    3.13
 -10  14  -3    2.04    2.54
  10 -14   3    1.46    2.42
  10 -14   3    2.90    2.70
 -11  14  -3    0.51    2.69
  11 -14   3   -0.46    2.48
 -12  14  -3   -0.87    2.49
  12 -14   3    2.56    2.95
   5  13  -3   -2.17    1.80
  -5 -13   3   -2.26    2.22
   4  13  -3    4.05    2.22
  -4 -13   3    1.48    2.54
   3  13  -3   11.20    2.72
  -3 -13   3    9.40    2.97
   2  13  -3    3.95    2.02
  -2 -13   3    4.30    2.41
   1  13  -3    3.90    2.12
  -1 -13   3    5.77    2.54
   0  13  -3   10.08    2.43
   0 -13   3   13.74    2.95
  -1  13  -3   -0.95    1.70
   1 -13   3   -0.16    2.02
  -2  13  -3    6.57    2.25
   2 -13   3    9.43    2.87
  -3  13  -3   12.26    2.54
   3 -13   3    9.40    2.26
   3 -13   3   11.03    2.81
  -4  13  -3   15.71    2.86
   4 -13   3   16.36    2.95
   4 -13   3   23.11    3.45
  -5  13  -3    6.71    2.38
   5 -13   3    6.88    2.56
   5 -13   3    5.38    2.01
  -6  13  -3    3.77    2.00
   6 -13   3    2.55    2.02
   6 -13   3    3.34    2.51
   7 -13   3   -0.15    2.16
   7 -13   3    3.03    2.08
  -8  13  -3   -0.04    2.01
   8 -13   3   -0.27    1.74
   8 -13   3   -3.00    2.10
  -9  13  -3    2.43    2.40
   9 -13   3   -2.12    1.67
   9 -13   3   -3.96    1.87
 -10  13  -3   -0.62    2.24
  10 -13   3    3.18    2.60
  10 -13   3    0.05    2.27
 -11  13  -3   -0.36    2.40
  11 -13   3   -0.13    2.36
 -12  13  -3    0.06    2.45
  12 -13   3    2.79    2.68
  -6 -12   3    1.27    2.45
   5  12  -3    4.41    2.21
  -5 -12   3    2.47    2.39
   4  12  -3    8.59    2.36
  -4 -12   3   13.27    2.92
   3  12  -3    8.16    2.30
  -3 -12   3    8.12    2.52
   2  12  -3   25.45    3.29
  -2 -12   3   21.82    3.34
   1  12  -3    6.45    2.05
  -1 -12   3    9.59    2.58
   0  12  -3   -3.61    1.36
   0 -12   3   -0.15    1.86
  -1  12  -3   -0.07    1.63
   1 -12   3   -2.16    1.69
  -2  12  -3    5.06    1.97
   2 -12   3    6.51    2.30
  -3  12  -3    5.13    2.03
   3 -12   3    3.53    1.69
   3 -12   3    7.17    2.30
  -4  12  -3   -0.19    1.54
   4 -12   3    0.88    1.51
   4 -12   3   -0.03    1.94
  -5  12  -3    1.92    1.84
   5 -12   3   -2.61    1.17
   5 -12   3    0.61    1.97
  -6  12  -3    1.46    1.75
   6 -12   3   -0.18    1.90
   6 -12   3    1.00    1.58
   7 -12   3    1.29    2.15
   7 -12   3   -2.12    1.64
  -8  12  -3    2.50    2.10
   8 -12   3   -0.28    2.10
   8 -12   3   -0.72    1.66
  -9  12  -3    0.43    2.02
   9 -12   3    3.64    2.34
   9 -12   3    3.32    2.26
 -10  12  -3    0.06    2.12
  10 -12   3    1.89    2.12
  10 -12   3   -0.19    2.15
 -11  12  -3   12.49    3.28
  11 -12   3   13.43    3.39
 -12  12  -3    3.31    2.78
  12 -12   3    9.87    3.40
 -13  12  -3    3.11    2.71
  13 -12   3    3.35    3.07
  -7 -11   3   -0.94    2.21
   6  11  -3   -0.39    1.67
  -6 -11   3    3.74    2.41
   5  11  -3    1.39    1.80
  -5 -11   3   -1.10    1.89
   4  11  -3   -0.20    1.60
  -4 -11   3   -0.60    1.82
   3  11  -3   -1.22    1.43
  -3 -11   3   -2.56    1.65
   2  11  -3   -1.51    1.49
  -2 -11   3    0.90    1.78
   1  11  -3    2.55    1.61
  -1 -11   3    3.08    1.93
   0  11  -3   13.14    2.41
   0 -11   3   13.89    2.49
  -1  11  -3   -0.81    1.44
   1 -11   3    1.35    1.73
  -2  11  -3   -1.19    1.38
   2 -11   3    2.24    1.84
  -3  11  -3   -0.14    1.52
   3 -11   3   -2.04    1.51
   3 -11   3   -0.33    1.48
  -4  11  -3    4.58    1.92
   4 -11   3    5.73    2.10
   4 -11   3    4.34    1.70
  -5  11  -3   11.50    2.41
   5 -11   3   14.61    2.64
   5 -11   3   16.75    2.78
  -6  11  -3   -1.77    1.58
   6 -11   3    1.48    1.84
   6 -11   3   -1.25    1.40
  -7  11  -3   62.65    5.01
   7 -11   3   60.27    4.92
   7 -11   3   69.87    5.23
  -8  11  -3    3.50    2.05
   8 -11   3    5.75    2.37
   8 -11   3    3.24    1.99
  -9  11  -3   21.94    3.44
   9 -11   3   23.21    3.66
   9 -11   3   17.23    3.20
 -10  11  -3    8.74    2.67
  10 -11   3    6.49    2.59
  10 -11   3    3.98    2.17
 -11  11  -3    3.87    2.38
  11 -11   3    5.00    2.34
  11 -11   3    0.57    2.26
 -12  11  -3    1.31    2.26
  12 -11   3    0.31    2.48
 -13  11  -3    2.63    2.57
  13 -11   3    4.50    2.93
   8  10  -3    7.08    3.93
  -8 -10   3    1.89    2.23
  -7 -10   3    9.27    2.63
   6  10  -3    1.39    1.56
  -6 -10   3    1.40    1.95
   5  10  -3   -0.71    1.41
  -5 -10   3   -0.47    1.75
   4  10  -3    1.87    1.61
  -4 -10   3    7.61    2.30
   3  10  -3    1.30    1.53
  -3 -10   3    3.28    1.78
   2  10  -3   -2.79    1.22
  -2 -10   3    1.86    1.67
   1  10  -3    1.90    1.46
  -1 -10   3    3.06    1.64
   0  10  -3    2.99    1.60
   0 -10   3    2.50    1.52
  -1  10  -3    1.57    1.43
   1 -10   3    2.71    1.57
  -2  10  -3   14.67    2.27
   2 -10   3   11.53    2.15
  -3  10  -3    2.99    1.61
   3 -10   3    2.53    1.60
   3 -10   3    0.15    1.16
  -4  10  -3    4.11    1.64
   4 -10   3    0.29    1.35
   4 -10   3    0.56    1.57
  -5  10  -3   18.38    2.69
   5 -10   3   20.80    2.71
   5 -10   3   21.88    2.91
   6 -10   3    7.92    2.11
   6 -10   3   10.28    2.40
  -7  10  -3    0.59    1.76
   7 -10   3    0.49    1.77
   7 -10   3    1.47    1.85
  -8  10  -3    2.66    1.97
   8 -10   3    2.07    1.94
   8 -10   3    6.69    2.37
  -9  10  -3    1.66    1.97
   9 -10   3    1.62    2.02
   9 -10   3    3.71    2.37
 -10  10  -3   -2.35    1.89
  10 -10   3   -0.30    1.76
  10 -10   3    2.77    2.28
 -11  10  -3    1.13    2.02
  11 -10   3   -2.23    1.97
  11 -10   3    3.24    2.08
 -12  10  -3   -2.21    1.80
  12 -10   3    6.53    2.84
 -13  10  -3    0.71    2.31
  13 -10   3    1.27    2.53
   9   9  -3    1.90    3.63
  -9  -9   3   -0.77    1.87
   8   9  -3    4.96    3.54
  -8  -9   3   -1.89    1.69
   7   9  -3   -0.65    1.42
  -7  -9   3    2.47    1.83
   6   9  -3    7.17    1.85
  -6  -9   3   -0.86    1.57
   5   9  -3   -0.98    1.33
  -5  -9   3    0.06    1.57
   4   9  -3    0.49    1.34
  -4  -9   3   -0.42    1.46
   3   9  -3    4.23    1.64
  -3  -9   3    3.15    1.74
   2   9  -3   70.63    4.29
  -2  -9   3   69.17    4.48
   1   9  -3   77.25    4.49
  -1  -9   3   72.55    4.55
   0   9  -3  120.41    6.11
   0  -9   3  117.72    6.17
  -1   9  -3    8.18    1.85
   1  -9   3   12.02    2.04
  -2   9  -3    1.85    1.30
   2  -9   3    2.36    1.37
  -3   9  -3    1.67    1.38
   3  -9   3    2.58    1.29
   3  -9   3    2.80    1.46
  -4   9  -3    0.18    1.24
   4  -9   3   -2.09    0.82
   4  -9   3    0.64    1.30
  -5   9  -3   -1.27    1.32
   5  -9   3    0.87    1.40
   5  -9   3   -0.44    1.13
  -6   9  -3    9.30    2.00
   6  -9   3    2.72    1.75
   6  -9   3    7.66    2.10
  -7   9  -3    9.50    2.28
   7  -9   3    9.38    2.20
   7  -9   3    5.55    2.13
  -8   9  -3    6.31    2.14
   8  -9   3    7.37    2.31
   8  -9   3    5.21    2.07
  -9   9  -3    2.36    2.03
   9  -9   3    2.28    2.04
   9  -9   3    2.46    2.10
 -10   9  -3    4.61    2.26
  10  -9   3    8.05    2.49
  10  -9   3    7.25    2.51
 -11   9  -3    0.05    1.86
  11  -9   3    0.09    2.12
  11  -9   3    0.37    1.86
 -12   9  -3    3.77    2.27
  12  -9   3   -2.28    1.97
 -13   9  -3    5.51    2.62
  13  -9   3    1.65    2.60
 -14   9  -3    0.95    2.15
  14  -9   3   -2.27    2.36
  10   8  -3    3.95    4.09
 -10  -8   3    3.35    3.00
 -10  -8   3    1.73    2.13
   9   8  -3   -3.09    3.30
  -9  -8   3    2.64    2.07
  -9  -8   3    1.67    2.52
   8   8  -3   16.09    4.29
  -8  -8   3   19.80    3.74
  -8  -8   3   13.59    2.77
   7   8  -3   28.59    3.00
  -7  -8   3   34.22    3.55
   6   8  -3    4.31    1.51
  -6  -8   3    4.94    1.87
   5   8  -3    2.97    1.50
  -5  -8   3    5.90    1.87
   4   8  -3    1.29    1.34
  -4  -8   3    4.28    1.73
   3   8  -3    2.16    1.25
  -3  -8   3    2.57    1.50
   2   8  -3    4.56    1.29
  -2  -8   3    3.20    1.42
   1   8  -3   11.01    1.77
  -1  -8   3    4.82    1.38
   0   8  -3    1.63    1.18
   0  -8   3    3.64    1.36
  -1   8  -3    6.61    1.51
   1  -8   3    7.28    1.51
  -2   8  -3    8.04    1.63
   2  -8   3    9.94    1.74
  -3   8  -3   11.14    1.82
   3  -8   3   11.26    1.84
   3  -8   3   14.01    1.98
  -4   8  -3   28.22    2.84
   4  -8   3   26.46    2.73
   4  -8   3   24.38    2.56
   5  -8   3   -0.11    1.28
   5  -8   3    1.13    1.19
  -6   8  -3    3.16    1.54
   6  -8   3    4.51    1.72
   6  -8   3    1.19    1.39
  -7   8  -3    0.06    1.52
   7  -8   3    0.12    1.54
   7  -8   3   -2.45    1.34
  -8   8  -3   14.98    2.78
   8  -8   3   16.31    2.81
   8  -8   3   12.09    2.69
  -9   8  -3   -1.83    1.50
   9  -8   3    1.49    1.83
   9  -8   3   -2.27    1.48
 -10   8  -3    8.03    2.32
  10  -8   3    7.27    2.58
  10  -8   3    8.65    2.40
 -11   8  -3   14.53    2.99
  11  -8   3   12.11    3.04
  11  -8   3   15.44    2.86
 -12   8  -3   -1.18    1.71
  12  -8   3    3.21    2.60
 -13   8  -3   13.85    3.06
  13  -8   3    6.38    2.94
 -14   8  -3    2.85    2.30
  14  -8   3    2.22    2.97
  10   7  -3    3.37    3.34
 -10  -7   3    1.60    1.87
 -10  -7   3    0.41    2.60
   9   7  -3    4.93    3.38
  -9  -7   3   -1.83    2.07
  -9  -7   3    2.37    1.79
   8   7  -3    2.58    1.54
   8   7  -3    4.18    3.18
  -8  -7   3    1.87    2.46
  -8  -7   3    3.87    1.87
   7   7  -3    0.96    1.19
  -7  -7   3   -2.12    1.67
  -7  -7   3   -1.08    1.38
   6   7  -3   16.72    2.15
  -6  -7   3   19.07    2.58
  -6  -7   3   16.36    3.02
   5   7  -3    1.57    1.22
  -5  -7   3    0.76    1.44
  -5  -7   3    1.20    1.59
   4   7  -3    5.74    1.36
  -4  -7   3    3.43    1.56
  -4  -7   3    2.04    1.16
   3   7  -3    0.72    1.06
  -3  -7   3    2.33    0.97
  -3  -7   3    1.75    1.20
   2   7  -3   -0.07    0.95
  -2  -7   3    0.75    0.85
  -2  -7   3    1.70    1.15
   1   7  -3   35.42    2.51
  -1  -7   3   40.03    2.77
  -1  -7   3   32.25    2.30
   0   7  -3    6.56    1.36
   0  -7   3    7.28    1.37
   0  -7   3    8.80    1.33
  -1   7  -3    1.01    1.00
  -1   7  -3    2.47    1.09
   1  -7   3    1.53    0.95
   1  -7   3    1.50    1.08
  -2   7  -3   -0.21    1.00
  -2   7  -3   -0.37    0.94
   2  -7   3    0.55    0.90
   2  -7   3   -0.07    0.94
   2  -7   3    0.16    0.91
  -3   7  -3   16.64    1.96
  -3   7  -3   11.13    1.74
   3  -7   3   11.39    1.60
   3  -7   3   11.49    1.80
   3  -7   3   11.43    1.59
  -4   7  -3    2.05    1.21
  -4   7  -3    2.01    1.36
   4  -7   3    4.77    1.36
   4  -7   3    3.31    1.20
  -5   7  -3   53.77    3.76
  -5   7  -3   65.06    3.79
   5  -7   3   57.21    3.78
   5  -7   3   48.74    3.65
  -6   7  -3    0.29    1.29
  -6   7  -3   -0.38    1.09
   6  -7   3    0.65    1.31
   6  -7   3    1.65    1.40
  -7   7  -3   16.54    2.44
  -7   7  -3   25.96    2.81
   7  -7   3   15.91    2.56
   7  -7   3   14.05    2.38
  -8   7  -3   27.88    3.42
   8  -7   3   21.55    3.16
   8  -7   3   29.24    3.31
  -9   7  -3    0.34    1.51
   9  -7   3    2.26    1.82
   9  -7   3   -1.55    1.80
 -10   7  -3    1.96    1.89
  10  -7   3    2.54    1.84
  10  -7   3    6.76    2.48
 -11   7  -3    0.25    1.75
  11  -7   3    0.32    1.64
  11  -7   3    2.62    2.26
 -12   7  -3    3.21    2.30
  12  -7   3   -0.75    2.09
 -13   7  -3    1.43    2.07
  13  -7   3   -1.40    2.42
 -14   7  -3    7.42    2.60
  14  -7   3    6.28    3.48
  11   6  -3    1.71    3.57
 -11  -6   3    2.79    2.01
 -11  -6   3    3.00    2.95
  10   6  -3   -3.43    2.75
 -10  -6   3    0.61    1.67
 -10  -6   3    0.64    2.51
   9   6  -3    5.55    3.22
  -9  -6   3    0.96    2.07
  -9  -6   3    2.56    1.75
   8   6  -3    3.36    1.42
   8   6  -3    0.37    2.62
  -8  -6   3    2.07    1.56
  -8  -6   3    1.68    2.06
   7   6  -3    2.17    1.25
   7   6  -3    3.28    2.46
  -7  -6   3    0.36    1.69
  -7  -6   3    0.35    1.39
   6   6  -3    0.25    1.10
  -6  -6   3    2.19    1.50
  -6  -6   3    3.89    1.72
  -6  -6   3    1.15    1.16
   5   6  -3   14.84    1.77
  -5  -6   3   13.88    2.06
  -5  -6   3   17.26    2.61
  -5  -6   3   15.79    1.99
   4   6  -3    9.16    1.43
  -4  -6   3    6.96    1.53
  -4  -6   3    9.10    1.93
  -4  -6   3    7.06    1.38
   3   6  -3    2.71    1.05
  -3  -6   3    3.12    1.16
  -3  -6   3    2.50    0.94
   2   6  -3    0.19    0.81
  -2  -6   3    0.46    0.77
  -2  -6   3   -0.12    0.89
   1   6  -3   36.11    2.48
   1   6  -3   43.99    3.01
   1   6  -3   43.27    2.67
  -1  -6   3   40.29    2.42
  -1  -6   3   40.04    2.65
   0   6  -3   48.82    2.91
   0   6  -3   49.09    2.96
   0  -6   3   52.35    2.79
   0  -6   3   44.84    2.90
  -1   6  -3    4.46    1.14
  -1   6  -3    6.19    1.32
   1  -6   3    5.14    1.22
   1  -6   3    5.86    1.20
  -2   6  -3   12.09    1.71
  -2   6  -3   14.23    1.69
   2  -6   3   15.36    1.67
   2  -6   3   11.57    1.45
   2  -6   3   11.85    1.68
  -3   6  -3   12.36    1.81
  -3   6  -3   17.89    1.96
   3  -6   3   13.36    1.74
   3  -6   3   13.33    1.62
   3  -6   3   10.91    1.59
  -4   6  -3   10.68    1.72
  -4   6  -3   13.74    1.83
   4  -6   3   14.68    1.88
   4  -6   3   17.56    2.01
   4  -6   3   13.78    1.94
  -5   6  -3   43.95    3.18
  -5   6  -3   45.60    3.15
   5  -6   3   40.68    3.03
   5  -6   3   42.95    3.19
  -6   6  -3   -0.29    1.05
  -6   6  -3    0.13    1.19
   6  -6   3    0.39    1.14
   6  -6   3    0.27    1.18
  -7   6  -3   12.36    2.08
  -7   6  -3    7.31    1.73
   7  -6   3    7.40    1.95
   7  -6   3    8.43    1.93
  -8   6  -3    5.67    1.84
  -8   6  -3    9.59    2.20
   8  -6   3    4.03    1.98
   8  -6   3    3.48    1.79
  -9   6  -3    1.99    1.75
   9  -6   3    2.99    1.75
   9  -6   3    0.53    1.75
 -10   6  -3   -0.64    1.61
  10  -6   3   -0.23    1.58
  10  -6   3   -0.89    1.85
 -11   6  -3    1.27    1.79
  11  -6   3    3.53    1.88
  11  -6   3    1.22    1.96
 -12   6  -3    0.67    1.96
  12  -6   3    3.62    2.64
  12  -6   3   -0.29    2.19
 -13   6  -3    4.05    2.26
  13  -6   3    2.31    2.91
 -14   6  -3    5.36    2.37
  14  -6   3    1.03    2.80
  11   5  -3    2.51    3.11
 -11  -5   3    3.42    2.84
 -11  -5   3    3.92    1.97
  10   5  -3    1.61    2.58
 -10  -5   3   -0.70    2.04
 -10  -5   3    0.87    1.63
   9   5  -3    1.05    2.42
  -9  -5   3    1.49    1.64
  -9  -5   3    0.08    1.95
   8   5  -3    0.21    2.51
   8   5  -3    0.42    1.07
  -8  -5   3   -0.04    1.32
  -8  -5   3    2.51    2.08
   7   5  -3   88.31    4.68
   7   5  -3   93.39    6.34
  -7  -5   3   97.00    6.07
  -7  -5   3   99.22    5.68
  -7  -5   3   86.13    5.09
   6   5  -3   -0.29    0.97
  -6  -5   3    0.00    1.02
  -6  -5   3   -0.54    1.37
  -6  -5   3   -1.64    1.11
   5   5  -3   16.13    1.79
  -5  -5   3   19.31    2.02
  -5  -5   3   20.42    2.60
  -5  -5   3   17.38    2.04
   4   5  -3    4.68    1.09
  -4  -5   3   10.69    1.36
  -4  -5   3    5.21    1.51
  -4  -5   3   10.50    1.52
   3   5  -3   11.52    1.40
  -3  -5   3   12.76    1.91
  -3  -5   3   14.13    1.68
  -3  -5   3   12.15    1.35
   2   5  -3   67.89    3.49
   2   5  -3   73.10    3.99
   2   5  -3   68.57    3.59
  -2  -5   3   68.28    3.64
  -2  -5   3   69.19    3.41
   1   5  -3   30.63    2.10
   1   5  -3   30.78    2.14
   1   5  -3   33.34    2.45
  -1  -5   3   27.96    2.15
  -1  -5   3   31.78    1.97
   0   5  -3    3.65    0.99
   0   5  -3    3.70    0.94
   0  -5   3    5.03    1.06
   0  -5   3    4.59    0.97
  -1   5  -3   54.17    2.99
  -1   5  -3   53.97    2.95
   1  -5   3   52.69    2.87
   1  -5   3   53.64    3.01
  -2   5  -3    3.55    1.12
  -2   5  -3    6.50    1.21
   2  -5   3    5.60    1.02
   2  -5   3    3.69    0.98
   2  -5   3    5.53    1.25
  -3   5  -3    0.52    0.84
   3  -5   3    2.00    1.00
   3  -5   3    3.16    0.99
   3  -5   3    1.65    1.08
  -4   5  -3    2.09    1.02
  -4   5  -3    2.69    1.24
   4  -5   3    4.20    1.30
   4  -5   3    2.47    1.30
   4  -5   3    2.66    1.08
  -5   5  -3   13.43    1.85
  -5   5  -3   16.81    2.15
   5  -5   3   15.47    2.00
   5  -5   3   14.98    2.06
   5  -5   3   12.56    2.65
  -6   5  -3   30.26    2.92
  -6   5  -3   35.54    3.19
   6  -5   3   27.63    2.82
   6  -5   3   29.59    3.06
  -7   5  -3    4.75    1.57
  -7   5  -3   -0.64    1.15
   7  -5   3    3.91    1.60
   7  -5   3    1.58    1.40
  -8   5  -3    7.73    1.95
  -8   5  -3    9.78    2.13
   8  -5   3    3.86    1.69
   8  -5   3    7.78    2.23
  -9   5  -3    2.75    1.80
   9  -5   3    2.06    1.73
   9  -5   3    2.96    1.96
 -10   5  -3   -0.76    1.67
  10  -5   3    2.47    2.11
  10  -5   3   -0.12    1.49
 -11   5  -3    1.88    1.93
  11  -5   3    1.16    1.64
  11  -5   3    3.95    2.43
 -12   5  -3    1.76    1.97
  12  -5   3    2.93    2.37
  12  -5   3    1.14    2.27
 -13   5  -3    7.12    2.46
  13  -5   3    5.41    3.10
 -14   5  -3   -0.60    2.60
 -14   5  -3    5.02    2.45
  14  -5   3    7.54    3.34
  12   4  -3    5.31    3.65
 -12  -4   3   15.87    2.80
 -12  -4   3    6.69    3.14
  11   4  -3   -2.65    2.62
 -11  -4   3   -4.05    2.08
 -11  -4   3   -0.15    1.64
  10   4  -3    5.40    2.82
 -10  -4   3    5.64    1.89
 -10  -4   3    2.44    2.15
   9   4  -3   -0.60    1.13
   9   4  -3    0.62    2.24
  -9  -4   3    0.88    1.86
  -9  -4   3    0.86    1.37
   8   4  -3   11.65    1.59
   8   4  -3   14.32    3.19
  -8  -4   3   10.91    1.95
  -8  -4   3   11.17    2.46
   7   4  -3   72.54    3.77
   7   4  -3   62.53    4.97
  -7  -4   3   69.55    4.18
  -7  -4   3   71.70    4.17
  -7  -4   3   65.61    4.82
   6   4  -3    3.83    2.02
   6   4  -3    2.06    0.97
  -6  -4   3    0.79    1.09
  -6  -4   3    0.12    1.40
  -6  -4   3    2.44    1.06
   5   4  -3   -0.25    0.75
  -5  -4   3    0.62    0.87
  -5  -4   3    0.40    1.14
  -5  -4   3    1.23    0.80
   4   4  -3   58.88    2.96
  -4  -4   3   54.75    2.96
  -4  -4   3   49.22    3.61
  -4  -4   3   60.85    3.25
   3   4  -3  125.81    5.42
   3   4  -3  129.81    5.60
   3   4  -3  115.90    5.91
  -3  -4   3  125.91    5.40
  -3  -4   3  121.76    5.59
  -3  -4   3  123.78    6.06
   2   4  -3   64.72    3.19
   2   4  -3   65.20    3.63
   2   4  -3   63.04    3.25
  -2  -4   3   64.24    3.31
  -2  -4   3   67.02    3.12
  -2  -4   3   69.50    3.71
   1   4  -3   23.22    1.91
   1   4  -3   23.10    1.69
   1   4  -3   25.54    1.74
  -1  -4   3   23.25    1.73
  -1  -4   3   27.23    1.64
   0   4  -3   36.44    2.17
   0   4  -3   36.29    2.17
   0  -4   3   39.57    2.25
   0  -4   3   37.40    2.11
  -1   4  -3   16.73    1.51
  -1   4  -3   13.99    1.47
   1  -4   3   16.86    1.59
   1  -4   3   17.61    1.59
  -2   4  -3   40.49    2.42
   2  -4   3   38.11    2.36
   2  -4   3   36.09    2.40
  -3   4  -3   24.47    2.17
  -3   4  -3   21.67    2.06
   3  -4   3   20.27    1.84
   3  -4   3   18.76    1.91
  -4   4  -3   19.60    1.97
  -4   4  -3   14.33    1.75
   4  -4   3   19.68    2.03
   4  -4   3   21.38    2.12
  -5   4  -3  180.63    8.51
  -5   4  -3  192.49    8.59
   5  -4   3  191.54    8.53
   5  -4   3  192.72    8.64
   5  -4   3  192.33    8.59
  -6   4  -3   14.58    2.00
  -6   4  -3   16.86    2.21
   6  -4   3   19.93    2.48
   6  -4   3   16.52    2.13
  -7   4  -3   77.25    4.56
  -7   4  -3   75.94    4.55
   7  -4   3   73.71    4.49
   7  -4   3   70.45    4.57
  -8   4  -3   60.37    4.38
  -8   4  -3   66.72    4.41
   8  -4   3   68.68    4.39
   8  -4   3   62.28    4.45
  -9   4  -3   15.86    2.59
   9  -4   3   20.47    2.75
   9  -4   3   16.81    2.89
 -10   4  -3    8.87    2.31
  10  -4   3   11.26    2.33
  10  -4   3   11.91    2.86
 -11   4  -3    6.88    2.21
  11  -4   3    5.16    1.94
  11  -4   3    4.88    2.38
 -12   4  -3    4.94    2.18
  12  -4   3    7.87    2.91
  12  -4   3    3.12    2.62
 -13   4  -3    2.69    2.12
 -13   4  -3   -2.05    2.18
  13  -4   3    1.94    2.80
 -14   4  -3    2.47    2.35
 -14   4  -3    3.73    2.97
  14  -4   3    2.86    2.97
  12   3  -3   -3.41    2.58
 -12  -3   3   -1.70    2.18
 -12  -3   3    1.10    1.76
  11   3  -3   -2.62    2.35
 -11  -3   3    1.08    2.33
 -11  -3   3    0.72    1.57
  10   3  -3   -0.92    2.41
 -10  -3   3    1.73    2.21
 -10  -3   3   -0.09    1.31
   9   3  -3   27.34    2.18
   9   3  -3   17.08    3.18
  -9  -3   3   26.47    3.76
  -9  -3   3   18.61    2.43
   8   3  -3   -2.07    1.91
   8   3  -3   -1.02    0.79
  -8  -3   3    1.18    1.20
  -8  -3   3   -0.97    1.46
  -8  -3   3    0.63    1.30
   7   3  -3    2.38    0.94
   7   3  -3    1.18    1.84
  -7  -3   3    4.70    1.29
  -7  -3   3    5.43    1.90
  -7  -3   3    5.30    1.33
   6   3  -3   20.09    2.71
   6   3  -3   19.96    1.66
  -6  -3   3   19.04    2.50
  -6  -3   3   23.73    2.15
   5   3  -3   -0.20    0.59
   5   3  -3    0.25    1.35
  -5  -3   3    0.51    0.98
  -5  -3   3    0.54    0.80
  -5  -3   3   -0.32    0.64
   4   3  -3   16.03    2.04
   4   3  -3   15.58    1.98
   4   3  -3   16.11    1.36
   4   3  -3   17.69    1.63
  -4  -3   3   13.18    1.79
  -4  -3   3   16.06    1.45
  -4  -3   3   14.04    1.47
   3   3  -3    8.62    1.15
   3   3  -3    6.66    1.35
   3   3  -3    8.18    1.59
   3   3  -3    8.29    1.00
  -3  -3   3   10.02    1.06
  -3  -3   3   10.53    1.22
  -3  -3   3   11.15    1.63
   2   3  -3   45.45    2.59
   2   3  -3   42.56    2.21
   2   3  -3   42.64    2.27
  -2  -3   3   43.69    2.32
  -2  -3   3   42.81    2.17
  -2  -3   3   49.12    2.73
   1   3  -3    4.32    0.74
   1   3  -3    3.57    0.83
   1   3  -3    4.88    0.80
  -1  -3   3    5.25    0.80
  -1  -3   3    3.11    0.79
  -1  -3   3    3.69    0.69
   0   3  -3   16.41    1.30
   0   3  -3   15.92    1.39
   0  -3   3   17.33    1.38
   0  -3   3   19.07    1.38
  -1   3  -3    2.56    0.75
   1  -3   3    2.63    0.84
   1  -3   3    1.85    0.83
  -2   3  -3  149.10    6.29
  -2   3  -3  138.57    6.25
   2  -3   3  142.44    6.21
   2  -3   3  140.73    6.29
  -3   3  -3   -0.27    0.69
  -3   3  -3    1.29    0.84
   3  -3   3    0.90    0.82
   3  -3   3   -0.11    0.80
  -4   3  -3   14.60    1.78
  -4   3  -3   13.32    1.68
   4  -3   3   22.61    2.09
   4  -3   3   15.04    1.87
   4  -3   3   19.68    1.97
  -5   3  -3    6.50    1.42
  -5   3  -3    3.78    1.31
   5  -3   3    5.49    1.45
   5  -3   3    2.27    1.22
   5  -3   3    6.27    1.55
  -6   3  -3    2.68    1.25
  -6   3  -3    2.18    1.22
   6  -3   3    2.07    1.22
   6  -3   3    2.29    1.24
  -7   3  -3   16.48    2.24
  -7   3  -3   13.73    2.13
   7  -3   3   11.50    2.22
   7  -3   3   14.56    2.21
  -8   3  -3    5.56    1.78
  -8   3  -3    7.38    1.91
   8  -3   3    5.07    1.77
   8  -3   3    2.92    1.67
  -9   3  -3    5.37    1.93
   9  -3   3    5.33    2.11
   9  -3   3    2.40    1.68
 -10   3  -3    4.02    1.98
  10  -3   3    3.90    2.12
  10  -3   3    6.23    2.01
 -11   3  -3    0.49    1.71
  11  -3   3    0.47    1.61
  11  -3   3   -0.61    1.98
 -12   3  -3    5.37    2.28
 -12   3  -3    8.06    2.66
  12  -3   3    4.35    2.78
 -13   3  -3   -0.56    2.20
 -13   3  -3    0.65    1.97
  13  -3   3   -1.08    2.45
 -14   3  -3    2.68    2.92
 -14   3  -3   -1.42    1.95
  14  -3   3   -2.38    2.47
  13   2  -3   -0.75    2.58
 -13  -2   3    1.58    2.81
 -13  -2   3   -0.03    1.59
  12   2  -3   -4.78    2.42
 -12  -2   3   -0.28    1.60
 -12  -2   3    0.93    2.35
  11   2  -3    0.41    2.44
 -11  -2   3    0.28    1.42
 -11  -2   3   -1.22    2.03
  10   2  -3    2.62    2.41
 -10  -2   3   -1.88    1.19
 -10  -2   3    1.67    1.91
   9   2  -3   -1.25    1.71
   9   2  -3    1.88    0.97
  -9  -2   3   -0.83    1.71
  -9  -2   3    0.27    1.24
   8   2  -3   19.71    3.05
   8   2  -3   23.01    1.90
  -8  -2   3   26.64    2.61
  -8  -2   3   27.03    2.52
  -8  -2   3   24.93    3.20
   7   2  -3    1.49    1.71
   7   2  -3   -1.73    1.21
   7   2  -3    0.42    0.73
  -7  -2   3    0.90    0.97
  -7  -2   3    0.54    1.31
  -7  -2   3    0.12    0.91
   6   2  -3    1.99    1.33
   6   2  -3    0.39    0.63
   6   2  -3    2.62    1.50
  -6  -2   3    2.20    1.29
  -6  -2   3    0.44    0.83
  -6  -2   3    1.05    0.86
   5   2  -3   24.88    1.83
   5   2  -3   24.99    1.56
   5   2  -3   23.71    2.60
   5   2  -3   20.89    2.42
  -5  -2   3   25.85    1.83
  -5  -2   3   24.40    1.76
  -5  -2   3   23.40    2.40
   4   2  -3    4.78    1.40
   4   2  -3    3.33    0.84
   4   2  -3    4.99    0.75
   4   2  -3    5.38    1.26
  -4  -2   3    5.45    1.35
  -4  -2   3    5.41    0.89
  -4  -2   3    5.06    0.91
   3   2  -3   32.99    1.73
   3   2  -3   32.99    2.21
   3   2  -3   30.91    2.30
   3   2  -3   32.47    1.84
   3   2  -3   33.06    2.46
  -3  -2   3   35.94    1.77
  -3  -2   3   32.40    1.85
  -3  -2   3   35.59    2.42
   2   2  -3   41.29    2.62
   2   2  -3   38.96    1.95
   2   2  -3   37.58    2.31
   2   2  -3   39.78    1.93
  -2  -2   3   39.04    1.99
  -2  -2   3   41.39    1.90
  -2  -2   3   40.19    2.35
   1   2  -3  211.37    8.69
   1   2  -3  213.88    8.53
   1   2  -3  219.62    8.50
  -1  -2   3  218.85    8.72
  -1  -2   3  218.17    8.48
  -1  -2   3  203.56    8.50
   0   2  -3  555.07   21.51
   0   2  -3  558.12   21.48
   0  -2   3  568.62   21.52
   0  -2   3  542.44   21.54
  -1   2  -3  339.93   13.71
  -1   2  -3  331.35   13.70
   1  -2   3  346.27   13.76
   1  -2   3  365.55   13.75
  -2   2  -3  128.97    5.68
  -2   2  -3  124.82    5.65
   2  -2   3  131.32    5.68
   2  -2   3  128.64    5.70
  -3   2  -3    3.24    1.01
  -3   2  -3    6.45    1.17
   3  -2   3    2.76    0.91
   3  -2   3    5.31    1.08
  -4   2  -3    1.71    0.91
  -4   2  -3    0.59    0.96
   4  -2   3    0.50    0.90
   4  -2   3    1.23    0.95
   4  -2   3   -0.21    0.80
  -5   2  -3   20.14    2.20
  -5   2  -3   20.40    2.21
   5  -2   3   17.73    2.03
   5  -2   3   18.43    2.11
   5  -2   3   17.39    2.06
  -6   2  -3    5.57    1.46
  -6   2  -3    6.17    1.44
   6  -2   3    6.43    1.47
   6  -2   3    5.91    1.61
  -7   2  -3   13.01    2.05
  -7   2  -3   11.51    2.00
   7  -2   3    9.25    1.96
   7  -2   3   13.18    2.03
  -8   2  -3   -0.13    1.43
  -8   2  -3    1.30    1.32
   8  -2   3    1.84    1.64
   8  -2   3   -1.49    1.21
   8  -2   3   -1.28    1.03
  -9   2  -3    1.64    1.75
   9  -2   3    4.74    1.44
   9  -2   3    4.88    1.84
   9  -2   3    1.34    1.84
 -10   2  -3   15.08    2.85
 -10   2  -3   20.46    2.99
  10  -2   3   10.36    2.58
  10  -2   3   10.45    2.23
  10  -2   3   15.24    2.16
 -11   2  -3   -0.39    1.98
 -11   2  -3    2.19    1.84
  11  -2   3    2.91    1.86
  11  -2   3   -0.17    2.11
 -12   2  -3    1.47    1.90
 -12   2  -3   -0.96    1.97
  12  -2   3   -1.79    1.98
 -13   2  -3    3.09    2.17
 -13   2  -3    2.87    2.73
  13   1  -3    1.17    2.45
 -13  -1   3    6.24    3.09
 -13  -1   3    1.44    1.64
  12   1  -3    1.59    2.35
 -12  -1   3    3.86    2.60
 -12  -1   3    3.34    1.70
  11   1  -3    1.68    2.27
 -11  -1   3   -0.61    1.33
 -11  -1   3    0.32    1.67
  10   1  -3   27.30    3.72
  10   1  -3   27.79    4.00
 -10  -1   3   27.84    3.83
 -10  -1   3   31.31    2.91
   9   1  -3    7.27    2.30
   9   1  -3    5.30    2.16
   9   1  -3   11.83    1.38
  -9  -1   3   10.97    2.52
  -9  -1   3    8.42    1.64
   8   1  -3   14.75    1.46
   8   1  -3   13.74    2.60
   8   1  -3   15.20    2.77
  -8  -1   3   13.43    1.84
  -8  -1   3   14.21    1.80
  -8  -1   3   16.34    2.53
   7   1  -3   44.43    4.13
   7   1  -3   46.56    2.36
   7   1  -3   45.91    3.78
  -7  -1   3   40.39    2.65
  -7  -1   3   40.84    3.42
  -7  -1   3   41.53    2.72
   6   1  -3   48.36    3.58
   6   1  -3   43.78    2.60
   6   1  -3   44.09    2.26
   6   1  -3   41.87    3.28
  -6  -1   3   47.19    2.60
  -6  -1   3   45.70    3.32
  -6  -1   3   47.25    2.67
   5   1  -3    9.53    1.02
   5   1  -3    9.33    1.70
   5   1  -3    9.74    1.15
   5   1  -3    7.53    1.58
  -5  -1   3    9.69    1.09
  -5  -1   3    9.75    1.68
  -5  -1   3   10.38    1.17
   4   1  -3  100.13    5.26
   4   1  -3  106.27    4.55
   4   1  -3  110.37    5.27
  -4  -1   3  106.87    4.53
  -4  -1   3  105.10    4.51
  -4  -1   3  107.93    5.27
   3   1  -3   83.19    3.91
   3   1  -3   78.01    4.11
   3   1  -3   76.47    3.30
  -3  -1   3   78.80    3.32
  -3  -1   3   72.30    3.82
  -3  -1   3   77.13    3.24
   2   1  -3   97.43    3.98
   2   1  -3   98.40    4.43
  -2  -1   3  101.11    3.96
  -2  -1   3   98.27    4.01
  -2  -1   3   97.79    4.44
   1   1  -3  335.54   12.90
   1   1  -3  319.38   12.68
  -1  -1   3  330.53   12.73
  -1  -1   3  321.57   12.74
  -1  -1   3  336.98   12.90
   0   1  -3  250.02    9.57
   0   1  -3  250.65    9.75
   0   1  -3  240.52    9.75
   0  -1   3  243.04    9.75
   0  -1   3  244.78    9.79
  -1   1  -3   -0.55    0.72
  -1   1  -3   -0.46    0.82
   1  -1   3    0.62    0.84
   1  -1   3   -0.14    0.80
  -2   1  -3   80.66    3.95
  -2   1  -3   86.59    3.98
   2  -1   3   80.75    3.95
   2  -1   3   84.82    3.99
  -3   1  -3    5.95    1.13
  -3   1  -3    6.53    1.14
   3  -1   3    5.01    1.05
   3  -1   3    4.73    1.05
  -4   1  -3  162.09    7.41
  -4   1  -3  172.88    7.51
   4  -1   3  164.46    7.45
   4  -1   3  165.48    7.29
   4  -1   3  167.74    7.41
  -5   1  -3   45.48    3.03
  -5   1  -3   46.25    3.04
   5  -1   3   45.14    2.97
   5  -1   3   38.13    2.77
   5  -1   3   45.71    3.05
  -6   1  -3    0.12    0.98
  -6   1  -3   -0.55    1.00
   6  -1   3   -0.81    0.95
   6  -1   3   -0.80    0.93
  -7   1  -3    1.37    1.23
  -7   1  -3    0.48    1.30
   7  -1   3    0.51    1.27
   7  -1   3    0.01    1.18
  -8   1  -3   -1.39    1.21
  -8   1  -3    0.27    1.45
   8  -1   3   -2.27    1.21
   8  -1   3    0.90    1.44
  -9   1  -3    3.99    1.87
  -9   1  -3    9.26    2.30
   9  -1   3    8.17    2.06
   9  -1   3    7.29    1.84
   9  -1   3   10.37    2.41
 -10   1  -3    0.30    1.77
 -10   1  -3    1.65    1.70
  10  -1   3    2.81    1.65
  10  -1   3    3.52    1.79
  10  -1   3   -2.19    1.67
 -11   1  -3   -3.26    1.44
 -11   1  -3    1.98    2.05
  11  -1   3   -1.12    1.95
  11  -1   3    1.09    1.74
 -12   1  -3    3.10    2.08
 -12   1  -3    1.24    2.26
 -13   1  -3    8.34    3.23
 -13   1  -3    8.25    2.65
  13   0  -3    4.69    2.81
 -13   0   3   11.28    3.51
 -13   0   3    7.84    2.04
  12   0  -3    1.39    2.26
  12   0  -3    1.96    2.45
 -12   0   3    1.73    1.53
 -12   0   3    0.45    2.36
  11   0  -3   -0.09    2.01
  11   0  -3   -0.85    1.82
 -11   0   3    1.64    1.37
 -11   0   3    4.33    2.41
  10   0  -3    3.24    2.14
  10   0  -3    2.37    2.03
 -10   0   3    3.13    2.13
 -10   0   3    3.21    1.34
   9   0  -3    3.22    2.13
   9   0  -3    5.77    2.26
   9   0  -3    4.12    0.96
  -9   0   3    2.94    1.36
  -9   0   3    4.06    2.02
  -9   0   3    5.58    1.41
   8   0  -3    1.95    1.94
   8   0  -3    1.42    1.71
   8   0  -3    1.50    0.71
  -8   0   3    0.43    0.96
  -8   0   3    2.43    1.13
  -8   0   3    1.72    1.56
   7   0  -3    3.64    1.60
   7   0  -3    2.46    1.75
   7   0  -3    4.90    1.22
  -7   0   3    1.68    1.42
  -7   0   3    4.46    1.05
  -7   0   3    5.25    1.15
   6   0  -3    1.93    1.31
   6   0  -3    1.01    1.32
   6   0  -3   -0.93    0.64
  -6   0   3    0.82    0.67
  -6   0   3   -1.58    0.88
  -6   0   3    0.19    0.59
   5   0  -3    1.07    1.15
   5   0  -3    0.74    0.60
   5   0  -3    0.42    1.14
  -5   0   3    0.96    0.60
  -5   0   3    1.48    0.63
  -5   0   3    0.71    0.88
   4   0  -3   56.85    3.25
   4   0  -3   50.48    2.21
   4   0  -3   50.60    3.28
   4   0  -3   50.41    2.28
  -4   0   3   49.57    2.35
  -4   0   3   50.12    2.32
   3   0  -3   71.61    3.80
   3   0  -3   69.35    3.60
  -3   0   3   73.03    2.92
  -3   0   3   71.20    2.90
  -2   0   3  348.07   13.27
   1   0  -3    3.12    0.50
  -1   0   3    1.12    0.52
  -1   0   3    1.77    0.53
   0   0  -3  327.73   12.80
   0   0  -3  325.09   12.76
   0   0   3  331.14   12.44
   0   0   3  325.02   12.79
   0   0   3  324.36   12.80
  -1   0  -3  415.96   15.56
  -1   0  -3  368.66   15.06
  -1   0  -3  393.20   15.50
   1   0   3  393.08   15.51
   1   0   3  402.61   15.52
  -2   0  -3  276.33   11.28
  -2   0  -3  273.27   11.25
   2   0   3  276.45   11.28
   2   0   3  282.83   11.26
  -3   0  -3    7.42    1.28
  -3   0  -3    8.82    1.30
   3   0   3    7.60    1.23
   3   0   3    6.27    1.14
  -4   0  -3   57.23    3.48
  -4   0  -3   64.60    3.52
  -4   0  -3   56.46    3.17
   4   0   3   60.77    3.27
   4   0   3   54.51    3.32
   4   0   3   60.27    3.49
  -5   0  -3   58.97    3.77
  -5   0  -3   64.02    3.84
  -5   0  -3   66.31    3.68
   5   0   3   73.17    4.50
   5   0   3   64.82    3.73
   5   0   3   69.31    3.84
  -6   0  -3    6.49    1.54
  -6   0  -3   12.36    1.95
  -6   0  -3    6.40    1.53
   6   0   3    4.49    1.39
   6   0   3    6.23    1.51
  -7   0  -3   49.32    3.62
  -7   0  -3   54.42    3.94
  -7   0  -3   55.07    3.72
   7   0   3   49.05    3.59
   7   0   3   47.08    3.77
  -8   0  -3   33.66    3.57
  -8   0  -3   37.40    3.58
   8   0   3   36.00    3.39
  -9   0  -3   10.66    2.43
  -9   0  -3    8.36    2.07
   9   0   3   12.88    2.32
 -10   0  -3    5.16    2.23
 -10   0  -3    8.96    2.40
  10   0   3    5.60    2.01
  10   0   3    5.35    1.96
 -11   0  -3    1.92    1.88
 -11   0  -3    1.57    2.15
  11   0   3    0.67    1.77
  11   0   3    3.18    1.88
 -12   0  -3   -0.01    1.83
 -12   0  -3   -1.57    2.17
 -13   0  -3   -3.04    2.40
 -13   0  -3    2.75    2.32
  13  -1  -3    6.24    3.12
  13  -1  -3    5.17    2.54
 -13   1   3    3.01    2.63
 -13   1   3    7.16    1.92
  12  -1  -3    1.42    2.42
  12  -1  -3   -1.70    1.79
 -12   1   3    1.66    1.42
 -12   1   3    0.09    2.25
  11  -1  -3   -2.04    1.74
  11  -1  -3   -0.17    1.96
 -11   1   3   -0.73    1.19
 -11   1   3    0.73    1.79
  10  -1  -3   23.03    3.55
  10  -1  -3   17.19    2.90
 -10   1   3   17.70    2.19
 -10   1   3   21.05    3.41
   9  -1  -3   28.57    3.73
   9  -1  -3   32.92    3.64
  -9   1   3   33.80    2.66
  -9   1   3   33.35    2.61
  -9   1   3   32.08    3.53
   8  -1  -3    5.41    1.99
   8  -1  -3    3.29    1.87
  -8   1   3    4.49    1.16
  -8   1   3    5.96    1.86
  -8   1   3    4.63    1.17
   7  -1  -3    2.46    1.52
   7  -1  -3    4.04    1.62
   7  -1  -3    5.01    0.98
  -7   1   3    3.86    1.00
  -7   1   3    5.27    1.04
   6  -1  -3    7.79    1.70
   6  -1  -3    9.48    1.03
   6  -1  -3    9.24    1.86
  -6   1   3    9.84    1.16
  -6   1   3    8.65    1.10
   5  -1  -3   26.09    1.23
   5  -1  -3   25.49    2.56
   5  -1  -3   29.44    2.80
  -5   1   3   25.40    1.57
  -5   1   3   23.15    1.51
   4  -1  -3    1.81    1.15
   4  -1  -3    1.70    1.07
  -4   1   3    0.81    0.43
  -4   1   3    1.00    0.45
   3  -1  -3   10.23    1.44
   3  -1  -3    8.11    1.35
   1  -1  -3  398.25   15.90
  -1   1   3  419.05   15.91
  -1   1   3  422.62   15.92
   0  -1  -3  316.00   12.40
   0  -1  -3  321.47   12.37
   0   1   3  312.85   12.40
   0   1   3  309.93   12.38
  -1  -1  -3  496.24   18.91
  -1  -1  -3  482.66   18.53
  -1  -1  -3  467.30   18.90
   1   1   3  473.75   18.88
   1   1   3  492.67   18.55
   1   1   3  484.92   18.94
  -2  -1  -3    7.35    1.16
  -2  -1  -3    7.63    1.16
  -2  -1  -3    8.50    0.89
   2   1   3    8.93    1.26
   2   1   3    7.13    1.10
  -3  -1  -3   30.39    2.21
  -3  -1  -3   26.86    2.11
  -3  -1  -3   28.83    1.90
   3   1   3   26.21    2.15
   3   1   3   33.25    2.33
  -4  -1  -3   29.75    2.42
  -4  -1  -3   32.25    2.44
  -4  -1  -3   30.65    2.22
   4   1   3   30.15    2.42
   4   1   3   28.23    2.33
  -5  -1  -3    9.51    1.55
  -5  -1  -3   12.57    1.91
  -5  -1  -3   11.59    1.72
   5   1   3   12.47    1.83
  -6  -1  -3    0.46    1.05
  -6  -1  -3   -0.63    0.92
  -6  -1  -3    1.03    1.18
   6   1   3   -0.21    1.07
  -7  -1  -3    3.39    1.51
  -7  -1  -3    5.24    1.64
   7   1   3    3.89    1.54
  -8  -1  -3    6.69    1.95
  -8  -1  -3    4.60    1.87
   8   1   3    7.79    1.93
  -9  -1  -3    3.27    2.04
  -9  -1  -3    3.94    1.81
   9   1   3    6.76    1.99
 -10  -1  -3   -0.04    1.82
 -10  -1  -3   -2.01    1.49
  10   1   3   -1.16    1.57
 -11  -1  -3   -0.63    1.77
 -11  -1  -3    1.21    2.12
  11   1   3   -1.23    1.94
  11   1   3   -1.99    1.56
 -12  -1  -3   -4.31    2.06
 -12  -1  -3    2.22    2.07
  12   1   3    0.14    2.04
 -13  -1  -3   -1.32    2.02
 -13  -1  -3    4.59    3.14
  14  -2  -3    4.97    2.44
  14  -2  -3    0.46    2.77
 -14   2   3    1.31    2.52
 -14   2   3    3.15    1.81
  13  -2  -3    4.22    2.23
  13  -2  -3    0.86    2.87
 -13   2   3    3.96    1.57
 -13   2   3    9.20    2.79
  12  -2  -3    3.11    2.07
  12  -2  -3   -1.35    2.40
 -12   2   3    0.96    2.15
 -12   2   3    1.61    1.32
  11  -2  -3    5.31    2.14
  11  -2  -3    0.55    2.20
 -11   2   3    7.28    1.58
 -11   2   3    1.95    2.10
  10  -2  -3    0.87    1.72
  10  -2  -3   -0.78    1.79
 -10   2   3    0.32    1.64
 -10   2   3   -0.43    1.09
   9  -2  -3   35.95    4.09
   9  -2  -3   30.59    3.41
  -9   2   3   32.32    2.62
  -9   2   3   32.16    2.60
   8  -2  -3    9.27    2.19
   8  -2  -3   11.03    2.19
  -8   2   3   13.60    1.61
  -8   2   3   11.31    1.58
   7  -2  -3   33.50    3.18
   7  -2  -3   34.40    3.42
   7  -2  -3   32.65    1.92
  -7   2   3   33.37    2.16
  -7   2   3   30.96    2.14
   6  -2  -3    4.31    1.46
   6  -2  -3    1.91    1.32
   6  -2  -3    1.73    0.48
   6  -2  -3    0.46    0.54
  -6   2   3    1.70    0.72
  -6   2   3    1.60    0.72
   5  -2  -3    0.11    0.34
   5  -2  -3   -0.87    0.31
   5  -2  -3    0.83    1.12
   5  -2  -3    0.54    1.00
  -5   2   3   -0.09    0.52
  -5   2   3   -1.23    0.49
   4  -2  -3   11.08    1.71
   4  -2  -3   12.82    1.65
  -4   2   3   11.19    0.91
  -4   2   3   11.55    0.90
   3  -2  -3    7.34    1.31
   3  -2  -3    5.72    1.21
  -3   2   3    6.29    0.54
  -3   2   3    5.19    0.53
   2  -2  -3  211.69    8.41
  -2   2   3  219.89    8.46
  -2   2   3  218.54    8.40
   1  -2  -3    5.61    0.72
   1  -2  -3    6.81    0.76
  -1   2   3    6.01    0.77
  -1   2   3    6.36    0.74
   0  -2  -3  146.68    6.08
   0  -2  -3  147.57    6.06
   0   2   3  149.02    6.12
   0   2   3  139.80    6.02
  -1  -2  -3   -0.54    0.60
  -1  -2  -3    0.84    0.63
   1   2   3    0.86    0.64
   1   2   3   -0.24    0.40
   1   2   3   -0.43    0.58
  -2  -2  -3  128.33    5.60
  -2  -2  -3  131.17    5.92
  -2  -2  -3  129.67    5.87
   2   2   3  138.32    6.00
   2   2   3  132.77    5.85
   2   2   3  131.79    5.65
  -3  -2  -3    7.30    1.15
  -3  -2  -3    8.65    1.48
  -3  -2  -3    7.55    1.37
   3   2   3    9.80    1.53
   3   2   3    6.57    1.13
   3   2   3    9.90    1.49
  -4  -2  -3   63.83    3.63
  -4  -2  -3   57.09    3.50
  -4  -2  -3   61.35    3.42
   4   2   3   57.57    3.43
   4   2   3   62.14    3.69
  -5  -2  -3   14.24    1.99
  -5  -2  -3   16.36    2.09
  -5  -2  -3   15.78    1.94
   5   2   3   12.93    1.75
  -6  -2  -3    3.90    1.43
  -6  -2  -3    4.01    1.41
   6   2   3    5.42    1.51
  -7  -2  -3    4.36    1.71
  -7  -2  -3    4.23    1.77
   7   2   3    4.66    1.74
  -8  -2  -3   14.33    2.51
  -8  -2  -3   17.67    2.80
   8   2   3   21.13    2.72
  -9  -2  -3    8.20    2.33
  -9  -2  -3    7.39    2.16
   9   2   3    3.07    1.66
 -10  -2  -3    4.19    2.00
 -10  -2  -3    5.40    2.42
  10   2   3    3.65    1.82
 -11  -2  -3    3.81    2.19
 -11  -2  -3    3.96    2.52
  11   2   3   -0.95    2.26
  11   2   3    0.58    1.59
 -12  -2  -3    2.63    2.23
 -12  -2  -3    6.72    2.88
  12   2   3   -2.32    2.12
  14  -3  -3    4.00    3.39
 -14   3   3    2.41    2.67
 -14   3   3    8.19    2.08
  13  -3  -3    3.91    2.16
  13  -3  -3   -4.59    2.38
 -13   3   3    1.70    2.36
 -13   3   3    1.30    1.46
  12  -3  -3   15.56    3.51
  12  -3  -3   15.02    2.87
 -12   3   3   13.96    2.23
 -12   3   3   13.86    3.03
  11  -3  -3    4.32    2.33
  11  -3  -3    1.11    1.75
 -11   3   3    1.93    1.31
  10  -3  -3   10.11    2.77
  10  -3  -3   18.50    2.80
 -10   3   3   17.18    2.09
   9  -3  -3    6.55    2.26
   9  -3  -3   15.12    2.47
  -9   3   3   18.73    2.08
  -9   3   3   19.81    2.08
   8  -3  -3   20.62    2.67
   8  -3  -3   21.21    3.13
   8  -3  -3   24.79    2.08
  -8   3   3   23.26    2.17
  -8   3   3   26.08    2.19
   7  -3  -3   61.88    2.75
   7  -3  -3   55.74    4.10
   7  -3  -3   59.84    3.87
  -7   3   3   53.80    3.03
  -7   3   3   53.91    3.03
   6  -3  -3  161.79    6.34
   6  -3  -3  157.32    7.48
   6  -3  -3  157.38    6.54
   6  -3  -3  161.30    7.83
  -6   3   3  159.79    6.68
  -6   3   3  151.17    6.64
   5  -3  -3   70.06    3.19
   5  -3  -3   75.34    4.15
   5  -3  -3   76.28    3.05
   5  -3  -3   78.06    4.35
  -5   3   3   72.48    3.35
  -5   3   3   71.67    3.36
   4  -3  -3    8.16    1.52
   4  -3  -3    8.58    0.65
   4  -3  -3   10.91    1.56
  -4   3   3    9.28    0.87
  -4   3   3    7.67    0.94
   3  -3  -3   -0.10    0.31
   3  -3  -3    0.58    0.82
   3  -3  -3    1.24    0.72
  -3   3   3   -0.10    0.42
  -3   3   3   -0.62    0.38
   2  -3  -3    0.48    0.65
   2  -3  -3    0.50    0.45
   2  -3  -3    0.09    0.38
   2  -3  -3    0.01    0.55
  -2   3   3   -0.44    0.41
  -2   3   3   -0.16    0.42
   1  -3  -3    1.01    0.73
   1  -3  -3    0.97    0.56
   1  -3  -3    0.80    0.49
  -1   3   3    0.19    0.49
  -1   3   3    1.11    0.57
   0  -3  -3   39.72    2.21
   0  -3  -3   42.69    2.31
   0   3   3   39.91    2.30
   0   3   3   42.41    2.23
  -1  -3  -3   51.05    2.90
  -1  -3  -3   53.66    2.90
   1   3   3   57.04    2.79
   1   3   3   58.77    3.07
   1   3   3   55.01    2.89
  -2  -3  -3   25.96    2.13
  -2  -3  -3   32.47    2.22
   2   3   3   33.84    2.34
   2   3   3   28.15    2.13
   2   3   3   28.71    1.95
  -3  -3  -3   12.46    1.68
  -3  -3  -3    8.11    1.31
  -3  -3  -3   10.36    1.60
   3   3   3    9.41    1.49
   3   3   3    9.17    1.68
   3   3   3    8.18    1.31
  -4  -3  -3   49.04    3.20
  -4  -3  -3   43.93    3.12
  -4  -3  -3   41.49    2.96
   4   3   3   52.38    3.11
   4   3   3   52.12    3.12
  -5  -3  -3    6.66    1.51
  -5  -3  -3    8.74    1.64
   5   3   3    8.81    1.66
  -6  -3  -3    1.50    1.33
  -6  -3  -3    0.98    1.36
   6   3   3   -0.19    1.23
  -7  -3  -3    1.77    1.63
  -7  -3  -3    3.11    1.57
   7   3   3    4.51    1.72
  -8  -3  -3    6.75    2.00
  -8  -3  -3    4.41    1.91
   8   3   3    7.94    1.96
  -9  -3  -3   11.63    2.46
  -9  -3  -3   12.14    2.81
   9   3   3   10.82    2.11
 -10  -3  -3    1.84    1.97
 -10  -3  -3    2.18    2.19
  10   3   3    2.91    1.61
 -11  -3  -3    0.23    2.33
 -11  -3  -3    1.61    2.16
  11   3   3    1.27    2.34
 -12  -3  -3    7.81    3.28
 -12  -3  -3   13.18    3.04
  12   3   3   -0.08    2.60
  14  -4  -3    2.88    2.93
 -14   4   3    2.98    1.72
 -14   4   3   -0.77    2.57
  13  -4  -3    1.26    2.85
  13  -4  -3    2.94    1.92
 -13   4   3    3.08    1.52
 -13   4   3   -0.57    1.90
  12  -4  -3    0.92    2.24
  12  -4  -3    2.04    1.76
 -12   4   3    0.77    1.27
  11  -4  -3    1.18    1.57
  11  -4  -3    1.54    1.92
 -11   4   3   -0.46    1.11
  10  -4  -3   16.60    2.66
  10  -4  -3   10.89    2.76
 -10   4   3   23.59    2.42
   9  -4  -3   25.71    3.56
   9  -4  -3   25.38    2.94
  -9   4   3   26.46    2.42
  -9   4   3   27.57    2.51
   8  -4  -3   -0.71    1.20
   8  -4  -3   -3.32    1.28
  -8   4   3    0.66    0.93
  -8   4   3   -1.33    0.80
   7  -4  -3    2.45    1.57
   7  -4  -3    2.60    0.69
   7  -4  -3    3.03    1.31
  -7   4   3    3.40    1.01
  -7   4   3    1.99    0.94
   6  -4  -3  101.08    5.29
   6  -4  -3  103.96    5.76
   6  -4  -3  101.65    4.26
  -6   4   3  100.37    4.63
  -6   4   3  103.42    4.62
   5  -4  -3   22.34    1.28
   5  -4  -3   26.84    2.75
   5  -4  -3   24.82    2.29
  -5   4   3   21.53    1.52
   4  -4  -3   25.25    2.52
   4  -4  -3   22.03    2.10
   4  -4  -3   22.19    1.27
  -4   4   3   24.25    1.50
  -4   4   3   21.18    1.52
   3  -4  -3   21.08    1.27
   3  -4  -3   21.57    1.79
   3  -4  -3   21.30    1.43
   3  -4  -3   27.30    2.39
  -3   4   3   19.38    1.35
  -3   4   3   22.31    1.47
   2  -4  -3   77.60    3.93
   2  -4  -3   76.14    3.39
   2  -4  -3   78.09    3.53
  -2   4   3   76.71    3.54
  -2   4   3   77.77    3.44
   1  -4  -3   52.32    2.58
   1  -4  -3   47.61    2.64
  -1   4   3   52.24    2.70
  -1   4   3   52.83    2.58
   0  -4  -3   46.03    2.56
   0  -4  -3   48.69    2.66
   0   4   3   52.15    2.78
   0   4   3   45.25    2.53
  -1  -4  -3   46.45    2.82
  -1  -4  -3   47.35    2.76
   1   4   3   50.81    2.94
   1   4   3   46.02    2.73
   1   4   3   48.40    2.77
  -2  -4  -3  273.24   11.35
  -2  -4  -3  248.06   11.26
   2   4   3  271.99   11.20
   2   4   3  283.36   11.27
   2   4   3  274.42   11.49
  -3  -4  -3   50.43    2.98
  -3  -4  -3   40.73    2.89
  -3  -4  -3   46.92    3.02
   3   4   3   40.13    2.79
   3   4   3   42.37    2.82
  -4  -4  -3   18.12    2.11
  -4  -4  -3   18.76    2.16
   4   4   3   18.52    2.06
   4   4   3   20.96    2.26
  -5  -4  -3   20.47    2.45
  -5  -4  -3   21.30    2.50
   5   4   3   23.83    2.45
  -6  -4  -3   17.48    2.45
  -6  -4  -3   18.13    2.55
   6   4   3   21.43    2.44
  -7  -4  -3   40.56    3.95
  -7  -4  -3   39.90    3.87
   7   4   3   37.89    3.38
  -8  -4  -3    0.75    1.87
  -8  -4  -3    1.17    1.65
   8   4   3    1.03    1.44
  -9  -4  -3    8.59    2.34
  -9  -4  -3   12.97    2.88
   9   4   3    5.85    1.83
 -10  -4  -3   -0.71    2.07
 -10  -4  -3   -0.06    1.83
  10   4   3    1.40    1.64
 -11  -4  -3   -0.49    2.48
 -11  -4  -3    3.51    2.38
  14  -5  -3    3.84    3.18
 -14   5   3    8.19    2.04
 -14   5   3    1.31    2.74
  13  -5  -3   -3.64    2.25
 -13   5   3   -0.41    1.21
  12  -5  -3    0.49    1.57
  12  -5  -3    0.74    1.96
 -12   5   3    4.45    1.48
  11  -5  -3   -1.82    1.63
  11  -5  -3   -0.90    1.44
 -11   5   3   -0.45    1.10
  10  -5  -3   14.54    2.34
  10  -5  -3    9.38    2.80
 -10   5   3   11.62    1.81
   9  -5  -3   -0.19    1.90
   9  -5  -3   -0.94    1.25
  -9   5   3   -2.15    0.93
  -9   5   3   -0.19    1.10
   8  -5  -3   12.24    2.49
   8  -5  -3   11.25    1.94
  -8   5   3   11.68    1.61
  -8   5   3    9.98    1.58
   7  -5  -3   22.80    3.06
   7  -5  -3   27.54    2.70
   7  -5  -3   25.91    1.58
  -7   5   3   22.75    1.92
  -7   5   3   26.89    2.11
   6  -5  -3    3.63    0.71
   6  -5  -3    2.58    1.48
   6  -5  -3    3.81    1.18
  -6   5   3    3.96    0.87
   5  -5  -3  116.92    5.34
   5  -5  -3  122.99    5.05
   5  -5  -3  127.42    5.88
   5  -5  -3  122.89    6.27
  -5   5   3  114.91    5.31
  -5   5   3  122.03    5.29
   4  -5  -3   30.40    1.96
   4  -5  -3   32.67    2.53
   4  -5  -3   30.88    1.69
   4  -5  -3   30.33    2.23
  -4   5   3   29.81    1.89
  -4   5   3   29.93    1.90
   3  -5  -3   26.99    1.83
   3  -5  -3   28.17    1.64
   3  -5  -3   27.43    2.26
  -3   5   3   28.77    1.87
  -3   5   3   26.33    1.77
   2  -5  -3    7.05    0.98
   2  -5  -3    7.34    1.06
   2  -5  -3    8.72    1.43
  -2   5   3    5.48    1.05
  -2   5   3    5.91    0.96
   1  -5  -3    2.88    0.82
   1  -5  -3    3.92    1.02
  -1   5   3    4.35    0.91
  -1   5   3    3.49    0.98
   0  -5  -3    6.24    1.13
   0  -5  -3    7.82    1.33
   0   5   3    7.01    1.26
   0   5   3    7.21    1.16
  -1  -5  -3   -0.10    0.78
  -1  -5  -3    0.49    0.97
   1   5   3   -1.26    0.79
   1   5   3    0.24    0.82
   1   5   3    0.53    0.93
  -2  -5  -3    4.99    1.27
   2   5   3    4.87    1.18
   2   5   3    5.99    1.24
   2   5   3    4.10    1.31
  -3  -5  -3   -0.93    0.95
   3   5   3   -0.88    0.90
   3   5   3   -0.07    0.89
  -4  -5  -3    2.31    1.28
  -4  -5  -3    3.44    1.44
   4   5   3    2.53    1.28
  -5  -5  -3    3.00    1.66
  -5  -5  -3    2.16    1.41
   5   5   3    1.72    1.32
  -6  -5  -3   18.35    2.62
  -6  -5  -3   15.57    2.47
   6   5   3   17.17    2.42
  -7  -5  -3    0.01    1.53
  -7  -5  -3   -0.32    1.62
   7   5   3    1.51    1.45
  -8  -5  -3    3.85    2.27
  -8  -5  -3   10.34    2.48
   8   5   3    3.83    1.79
  -9  -5  -3    4.41    2.34
  -9  -5  -3    0.69    2.11
   9   5   3    8.00    2.17
 -10  -5  -3    0.50    2.20
 -10  -5  -3    2.67    2.62
  10   5   3    2.54    1.80
 -11  -5  -3    7.03    3.02
 -11  -5  -3    2.30    2.31
  14  -6  -3    6.27    3.27
 -14   6   3    5.61    1.87
  13  -6  -3   -2.86    1.82
 -13   6   3    2.54    1.55
  12  -6  -3   -2.56    1.71
  12  -6  -3    4.60    1.71
 -12   6   3    4.50    1.65
  11  -6  -3    3.68    1.60
  11  -6  -3   -0.83    2.08
 -11   6   3    3.60    1.45
  10  -6  -3    2.66    2.20
  10  -6  -3    3.68    1.58
 -10   6   3    4.50    1.51
   9  -6  -3    7.65    1.83
   9  -6  -3    6.05    2.37
  -9   6   3    8.26    1.67
  -9   6   3   10.95    1.74
   8  -6  -3   14.40    2.08
   8  -6  -3   14.28    2.75
  -8   6   3   18.16    2.07
  -8   6   3   19.71    2.02
   7  -6  -3    0.30    0.82
   7  -6  -3   -1.14    0.95
   7  -6  -3    0.85    1.38
  -7   6   3    0.99    0.88
  -7   6   3   -1.47    0.88
   6  -6  -3    2.73    1.60
   6  -6  -3    3.83    0.97
   6  -6  -3    4.61    1.06
   6  -6  -3    3.10    1.19
  -6   6   3    3.32    1.13
  -6   6   3    3.47    0.95
   5  -6  -3   12.42    1.69
   5  -6  -3   15.50    1.58
   5  -6  -3   11.69    2.05
   5  -6  -3   14.52    1.27
  -5   6   3   11.22    1.39
  -5   6   3   15.24    1.59
   4  -6  -3   57.72    2.77
   4  -6  -3   59.82    3.67
   4  -6  -3   55.06    3.04
  -4   6   3   57.56    3.04
  -4   6   3   52.08    2.90
   3  -6  -3   10.44    1.35
   3  -6  -3    8.84    1.62
   3  -6  -3   10.68    1.19
  -3   6   3   11.12    1.31
  -3   6   3   12.29    1.48
   2  -6  -3   61.43    3.26
   2  -6  -3   59.86    3.57
   2  -6  -3   60.02    3.06
  -2   6   3   59.77    3.31
  -2   6   3   64.85    3.22
   1  -6  -3   26.82    2.18
   1  -6  -3   26.81    1.91
  -1   6   3   26.01    2.29
  -1   6   3   26.28    2.01
   0  -6  -3    2.39    1.13
   0   6   3    1.80    1.04
   0   6   3    2.27    0.98
  -1  -6  -3    1.71    1.11
   1   6   3    1.33    0.97
   1   6   3   -0.16    0.86
   1   6   3    0.58    1.01
  -2  -6  -3   -0.79    1.01
   2   6   3   -0.85    0.89
   2   6   3    0.42    0.99
  -3  -6  -3    7.03    1.66
   3   6   3    3.09    1.26
  -4  -6  -3    0.14    1.39
   4   6   3    1.24    1.30
  -5  -6  -3    9.92    2.21
   5   6   3   10.74    1.88
  -6  -6  -3    5.68    1.93
  -6  -6  -3   10.85    2.32
   6   6   3    5.14    1.77
  -7  -6  -3    6.44    2.33
  -7  -6  -3    1.80    1.86
   7   6   3    2.61    1.65
  -8  -6  -3    7.69    2.45
  -8  -6  -3    5.51    2.45
   8   6   3    1.87    1.57
  -9  -6  -3    2.55    2.38
  -9  -6  -3   -0.51    1.95
   9   6   3    0.40    1.66
 -10  -6  -3    1.03    2.33
 -10  -6  -3   -3.09    2.14
  10   6   3    0.64    1.76
  14  -7  -3    4.42    3.07
 -14   7   3    6.69    2.02
  13  -7  -3   -0.34    2.49
 -13   7   3    3.89    1.63
  12  -7  -3    2.53    2.30
  12  -7  -3    3.44    1.74
 -12   7   3    3.55    1.78
  11  -7  -3    0.58    1.25
  11  -7  -3   -1.19    2.09
 -11   7   3   -1.36    1.21
  10  -7  -3   27.61    3.99
  10  -7  -3   33.80    3.20
 -10   7   3   29.07    3.02
   9  -7  -3    0.08    1.30
   9  -7  -3    3.75    1.48
   9  -7  -3   -0.89    1.65
  -9   7   3    6.72    1.59
   8  -7  -3    1.93    1.10
   8  -7  -3    1.57    1.25
   8  -7  -3    4.11    2.10
  -8   7   3    1.06    1.21
  -8   7   3    1.43    1.09
   7  -7  -3   -0.52    1.02
   7  -7  -3    0.66    1.55
   7  -7  -3   -0.11    0.97
  -7   7   3   -0.84    0.85
   6  -7  -3    0.43    1.32
   6  -7  -3   -0.62    0.89
  -6   7   3    2.27    0.98
  -6   7   3    1.37    1.07
   5  -7  -3   16.53    2.48
   5  -7  -3   16.98    1.81
  -5   7   3   11.26    1.57
  -5   7   3   14.97    1.66
   4  -7  -3   12.75    2.05
   4  -7  -3   10.60    1.45
  -4   7   3   13.26    1.58
  -4   7   3    8.67    1.32
   3  -7  -3    0.78    0.92
   3  -7  -3    1.03    1.11
  -3   7   3    0.13    0.81
  -3   7   3    0.14    0.84
   2  -7  -3    4.45    1.17
   2  -7  -3    4.61    1.34
  -2   7   3    5.31    1.20
  -2   7   3    7.65    1.30
   1  -7  -3   -0.39    0.91
  -1   7   3    0.59    0.85
  -1   7   3    0.49    0.92
   0  -7  -3    2.84    1.28
   0   7   3    1.82    1.06
   0   7   3    1.87    1.10
  -1  -7  -3   15.41    2.07
   1   7   3   12.58    1.73
  -2  -7  -3    1.03    1.31
   2   7   3   -0.12    1.02
  -3  -7  -3    9.39    2.01
   3   7   3    8.22    1.71
  -4  -7  -3    3.25    1.77
   4   7   3   -0.95    1.18
  -5  -7  -3   35.40    3.64
   5   7   3   23.83    2.67
  -6  -7  -3   -2.76    1.71
   6   7   3    3.03    1.63
  -7  -7  -3    1.13    2.08
   7   7   3    3.57    1.83
  -8  -7  -3    2.36    2.16
   8   7   3    4.40    1.86
  -9  -7  -3    0.49    2.39
   9   7   3    2.81    1.95
 -10  -7  -3    0.78    2.42
  14  -8  -3    2.93    2.80
 -14   8   3    4.40    1.88
  13  -8  -3   -1.62    2.13
 -13   8   3    5.82    1.96
  12  -8  -3    1.50    2.41
 -12   8   3   -0.15    1.35
  11  -8  -3    0.34    2.13
  11  -8  -3   -0.25    1.17
 -11   8   3    2.54    1.52
  10  -8  -3    2.11    1.37
  10  -8  -3    0.02    1.83
 -10   8   3   -0.29    1.32
   9  -8  -3   -0.93    1.13
   9  -8  -3   -0.80    1.63
   9  -8  -3   -0.20    1.08
  -9   8   3   -0.21    1.30
   8  -8  -3    0.36    1.11
   8  -8  -3    2.82    2.11
  -8   8   3    2.10    1.17
  -8   8   3    4.74    1.51
   7  -8  -3    4.84    1.88
   7  -8  -3    1.52    1.24
  -7   8   3    0.38    1.08
  -7   8   3    1.14    1.33
   6  -8  -3   13.40    2.52
   6  -8  -3   14.37    1.89
  -6   8   3   12.21    1.74
  -6   8   3    9.27    1.67
   5  -8  -3   42.27    3.47
   5  -8  -3   40.43    2.90
  -5   8   3   43.36    2.89
  -5   8   3   41.73    2.85
   4  -8  -3   24.58    2.32
   4  -8  -3   23.33    2.78
  -4   8   3   21.15    2.09
  -4   8   3   26.40    2.34
   3  -8  -3   22.99    2.24
   3  -8  -3   16.86    2.45
  -3   8   3   17.08    1.88
  -3   8   3   20.24    2.12
   2  -8  -3    0.67    1.07
   2  -8  -3    0.38    1.10
  -2   8   3    0.33    1.03
  -2   8   3    1.10    0.93
   1  -8  -3   17.20    2.11
  -1   8   3   12.30    1.76
  -1   8   3   21.94    2.38
   0  -8  -3    0.99    1.34
   0   8   3    0.57    1.06
  -1  -8  -3   26.11    2.74
   1   8   3   15.93    2.06
  -2  -8  -3   32.25    3.25
   2   8   3   28.15    2.86
  -3  -8  -3    1.46    1.64
   3   8   3    1.79    1.46
  -4  -8  -3   -1.02    1.77
   4   8   3   -0.90    1.37
  -5  -8  -3    3.14    2.07
   5   8   3    3.11    1.69
  -6  -8  -3   -1.44    1.88
   6   8   3    4.34    1.86
  -7  -8  -3    0.63    2.11
   7   8   3    0.71    1.68
  -8  -8  -3   -4.47    2.05
   8   8   3    1.12    1.87
  -9  -8  -3    2.99    2.61
   9   8   3   -1.50    1.83
  14  -9  -3   -0.71    2.42
 -14   9   3    3.37    2.03
  13  -9  -3   -0.10    2.39
 -13   9   3    0.48    1.81
  12  -9  -3   -1.83    2.17
 -12   9   3    2.37    1.77
  11  -9  -3    0.67    2.34
 -11   9   3   -1.51    1.32
  10  -9  -3    4.77    2.42
 -10   9   3    6.50    1.93
   9  -9  -3   14.24    2.12
   9  -9  -3   11.08    2.82
  -9   9   3   12.96    2.23
   8  -9  -3    2.14    1.27
   8  -9  -3    2.61    1.85
   7  -9  -3    3.80    2.07
   7  -9  -3    6.17    1.56
  -7   9   3    4.14    1.33
  -7   9   3    6.27    1.82
   6  -9  -3   36.74    3.15
   6  -9  -3   32.92    3.86
  -6   9   3   32.54    2.99
  -6   9   3   30.77    2.86
   5  -9  -3   77.93    4.59
   5  -9  -3   82.02    5.20
  -5   9   3   74.47    4.41
  -5   9   3   90.32    4.58
   4  -9  -3    8.28    2.00
   4  -9  -3    6.48    1.59
  -4   9   3    9.34    1.60
  -4   9   3    8.30    1.66
   3  -9  -3    0.82    1.19
   3  -9  -3    0.22    1.20
  -3   9   3    0.92    1.09
  -3   9   3   -0.74    1.07
   2  -9  -3   53.97    3.66
   2  -9  -3   51.99    3.71
  -2   9   3   50.32    3.31
   1  -9  -3   24.30    2.70
  -1   9   3   21.78    2.30
   0  -9  -3   53.92    3.95
   0   9   3   46.86    3.52
  -1  -9  -3   31.49    3.33
   1   9   3   25.91    2.73
  -2  -9  -3    3.77    1.93
   2   9   3    6.50    1.85
  -3  -9  -3    0.60    1.82
   3   9   3    0.28    1.47
  -4  -9  -3    0.73    1.93
   4   9   3    0.10    1.49
  -5  -9  -3   -0.07    2.13
   5   9   3    2.78    1.65
  -6  -9  -3    1.67    2.35
   6   9   3    0.09    1.51
  -7  -9  -3    6.36    2.82
   7   9   3    4.90    2.15
  -8  -9  -3   13.30    3.36
   8   9   3    8.62    2.51
  13 -10  -3    3.19    2.66
 -13  10   3    3.94    2.08
  12 -10  -3   -3.17    1.97
 -12  10   3    0.49    1.59
  11 -10  -3    0.09    2.10
 -11  10   3    1.40    1.73
  10 -10  -3   -0.13    1.93
 -10  10   3   -0.98    1.42
   9 -10  -3   19.39    3.60
  -9  10   3   23.63    2.88
   8 -10  -3    4.45    2.25
   8 -10  -3    2.60    1.54
  -8  10   3    4.12    1.69
   7 -10  -3   17.42    2.45
   7 -10  -3   12.78    2.90
  -7  10   3   13.17    2.24
   6 -10  -3   16.63    2.84
   6 -10  -3   19.82    2.58
  -6  10   3   15.40    2.35
  -6  10   3   14.89    2.15
   5 -10  -3    5.49    1.99
   5 -10  -3    9.17    1.92
  -5  10   3    4.76    1.58
  -5  10   3    6.02    1.73
   4 -10  -3    1.50    1.44
   4 -10  -3    0.90    1.45
  -4  10   3   -0.03    1.16
  -4  10   3   -0.71    1.14
   3 -10  -3    0.15    1.23
   3 -10  -3    0.26    1.38
  -3  10   3    0.87    1.26
   2 -10  -3   17.83    2.55
  -2  10   3   15.53    2.22
   1 -10  -3   24.88    2.90
  -1  10   3   19.82    2.37
   0 -10  -3    1.03    1.74
   0  10   3    0.17    1.47
  -1 -10  -3   10.43    2.43
   1  10   3    8.81    2.06
  -2 -10  -3    4.08    2.24
   2  10   3    5.80    1.82
  -3 -10  -3    5.34    2.45
   3  10   3    4.85    1.80
  -4 -10  -3    1.81    2.24
   4  10   3    1.09    1.68
  -5 -10  -3    1.74    2.41
   5  10   3    1.14    1.67
  -6 -10  -3    5.46    2.65
   6  10   3    0.99    1.84
  -7 -10  -3    2.84    2.79
   7  10   3    5.51    2.36
  13 -11  -3    3.04    2.80
 -13  11   3    6.94    2.32
  12 -11  -3   -2.21    2.34
 -12  11   3   -1.07    1.78
  11 -11  -3    3.15    2.55
 -11  11   3    2.19    1.93
  10 -11  -3    1.05    2.26
 -10  11   3    0.49    1.74
   9 -11  -3    7.42    2.73
   8 -11  -3    1.70    1.61
   8 -11  -3    2.83    2.22
  -8  11   3   -0.84    1.44
   7 -11  -3    2.92    2.06
   7 -11  -3    0.61    1.57
  -7  11   3   -0.39    1.37
   6 -11  -3    0.49    1.53
   6 -11  -3    1.27    1.75
  -6  11   3    0.10    1.42
   5 -11  -3    1.50    1.62
   5 -11  -3   -0.53    1.46
  -5  11   3   -0.91    1.35
   4 -11  -3   -1.11    1.37
   4 -11  -3    0.77    1.52
  -4  11   3   -0.19    1.32
   3 -11  -3   14.41    2.57
   3 -11  -3    8.78    2.16
  -3  11   3    9.47    2.00
   2 -11  -3   10.99    2.30
   2 -11  -3   17.81    2.65
  -2  11   3    9.54    1.98
   1 -11  -3   30.05    3.30
  -1  11   3   24.55    3.00
   0 -11  -3    6.75    2.28
   0  11   3    4.39    1.75
  -1 -11  -3   -1.50    1.84
   1  11   3   -0.98    1.43
  -2 -11  -3    5.34    2.31
   2  11   3    4.93    1.98
  -3 -11  -3    9.33    2.69
   3  11   3    1.53    1.78
  -4 -11  -3    2.90    2.63
   4  11   3    6.63    2.17
  -5 -11  -3   -1.00    2.32
   5  11   3    4.53    2.09
  -6 -11  -3    0.94    2.75
   6  11   3    2.70    2.21
  12 -12  -3    0.23    2.28
 -12  12   3   -0.84    1.91
  11 -12  -3    3.03    2.63
 -11  12   3    2.09    1.94
  10 -12  -3    5.16    2.77
 -10  12   3    7.29    2.43
   9 -12  -3    2.19    2.18
   8 -12  -3    3.48    2.22
  -8  12   3    4.96    1.96
   7 -12  -3   -0.24    1.87
   7 -12  -3   -0.89    1.54
  -7  12   3   -1.52    1.44
   6 -12  -3    1.80    1.97
   6 -12  -3   -1.96    1.50
  -6  12   3    1.07    1.70
   5 -12  -3    4.00    2.15
   5 -12  -3    1.60    1.85
  -5  12   3    0.74    1.59
   4 -12  -3   11.91    2.58
   4 -12  -3   17.46    2.88
  -4  12   3   15.62    2.45
   3 -12  -3   10.46    2.38
   3 -12  -3   12.48    2.49
  -3  12   3   12.28    2.23
   2 -12  -3    3.93    2.07
   2 -12  -3   -0.12    1.53
  -2  12   3    2.43    1.60
   1 -12  -3    6.84    2.30
  -1  12   3    3.66    1.71
   0 -12  -3    2.14    2.14
   0  12   3    0.56    1.62
  -1 -12  -3    1.76    2.04
   1  12   3    2.80    1.80
  -2 -12  -3   -0.42    2.37
   2  12   3   -0.42    1.58
  -3 -12  -3    0.24    2.32
   3  12   3   -0.83    1.72
  -4 -12  -3    2.46    2.78
   4  12   3   -0.27    1.93
  -5 -12  -3   -0.76    2.75
   5  12   3    4.35    2.35
  12 -13  -3    0.97    2.54
 -12  13   3   -0.91    2.09
  11 -13  -3    0.48    2.46
 -11  13   3    0.98    2.06
  10 -13  -3    0.04    2.34
 -10  13   3   -0.54    2.01
   9 -13  -3   -0.84    2.04
  -9  13   3    0.81    1.74
   8 -13  -3    1.73    2.26
  -8  13   3    0.89    1.75
   7 -13  -3    1.35    1.91
   7 -13  -3    0.90    1.94
  -7  13   3    2.04    1.95
   6 -13  -3    3.49    2.14
   6 -13  -3    3.91    2.21
  -6  13   3    3.99    1.99
   5 -13  -3    0.56    1.93
   5 -13  -3    1.87    1.86
  -5  13   3    1.32    1.77
   4 -13  -3    1.58    1.94
   4 -13  -3    4.45    2.19
  -4  13   3    1.50    1.61
   3 -13  -3    0.21    1.57
   3 -13  -3    0.08    2.01
  -3  13   3   -1.30    1.45
   2 -13  -3    2.53    2.20
   2 -13  -3    1.46    1.59
  -2  13   3   -0.02    1.66
   1 -13  -3    0.58    2.23
  -1  13   3    3.61    1.80
   0 -13  -3    1.96    2.47
   0  13   3    3.38    1.99
  -1 -13  -3    1.18    2.46
   1  13   3    2.55    2.03
  -2 -13  -3   -1.62    2.40
   2  13   3   -0.86    1.80
  -3 -13  -3   -3.54    2.56
   3  13   3    1.54    2.03
  -4 -13  -3   -0.07    2.85
   4  13   3   -0.51    1.97
  11 -14  -3    1.45    2.87
 -11  14   3   -3.78    2.03
  10 -14  -3    0.09    2.83
   9 -14  -3    8.96    3.37
  -9  14   3    8.45    2.52
   8 -14  -3    8.86    2.98
  -8  14   3   10.80    2.78
   7 -14  -3    9.73    2.86
  -7  14   3   18.48    3.09
   6 -14  -3   23.38    3.46
   6 -14  -3   17.90    3.44
  -6  14   3   17.32    2.99
   5 -14  -3    2.63    1.92
   5 -14  -3   -1.59    1.98
  -5  14   3    1.87    2.03
   4 -14  -3   -1.08    1.56
   4 -14  -3    0.58    2.08
  -4  14   3   -0.61    1.69
   3 -14  -3    0.76    1.76
   3 -14  -3   -2.10    2.16
  -3  14   3    1.30    1.81
   2 -14  -3    4.07    2.50
   2 -14  -3    3.45    1.89
  -2  14   3   -0.03    1.78
   1 -14  -3   -0.89    2.40
  -1  14   3   -1.09    1.72
   0 -14  -3   -2.02    2.37
   0  14   3   -0.19    1.91
  -1 -14  -3   -2.64    2.53
   1  14   3    0.82    2.00
  -2 -14  -3    2.15    2.83
   2  14   3    1.82    2.24
  -3 -14  -3    2.34    3.09
   3  14   3   -0.27    2.07
  10 -15  -3    2.21    2.96
   9 -15  -3    5.29    3.06
  -9  15   3    4.33    2.31
   8 -15  -3    5.51    3.14
  -8  15   3    7.66    2.70
   7 -15  -3    3.23    2.53
  -7  15   3    4.16    2.22
   6 -15  -3    9.48    3.06
   5 -15  -3    3.70    2.55
   5 -15  -3    2.00    2.42
  -5  15   3    1.45    2.04
   4 -15  -3    1.57    1.99
   4 -15  -3    4.13    2.60
  -4  15   3    5.63    2.38
   3 -15  -3   -0.37    2.43
   3 -15  -3    1.54    1.91
  -3  15   3   -1.83    1.69
   2 -15  -3    3.80    2.10
   2 -15  -3    0.02    2.50
  -2  15   3   -0.45    2.05
   1 -15  -3    9.10    3.21
  -1  15   3    9.46    2.70
   0 -15  -3   27.87    4.31
   0  15   3   13.12    3.11
  -1 -15  -3    7.72    3.59
   1  15   3    5.50    2.42
   9 -16  -3   -2.57    2.43
   8 -16  -3    6.41    3.18
  -8  16   3    3.58    2.41
   7 -16  -3    9.25    3.21
  -7  16   3   11.54    3.01
   6 -16  -3    5.15    2.75
  -6  16   3    5.62    2.67
   5 -16  -3    5.96    2.53
  -5  16   3    7.24    2.78
   4 -16  -3    5.16    2.65
   4 -16  -3    2.82    2.79
  -4  16   3    4.55    2.50
   3 -16  -3   -1.09    1.73
   3 -16  -3   -3.06    2.70
  -3  16   3   -1.41    2.03
   2 -16  -3    2.48    3.06
   2 -16  -3    2.81    2.09
  -2  16   3    0.61    2.36
   1 -16  -3   -3.45    1.61
   1 -16  -3   -1.12    2.89
  -1  16   3    4.27    2.62
  -1  17  -4    1.24    2.62
   1 -17   4   -9.64    2.79
   1 -17   4    0.77    2.16
  -2  17  -4    0.41    2.63
   2 -17   4   -1.79    1.64
   2 -17   4   -1.01    3.33
  -3  17  -4    6.33    2.91
   3 -17   4    1.91    2.36
   3 -17   4    2.33    3.78
  -4  17  -4    0.15    2.34
   4 -17   4    2.14    2.15
   4 -17   4    6.42    3.59
  -5  17  -4    0.80    2.29
   5 -17   4   -0.07    3.28
   5 -17   4   -0.09    2.04
  -6  17  -4    3.62    2.66
   6 -17   4    5.04    3.49
   6 -17   4    0.65    2.26
   7 -17   4   -4.72    2.86
   7 -17   4   -1.33    2.04
   8 -17   4   -1.97    3.23
   8 -17   4    0.24    2.29
   1  16  -4    4.55    2.76
  -1 -16   4    2.06    3.09
   0  16  -4    2.70    2.55
   0 -16   4    2.76    3.24
  -1  16  -4   -0.37    2.13
   1 -16   4    2.67    3.14
  -2  16  -4   -1.43    2.16
   2 -16   4   -0.51    1.71
   2 -16   4    9.35    3.66
  -3  16  -4    3.93    2.47
   3 -16   4    1.84    3.03
   3 -16   4    2.91    2.20
  -4  16  -4   -0.63    2.10
   4 -16   4   -5.78    2.76
   4 -16   4    2.65    2.23
  -5  16  -4   -0.74    2.15
   5 -16   4   -0.33    2.14
   5 -16   4    1.47    3.08
  -6  16  -4    3.61    2.51
   6 -16   4   -1.50    1.69
   6 -16   4    0.91    3.05
   7 -16   4    1.34    3.02
   7 -16   4    4.35    2.70
  -8  16  -4    4.38    3.41
   8 -16   4    5.39    2.74
   8 -16   4    4.57    3.38
  -9  16  -4   -1.47    2.94
   9 -16   4    3.44    2.56
   9 -16   4   16.84    4.13
 -10  16  -4    5.53    3.30
  10 -16   4    2.49    2.58
   3  15  -4   -0.78    2.30
  -3 -15   4   -2.34    2.81
   2  15  -4    5.09    2.68
  -2 -15   4    7.68    3.53
   1  15  -4   10.41    2.89
  -1 -15   4    5.14    3.13
   0  15  -4   -0.82    2.04
   0 -15   4   -3.85    2.28
  -1  15  -4    0.13    2.12
   1 -15   4   -1.87    2.54
  -2  15  -4   -1.93    1.88
   2 -15   4   -1.60    2.55
   2 -15   4   -1.55    1.56
  -3  15  -4    6.81    2.57
   3 -15   4    1.18    1.72
   3 -15   4   -3.83    2.51
  -4  15  -4    0.31    2.19
   4 -15   4    2.62    3.02
   4 -15   4    3.98    1.97
  -5  15  -4   -0.45    1.90
   5 -15   4    0.10    1.83
   5 -15   4    0.21    2.54
  -6  15  -4    0.91    2.22
   6 -15   4   -1.12    1.79
   6 -15   4   -2.64    2.60
   7 -15   4    6.27    3.09
   7 -15   4    8.46    2.68
  -8  15  -4    4.01    3.20
   8 -15   4   -0.04    2.04
   8 -15   4   -0.61    2.82
  -9  15  -4   -3.70    2.30
   9 -15   4    0.62    2.77
   9 -15   4    0.80    2.50
 -10  15  -4   -4.32    2.53
  10 -15   4   -1.94    2.53
  10 -15   4   -2.45    2.14
 -11  15  -4   -4.44    2.59
  11 -15   4   -1.30    2.18
   4  14  -4   -1.25    1.96
  -4 -14   4   -2.03    2.46
   3  14  -4    9.33    2.94
  -3 -14   4    9.53    3.01
   2  14  -4    7.52    2.54
  -2 -14   4    7.94    2.99
   1  14  -4   13.09    2.94
  -1 -14   4   12.40    3.40
   0  14  -4    5.58    2.39
   0 -14   4   -1.17    2.32
  -1  14  -4   21.19    3.40
   1 -14   4   21.94    3.63
  -2  14  -4    1.02    1.95
   2 -14   4    0.19    1.59
   2 -14   4   -4.85    1.98
  -3  14  -4    4.97    2.15
   3 -14   4    2.33    2.51
   3 -14   4    0.84    1.57
  -4  14  -4    0.09    1.84
   4 -14   4   -1.57    2.21
   4 -14   4   -1.38    1.31
  -5  14  -4    2.59    2.05
   5 -14   4   -3.85    2.04
   5 -14   4   -1.57    1.43
  -6  14  -4    6.15    2.43
   6 -14   4    6.55    3.08
   6 -14   4    8.15    2.49
   7 -14   4    1.76    2.05
   7 -14   4    0.27    2.47
  -8  14  -4    4.89    2.73
   8 -14   4    5.03    2.90
   8 -14   4    6.25    2.65
  -9  14  -4    1.93    2.59
   9 -14   4   -2.57    1.91
   9 -14   4   -0.74    2.60
 -10  14  -4   -2.47    2.52
  10 -14   4    6.38    3.06
  10 -14   4    1.31    2.35
 -11  14  -4    4.66    3.09
  11 -14   4    2.35    2.58
 -12  14  -4    6.76    3.32
  12 -14   4    6.80    2.99
  -5 -13   4    3.01    2.52
   4  13  -4   -0.60    1.82
  -4 -13   4   -0.15    2.26
   3  13  -4    0.47    1.94
  -3 -13   4   -2.96    1.94
   2  13  -4   10.96    2.70
  -2 -13   4    7.87    2.71
   1  13  -4    2.75    2.09
  -1 -13   4    0.82    2.13
   0  13  -4    1.18    1.84
   0 -13   4   -0.67    2.15
  -1  13  -4    1.19    1.89
   1 -13   4   -1.94    2.01
  -2  13  -4    6.92    2.21
   2 -13   4    4.27    2.45
  -3  13  -4   -0.68    1.77
   3 -13   4    4.58    2.47
   3 -13   4    2.89    1.61
  -4  13  -4    0.05    1.85
   4 -13   4    0.92    1.61
   4 -13   4   -1.68    2.02
  -5  13  -4    2.77    2.05
   5 -13   4    0.60    1.58
   5 -13   4   -2.94    1.91
  -6  13  -4    1.18    1.85
   6 -13   4   -0.89    1.58
   6 -13   4    0.17    2.23
   7 -13   4   -0.91    1.54
   7 -13   4   -0.22    2.35
  -8  13  -4    3.82    2.48
   8 -13   4    0.95    2.13
   8 -13   4    0.92    2.44
  -9  13  -4    0.81    2.29
   9 -13   4    0.95    2.22
   9 -13   4    0.32    2.38
 -10  13  -4    2.90    2.46
  10 -13   4    0.19    2.50
  10 -13   4   -1.30    1.95
 -11  13  -4   -2.73    2.35
  11 -13   4    1.72    2.49
 -12  13  -4    1.43    2.60
  12 -13   4    3.98    3.03
  -6 -12   4   -1.65    1.97
   5  12  -4    3.57    1.96
  -5 -12   4    2.87    2.31
   4  12  -4    1.18    1.95
  -4 -12   4    2.30    2.17
   3  12  -4   -1.70    1.54
  -3 -12   4   -5.14    1.63
   2  12  -4    8.90    2.39
  -2 -12   4   10.53    2.55
   1  12  -4   13.16    2.64
  -1 -12   4   13.68    2.89
   0  12  -4    2.24    1.85
   0 -12   4    2.72    2.08
  -1  12  -4    4.51    2.02
   1 -12   4    4.99    2.16
  -2  12  -4    4.97    2.10
   2 -12   4    9.30    2.46
  -3  12  -4    5.87    2.02
   3 -12   4   13.26    2.71
   3 -12   4    8.45    2.03
  -4  12  -4    1.85    1.82
   4 -12   4    1.30    2.12
   4 -12   4    2.59    1.54
  -5  12  -4    0.81    1.78
   5 -12   4   -0.58    1.53
   5 -12   4   -1.54    1.98
   6 -12   4    2.98    1.88
   6 -12   4    3.37    2.22
  -7  12  -4   -1.58    1.94
   7 -12   4   -1.79    1.62
   7 -12   4   -2.29    1.99
  -8  12  -4    1.16    2.07
   8 -12   4    7.69    2.66
   8 -12   4   -1.05    1.71
  -9  12  -4    1.40    2.15
   9 -12   4   -1.99    1.63
   9 -12   4    0.91    2.35
 -10  12  -4   -0.31    2.20
  10 -12   4   -2.86    1.93
  10 -12   4    3.47    2.43
 -11  12  -4    1.03    2.34
  11 -12   4   -1.03    2.06
  11 -12   4    4.09    2.41
 -12  12  -4   -5.69    1.91
  12 -12   4   -1.44    2.09
 -13  12  -4   -0.38    2.59
  13 -12   4    2.87    2.68
   7  11  -4   12.30    4.39
  -7 -11   4    6.88    2.59
   6  11  -4    2.93    3.19
  -6 -11   4    1.13    2.02
   5  11  -4   -0.58    1.68
  -5 -11   4    0.03    1.92
   4  11  -4    1.08    1.66
  -4 -11   4   -3.03    1.56
   3  11  -4    1.30    1.64
  -3 -11   4    2.06    1.86
   2  11  -4    9.57    2.20
  -2 -11   4   10.83    2.40
   1  11  -4    5.68    1.92
  -1 -11   4    8.39    2.24
   0  11  -4    0.09    1.48
   0 -11   4    1.41    1.71
  -1  11  -4   -0.01    1.53
   1 -11   4   -0.91    1.63
  -2  11  -4    0.31    1.62
   2 -11   4    1.70    1.76
  -3  11  -4   19.68    2.85
   3 -11   4   20.84    2.80
   3 -11   4   27.75    3.31
  -4  11  -4    2.80    1.91
   4 -11   4    6.21    1.85
   4 -11   4    2.59    1.87
  -5  11  -4    4.77    2.06
   5 -11   4    2.81    2.10
   5 -11   4    2.19    1.58
   6 -11   4   -0.59    1.90
   6 -11   4    0.50    1.64
  -7  11  -4   -2.45    1.60
   7 -11   4    1.66    1.97
   7 -11   4   -1.82    1.32
  -8  11  -4    0.32    1.91
   8 -11   4    1.52    1.99
   8 -11   4    1.51    2.12
  -9  11  -4    2.94    2.22
   9 -11   4    1.96    2.01
   9 -11   4    0.03    1.98
 -10  11  -4    1.08    2.28
  10 -11   4   -0.21    1.84
  10 -11   4   -0.75    2.08
 -11  11  -4    3.96    2.59
  11 -11   4   -3.11    2.00
  11 -11   4    4.01    2.35
 -12  11  -4    0.35    2.37
  12 -11   4    2.04    2.61
 -13  11  -4   -0.82    2.31
  13 -11   4   -1.03    2.24
   8  10  -4    4.15    4.05
  -8 -10   4    6.83    2.58
   7  10  -4   -2.11    2.94
  -7 -10   4   -0.39    1.89
   6  10  -4   -0.02    1.60
  -6 -10   4    0.85    1.76
   5  10  -4    2.81    1.75
  -5 -10   4    5.82    2.12
   4  10  -4   -2.92    1.25
  -4 -10   4    0.34    1.62
   3  10  -4   -0.44    1.39
  -3 -10   4    2.16    1.68
   2  10  -4    8.08    1.95
  -2 -10   4    8.68    2.06
   1  10  -4   44.60    3.66
  -1 -10   4   51.46    3.93
   0  10  -4   43.88    3.57
   0 -10   4   47.09    3.85
  -1  10  -4   39.94    3.68
   1 -10   4   53.11    4.01
  -2  10  -4    1.16    1.43
   2 -10   4   -1.60    1.34
  -3  10  -4   -0.03    1.40
   3 -10   4    2.15    1.34
   3 -10   4   -2.09    1.34
  -4  10  -4    7.37    2.05
   4 -10   4    8.90    1.85
   4 -10   4    6.96    2.10
   5 -10   4    1.31    1.46
   5 -10   4    0.34    1.65
  -6  10  -4   15.09    2.77
   6 -10   4   10.48    2.47
   6 -10   4    7.25    2.13
  -7  10  -4   22.84    3.32
   7 -10   4   15.99    2.86
   7 -10   4   17.29    2.98
  -8  10  -4   38.50    4.18
   8 -10   4   37.32    4.25
   8 -10   4   34.61    4.07
  -9  10  -4    4.01    2.17
   9 -10   4   -0.94    1.87
   9 -10   4    1.41    2.00
 -10  10  -4    9.94    2.71
  10 -10   4   13.92    3.05
  10 -10   4   10.27    2.95
 -11  10  -4    5.95    2.67
  11 -10   4    5.05    2.52
  11 -10   4   10.40    2.98
 -12  10  -4   11.80    3.19
  12 -10   4    4.24    2.84
 -13  10  -4    8.04    3.10
  13 -10   4    6.81    3.02
   9   9  -4   -0.95    3.75
  -9  -9   4    1.40    2.12
   8   9  -4    5.58    3.54
  -8  -9   4    2.00    2.08
   7   9  -4   -4.17    2.96
  -7  -9   4    1.09    1.83
   6   9  -4   11.44    2.26
  -6  -9   4   12.50    2.49
   5   9  -4    0.93    1.54
  -5  -9   4   -1.69    1.40
   4   9  -4   10.82    2.04
  -4  -9   4   13.23    2.32
   3   9  -4   14.17    2.22
  -3  -9   4   15.40    2.39
   2   9  -4   12.98    2.06
  -2  -9   4   15.14    2.39
   1   9  -4    6.61    1.71
  -1  -9   4    9.22    1.85
   0   9  -4    1.85    1.42
   0  -9   4    3.51    1.45
  -1   9  -4   10.54    2.02
   1  -9   4   10.13    1.95
  -2   9  -4    2.08    1.43
   2  -9   4    2.68    1.38
  -3   9  -4    9.99    1.98
   3  -9   4   13.52    2.17
   3  -9   4   11.54    1.86
  -4   9  -4   16.93    2.46
   4  -9   4   18.41    2.52
   4  -9   4   22.23    2.59
   5  -9   4    1.81    1.56
   5  -9   4    4.16    1.48
  -6   9  -4   12.02    2.41
   6  -9   4   20.68    2.93
   6  -9   4   17.69    2.70
  -7   9  -4   51.98    4.25
   7  -9   4   51.40    4.70
   7  -9   4   44.30    4.28
  -8   9  -4   45.52    4.69
   8  -9   4   43.37    4.63
   8  -9   4   52.13    4.90
  -9   9  -4   13.55    2.87
   9  -9   4   10.99    2.79
   9  -9   4   14.72    2.95
 -10   9  -4   26.97    3.69
  10  -9   4   22.27    3.64
  10  -9   4   31.48    3.97
 -11   9  -4   -1.34    1.86
  11  -9   4    1.05    2.23
  11  -9   4   -1.91    1.80
 -12   9  -4   10.53    2.94
  12  -9   4    9.50    3.10
 -13   9  -4    4.76    2.73
  13  -9   4    0.25    2.61
   9   8  -4   11.27    4.26
  -9  -8   4    2.28    2.59
  -9  -8   4    4.80    2.14
   8   8  -4    2.41    3.02
  -8  -8   4    2.21    1.87
  -8  -8   4    0.83    2.19
   7   8  -4   -0.94    2.65
   7   8  -4    1.23    1.38
  -7  -8   4    0.97    1.58
   6   8  -4    2.11    1.38
  -6  -8   4    1.90    1.57
   5   8  -4   -0.26    1.22
  -5  -8   4    1.17    1.52
   4   8  -4    0.52    1.23
  -4  -8   4    0.73    1.33
   3   8  -4   23.67    2.51
  -3  -8   4   25.23    2.80
   2   8  -4   19.61    2.32
  -2  -8   4   22.78    2.55
   1   8  -4    1.89    1.22
  -1  -8   4    3.15    1.25
  -1  -8   4    1.07    1.22
   0   8  -4    3.18    1.28
   0  -8   4    3.75    1.37
  -1   8  -4    2.06    1.24
   1  -8   4    2.46    1.24
  -2   8  -4    6.31    1.58
   2  -8   4    4.62    1.39
   2  -8   4    5.47    1.26
  -3   8  -4    2.08    1.31
   3  -8   4    0.35    1.14
   3  -8   4    0.05    0.90
   4  -8   4    7.80    1.88
   4  -8   4   10.72    1.81
  -5   8  -4    3.13    1.57
   5  -8   4   -0.91    1.10
   5  -8   4    1.72    1.45
  -6   8  -4    1.68    1.50
   6  -8   4    2.81    1.60
   6  -8   4    1.06    1.49
  -7   8  -4   -0.05    1.55
   7  -8   4    1.55    1.67
   7  -8   4    0.11    1.58
  -8   8  -4    4.28    1.93
   8  -8   4    2.42    1.88
   8  -8   4    1.23    1.83
  -9   8  -4    8.27    2.48
   9  -8   4    9.51    2.53
   9  -8   4    7.07    2.44
 -10   8  -4   -0.81    1.84
  10  -8   4    1.14    2.07
  10  -8   4   -0.04    1.89
 -11   8  -4    1.12    2.07
  11  -8   4   -1.15    2.11
  11  -8   4    2.61    2.13
 -12   8  -4   -1.45    1.88
  12  -8   4    2.68    2.23
 -13   8  -4    7.73    2.84
  13  -8   4    2.43    2.46
 -14   8  -4   12.32    3.17
  14  -8   4   14.90    3.94
  10   7  -4    4.52    3.51
 -10  -7   4    4.74    2.95
 -10  -7   4   -0.97    1.75
   9   7  -4   -0.40    2.94
  -9  -7   4    0.32    2.03
  -9  -7   4    0.47    1.64
   8   7  -4    5.93    3.04
  -8  -7   4    7.34    2.58
  -8  -7   4    3.42    1.78
   7   7  -4    0.24    2.40
   7   7  -4   -0.06    1.21
  -7  -7   4    0.91    1.80
  -7  -7   4   -1.76    1.24
   6   7  -4    6.00    1.53
   6   7  -4    6.17    2.58
  -6  -7   4    4.30    2.20
  -6  -7   4    6.18    1.79
   5   7  -4    8.84    1.67
  -5  -7   4    7.65    1.58
  -5  -7   4    4.85    1.58
  -5  -7   4    5.56    1.96
   4   7  -4    2.46    1.27
  -4  -7   4    2.09    1.38
  -4  -7   4   -0.53    0.93
   3   7  -4    3.80    1.25
  -3  -7   4    3.51    1.33
  -3  -7   4    2.91    1.04
   2   7  -4   24.74    2.31
  -2  -7   4   20.35    2.26
  -2  -7   4   24.62    1.97
   1   7  -4    5.72    1.32
  -1  -7   4    1.00    1.02
  -1  -7   4    4.11    1.11
   0   7  -4    7.41    1.46
   0  -7   4    8.40    1.48
   0  -7   4   11.41    1.51
  -1   7  -4    0.57    1.05
   1  -7   4    0.53    0.89
   1  -7   4    2.74    1.07
  -2   7  -4   68.17    4.86
  -2   7  -4   60.78    3.67
   2  -7   4   53.23    3.39
   2  -7   4   64.69    3.42
   2  -7   4   60.53    3.72
  -3   7  -4   13.11    1.99
  -3   7  -4   13.24    1.82
   3  -7   4   15.90    1.84
   3  -7   4   12.85    1.91
   3  -7   4   11.06    2.13
  -4   7  -4    0.26    1.03
  -4   7  -4    0.17    1.17
   4  -7   4    1.26    1.17
   4  -7   4    1.90    1.06
  -5   7  -4    3.12    1.38
   5  -7   4    0.97    1.18
   5  -7   4   -0.29    1.17
  -6   7  -4    8.26    1.91
   6  -7   4    4.36    1.71
   6  -7   4    6.72    1.86
  -7   7  -4    1.84    1.61
   7  -7   4   -0.78    1.47
   7  -7   4   -1.15    1.24
  -8   7  -4    2.84    1.87
   8  -7   4    5.60    2.19
   8  -7   4    3.33    1.99
  -9   7  -4    1.56    1.90
   9  -7   4   -0.19    1.74
   9  -7   4    0.53    1.70
 -10   7  -4   -1.10    1.82
  10  -7   4    2.72    1.92
  10  -7   4    2.51    1.92
 -11   7  -4   -1.20    1.78
  11  -7   4    3.76    1.95
  11  -7   4   -1.77    1.93
 -12   7  -4    5.12    2.28
  12  -7   4    9.82    2.47
  12  -7   4    6.10    2.55
 -13   7  -4    6.57    2.61
  13  -7   4    1.78    2.82
 -14   7  -4   -0.39    2.05
  14  -7   4   -1.07    2.79
  11   6  -4   -2.85    2.92
 -11  -6   4   -1.86    2.47
 -11  -6   4   -0.88    1.81
  10   6  -4    0.95    3.13
 -10  -6   4   -1.69    2.25
 -10  -6   4    1.64    1.63
   9   6  -4    5.30    3.15
  -9  -6   4    1.96    1.59
  -9  -6   4    2.54    2.20
   8   6  -4    3.07    2.65
   8   6  -4    2.92    1.55
  -8  -6   4    2.58    2.01
  -8  -6   4    2.29    1.53
   7   6  -4   17.32    3.45
   7   6  -4   16.28    2.05
  -7  -6   4   17.84    3.11
  -7  -6   4   18.34    2.44
   6   6  -4    9.08    2.81
   6   6  -4    7.15    1.57
  -6  -6   4    9.37    1.91
  -6  -6   4    9.08    2.17
  -6  -6   4    6.80    1.56
   5   6  -4  101.00    5.05
  -5  -6   4  104.42    6.17
  -5  -6   4   98.69    5.37
  -5  -6   4  104.24    5.17
   4   6  -4   63.69    3.60
  -4  -6   4   65.65    4.43
  -4  -6   4   64.65    3.52
  -4  -6   4   64.96    3.84
   3   6  -4   17.24    1.81
  -3  -6   4   15.55    1.87
  -3  -6   4   14.40    1.61
   2   6  -4    8.55    1.39
  -2  -6   4   13.80    1.48
  -2  -6   4   12.01    1.64
   1   6  -4   36.34    2.51
   1   6  -4   35.96    2.77
  -1  -6   4   33.80    2.24
  -1  -6   4   37.96    2.58
   0   6  -4    1.93    0.92
   0   6  -4    2.62    1.04
   0   6  -4    1.18    1.06
   0  -6   4    0.87    0.88
   0  -6   4    1.75    0.99
  -1   6  -4    2.33    1.11
  -1   6  -4    2.07    0.97
   1  -6   4    1.70    1.02
   1  -6   4    4.01    1.09
  -2   6  -4    5.99    1.28
  -2   6  -4    3.37    1.25
   2  -6   4    4.85    1.23
   2  -6   4    6.05    1.13
   2  -6   4    4.73    1.35
  -3   6  -4   55.48    3.54
   3  -6   4   64.14    3.61
   3  -6   4   55.18    3.26
   3  -6   4   65.24    3.76
  -4   6  -4   46.09    3.16
  -4   6  -4   43.68    3.20
   4  -6   4   42.69    3.26
   4  -6   4   44.54    3.34
   4  -6   4   49.71    3.08
  -5   6  -4    1.02    1.18
  -5   6  -4    0.04    1.09
   5  -6   4   -1.33    0.95
   5  -6   4   -0.62    1.20
  -6   6  -4   15.28    2.29
  -6   6  -4   17.48    2.38
   6  -6   4   12.25    2.12
   6  -6   4   11.89    2.07
  -7   6  -4   13.56    2.39
   7  -6   4   12.38    2.30
   7  -6   4   16.24    2.56
  -8   6  -4  120.90    6.72
   8  -6   4  109.32    6.62
   8  -6   4  115.34    6.63
  -9   6  -4   -1.68    1.47
   9  -6   4    2.28    1.81
   9  -6   4    2.10    1.97
 -10   6  -4    3.06    2.00
  10  -6   4   10.12    2.52
  10  -6   4    3.04    2.02
 -11   6  -4    0.44    1.96
  11  -6   4    3.45    1.88
  11  -6   4    2.59    2.18
 -12   6  -4    2.57    2.05
  12  -6   4    3.52    1.95
  12  -6   4    0.78    2.20
 -13   6  -4    2.80    2.19
  13  -6   4    0.40    2.66
 -14   6  -4    3.07    2.40
  14  -6   4    5.72    3.14
  11   5  -4    6.45    3.67
 -11  -5   4    1.57    1.75
 -11  -5   4    4.76    2.89
  10   5  -4   -0.69    2.54
 -10  -5   4    0.83    2.22
 -10  -5   4    5.05    1.80
   9   5  -4    6.00    2.97
  -9  -5   4    0.92    2.05
  -9  -5   4    1.17    1.42
   8   5  -4    0.17    2.36
   8   5  -4    0.59    1.04
  -8  -5   4    1.12    1.33
  -8  -5   4   -2.54    1.62
   7   5  -4    5.13    2.42
   7   5  -4    1.65    1.15
  -7  -5   4    1.24    1.29
  -7  -5   4    0.45    1.65
   6   5  -4    3.58    2.23
   6   5  -4    1.57    1.06
  -6  -5   4    0.18    1.19
  -6  -5   4    0.72    1.51
  -6  -5   4   -0.91    0.92
   5   5  -4    2.26    1.86
   5   5  -4    0.84    0.89
  -5  -5   4    0.27    1.21
  -5  -5   4   -0.16    0.85
  -5  -5   4   -1.29    0.97
   4   5  -4    8.12    1.98
   4   5  -4    6.36    1.20
  -4  -5   4    7.39    1.36
  -4  -5   4    4.41    1.55
  -4  -5   4    7.01    1.12
   3   5  -4    6.98    1.16
  -3  -5   4    5.43    1.22
  -3  -5   4    5.82    1.02
  -3  -5   4    7.49    1.60
   2   5  -4   61.87    3.21
   2   5  -4   55.13    3.44
   2   5  -4   58.19    3.15
  -2  -5   4   57.06    3.23
  -2  -5   4   61.48    3.06
   1   5  -4    6.78    1.42
   1   5  -4    8.59    1.25
   1   5  -4    5.12    1.08
  -1  -5   4    5.22    1.11
  -1  -5   4    6.87    1.10
   0   5  -4   13.25    1.62
   0   5  -4   17.09    1.72
   0   5  -4   12.41    1.59
   0  -5   4   14.66    1.47
   0  -5   4   14.76    1.60
  -1   5  -4   48.97    2.99
  -1   5  -4   49.92    2.92
   1  -5   4   53.35    3.12
   1  -5   4   53.28    2.95
  -2   5  -4   34.11    2.38
   2  -5   4   30.37    2.29
   2  -5   4   28.62    2.38
  -3   5  -4    1.26    1.11
  -3   5  -4    0.61    1.01
   3  -5   4    1.77    0.88
   3  -5   4   -0.46    0.98
   3  -5   4    1.40    1.09
  -4   5  -4   -0.71    1.09
  -4   5  -4    0.59    1.00
   4  -5   4   -0.26    0.94
   4  -5   4   -1.31    0.95
   4  -5   4   -0.53    1.02
  -5   5  -4    2.69    1.39
  -5   5  -4    3.39    1.21
   5  -5   4    4.13    1.34
   5  -5   4    3.93    1.40
  -6   5  -4    2.56    1.23
  -6   5  -4    3.70    1.43
   6  -5   4    2.04    1.26
   6  -5   4   -0.09    1.21
  -7   5  -4    6.03    1.76
   7  -5   4    5.23    1.83
   7  -5   4    5.06    1.68
  -8   5  -4   34.98    3.70
   8  -5   4   35.86    3.86
   8  -5   4   38.63    3.79
  -9   5  -4   58.57    4.67
   9  -5   4   60.45    4.52
   9  -5   4   55.11    4.43
 -10   5  -4   26.79    3.47
  10  -5   4   27.86    3.45
  10  -5   4   25.07    3.63
 -11   5  -4    1.38    1.96
  11  -5   4    1.27    1.72
  11  -5   4    1.09    2.15
 -12   5  -4    1.11    2.08
  12  -5   4    0.77    2.11
  12  -5   4    0.62    1.73
 -13   5  -4    3.73    2.19
  13  -5   4    0.78    2.79
 -14   5  -4    0.22    2.66
 -14   5  -4    3.67    2.53
  14  -5   4    7.14    3.64
  12   4  -4    4.24    3.29
 -12  -4   4    1.30    1.70
 -12  -4   4    1.76    2.40
  11   4  -4   -0.86    2.89
 -11  -4   4   -0.06    2.20
 -11  -4   4    1.16    1.58
  10   4  -4    1.20    2.57
 -10  -4   4    0.93    2.06
 -10  -4   4    1.42    1.46
   9   4  -4    2.29    2.50
  -9  -4   4    0.70    1.28
  -9  -4   4    0.32    2.00
   8   4  -4    2.45    1.10
   8   4  -4   -0.74    2.27
  -8  -4   4    1.51    1.28
  -8  -4   4   -0.67    1.63
   7   4  -4    0.28    0.98
   7   4  -4    0.67    2.03
  -7  -4   4   -0.14    0.95
  -7  -4   4    1.74    1.78
  -7  -4   4    0.19    1.11
   6   4  -4    3.39    1.05
   6   4  -4    4.84    2.08
  -6  -4   4    2.57    1.55
  -6  -4   4    4.33    1.27
  -6  -4   4    5.69    1.26
   5   4  -4    0.37    0.77
   5   4  -4    1.98    1.53
  -5  -4   4    0.35    0.77
  -5  -4   4   -1.06    0.82
  -5  -4   4   -0.22    1.17
   4   4  -4   46.16    3.45
   4   4  -4   43.10    2.50
  -4  -4   4   46.09    3.24
  -4  -4   4   44.29    2.49
  -4  -4   4   44.66    2.72
   3   4  -4   57.05    3.63
   3   4  -4   62.47    3.21
   3   4  -4   63.03    3.14
   3   4  -4   61.94    3.88
  -3  -4   4   61.86    3.25
  -3  -4   4   61.26    3.74
  -3  -4   4   66.98    3.09
   2   4  -4  183.97    7.76
   2   4  -4  192.63    8.39
   2   4  -4  188.76    7.76
   2   4  -4  179.68    8.15
  -2  -4   4  181.46    8.19
  -2  -4   4  190.68    7.65
  -2  -4   4  180.66    7.80
   1   4  -4    7.05    1.19
   1   4  -4   11.37    1.58
   1   4  -4   10.12    1.20
   1   4  -4    7.60    1.12
  -1  -4   4    7.65    1.11
  -1  -4   4   10.16    1.14
   0   4  -4   10.78    1.29
   0   4  -4   13.28    1.46
   0   4  -4   11.85    1.48
   0   4  -4   12.34    1.29
   0  -4   4   11.39    1.25
   0  -4   4    9.26    1.23
  -1   4  -4   34.98    2.28
   1  -4   4   33.53    2.32
   1  -4   4   39.65    2.37
  -2   4  -4   17.61    1.82
  -2   4  -4   14.86    1.69
   2  -4   4   19.61    1.84
   2  -4   4   16.50    1.79
  -3   4  -4   74.74    3.90
  -3   4  -4   69.37    3.87
   3  -4   4   66.46    3.77
   3  -4   4   71.05    3.96
  -4   4  -4    0.43    0.89
  -4   4  -4    0.95    1.22
   4  -4   4   -0.48    0.99
   4  -4   4   -0.18    0.95
   4  -4   4   -0.55    0.90
  -5   4  -4    0.67    1.09
  -5   4  -4   -0.16    1.15
   5  -4   4    0.13    1.05
   5  -4   4   -0.90    0.99
  -6   4  -4   16.22    2.26
  -6   4  -4   22.86    2.54
   6  -4   4   19.64    2.36
   6  -4   4   20.93    2.58
  -7   4  -4    0.10    1.21
  -7   4  -4    1.24    1.26
   7  -4   4   -2.99    1.06
   7  -4   4    1.05    1.41
  -8   4  -4   -0.19    1.49
   8  -4   4    0.29    1.48
   8  -4   4    0.46    1.51
  -9   4  -4    7.19    2.25
   9  -4   4    9.64    2.46
   9  -4   4    7.53    2.11
 -10   4  -4   25.08    3.37
  10  -4   4   21.69    3.40
  10  -4   4   25.63    3.23
 -11   4  -4    0.98    1.96
  11  -4   4    7.71    2.16
  11  -4   4    1.90    2.23
 -12   4  -4   -0.11    1.85
  12  -4   4    3.42    2.70
  12  -4   4    5.60    2.13
 -13   4  -4   -2.02    1.70
 -13   4  -4    0.50    2.33
  13  -4   4    1.96    2.69
 -14   4  -4    3.03    2.49
 -14   4  -4   -3.54    2.51
  14  -4   4    1.44    2.83
  12   3  -4   -0.27    2.90
 -12  -3   4    2.13    1.66
 -12  -3   4    0.03    2.24
  11   3  -4    5.28    3.09
 -11  -3   4    3.21    1.68
 -11  -3   4   -1.18    2.12
  10   3  -4   12.32    3.49
 -10  -3   4   17.67    3.36
 -10  -3   4   13.29    2.12
   9   3  -4    9.40    3.04
  -9  -3   4   10.97    1.86
  -9  -3   4   10.24    2.72
   8   3  -4    9.75    2.74
   8   3  -4   12.71    1.54
  -8  -3   4   15.20    2.85
  -8  -3   4   16.08    1.99
   7   3  -4   21.84    3.35
   7   3  -4   25.52    1.94
  -7  -3   4   25.61    3.11
  -7  -3   4   28.96    2.52
   6   3  -4    0.28    1.52
   6   3  -4   -0.92    0.65
  -6  -3   4    1.43    1.40
  -6  -3   4    1.41    0.84
  -6  -3   4    0.03    0.85
   5   3  -4    6.63    0.99
   5   3  -4    4.30    1.61
  -5  -3   4    5.67    1.10
  -5  -3   4    7.78    1.11
  -5  -3   4    1.71    1.27
   4   3  -4    3.24    1.36
   4   3  -4    3.04    0.78
   4   3  -4    2.55    0.80
  -4  -3   4    3.50    1.27
  -4  -3   4    1.85    0.83
  -4  -3   4    2.11    0.70
   3   3  -4   15.93    1.35
   3   3  -4   17.25    2.17
   3   3  -4   14.56    1.40
   3   3  -4   15.88    1.83
  -3  -3   4   15.74    1.25
  -3  -3   4   16.35    1.45
  -3  -3   4   19.25    1.95
   2   3  -4  208.55    8.61
   2   3  -4  220.31    9.30
   2   3  -4  209.59    8.62
  -2  -3   4  208.73    8.66
  -2  -3   4  207.56    9.04
  -2  -3   4  222.39    8.56
   1   3  -4  105.51    4.80
   1   3  -4  113.98    5.11
   1   3  -4  105.84    4.59
   1   3  -4  100.64    4.64
  -1  -3   4  109.40    4.59
  -1  -3   4  102.54    4.64
   0   3  -4    7.94    1.02
   0   3  -4    7.98    1.03
   0  -3   4   10.20    1.13
  -1   3  -4   11.97    1.30
  -1   3  -4   11.66    1.38
   1  -3   4   10.86    1.33
   1  -3   4   13.17    1.39
  -2   3  -4   77.42    4.06
  -2   3  -4   86.57    4.11
   2  -3   4   82.59    4.19
  -3   3  -4    4.03    1.12
  -3   3  -4    4.12    1.06
   3  -3   4    4.15    1.19
   3  -3   4    2.37    1.01
  -4   3  -4    1.02    1.10
  -4   3  -4    3.17    1.18
   4  -3   4    3.06    1.18
   4  -3   4    3.28    1.13
   4  -3   4    2.21    1.16
  -5   3  -4    0.16    1.07
  -5   3  -4   -1.41    0.88
   5  -3   4    0.41    1.15
   5  -3   4   -0.37    0.99
   5  -3   4   -0.87    1.01
  -6   3  -4   21.37    2.55
  -6   3  -4   21.03    2.59
   6  -3   4   20.09    2.39
   6  -3   4   20.55    2.49
  -7   3  -4   -0.09    1.08
  -7   3  -4    0.61    1.29
   7  -3   4   -0.82    1.11
   7  -3   4    0.01    1.28
  -8   3  -4    8.98    2.17
   8  -3   4    9.54    2.34
   8  -3   4   11.52    2.31
  -9   3  -4   16.57    2.72
   9  -3   4   14.82    2.59
   9  -3   4   15.15    2.80
 -10   3  -4    4.26    2.07
  10  -3   4    2.02    1.78
  10  -3   4   -0.01    1.83
 -11   3  -4    2.64    2.07
 -11   3  -4    5.99    2.50
  11  -3   4    7.36    2.24
  11  -3   4    5.61    2.31
 -12   3  -4   -0.10    2.09
 -12   3  -4    2.46    1.98
  12  -3   4    1.88    1.86
  12  -3   4    0.51    2.22
 -13   3  -4    4.99    2.75
 -13   3  -4    4.85    2.50
  13  -3   4    5.15    2.99
  12   2  -4    4.80    2.96
 -12  -2   4    7.94    2.02
 -12  -2   4    7.39    2.89
  11   2  -4    0.00    2.50
 -11  -2   4    0.11    1.34
 -11  -2   4    2.76    2.48
  10   2  -4   -0.79    2.28
 -10  -2   4   -0.29    1.19
 -10  -2   4    0.97    1.97
   9   2  -4    5.21    2.56
   9   2  -4    3.56    1.03
  -9  -2   4    2.44    1.35
  -9  -2   4    1.04    1.68
   8   2  -4   42.69    4.52
   8   2  -4   53.23    4.53
   8   2  -4   50.25    2.83
  -8  -2   4   56.02    3.33
  -8  -2   4   63.30    4.49
  -8  -2   4   50.75    3.33
   7   2  -4   47.78    3.89
   7   2  -4   50.62    2.68
   7   2  -4   50.13    4.34
  -7  -2   4   51.52    3.10
  -7  -2   4   46.40    3.96
  -7  -2   4   55.86    3.08
   6   2  -4   30.88    3.17
   6   2  -4   31.80    1.90
   6   2  -4   33.99    3.42
  -6  -2   4   31.43    2.16
  -6  -2   4   35.64    3.33
  -6  -2   4   36.12    2.24
   5   2  -4   99.67    5.27
   5   2  -4  100.94    4.33
   5   2  -4  101.50    5.61
   5   2  -4  100.50    4.50
  -5  -2   4   97.90    4.43
  -5  -2   4   97.17    4.47
  -5  -2   4   95.18    5.26
   4   2  -4   13.44    1.23
   4   2  -4   15.26    1.92
   4   2  -4   12.47    1.38
   4   2  -4   12.50    2.02
  -4  -2   4   14.32    1.30
  -4  -2   4   15.44    1.21
  -4  -2   4   11.40    1.66
   3   2  -4   68.25    3.04
   3   2  -4   71.46    3.66
   3   2  -4   68.46    3.91
   3   2  -4   67.38    3.56
  -3  -2   4   68.31    3.69
  -3  -2   4   68.44    2.96
  -3  -2   4   60.75    3.04
   2   2  -4   32.45    1.76
   2   2  -4   32.65    1.66
   2   2  -4   33.64    2.09
   2   2  -4   31.16    2.34
  -2  -2   4   31.87    1.64
  -2  -2   4   30.48    2.06
  -2  -2   4   28.24    1.68
   1   2  -4   52.70    2.36
   1   2  -4   47.01    2.89
   1   2  -4   50.04    2.52
  -1  -2   4   46.56    2.40
  -1  -2   4   49.53    2.37
  -1  -2   4   46.61    2.48
   0   2  -4  178.18    7.00
   0   2  -4  173.66    7.18
   0   2  -4  167.19    7.12
   0  -2   4  173.18    7.14
   0  -2   4  170.36    7.19
  -1   2  -4    8.19    1.16
  -1   2  -4    9.21    1.15
   1  -2   4    8.41    1.16
   1  -2   4    9.66    1.25
  -2   2  -4    2.29    0.81
  -2   2  -4    3.35    0.94
   2  -2   4    3.40    0.97
   2  -2   4    2.80    0.95
  -3   2  -4   58.55    3.40
  -3   2  -4   66.82    3.51
   3  -2   4   62.72    3.47
   3  -2   4   59.31    3.47
  -4   2  -4   19.45    2.16
  -4   2  -4   18.01    2.12
   4  -2   4   13.48    1.84
   4  -2   4   11.39    1.73
   4  -2   4   14.44    1.67
  -5   2  -4   62.77    3.79
  -5   2  -4   49.12    3.54
   5  -2   4   61.70    3.74
   5  -2   4   61.78    3.74
   5  -2   4   56.71    3.40
  -6   2  -4    0.20    1.03
  -6   2  -4    0.84    1.18
   6  -2   4    0.63    1.17
   6  -2   4    0.57    1.18
  -7   2  -4    7.28    1.75
   7  -2   4    2.91    1.39
   7  -2   4    4.83    1.66
  -8   2  -4   -0.26    1.46
   8  -2   4    0.44    1.39
   8  -2   4   -2.23    1.06
   8  -2   4    4.37    1.85
  -9   2  -4   -0.17    1.64
   9  -2   4    1.30    1.35
   9  -2   4    1.79    1.83
   9  -2   4   -1.12    1.57
 -10   2  -4    8.00    2.38
 -10   2  -4   11.75    2.71
  10  -2   4   15.92    2.63
  10  -2   4    9.75    2.64
 -11   2  -4    1.69    1.99
 -11   2  -4   -2.68    1.80
  11  -2   4   -1.76    1.81
  11  -2   4    2.61    2.00
 -12   2  -4    5.98    2.68
 -12   2  -4   -0.28    1.96
  12  -2   4    2.89    2.00
 -13   2  -4   -2.25    2.28
 -13   2  -4   -2.74    1.83
  13   1  -4    0.64    2.57
 -13  -1   4    1.71    1.74
 -13  -1   4   -0.46    2.50
  12   1  -4    5.56    2.76
 -12  -1   4    6.20    1.70
 -12  -1   4    2.75    2.48
  11   1  -4   -0.59    2.02
 -11  -1   4    0.56    1.30
 -11  -1   4   -0.08    2.01
  10   1  -4    3.76    2.52
  10   1  -4    5.01    2.42
 -10  -1   4    4.21    2.21
 -10  -1   4    2.62    1.24
   9   1  -4   -0.03    1.99
   9   1  -4    3.31    2.21
  -9  -1   4    1.53    1.14
  -9  -1   4    1.80    1.57
   8   1  -4   16.41    2.98
   8   1  -4    6.82    2.44
  -8  -1   4    8.65    1.47
  -8  -1   4   11.34    1.64
  -8  -1   4   12.02    2.43
   7   1  -4   15.00    2.70
   7   1  -4   12.94    2.53
  -7  -1   4   16.15    1.61
  -7  -1   4   14.87    2.45
  -7  -1   4   18.24    1.79
   6   1  -4   25.97    2.95
   6   1  -4   20.13    2.68
   6   1  -4   18.92    1.60
  -6  -1   4   21.23    2.53
  -6  -1   4   21.03    1.62
  -6  -1   4   25.13    1.74
   5   1  -4   26.33    2.62
   5   1  -4   20.24    2.51
   5   1  -4   24.77    1.55
  -5  -1   4   25.08    1.59
  -5  -1   4   25.67    1.59
  -5  -1   4   27.63    2.62
   4   1  -4    6.00    0.76
   4   1  -4    4.23    1.44
   4   1  -4    7.94    1.44
  -4  -1   4    7.39    1.37
  -4  -1   4    7.44    0.81
  -4  -1   4    7.10    0.84
   3   1  -4  160.18    6.39
   3   1  -4  150.33    7.18
   3   1  -4  163.17    6.88
   3   1  -4  153.56    6.16
  -3  -1   4  154.48    6.88
  -3  -1   4  154.48    6.22
  -3  -1   4  155.86    6.15
   2   1  -4   73.75    3.84
   2   1  -4   68.66    2.89
  -2  -1   4   70.55    2.95
  -2  -1   4   69.87    3.37
  -2  -1   4   68.95    2.99
   1   1  -4   22.51    1.25
   1   1  -4   19.28    1.33
  -1  -1   4   21.31    1.36
  -1  -1   4   18.88    1.32
   0   1  -4  768.60   29.38
   0   1  -4  756.87   29.37
   0   1  -4  765.52   29.09
   0  -1   4  777.13   29.43
   0  -1   4  743.78   29.37
  -1   1  -4  248.75   10.32
  -1   1  -4  244.46   10.28
   1  -1   4  266.25   10.36
   1  -1   4  254.47   10.35
  -2   1  -4    2.81    0.98
  -2   1  -4    4.55    0.96
   2  -1   4    2.32    0.88
   2  -1   4    3.73    0.97
  -3   1  -4   31.01    2.31
  -3   1  -4   30.22    2.27
   3  -1   4   34.24    2.37
   3  -1   4   31.36    2.34
  -4   1  -4   13.05    1.78
  -4   1  -4   13.77    1.85
   4  -1   4   13.33    1.82
   4  -1   4   10.26    1.63
  -5   1  -4   25.16    2.48
  -5   1  -4   20.84    2.27
   5  -1   4   20.99    2.15
   5  -1   4   17.77    2.16
  -6   1  -4   30.31    2.92
  -6   1  -4   28.97    2.88
   6  -1   4   24.73    2.53
   6  -1   4   18.68    2.30
  -7   1  -4   -0.29    1.30
   7  -1   4    2.30    1.43
   7  -1   4    1.47    1.36
  -8   1  -4    4.58    1.76
  -8   1  -4    0.80    1.69
   8  -1   4    3.56    1.76
   8  -1   4    1.80    1.79
  -9   1  -4    6.26    2.05
  -9   1  -4    9.76    2.25
   9  -1   4    8.39    2.23
   9  -1   4    4.86    2.23
 -10   1  -4    3.65    2.11
 -10   1  -4    0.89    1.89
  10  -1   4    2.70    1.68
  10  -1   4    1.66    1.91
 -11   1  -4    3.59    2.20
 -11   1  -4    1.70    1.97
  11  -1   4    8.89    2.31
 -12   1  -4    9.64    2.67
 -12   1  -4    4.00    2.64
  12  -1   4    8.47    4.19
 -13   1  -4    5.54    2.93
 -13   1  -4    1.52    2.20
  13   0  -4    0.20    2.29
 -13   0   4    1.51    2.38
 -13   0   4    0.82    1.41
  12   0  -4    2.89    2.36
  12   0  -4   10.02    3.50
 -12   0   4    9.51    2.77
 -12   0   4    6.43    1.74
  11   0  -4    6.53    2.71
  11   0  -4    6.73    2.46
 -11   0   4    4.07    2.34
 -11   0   4    9.94    1.72
  10   0  -4   -0.34    2.08
  10   0  -4    0.79    2.03
 -10   0   4   -2.84    1.46
 -10   0   4    1.55    1.08
   9   0  -4    1.53    1.94
   9   0  -4    5.58    2.33
  -9   0   4    3.93    1.15
  -9   0   4    1.02    1.51
   8   0  -4   12.26    2.56
   8   0  -4   14.93    2.85
  -8   0   4   12.95    1.56
  -8   0   4   13.17    2.36
  -8   0   4   12.11    1.62
   7   0  -4    4.20    0.94
   7   0  -4    1.96    1.61
   7   0  -4    2.73    1.67
   7   0  -4    2.09    0.82
  -7   0   4    2.43    0.86
  -7   0   4    2.02    1.45
  -7   0   4    2.01    0.80
   6   0  -4   52.35    3.59
   6   0  -4   56.65    3.81
   6   0  -4   49.18    2.20
   6   0  -4   49.31    2.43
  -6   0   4   44.37    3.41
  -6   0   4   52.68    2.54
  -6   0   4   48.13    2.59
   5   0  -4    3.83    1.44
   5   0  -4    4.93    1.46
  -5   0   4    5.02    0.72
  -5   0   4    3.00    1.21
  -5   0   4    3.84    0.69
   4   0  -4    2.14    1.05
   4   0  -4    0.33    1.11
  -4   0   4    0.31    0.41
  -4   0   4    1.00    0.42
  -4   0   4    1.04    0.91
   3   0  -4   14.20    1.81
   3   0  -4   15.22    1.66
  -3   0   4   14.96    1.48
   2   0  -4   -0.42    0.81
  -2   0   4    0.52    0.33
  -2   0   4    0.93    0.55
   1   0  -4  186.34    7.42
  -1   0   4  194.18    7.47
  -1   0   4  185.86    7.46
  -1   0   4  181.09    7.46
   0   0  -4  131.96    5.71
   0   0  -4  132.53    5.68
   0   0   4  137.85    5.25
   0   0   4  143.73    5.76
   0   0   4  132.41    5.72
  -1   0  -4    4.49    0.92
  -1   0  -4    7.47    1.04
   1   0   4    3.85    0.90
   1   0   4    4.23    0.91
  -2   0  -4  276.79   11.07
  -2   0  -4  286.33   11.62
  -2   0  -4  281.62   11.64
   2   0   4  273.79   11.58
   2   0   4  298.53   11.70
  -3   0  -4    8.29    1.41
  -3   0  -4    6.46    1.37
  -3   0  -4    8.04    0.97
   3   0   4   11.37    1.55
   3   0   4   11.05    1.60
  -4   0  -4    2.40    1.09
  -4   0  -4    2.72    0.89
  -4   0  -4    3.18    1.22
   4   0   4    2.60    1.26
   4   0   4    2.02    1.20
  -5   0  -4   18.48    1.91
  -5   0  -4   21.06    2.45
  -5   0  -4   18.49    2.27
   5   0   4   15.78    1.99
  -6   0  -4   24.93    2.73
  -6   0  -4   26.52    2.56
   6   0   4   27.43    2.80
  -7   0  -4   22.27    2.60
  -7   0  -4   25.22    2.94
   7   0   4   30.53    3.13
  -8   0  -4   24.31    3.09
  -8   0  -4   25.21    3.02
   8   0   4   24.07    3.02
  -9   0  -4    2.01    1.78
  -9   0  -4    0.32    1.66
   9   0   4    0.30    1.64
 -10   0  -4    5.08    2.15
 -10   0  -4   11.96    2.66
  10   0   4    7.84    2.19
 -11   0  -4    1.79    1.92
 -11   0  -4    3.13    2.24
  11   0   4    2.85    2.02
  11   0   4   -2.90    1.64
 -12   0  -4    1.60    2.25
 -12   0  -4    2.40    2.39
 -13   0  -4   -1.77    2.38
 -13   0  -4    5.80    2.54
  13  -1  -4    2.15    2.68
  13  -1  -4    1.06    2.25
 -13   1   4    6.08    2.79
 -13   1   4   -1.63    1.36
  12  -1  -4    1.65    2.49
  12  -1  -4    5.84    2.55
 -12   1   4    3.17    1.46
 -12   1   4    3.42    2.34
  11  -1  -4    1.32    2.34
  11  -1  -4    0.82    1.91
 -11   1   4    1.69    1.19
 -11   1   4    0.86    2.10
  10  -1  -4   47.76    5.06
  10  -1  -4   35.64    4.20
 -10   1   4   40.98    4.34
 -10   1   4   41.69    2.88
   9  -1  -4    1.79    1.92
   9  -1  -4    2.85    2.18
   9  -1  -4    1.42    0.62
  -9   1   4    0.29    1.59
  -9   1   4    1.72    1.06
  -9   1   4    1.98    1.04
   8  -1  -4   19.22    2.96
   8  -1  -4   16.34    1.11
   8  -1  -4   17.40    2.78
  -8   1   4   14.09    1.55
  -8   1   4   19.46    2.74
  -8   1   4   13.79    1.65
   7  -1  -4   41.62    1.86
   7  -1  -4   41.43    3.41
   7  -1  -4   44.57    3.69
  -7   1   4   39.55    2.37
  -7   1   4   40.29    2.29
   6  -1  -4   32.27    3.08
   6  -1  -4   32.16    3.12
  -6   1   4   27.52    1.64
  -6   1   4   27.45    1.71
   5  -1  -4   36.39    2.87
   5  -1  -4   35.19    2.73
  -5   1   4   33.85    1.65
  -5   1   4   32.35    1.70
   4  -1  -4    5.99    1.41
   4  -1  -4    3.63    1.32
   3  -1  -4   14.24    1.65
   3  -1  -4   13.01    1.71
   2  -1  -4    4.30    1.18
  -2   1   4    6.17    0.56
  -2   1   4    5.56    0.56
   1  -1  -4    8.57    0.84
  -1   1   4    7.77    0.84
  -1   1   4    7.25    0.82
   0  -1  -4   64.40    3.04
   0  -1  -4   62.03    3.06
   0   1   4   65.43    3.07
   0   1   4   67.87    3.11
  -1  -1  -4    2.91    0.81
  -1  -1  -4    4.08    0.90
   1   1   4    2.89    0.43
   1   1   4    3.51    0.84
   1   1   4    2.41    0.83
  -2  -1  -4   37.10    2.33
  -2  -1  -4   37.90    1.85
  -2  -1  -4   31.50    2.27
   2   1   4   31.06    2.29
   2   1   4   33.99    2.27
  -3  -1  -4    1.91    1.09
  -3  -1  -4    0.81    0.66
  -3  -1  -4    0.57    0.87
   3   1   4   -0.67    0.84
   3   1   4    0.79    1.06
  -4  -1  -4   53.61    3.00
  -4  -1  -4   49.71    3.39
  -4  -1  -4   55.85    3.45
   4   1   4   50.58    3.42
   4   1   4   50.63    3.27
  -5  -1  -4  151.39    7.16
  -5  -1  -4  147.82    6.76
  -5  -1  -4  137.93    6.97
   5   1   4  144.11    6.89
  -6  -1  -4   10.87    1.78
  -6  -1  -4   17.73    2.35
   6   1   4   17.55    2.26
  -7  -1  -4   35.18    3.60
  -7  -1  -4   36.55    3.41
   7   1   4   32.27    3.28
  -8  -1  -4   13.24    2.41
  -8  -1  -4   10.35    2.35
   8   1   4    9.86    2.26
  -9  -1  -4   -2.14    1.49
  -9  -1  -4    0.21    1.64
   9   1   4    1.11    1.75
 -10  -1  -4    4.30    2.19
 -10  -1  -4   -0.78    1.72
  10   1   4    2.21    1.88
 -11  -1  -4    1.11    1.94
 -11  -1  -4   -0.78    2.12
  11   1   4    3.35    2.10
  11   1   4   -2.79    1.87
 -12  -1  -4    4.23    2.88
 -12  -1  -4    2.18    2.19
  13  -2  -4   10.78    3.04
  13  -2  -4    8.14    3.18
 -13   2   4   13.22    3.31
 -13   2   4   11.78    2.09
  12  -2  -4    3.06    2.44
  12  -2  -4    3.19    2.18
 -12   2   4    1.38    2.33
 -12   2   4   -0.06    1.15
  11  -2  -4   16.85    3.50
  11  -2  -4   18.80    3.25
 -11   2   4    9.74    2.67
 -11   2   4   17.77    2.06
  10  -2  -4    4.27    1.99
  10  -2  -4    8.66    2.80
 -10   2   4    5.34    2.28
 -10   2   4    8.25    1.49
   9  -2  -4   33.05    3.66
   9  -2  -4   25.41    3.51
   9  -2  -4   35.07    1.73
  -9   2   4   35.75    2.44
  -9   2   4   32.53    2.47
   8  -2  -4   59.68    4.46
   8  -2  -4   59.60    2.53
   8  -2  -4   58.13    2.65
   8  -2  -4   63.25    4.39
  -8   2   4   58.81    3.14
  -8   2   4   56.70    3.19
   7  -2  -4   32.48    3.16
   7  -2  -4   26.23    3.13
  -7   2   4   27.94    1.83
  -7   2   4   29.35    1.91
   6  -2  -4    1.06    1.26
   6  -2  -4    0.65    1.16
  -6   2   4    0.41    0.52
  -6   2   4    0.14    0.53
   5  -2  -4   16.07    2.20
   5  -2  -4   15.96    2.19
  -5   2   4   17.28    1.07
  -5   2   4   15.67    1.06
   4  -2  -4   71.85    4.12
   4  -2  -4   74.04    4.05
   3  -2  -4    2.77    1.08
   3  -2  -4    2.62    0.95
  -3   2   4    1.94    0.39
  -3   2   4    1.76    0.34
   2  -2  -4    7.53    0.75
   2  -2  -4    9.35    1.32
  -2   2   4    8.55    0.82
  -2   2   4   10.04    0.78
   1  -2  -4   27.49    1.55
   1  -2  -4   28.20    1.92
   1  -2  -4   28.25    1.59
  -1   2   4   27.65    1.59
  -1   2   4   26.69    1.62
   0  -2  -4    1.67    0.66
   0  -2  -4    2.59    0.73
   0   2   4    3.06    0.77
   0   2   4    2.07    0.72
  -1  -2  -4   68.46    3.56
  -1  -2  -4   72.23    3.61
   1   2   4   73.60    3.68
   1   2   4   77.52    3.63
   1   2   4   73.22    3.22
  -2  -2  -4    5.54    1.23
  -2  -2  -4    4.83    1.08
  -2  -2  -4    4.85    0.80
   2   2   4    3.47    1.13
   2   2   4    5.55    0.87
   2   2   4    5.15    1.22
  -3  -2  -4   28.00    2.38
  -3  -2  -4   31.23    2.50
  -3  -2  -4   32.49    2.09
   3   2   4   26.74    2.37
   3   2   4   33.42    2.57
  -4  -2  -4    1.79    0.88
  -4  -2  -4    1.36    0.99
  -4  -2  -4   -0.35    1.00
   4   2   4    1.65    1.15
  -5  -2  -4    2.18    1.32
  -5  -2  -4    2.07    1.06
   5   2   4    2.13    1.35
  -6  -2  -4    5.93    1.56
  -6  -2  -4    5.50    1.73
   6   2   4    3.45    1.54
  -7  -2  -4   13.67    2.45
  -7  -2  -4   17.08    2.56
   7   2   4   18.78    2.62
  -8  -2  -4    7.11    1.99
  -8  -2  -4    4.31    1.95
   8   2   4    4.98    1.89
  -9  -2  -4    8.16    2.40
  -9  -2  -4    8.55    2.39
   9   2   4    6.72    2.18
 -10  -2  -4   20.10    3.26
 -10  -2  -4   14.25    2.99
  10   2   4   14.56    2.75
 -11  -2  -4   -1.44    2.11
 -11  -2  -4    1.50    2.05
  11   2   4    0.65    1.90
 -12  -2  -4    1.61    2.71
 -12  -2  -4    2.70    2.29
  12   2   4   -5.53    2.15
  14  -3  -4    2.44    2.16
  14  -3  -4    0.43    2.60
 -14   3   4    0.57    2.61
 -14   3   4    3.00    1.60
  13  -3  -4   -0.14    2.08
  13  -3  -4    2.55    2.82
 -13   3   4    1.32    1.32
 -13   3   4   -0.41    2.39
  12  -3  -4   -0.38    2.36
  12  -3  -4    0.07    1.84
 -12   3   4   -1.06    1.05
 -12   3   4    1.02    2.11
  11  -3  -4    0.33    2.05
  11  -3  -4    4.21    2.02
 -11   3   4    3.51    1.28
  10  -3  -4    4.39    2.08
  10  -3  -4    4.56    2.32
 -10   3   4    3.95    1.31
   9  -3  -4    4.64    1.98
   9  -3  -4    3.36    2.11
  -9   3   4    8.10    1.36
  -9   3   4    5.44    1.26
   8  -3  -4   19.52    2.94
   8  -3  -4   15.41    2.61
  -8   3   4   18.71    1.80
  -8   3   4   18.69    1.76
   7  -3  -4   15.72    2.53
   7  -3  -4   18.97    2.54
  -7   3   4   14.11    1.40
  -7   3   4   15.62    1.47
   6  -3  -4   10.86    2.06
   6  -3  -4   10.86    1.91
  -6   3   4    9.76    1.05
  -6   3   4   12.52    1.12
   5  -3  -4    6.77    1.58
   5  -3  -4    8.62    1.70
  -5   3   4    7.38    0.88
  -5   3   4    9.26    0.83
   4  -3  -4   12.55    1.83
   4  -3  -4   12.63    1.79
  -4   3   4   10.23    0.88
  -4   3   4   12.34    0.98
   3  -3  -4    7.01    1.32
   3  -3  -4   10.06    0.79
   3  -3  -4   10.98    1.55
  -3   3   4   10.79    0.92
  -3   3   4    8.91    0.78
   2  -3  -4   22.60    1.35
   2  -3  -4   20.99    1.34
   2  -3  -4   21.95    1.87
   2  -3  -4   19.90    1.67
  -2   3   4   22.75    1.31
  -2   3   4   21.93    1.41
   1  -3  -4   37.24    2.15
   1  -3  -4   33.67    1.95
   1  -3  -4   35.46    1.97
  -1   3   4   34.90    2.03
  -1   3   4   36.11    1.96
   0  -3  -4   10.52    1.29
   0  -3  -4   12.34    1.34
   0   3   4    9.04    1.20
   0   3   4   13.08    1.42
  -1  -3  -4    1.20    0.82
  -1  -3  -4   -0.49    0.82
   1   3   4   -0.40    0.57
   1   3   4    0.17    0.78
   1   3   4    0.84    0.89
  -2  -3  -4   33.41    2.54
  -2  -3  -4   34.67    2.46
   2   3   4   33.94    2.16
   2   3   4   36.41    2.48
   2   3   4   34.65    2.58
  -3  -3  -4    6.50    1.40
  -3  -3  -4    9.18    1.59
  -3  -3  -4   10.55    1.36
   3   3   4    7.45    1.22
   3   3   4    8.98    1.62
   3   3   4    6.60    1.42
  -4  -3  -4   48.73    3.42
  -4  -3  -4   50.63    3.14
   4   3   4   55.13    3.46
  -5  -3  -4    9.39    1.69
  -5  -3  -4    9.08    1.89
   5   3   4    6.55    1.68
  -6  -3  -4   -0.17    1.20
  -6  -3  -4    1.10    1.49
   6   3   4    0.72    1.33
  -7  -3  -4   -0.81    1.41
  -7  -3  -4    0.87    1.60
   7   3   4    0.94    1.54
  -8  -3  -4    0.78    1.64
  -8  -3  -4    2.11    1.76
   8   3   4    0.69    1.73
  -9  -3  -4    3.07    1.94
  -9  -3  -4   -1.74    1.70
   9   3   4    2.44    1.81
 -10  -3  -4    3.87    2.49
 -10  -3  -4    7.68    2.51
  10   3   4    7.45    2.03
 -11  -3  -4   -0.31    2.23
 -11  -3  -4    1.21    2.26
  11   3   4    1.49    1.71
 -12  -3  -4   -2.84    2.55
 -12  -3  -4    4.81    2.57
  12   3   4   -5.67    2.32
  14  -4  -4    0.24    2.46
  14  -4  -4    4.51    3.33
 -14   4   4   -1.26    2.62
 -14   4   4    0.70    1.43
  13  -4  -4    2.94    2.15
  13  -4  -4    0.00    2.40
 -13   4   4   -1.05    1.16
 -13   4   4   -0.76    2.17
  12  -4  -4   -2.15    1.64
  12  -4  -4    0.95    2.67
 -12   4   4    0.83    1.20
  11  -4  -4    1.75    2.16
  11  -4  -4   -0.20    1.66
 -11   4   4    0.93    1.08
  10  -4  -4   -0.43    1.59
  10  -4  -4    4.34    2.27
 -10   4   4    2.39    1.17
   9  -4  -4   11.13    2.31
   9  -4  -4    6.17    2.22
  -9   4   4   10.44    1.54
  -9   4   4   10.81    1.52
   8  -4  -4    2.63    1.78
   8  -4  -4    0.04    1.41
  -8   4   4   -0.05    0.83
  -8   4   4   -0.13    0.87
   7  -4  -4    3.98    1.84
   7  -4  -4    3.48    1.48
  -7   4   4    7.01    1.07
  -7   4   4    5.91    1.01
   6  -4  -4    4.21    1.58
   6  -4  -4    3.66    1.33
  -6   4   4    1.93    0.66
  -6   4   4    3.37    0.81
   5  -4  -4   10.63    0.76
   5  -4  -4   10.74    1.66
   5  -4  -4   11.73    1.96
   5  -4  -4   13.02    1.00
  -5   4   4   12.47    1.09
  -5   4   4   12.06    1.19
   4  -4  -4   62.85    2.77
   4  -4  -4   62.53    3.83
   4  -4  -4   69.25    3.76
  -4   4   4   63.54    2.92
  -4   4   4   65.07    2.96
   3  -4  -4   20.43    2.07
   3  -4  -4   18.21    1.33
   3  -4  -4   19.86    2.10
   3  -4  -4   18.74    1.23
  -3   4   4   19.32    1.31
  -3   4   4   15.29    1.33
   2  -4  -4    0.84    0.65
   2  -4  -4    1.03    0.62
   2  -4  -4    1.34    0.90
   2  -4  -4    1.18    0.86
  -2   4   4    0.97    0.61
  -2   4   4   -0.04    0.63
   1  -4  -4   28.51    1.91
   1  -4  -4   30.28    1.89
  -1   4   4   30.41    2.01
  -1   4   4   26.31    1.82
   0  -4  -4    0.38    0.82
   0  -4  -4    0.39    0.75
   0   4   4    0.15    0.77
   0   4   4    1.35    0.90
  -1  -4  -4    8.93    1.43
  -1  -4  -4    9.31    1.40
   1   4   4    9.05    1.46
   1   4   4    8.23    1.34
   1   4   4    9.30    1.22
  -2  -4  -4    3.26    1.17
  -2  -4  -4    5.94    1.29
   2   4   4    3.48    1.19
   2   4   4    4.88    1.04
   2   4   4    4.99    1.26
  -3  -4  -4   -0.54    1.03
   3   4   4   -0.06    0.83
   3   4   4    0.80    1.05
  -4  -4  -4    6.01    1.61
  -4  -4  -4    6.98    1.44
   4   4   4    5.19    1.35
   4   4   4    5.18    1.54
  -5  -4  -4    5.46    1.70
  -5  -4  -4    6.27    1.56
   5   4   4    9.42    1.92
  -6  -4  -4    4.78    1.68
  -6  -4  -4    0.12    1.48
   6   4   4   -0.35    1.46
  -7  -4  -4    0.67    1.66
  -7  -4  -4    2.29    1.65
   7   4   4    1.21    1.62
  -8  -4  -4    7.48    2.23
  -8  -4  -4   10.37    2.50
   8   4   4    8.68    2.13
  -9  -4  -4    1.81    2.10
  -9  -4  -4   -0.15    1.86
   9   4   4    1.82    1.67
 -10  -4  -4    7.38    2.70
 -10  -4  -4   12.82    3.08
  10   4   4    6.53    2.09
 -11  -4  -4   11.34    3.04
 -11  -4  -4    8.07    3.10
  14  -5  -4    2.69    3.23
 -14   5   4    5.63    1.78
 -14   5   4    4.27    2.66
  13  -5  -4    1.01    1.91
  13  -5  -4    1.03    2.52
 -13   5   4    2.63    1.46
  12  -5  -4    0.66    2.02
  12  -5  -4    4.67    1.96
 -12   5   4    4.58    1.40
  11  -5  -4   -0.56    1.74
  11  -5  -4    2.89    1.82
 -11   5   4    1.45    1.10
  10  -5  -4    1.94    1.64
  10  -5  -4    1.67    1.89
 -10   5   4    2.55    1.27
   9  -5  -4    2.77    0.64
   9  -5  -4    3.05    1.95
   9  -5  -4    2.35    1.63
  -9   5   4    1.77    1.12
  -9   5   4    1.20    1.03
   8  -5  -4   13.10    2.65
   8  -5  -4   15.54    1.26
   8  -5  -4   16.88    1.11
   8  -5  -4   17.06    2.46
  -8   5   4   15.95    1.71
  -8   5   4   16.06    1.75
   7  -5  -4    7.01    0.75
   7  -5  -4    9.39    1.86
   7  -5  -4   10.77    1.04
   7  -5  -4    6.29    2.12
  -7   5   4   10.41    1.24
  -7   5   4    9.64    1.35
   6  -5  -4    0.50    1.21
   6  -5  -4    1.59    0.47
   6  -5  -4    0.86    1.07
  -6   5   4    0.66    0.64
   5  -5  -4   21.82    1.27
   5  -5  -4   19.67    2.58
   5  -5  -4   20.50    2.29
  -5   5   4   22.11    1.53
  -5   5   4   19.91    1.60
   4  -5  -4    9.03    1.77
   4  -5  -4   11.58    1.72
   4  -5  -4    7.03    1.03
   4  -5  -4   10.23    0.96
  -4   5   4    6.95    1.03
  -4   5   4    8.55    1.09
   3  -5  -4   93.36    4.28
   3  -5  -4   89.32    4.86
   3  -5  -4   96.12    4.17
  -3   5   4   98.48    4.35
  -3   5   4   95.48    4.21
   2  -5  -4    3.00    0.87
   2  -5  -4    2.58    1.07
   2  -5  -4    3.33    0.80
  -2   5   4    5.09    1.01
  -2   5   4    3.13    0.82
   1  -5  -4   49.15    2.74
   1  -5  -4   50.20    2.86
  -1   5   4   50.61    2.90
  -1   5   4   48.14    2.71
   0  -5  -4    2.94    0.93
   0  -5  -4    1.68    1.01
   0   5   4    2.16    0.96
   0   5   4    2.60    1.09
  -1  -5  -4  102.72    5.20
   1   5   4  110.36    5.14
   1   5   4  113.54    5.43
   1   5   4  102.12    5.06
  -2  -5  -4   13.77    1.88
   2   5   4   14.47    2.29
   2   5   4   13.20    1.72
   2   5   4   14.10    1.71
  -3  -5  -4    5.95    1.50
   3   5   4    5.99    1.41
   3   5   4    6.00    1.35
  -4  -5  -4   26.63    2.82
   4   5   4   26.47    2.65
  -5  -5  -4   38.94    3.60
  -5  -5  -4   35.09    3.46
   5   5   4   38.63    3.17
  -6  -5  -4    9.63    2.10
  -6  -5  -4    9.08    2.29
   6   5   4   10.47    2.03
  -7  -5  -4    2.80    2.00
  -7  -5  -4    1.92    1.79
   7   5   4    2.10    1.51
  -8  -5  -4    1.05    1.86
  -8  -5  -4   -0.97    1.80
   8   5   4   -1.50    1.48
  -9  -5  -4    1.54    2.21
  -9  -5  -4    1.05    2.13
   9   5   4    1.39    1.69
 -10  -5  -4    3.77    2.48
 -10  -5  -4    8.96    2.75
  10   5   4    3.98    2.06
 -11  -5  -4    1.71    2.50
 -11  -5  -4    0.50    2.66
  14  -6  -4    5.66    3.22
 -14   6   4    4.81    1.70
  13  -6  -4   12.80    3.53
  13  -6  -4   13.51    2.68
 -13   6   4   14.22    2.19
  12  -6  -4    6.72    2.64
  12  -6  -4    1.97    1.69
 -12   6   4    2.51    1.37
  11  -6  -4    2.30    1.56
  11  -6  -4    1.52    2.05
 -11   6   4   -0.85    1.09
  10  -6  -4   10.88    2.80
  10  -6  -4   12.16    2.32
 -10   6   4    9.14    1.72
   9  -6  -4   18.87    1.55
   9  -6  -4   22.60    2.82
   9  -6  -4   17.75    3.22
  -9   6   4   24.41    2.30
  -9   6   4   21.56    2.11
   8  -6  -4    7.56    2.28
   8  -6  -4    6.98    1.75
   8  -6  -4    6.58    1.34
  -8   6   4    4.38    1.14
  -8   6   4    6.21    1.36
   7  -6  -4    1.60    1.79
   7  -6  -4    1.39    0.73
   7  -6  -4    2.47    1.29
  -7   6   4    1.82    1.00
  -7   6   4    0.82    0.81
   6  -6  -4    0.88    1.31
   6  -6  -4    1.12    0.56
   6  -6  -4    0.45    0.91
  -6   6   4    1.90    0.80
  -6   6   4    1.40    0.93
   5  -6  -4    0.18    0.90
   5  -6  -4    0.39    0.54
   5  -6  -4   -0.78    0.65
   5  -6  -4   -0.10    1.15
  -5   6   4   -0.16    0.77
  -5   6   4   -0.29    0.67
   4  -6  -4    0.40    0.57
   4  -6  -4    1.62    0.78
   4  -6  -4    0.86    1.11
  -4   6   4   -0.28    0.67
  -4   6   4    0.60    0.73
   3  -6  -4    7.18    1.60
   3  -6  -4    6.26    0.94
   3  -6  -4    6.13    1.08
  -3   6   4    6.93    1.16
  -3   6   4    4.90    1.01
   2  -6  -4   88.34    4.39
   2  -6  -4   87.07    4.74
  -2   6   4   94.19    4.47
  -2   6   4   91.68    4.29
   1  -6  -4   11.73    1.60
  -1   6   4   14.36    1.72
  -1   6   4   12.72    1.51
   0  -6  -4    2.59    1.17
   0   6   4    3.40    1.01
   0   6   4    3.01    1.14
  -1  -6  -4    0.14    1.10
   1   6   4    0.41    0.92
   1   6   4    0.87    1.00
   1   6   4   -0.33    0.93
  -2  -6  -4   -0.37    1.11
   2   6   4    2.18    1.09
   2   6   4    2.71    1.15
  -3  -6  -4    2.68    1.52
   3   6   4    2.66    1.32
  -4  -6  -4    0.30    1.52
   4   6   4   -1.84    1.15
  -5  -6  -4    2.90    1.86
   5   6   4    2.60    1.58
  -6  -6  -4   -2.55    1.53
   6   6   4    0.27    1.40
  -7  -6  -4    1.18    1.78
  -7  -6  -4    7.04    2.46
   7   6   4    5.72    1.90
  -8  -6  -4    1.48    1.98
  -8  -6  -4    1.20    2.09
   8   6   4    4.48    1.86
  -9  -6  -4   -2.39    2.04
  -9  -6  -4    1.02    2.44
   9   6   4    0.70    1.81
 -10  -6  -4    5.30    2.93
 -10  -6  -4    2.73    2.87
  10   6   4    3.41    1.96
  14  -7  -4    2.17    2.55
 -14   7   4    6.90    1.88
  13  -7  -4   -1.10    2.03
 -13   7   4    1.71    1.56
  12  -7  -4    3.31    1.73
  12  -7  -4    4.06    2.47
 -12   7   4    0.03    1.28
  11  -7  -4    2.00    1.54
  11  -7  -4   -0.44    1.83
 -11   7   4    0.57    1.30
  10  -7  -4    1.91    1.49
  10  -7  -4   -0.37    1.82
 -10   7   4    0.64    1.25
   9  -7  -4    1.80    1.44
   9  -7  -4   -1.51    1.59
  -9   7   4    0.09    1.16
   8  -7  -4    3.76    1.96
   8  -7  -4    1.61    1.35
  -8   7   4    1.18    1.05
  -8   7   4    1.47    1.20
   7  -7  -4   10.97    2.42
   7  -7  -4   11.82    1.95
  -7   7   4   12.96    1.60
   6  -7  -4   15.13    1.74
   6  -7  -4   16.47    2.10
   6  -7  -4   15.80    2.67
  -6   7   4   17.03    1.75
  -6   7   4   14.95    1.84
   5  -7  -4    1.55    1.26
   5  -7  -4   -0.91    0.80
  -5   7   4   -1.17    0.68
  -5   7   4    0.15    0.93
   4  -7  -4    0.15    0.82
   4  -7  -4    2.10    1.36
  -4   7   4    0.94    0.83
  -4   7   4    0.94    0.84
   3  -7  -4   -0.21    1.14
   3  -7  -4    1.46    0.93
  -3   7   4    0.81    0.86
  -3   7   4    1.07    0.91
   2  -7  -4    1.34    1.21
   2  -7  -4    2.87    1.08
  -2   7   4    2.01    0.97
  -2   7   4    1.29    0.91
   1  -7  -4    5.37    1.33
  -1   7   4    5.26    1.19
  -1   7   4    5.73    1.33
   0  -7  -4    1.50    1.23
   0   7   4    1.65    1.10
   0   7   4    4.96    1.36
  -1  -7  -4    0.31    1.17
   1   7   4   -2.38    0.83
  -2  -7  -4    0.02    1.43
   2   7   4    0.62    1.17
  -3  -7  -4    0.78    1.54
   3   7   4    0.12    1.34
  -4  -7  -4    1.81    1.66
   4   7   4   -0.70    1.37
  -5  -7  -4   -1.19    1.58
   5   7   4    1.06    1.45
  -6  -7  -4    2.00    1.98
   6   7   4   -1.63    1.38
  -7  -7  -4    1.67    2.17
   7   7   4    1.03    1.59
  -8  -7  -4    2.27    2.40
   8   7   4   -1.38    1.55
  -9  -7  -4    0.63    2.52
   9   7   4    3.23    2.08
  14  -8  -4   -0.23    2.37
 -14   8   4    4.51    1.89
  13  -8  -4   -0.78    2.41
 -13   8   4   -0.76    1.51
  12  -8  -4    0.85    1.53
  12  -8  -4    2.13    2.41
 -12   8   4    1.52    1.43
  11  -8  -4    4.83    2.61
  11  -8  -4    0.56    1.44
 -11   8   4    0.65    1.36
  10  -8  -4    5.05    2.52
  10  -8  -4    5.73    1.84
 -10   8   4    6.13    1.73
   9  -8  -4    5.25    2.36
   9  -8  -4    7.66    1.84
  -9   8   4   10.60    1.90
   8  -8  -4   24.48    2.48
   8  -8  -4   18.66    3.21
  -8   8   4   24.00    2.38
   7  -8  -4   33.50    2.60
   7  -8  -4   27.85    3.63
  -7   8   4   32.16    2.51
  -7   8   4   34.06    2.79
   6  -8  -4    3.66    1.29
   6  -8  -4    2.93    1.79
  -6   8   4    3.54    1.19
  -6   8   4    2.76    1.32
   5  -8  -4    0.59    1.05
   5  -8  -4    2.98    1.62
  -5   8   4    0.53    0.89
  -5   8   4   -0.80    0.99
   4  -8  -4    2.07    1.12
   4  -8  -4    2.20    1.53
  -4   8   4    2.47    1.12
  -4   8   4    4.87    1.20
   3  -8  -4    7.43    1.87
   3  -8  -4    9.02    1.50
  -3   8   4    5.04    1.30
  -3   8   4    8.44    1.53
   2  -8  -4   12.24    2.07
   2  -8  -4   12.40    1.85
  -2   8   4   13.40    1.83
  -2   8   4   10.96    1.61
   1  -8  -4    3.16    1.35
  -1   8   4    3.34    1.19
  -1   8   4    0.69    1.13
   0  -8  -4   -0.07    1.34
   0   8   4    2.12    1.18
  -1  -8  -4    5.05    1.75
   1   8   4    4.17    1.53
  -2  -8  -4   11.27    2.36
   2   8   4    8.65    1.87
  -3  -8  -4   15.81    2.66
   3   8   4   12.57    2.23
  -4  -8  -4    7.77    2.24
   4   8   4    2.30    1.55
  -5  -8  -4    3.86    2.16
   5   8   4    2.22    1.70
  -6  -8  -4   -0.65    1.94
   6   8   4    2.75    1.70
  -7  -8  -4    5.74    2.63
   7   8   4    1.15    1.80
  -8  -8  -4   -0.02    2.68
   8   8   4    2.82    1.99
  -9  -8  -4   -0.83    2.68
   9   8   4    3.44    2.24
  13  -9  -4    2.31    2.81
 -13   9   4    2.86    1.81
  12  -9  -4    4.15    2.80
 -12   9   4    5.20    1.87
  11  -9  -4    2.59    2.29
 -11   9   4    0.84    1.41
  10  -9  -4    4.97    2.35
 -10   9   4    7.18    1.87
   9  -9  -4    2.50    2.23
  -9   9   4    0.65    1.39
   8  -9  -4   21.27    2.35
   8  -9  -4   18.83    3.33
   7  -9  -4   21.64    3.53
   7  -9  -4   28.54    2.74
  -7   9   4   26.48    2.52
  -7   9   4   26.65    2.84
   6  -9  -4   33.50    3.93
   6  -9  -4   40.52    3.12
  -6   9   4   39.30    2.91
  -6   9   4   40.51    3.08
   5  -9  -4   34.16    3.74
   5  -9  -4   30.00    2.81
  -5   9   4   33.32    2.74
  -5   9   4   30.10    2.79
   4  -9  -4    8.09    1.70
   4  -9  -4   10.77    2.36
  -4   9   4    9.01    1.69
  -4   9   4   11.92    1.88
   3  -9  -4   -0.59    1.16
   3  -9  -4   -1.91    1.05
  -3   9   4    1.14    1.24
  -3   9   4   -0.26    1.05
   2  -9  -4   14.14    2.29
   2  -9  -4   18.19    2.28
  -2   9   4   14.66    1.93
  -2   9   4   15.18    3.13
   1  -9  -4   68.91    4.41
  -1   9   4   74.49    4.24
   0  -9  -4   59.86    4.25
   0   9   4   53.01    3.70
  -1  -9  -4   45.51    3.88
   1   9   4   32.71    3.22
  -2  -9  -4    5.55    2.21
   2   9   4    3.64    1.61
  -3  -9  -4    5.21    2.22
   3   9   4    4.38    1.76
  -4  -9  -4    2.09    2.00
   4   9   4    0.45    1.53
  -5  -9  -4   -1.03    2.05
   5   9   4   -0.20    1.51
  -6  -9  -4    1.26    2.32
   6   9   4    0.70    1.79
  -7  -9  -4    2.59    2.45
   7   9   4    3.74    2.17
  -8  -9  -4    2.95    3.08
   8   9   4    1.53    2.04
  13 -10  -4    5.52    3.41
 -13  10   4   -1.34    1.58
  12 -10  -4    0.14    2.38
 -12  10   4   -0.46    1.57
  11 -10  -4   -0.60    1.93
 -11  10   4   -0.79    1.40
  10 -10  -4    3.48    2.25
 -10  10   4    2.30    1.63
   9 -10  -4    0.66    1.98
   8 -10  -4   -0.51    1.18
   8 -10  -4   -0.92    1.72
  -8  10   4   -0.41    1.37
   7 -10  -4    0.51    1.35
   7 -10  -4   -1.03    1.52
  -7  10   4    0.18    1.41
   6 -10  -4   17.17    3.09
   6 -10  -4   16.90    2.33
  -6  10   4   15.27    2.28
  -6  10   4   19.06    2.36
   5 -10  -4   12.77    2.14
   5 -10  -4    8.91    2.28
  -5  10   4   14.20    2.07
  -5  10   4   12.09    2.06
   4 -10  -4   -1.05    1.30
   4 -10  -4    0.17    1.39
  -4  10   4    1.73    1.28
  -4  10   4    4.28    1.46
   3 -10  -4    4.58    1.77
   3 -10  -4    5.56    1.78
  -3  10   4    6.07    1.59
   2 -10  -4    1.72    1.55
   2 -10  -4    0.52    1.30
  -2  10   4    0.64    1.34
   1 -10  -4    2.62    1.76
  -1  10   4   -0.14    1.30
   0 -10  -4    5.03    2.01
   0  10   4    4.63    1.61
  -1 -10  -4   18.76    2.91
   1  10   4   13.55    2.26
  -2 -10  -4   19.90    3.18
   2  10   4   17.10    2.45
  -3 -10  -4    3.55    2.15
   3  10   4   -1.45    1.47
  -4 -10  -4    0.72    2.18
   4  10   4    1.53    1.77
  -5 -10  -4    2.36    2.58
   5  10   4    0.41    1.64
  -6 -10  -4    5.08    2.74
   6  10   4    9.36    2.56
  -7 -10  -4   17.64    3.79
   7  10   4   17.71    3.14
  13 -11  -4    1.46    2.78
 -13  11   4    0.90    2.01
  12 -11  -4    2.12    2.79
 -12  11   4   -1.15    1.73
  11 -11  -4    0.73    2.32
 -11  11   4   -1.34    1.57
  10 -11  -4   -0.95    2.03
 -10  11   4    3.73    1.85
   9 -11  -4    4.15    2.45
   8 -11  -4    4.01    2.41
  -8  11   4    2.73    1.68
   7 -11  -4   -1.61    1.41
   7 -11  -4    0.19    1.91
  -7  11   4   -0.42    1.43
   6 -11  -4   -1.03    1.40
   6 -11  -4    0.17    1.70
  -6  11   4   -2.22    1.30
   5 -11  -4   -3.20    1.16
   5 -11  -4    1.59    1.61
  -5  11   4   -0.58    1.32
   4 -11  -4    4.31    1.90
   4 -11  -4    5.76    1.90
  -4  11   4    1.33    1.44
   3 -11  -4   25.55    3.01
   3 -11  -4   18.71    2.92
  -3  11   4   21.44    2.57
   2 -11  -4    0.63    1.36
   2 -11  -4    3.62    1.75
  -2  11   4   -1.08    1.24
   1 -11  -4   -3.57    1.54
  -1  11   4   -1.42    1.31
   0 -11  -4    0.64    1.85
   0  11   4    1.52    1.52
  -1 -11  -4    1.18    2.08
   1  11   4    0.95    1.56
  -2 -11  -4   -2.31    2.02
   2  11   4   -2.15    1.38
  -3 -11  -4   -3.61    2.00
   3  11   4   -2.52    1.41
  -4 -11  -4   -0.80    2.36
   4  11   4   -2.21    1.65
  -5 -11  -4   -0.12    2.43
   5  11   4    3.96    2.14
  -6 -11  -4   -0.60    2.80
   6  11   4   -1.51    2.05
  12 -12  -4    1.16    2.42
 -12  12   4    0.19    1.89
  11 -12  -4   -0.75    2.11
 -11  12   4   -4.27    1.67
  10 -12  -4    0.49    2.01
 -10  12   4   -5.16    1.43
   9 -12  -4    0.11    2.10
   8 -12  -4   -0.01    1.98
  -8  12   4    2.94    1.82
   7 -12  -4   -2.21    1.42
   7 -12  -4    4.03    2.19
  -7  12   4   -3.10    1.49
   6 -12  -4    3.19    1.96
   6 -12  -4    2.93    1.85
  -6  12   4    2.09    1.58
   5 -12  -4   -0.29    1.71
   5 -12  -4    2.67    1.87
  -5  12   4    2.93    1.67
   4 -12  -4   12.44    2.72
   4 -12  -4   10.05    2.42
  -4  12   4    7.90    1.95
   3 -12  -4   -1.41    1.26
   3 -12  -4    0.63    1.72
  -3  12   4    2.50    1.65
   2 -12  -4    0.53    1.98
   2 -12  -4    0.10    1.57
  -2  12   4   -0.16    1.43
   1 -12  -4    5.57    2.33
  -1  12   4    1.66    1.74
   0 -12  -4    0.72    2.13
   0  12   4   -1.31    1.43
  -1 -12  -4    0.90    2.24
   1  12   4    0.75    1.74
  -2 -12  -4   -1.14    2.17
   2  12   4    1.44    1.78
  -3 -12  -4    2.81    2.60
   3  12   4    1.01    1.90
  -4 -12  -4    6.71    3.04
   4  12   4    4.80    2.27
  -5 -12  -4   -0.37    2.74
   5  12   4    3.71    2.47
  12 -13  -4    1.85    2.79
 -12  13   4    2.69    2.31
  11 -13  -4   -0.98    2.34
 -11  13   4    0.20    2.04
  10 -13  -4    7.81    3.13
   9 -13  -4    6.68    2.90
  -9  13   4    5.26    2.26
   8 -13  -4    5.63    2.61
  -8  13   4    3.30    2.03
   7 -13  -4    7.40    2.79
  -7  13   4    6.33    2.23
   6 -13  -4   10.39    2.82
   6 -13  -4   14.45    2.79
  -6  13   4   13.66    2.68
   5 -13  -4   16.98    3.48
   5 -13  -4   18.88    3.05
  -5  13   4   20.32    2.89
   4 -13  -4    6.91    2.39
   4 -13  -4    2.42    1.86
  -4  13   4    5.14    1.93
   3 -13  -4    8.48    2.40
   3 -13  -4   11.40    2.62
  -3  13   4    8.70    2.31
   2 -13  -4   -0.65    1.40
   2 -13  -4    1.62    2.13
  -2  13   4    0.54    1.55
   1 -13  -4    9.19    2.73
  -1  13   4    7.45    2.07
   0 -13  -4    3.72    2.48
   0  13   4   -0.08    1.83
  -1 -13  -4    0.52    2.52
   1  13   4   -0.88    1.84
  -2 -13  -4    5.47    2.98
   2  13   4    1.52    1.94
  -3 -13  -4   -1.91    2.55
   3  13   4   -1.62    1.75
  -4 -13  -4   -1.84    2.60
   4  13   4   -0.99    1.98
  11 -14  -4   -0.94    2.73
 -11  14   4   -6.43    1.85
  10 -14  -4   -1.15    2.58
   9 -14  -4    3.24    2.77
  -9  14   4    5.80    2.25
   8 -14  -4   11.45    3.47
  -8  14   4   10.71    2.72
   7 -14  -4    8.38    3.04
  -7  14   4    4.41    2.14
   6 -14  -4   10.58    3.05
  -6  14   4   12.13    2.59
   5 -14  -4    6.55    2.49
   5 -14  -4    2.32    2.18
  -5  14   4    2.39    2.01
   4 -14  -4    0.45    1.76
   4 -14  -4   -1.50    1.85
  -4  14   4    0.03    1.80
   3 -14  -4    0.05    1.75
   3 -14  -4   -1.04    2.15
  -3  14   4    0.69    1.88
   2 -14  -4    3.21    2.27
   2 -14  -4    1.49    1.83
  -2  14   4   -0.89    1.68
   1 -14  -4   -5.29    2.11
  -1  14   4    2.55    1.88
   0 -14  -4   -1.24    2.63
   0  14   4   -0.84    1.94
  -1 -14  -4    5.35    3.20
   1  14   4    6.20    2.63
  -2 -14  -4    0.34    2.99
   2  14   4    2.30    2.20
  10 -15  -4   -0.05    2.70
   9 -15  -4   -0.90    2.68
  -9  15   4    0.63    2.19
   8 -15  -4    2.30    2.72
  -8  15   4    2.78    2.23
   7 -15  -4    1.29    2.26
  -7  15   4   -3.53    1.85
   6 -15  -4    0.05    2.05
  -6  15   4    4.23    2.35
   5 -15  -4    5.03    2.43
  -5  15   4    2.89    2.32
   4 -15  -4    2.99    2.24
   4 -15  -4    1.27    2.31
  -4  15   4    0.91    2.05
   3 -15  -4    0.84    2.56
   3 -15  -4   -0.37    1.75
  -3  15   4    2.34    2.00
   2 -15  -4   -0.14    2.51
   2 -15  -4   -0.53    1.56
  -2  15   4   -1.30    1.75
   1 -15  -4   -0.44    2.73
   1 -15  -4   -0.79    1.64
  -1  15   4    1.74    2.16
   0 -15  -4   -0.35    2.85
   0  15   4    1.92    2.17
  -1 -15  -4   -2.79    3.00
   1  15   4    0.09    2.16
   8 -16  -4   -1.12    2.48
  -8  16   4    0.33    2.39
   7 -16  -4    2.52    2.75
  -7  16   4    1.84    2.26
   6 -16  -4   -0.30    2.04
  -6  16   4    0.60    2.31
   5 -16  -4    0.49    2.37
  -5  16   4    0.12    2.21
   4 -16  -4   -0.40    1.95
  -4  16   4   -0.50    2.31
   3 -16  -4    0.35    1.95
   3 -16  -4   -1.88    2.65
  -3  16   4    4.63    2.35
   2 -16  -4   -0.29    1.82
   2 -16  -4    0.05    2.79
  -2  16   4    1.08    2.28
   1 -17   5    2.09    3.33
   1 -17   5    0.63    2.05
  -2  17  -5    0.55    2.56
   2 -17   5   -4.81    3.22
   2 -17   5   -0.85    2.00
  -3  17  -5    5.34    2.91
   3 -17   5    3.60    2.18
   3 -17   5    3.07    3.54
  -4  17  -5    4.14    2.77
   4 -17   5    0.28    1.91
   4 -17   5   -0.43    3.08
  -5  17  -5   -1.40    2.34
   5 -17   5    0.74    2.20
   5 -17   5   -2.87    3.14
  -6  17  -5    0.78    2.37
   6 -17   5    0.59    2.18
   6 -17   5    2.19    3.47
   7 -17   5   -0.71    2.00
   7 -17   5    0.59    3.30
  -8  17  -5   -3.77    3.13
   8 -17   5    1.38    2.48
   8 -17   5   -0.75    3.27
   1  16  -5   -2.80    2.12
  -1 -16   5    1.29    3.26
   0  16  -5    0.87    2.56
   0 -16   5    2.92    3.26
  -1  16  -5    1.69    2.48
   1 -16   5   -1.88    2.91
  -2  16  -5    0.08    2.15
   2 -16   5   -1.79    1.76
   2 -16   5   -5.76    2.36
  -3  16  -5    1.89    2.25
   3 -16   5   -1.08    2.88
   3 -16   5    1.13    1.93
  -4  16  -5   -1.29    2.07
   4 -16   5   -1.38    2.84
   4 -16   5   -0.49    1.85
  -5  16  -5    0.01    2.25
   5 -16   5    2.80    2.28
   5 -16   5    1.29    3.12
  -6  16  -5    0.38    2.38
   6 -16   5   -4.23    2.84
   6 -16   5    2.24    2.21
   7 -16   5    0.75    3.17
   7 -16   5   -1.21    1.96
  -8  16  -5   -1.49    2.97
   8 -16   5    1.00    2.48
   8 -16   5    4.86    3.63
  -9  16  -5   -0.83    2.96
   9 -16   5   -1.82    2.84
   9 -16   5    3.61    2.94
  -3 -15   5   -2.12    2.50
   2  15  -5   -0.67    2.37
  -2 -15   5    1.15    2.89
   1  15  -5    9.56    3.04
  -1 -15   5    8.51    3.50
   0  15  -5   12.46    2.94
   0 -15   5   21.95    3.95
  -1  15  -5    5.43    2.62
   1 -15   5    3.12    2.83
  -2  15  -5    8.93    2.74
   2 -15   5    9.51    2.57
   2 -15   5    3.02    2.93
  -3  15  -5    1.78    2.34
   3 -15   5    3.09    2.03
   3 -15   5    0.52    2.63
  -4  15  -5    3.05    2.32
   4 -15   5   -1.47    2.48
   4 -15   5   -2.65    1.22
  -5  15  -5    1.66    2.11
   5 -15   5    1.60    2.89
   5 -15   5   -0.96    1.71
   6 -15   5    5.11    2.38
   6 -15   5    2.42    2.71
   7 -15   5    8.59    3.32
   7 -15   5    8.29    2.73
  -8  15  -5    8.06    3.32
   8 -15   5    6.16    3.40
   8 -15   5    6.98    2.82
  -9  15  -5    4.31    3.05
   9 -15   5    5.54    3.32
   9 -15   5   -0.18    2.00
 -10  15  -5   -3.73    2.49
  10 -15   5    1.71    3.16
  10 -15   5    1.24    2.56
 -11  15  -5   -0.62    3.03
  11 -15   5    2.12    2.73
  -4 -14   5   -5.90    2.10
   3  14  -5    2.36    2.27
  -3 -14   5   -0.24    2.55
   2  14  -5    0.11    2.10
  -2 -14   5    1.08    2.51
   1  14  -5    5.40    2.45
  -1 -14   5   -2.56    2.27
   0  14  -5    2.45    2.13
   0 -14   5    3.71    2.79
  -1  14  -5    2.08    2.19
   1 -14   5    4.79    2.72
  -2  14  -5    2.12    2.11
   2 -14   5    4.35    2.00
   2 -14   5   -1.89    2.30
  -3  14  -5   -0.36    1.78
   3 -14   5    2.74    2.57
   3 -14   5    2.13    1.64
  -4  14  -5    6.25    2.34
   4 -14   5    6.52    2.87
   4 -14   5    5.16    2.08
  -5  14  -5    0.62    1.98
   5 -14   5    3.44    2.55
   5 -14   5    1.29    1.85
   6 -14   5    3.69    2.10
   6 -14   5    4.40    2.71
  -7  14  -5    0.11    2.36
   7 -14   5   -0.61    2.45
   7 -14   5   -1.98    1.53
  -8  14  -5   -0.29    2.49
   8 -14   5   -2.43    2.36
   8 -14   5   -0.05    1.83
  -9  14  -5    7.54    3.07
   9 -14   5    8.63    3.39
   9 -14   5    3.07    2.44
 -10  14  -5   -1.01    2.57
  10 -14   5    1.11    2.43
  10 -14   5    4.32    3.02
 -11  14  -5    2.67    3.28
  11 -14   5    4.15    2.71
  -5 -13   5    2.47    2.44
   4  13  -5   -2.29    1.82
  -4 -13   5   -0.49    2.10
   3  13  -5    1.10    2.04
  -3 -13   5   -1.96    1.96
   2  13  -5   -3.87    1.67
  -2 -13   5    0.42    2.19
   1  13  -5   -0.62    1.91
  -1 -13   5    1.31    2.31
   0  13  -5    6.54    2.35
   0 -13   5    4.97    2.48
  -1  13  -5    7.78    2.36
   1 -13   5   10.09    2.80
  -2  13  -5   10.85    2.64
   2 -13   5    6.06    2.07
   2 -13   5    7.28    2.63
  -3  13  -5    5.59    2.19
   3 -13   5    1.41    1.54
   3 -13   5    6.95    2.68
  -4  13  -5    3.38    2.16
   4 -13   5    5.98    2.47
   4 -13   5    3.37    1.88
  -5  13  -5    2.86    2.06
   5 -13   5   -3.23    2.09
   5 -13   5    2.08    1.76
   6 -13   5    2.90    1.85
   6 -13   5    1.17    2.13
  -7  13  -5    8.67    2.82
   7 -13   5    3.40    2.58
   7 -13   5    3.68    2.09
  -8  13  -5    1.67    2.41
   8 -13   5   -1.90    2.26
   8 -13   5    0.19    1.88
  -9  13  -5   -0.71    2.20
   9 -13   5   -2.45    1.78
   9 -13   5   -4.89    2.06
 -10  13  -5   -1.55    2.44
  10 -13   5   -0.03    2.48
  10 -13   5    0.24    1.96
 -11  13  -5   -1.39    2.65
  11 -13   5   -6.93    2.09
  11 -13   5    3.18    2.65
 -12  13  -5    3.39    3.09
  12 -13   5    2.16    2.80
   6  12  -5   -0.19    4.00
  -6 -12   5    3.63    2.39
   5  12  -5   -0.83    2.57
  -5 -12   5    2.63    2.15
   4  12  -5   -4.07    1.53
  -4 -12   5   -2.11    1.70
   3  12  -5   -1.57    1.73
  -3 -12   5    0.29    1.80
   2  12  -5   -2.46    1.53
  -2 -12   5   -0.33    1.74
   1  12  -5    6.64    2.18
  -1 -12   5    6.32    2.32
   0  12  -5    0.55    1.71
   0 -12   5    2.34    2.04
  -1  12  -5    8.23    2.29
   1 -12   5    4.31    2.14
  -2  12  -5    2.55    1.76
   2 -12   5   -1.07    1.09
   2 -12   5    0.54    1.96
  -3  12  -5   32.70    3.85
   3 -12   5   27.29    3.29
   3 -12   5   36.18    4.10
  -4  12  -5   -2.05    1.62
   4 -12   5   -0.78    1.36
   4 -12   5    2.48    2.17
  -5  12  -5    6.06    2.24
   5 -12   5    2.28    1.73
   5 -12   5    0.95    2.21
   6 -12   5    5.19    2.10
   6 -12   5    1.77    2.17
  -7  12  -5    5.98    2.66
   7 -12   5    2.05    1.94
   7 -12   5    2.54    2.39
  -8  12  -5   -0.09    1.95
   8 -12   5   -3.70    1.97
   8 -12   5   -0.28    1.81
  -9  12  -5   -0.66    2.09
   9 -12   5    1.48    1.85
   9 -12   5    0.06    2.40
 -10  12  -5    4.10    2.58
  10 -12   5   -0.97    1.90
  10 -12   5   -1.65    2.34
 -11  12  -5   -1.07    2.15
  11 -12   5   -1.41    2.17
  11 -12   5    1.70    2.62
 -12  12  -5   -0.80    2.56
  12 -12   5    4.79    2.79
   7  11  -5   10.21    4.15
  -7 -11   5    2.44    2.21
   6  11  -5    4.22    3.82
  -6 -11   5    0.36    1.94
   5  11  -5   -0.79    1.44
  -5 -11   5   -1.58    1.72
   4  11  -5   11.78    2.39
  -4 -11   5   10.05    2.49
   3  11  -5   -1.44    1.51
  -3 -11   5   -2.29    1.47
   2  11  -5    6.14    2.01
  -2 -11   5    8.46    2.29
   1  11  -5   -0.17    1.56
  -1 -11   5   -1.37    1.55
   0  11  -5   -1.29    1.46
   0 -11   5    1.70    1.74
  -1  11  -5    9.91    2.27
   1 -11   5    9.33    2.35
  -2  11  -5    4.15    1.92
   2 -11   5    5.04    2.08
  -3  11  -5   11.87    2.45
   3 -11   5   20.15    2.69
   3 -11   5   21.45    3.20
  -4  11  -5    9.15    2.48
   4 -11   5   10.33    2.15
   4 -11   5    6.23    2.30
   5 -11   5    3.43    2.18
   5 -11   5    4.66    1.75
  -6  11  -5   13.62    2.79
   6 -11   5   14.64    2.62
   6 -11   5   14.01    3.06
  -7  11  -5   19.85    3.34
   7 -11   5   23.05    3.16
   7 -11   5   16.73    3.25
  -8  11  -5   20.82    3.58
   8 -11   5   20.52    3.52
   8 -11   5   16.30    2.94
  -9  11  -5   55.88    5.63
   9 -11   5   47.85    5.13
   9 -11   5   56.05    5.35
 -10  11  -5    3.04    2.52
  10 -11   5    1.49    2.03
  10 -11   5    4.62    2.59
 -11  11  -5    9.14    3.05
  11 -11   5   10.03    3.07
  11 -11   5    3.15    2.65
 -12  11  -5   -2.41    2.37
  12 -11   5    2.96    2.61
 -13  11  -5    7.34    3.19
  13 -11   5    3.17    2.70
   8  10  -5    0.41    3.81
  -8 -10   5   -2.44    1.75
   7  10  -5    5.19    3.61
  -7 -10   5    2.18    2.04
   6  10  -5    1.68    3.08
   6  10  -5   -0.06    2.34
  -6 -10   5   -1.62    1.61
   5  10  -5   -0.42    1.47
  -5 -10   5   -1.84    1.38
   4  10  -5    6.96    1.94
  -4 -10   5    6.57    1.98
   3  10  -5   17.80    2.64
  -3 -10   5   20.81    2.84
   2  10  -5   -2.50    1.31
  -2 -10   5    1.25    1.56
   1  10  -5    0.54    1.56
  -1 -10   5    4.13    1.75
   0  10  -5    4.15    1.85
   0 -10   5    4.55    1.79
  -1  10  -5   -1.61    1.35
   1 -10   5   -0.25    1.44
  -2  10  -5   -1.25    1.37
   2 -10   5    0.60    1.54
  -3  10  -5    8.54    2.17
   3 -10   5    8.28    1.72
   3 -10   5    6.98    2.06
  -4  10  -5    4.03    1.92
   4 -10   5    5.66    2.04
   4 -10   5    4.47    1.59
   5 -10   5   -0.85    1.67
   5 -10   5    1.61    1.46
  -6  10  -5    9.51    2.44
   6 -10   5    8.56    2.12
   6 -10   5    5.16    2.25
  -7  10  -5    0.15    1.78
   7 -10   5    0.31    1.98
   7 -10   5    0.93    1.65
  -8  10  -5   35.79    4.38
   8 -10   5   37.34    4.40
   8 -10   5   26.31    3.65
  -9  10  -5    8.61    2.77
   9 -10   5    2.00    1.93
   9 -10   5    3.14    2.60
 -10  10  -5   16.36    3.32
  10 -10   5   15.09    3.46
  10 -10   5   16.75    3.41
 -11  10  -5   12.00    3.25
  11 -10   5    8.76    2.82
  11 -10   5    5.79    2.49
 -12  10  -5   -0.51    2.43
  12 -10   5    0.86    2.80
  12 -10   5    1.14    2.34
 -13  10  -5   -2.18    2.04
  13 -10   5    1.46    2.59
   9   9  -5    8.27    4.31
  -9  -9   5    5.97    2.41
   8   9  -5   -2.56    2.97
  -8  -9   5    0.86    1.88
   7   9  -5    1.59    2.89
  -7  -9   5   -1.83    1.37
   6   9  -5    3.10    1.70
   6   9  -5    5.39    3.29
  -6  -9   5    3.46    1.77
   5   9  -5    2.14    1.50
  -5  -9   5    0.10    1.53
   4   9  -5   14.15    2.24
  -4  -9   5   11.31    2.24
   3   9  -5   42.22    3.41
  -3  -9   5   36.83    3.49
   2   9  -5   85.64    5.09
  -2  -9   5   91.57    5.29
   1   9  -5   40.83    3.63
  -1  -9   5   42.83    3.44
   0   9  -5   -0.23    1.24
   0  -9   5    1.85    1.33
  -1   9  -5    3.41    1.52
   1  -9   5    2.95    1.40
  -2   9  -5   26.63    2.96
   2  -9   5   24.06    2.76
   2  -9   5   29.75    2.81
  -3   9  -5    6.06    1.76
   3  -9   5    1.91    1.53
   3  -9   5    1.96    1.21
   4  -9   5   -0.02    1.09
   4  -9   5    1.92    1.57
  -5   9  -5    4.18    1.85
   5  -9   5    0.14    1.59
   5  -9   5    6.02    1.74
  -6   9  -5    1.81    1.86
   6  -9   5   -0.89    1.73
   6  -9   5    1.06    1.58
  -7   9  -5    4.96    2.11
   7  -9   5    6.37    2.06
   7  -9   5    5.66    2.27
  -8   9  -5   -3.03    1.61
   8  -9   5   -0.85    1.56
   8  -9   5   -0.16    1.81
  -9   9  -5   -0.87    1.90
   9  -9   5   -1.72    1.66
   9  -9   5    0.60    1.86
 -10   9  -5    0.70    2.01
  10  -9   5   -2.05    1.86
  10  -9   5    0.75    1.90
 -11   9  -5    2.90    2.54
  11  -9   5    2.75    2.42
  11  -9   5    0.46    2.17
 -12   9  -5    2.80    2.45
  12  -9   5    3.06    2.49
  12  -9   5   -2.06    2.08
 -13   9  -5    0.61    2.46
  13  -9   5   -0.71    2.23
   9   8  -5    2.50    3.48
  -9  -8   5    1.17    2.36
  -9  -8   5    2.19    1.96
   8   8  -5   -2.38    2.71
  -8  -8   5   -0.67    1.46
  -8  -8   5   -2.98    1.69
   7   8  -5    4.59    2.95
  -7  -8   5    8.41    2.11
   6   8  -5    0.69    1.39
   6   8  -5    0.81    2.79
  -6  -8   5    0.45    1.57
   5   8  -5    5.52    2.81
   5   8  -5    9.41    1.83
  -5  -8   5    3.47    1.65
   4   8  -5    2.56    1.44
  -4  -8   5    3.43    1.50
   3   8  -5    4.57    1.57
  -3  -8   5    8.55    1.80
  -3  -8   5    4.23    1.31
   2   8  -5   35.24    3.14
  -2  -8   5   37.57    3.04
  -2  -8   5   37.83    2.70
   1   8  -5   32.64    2.91
  -1  -8   5   36.10    2.88
  -1  -8   5   31.86    2.50
   0   8  -5   11.72    1.93
   0  -8   5   15.64    1.91
   0  -8   5   14.20    2.03
  -1   8  -5    0.40    1.18
   1  -8   5    0.45    1.13
  -2   8  -5   -0.93    1.05
   2  -8   5    1.58    1.24
   2  -8   5    1.49    0.94
  -3   8  -5    7.03    1.79
   3  -8   5    4.31    1.53
   3  -8   5    7.04    1.48
  -4   8  -5    4.79    1.72
   4  -8   5    7.41    1.79
  -5   8  -5    1.42    1.63
   5  -8   5    1.05    1.51
   5  -8   5   -1.04    1.14
  -6   8  -5    1.13    1.65
   6  -8   5    3.94    1.90
   6  -8   5   -0.68    1.27
  -7   8  -5    7.59    2.27
   7  -8   5    7.63    2.13
   7  -8   5    2.25    2.03
  -8   8  -5   13.73    2.94
   8  -8   5   16.56    3.08
   8  -8   5   13.58    2.63
  -9   8  -5   15.94    3.05
   9  -8   5   22.50    3.61
   9  -8   5    9.76    2.55
 -10   8  -5   15.15    3.03
  10  -8   5   19.27    3.34
  10  -8   5    9.13    2.66
 -11   8  -5    1.49    2.32
  11  -8   5    0.73    2.04
  11  -8   5   -0.97    1.93
 -12   8  -5    1.29    2.24
  12  -8   5   -1.14    2.06
  12  -8   5    0.81    1.94
 -13   8  -5    7.49    2.71
  13  -8   5    8.29    3.12
  10   7  -5    1.13    3.32
 -10  -7   5    1.75    1.90
 -10  -7   5   -0.94    2.57
   9   7  -5   -1.03    3.23
  -9  -7   5    1.05    2.13
  -9  -7   5   -0.61    1.58
   8   7  -5    6.33    3.08
  -8  -7   5    3.60    2.56
  -8  -7   5    4.03    1.82
   7   7  -5    3.76    1.54
   7   7  -5    9.71    3.21
  -7  -7   5    1.31    1.49
  -7  -7   5    6.69    2.43
   6   7  -5   18.04    2.19
   6   7  -5   21.83    3.50
  -6  -7   5   14.72    2.23
  -6  -7   5   21.26    3.38
   5   7  -5  106.04    5.48
   5   7  -5  112.28    6.79
  -5  -7   5   95.78    6.41
  -5  -7   5  109.74    5.41
  -5  -7   5  105.30    5.70
   4   7  -5   65.74    4.94
   4   7  -5   73.23    4.01
  -4  -7   5   62.09    4.12
  -4  -7   5   67.33    3.79
   3   7  -5   23.97    2.40
  -3  -7   5   25.05    2.59
  -3  -7   5   20.38    1.98
   2   7  -5   17.94    2.02
  -2  -7   5   16.10    2.08
  -2  -7   5   14.06    1.65
   1   7  -5   21.06    2.23
  -1  -7   5   16.33    2.01
  -1  -7   5   19.12    1.89
   0   7  -5   15.63    1.96
   0  -7   5   14.54    1.88
   0  -7   5   18.41    1.92
  -1   7  -5    2.77    1.22
   1  -7   5    2.67    1.12
   1  -7   5    5.03    1.20
  -2   7  -5   -0.43    1.10
   2  -7   5    2.19    1.16
   2  -7   5    0.06    0.77
   2  -7   5    2.11    1.24
  -3   7  -5   37.88    2.44
   3  -7   5   31.01    2.96
   3  -7   5   35.76    2.46
  -4   7  -5    0.70    1.34
   4  -7   5    1.15    1.35
   4  -7   5    0.05    0.95
  -5   7  -5    9.57    2.00
   5  -7   5    6.40    1.62
   5  -7   5    6.80    1.83
  -6   7  -5   33.52    3.47
   6  -7   5   29.11    3.19
   6  -7   5   34.41    3.60
  -7   7  -5    0.84    1.72
   7  -7   5   -1.10    1.39
   7  -7   5   -0.37    1.50
  -8   7  -5   41.48    4.21
   8  -7   5   40.45    4.15
   8  -7   5   42.38    4.37
  -9   7  -5   -2.52    1.57
   9  -7   5   -2.06    1.41
   9  -7   5   -2.53    1.60
 -10   7  -5   13.01    2.91
  10  -7   5   13.50    2.75
  10  -7   5    9.43    2.64
 -11   7  -5    1.41    2.20
  11  -7   5    1.46    1.97
  11  -7   5    5.32    2.30
 -12   7  -5   23.09    3.81
  12  -7   5   26.58    4.17
  12  -7   5   29.40    3.96
 -13   7  -5   14.90    3.26
  13  -7   5   10.89    3.18
  11   6  -5    5.08    3.72
 -11  -6   5   -3.12    2.38
 -11  -6   5   -2.78    1.51
  10   6  -5    2.46    3.48
 -10  -6   5    1.13    2.54
 -10  -6   5    0.81    1.69
   9   6  -5    1.33    2.86
  -9  -6   5    0.09    2.14
  -9  -6   5   -1.93    1.28
   8   6  -5   10.22    3.11
  -8  -6   5   10.81    2.10
  -8  -6   5   13.56    3.00
   7   6  -5    7.83    1.61
   7   6  -5    8.90    3.10
  -7  -6   5    7.43    1.81
  -7  -6   5    6.37    2.19
   6   6  -5    5.16    2.42
   6   6  -5    2.76    1.30
  -6  -6   5    5.04    1.98
  -6  -6   5    0.39    1.54
  -6  -6   5    3.55    1.50
   5   6  -5    4.73    1.31
   5   6  -5    4.24    2.24
  -5  -6   5    6.88    1.36
  -5  -6   5    3.85    1.68
  -5  -6   5    5.48    1.52
   4   6  -5   19.82    3.01
   4   6  -5   18.69    1.95
  -4  -6   5   12.71    2.26
  -4  -6   5   18.20    1.83
  -4  -6   5   14.54    1.92
   3   6  -5    4.20    1.17
   3   6  -5    5.25    1.77
  -3  -6   5    3.52    1.22
  -3  -6   5    4.44    1.02
   2   6  -5    5.43    1.32
   2   6  -5    5.05    1.70
  -2  -6   5    2.53    0.93
  -2  -6   5    5.62    1.24
   1   6  -5   24.76    2.29
   1   6  -5   32.09    2.70
  -1  -6   5   30.97    2.12
  -1  -6   5   29.62    2.28
   0   6  -5   13.43    1.74
   0   6  -5   15.38    1.86
   0   6  -5   15.52    2.01
   0  -6   5   14.83    1.76
   0  -6   5   13.56    1.59
  -1   6  -5    8.30    1.47
  -1   6  -5    9.98    1.49
  -1   6  -5    9.05    1.59
   1  -6   5    8.08    1.45
   1  -6   5    9.48    1.63
  -2   6  -5   52.67    3.12
  -2   6  -5   39.26    2.68
   2  -6   5   45.61    2.97
   2  -6   5   44.99    2.60
   2  -6   5   48.25    3.17
  -3   6  -5   19.56    2.16
  -3   6  -5   20.65    2.31
   3  -6   5   25.25    2.13
   3  -6   5   22.30    2.27
   3  -6   5   22.50    2.34
  -4   6  -5   13.46    2.18
   4  -6   5   14.03    2.10
   4  -6   5   13.27    1.83
  -5   6  -5   42.10    3.41
   5  -6   5   45.96    3.51
   5  -6   5   44.05    3.10
  -6   6  -5    4.40    1.75
   6  -6   5    1.50    1.52
   6  -6   5    1.86    1.43
  -7   6  -5    7.74    2.08
   7  -6   5    7.96    1.96
   7  -6   5    8.51    2.20
  -8   6  -5   27.94    3.45
   8  -6   5   29.84    3.54
   8  -6   5   24.43    3.37
  -9   6  -5   25.40    3.49
   9  -6   5   26.35    3.61
   9  -6   5   31.88    3.87
 -10   6  -5    1.22    2.16
  10  -6   5   -1.05    1.80
  10  -6   5    1.01    1.98
 -11   6  -5   -1.91    1.75
  11  -6   5    2.83    2.03
  11  -6   5    2.92    2.13
 -12   6  -5    5.99    2.66
  12  -6   5   14.71    2.97
  12  -6   5   10.37    3.03
 -13   6  -5    5.93    2.76
  13  -6   5    1.68    2.66
  11   5  -5    1.03    3.40
 -11  -5   5    1.63    2.45
 -11  -5   5    2.05    1.74
  10   5  -5    4.00    3.08
 -10  -5   5    2.54    1.66
 -10  -5   5    0.65    2.43
   9   5  -5    4.31    2.87
  -9  -5   5    0.36    1.86
  -9  -5   5   -0.55    1.34
   8   5  -5   -1.22    2.54
  -8  -5   5    0.40    1.28
  -8  -5   5   -2.27    1.42
   7   5  -5   13.76    1.78
   7   5  -5   15.14    3.12
  -7  -5   5   21.46    3.35
  -7  -5   5   13.63    1.99
   6   5  -5    0.41    0.98
   6   5  -5   -3.73    1.79
  -6  -5   5   -1.08    1.49
  -6  -5   5    1.10    1.00
  -6  -5   5    1.31    1.16
   5   5  -5    6.44    2.31
   5   5  -5    9.91    1.43
  -5  -5   5    6.77    1.92
  -5  -5   5    8.64    1.38
  -5  -5   5    9.91    1.60
   4   5  -5    1.76    1.58
   4   5  -5    0.90    0.84
  -4  -5   5    0.11    0.69
  -4  -5   5   -0.43    0.84
  -4  -5   5    0.46    1.10
   3   5  -5    9.90    1.37
   3   5  -5    6.94    1.90
  -3  -5   5    5.97    1.19
  -3  -5   5    6.11    1.44
  -3  -5   5    8.62    1.17
   2   5  -5    7.26    1.35
   2   5  -5   13.91    1.99
   2   5  -5    6.94    1.38
   2   5  -5   11.61    1.42
  -2  -5   5    9.07    1.35
  -2  -5   5    9.19    1.22
   1   5  -5    4.99    1.15
   1   5  -5    9.35    1.71
   1   5  -5    5.16    1.16
   1   5  -5    6.98    1.23
  -1  -5   5    6.17    1.11
  -1  -5   5    5.69    1.19
   0   5  -5   12.05    1.46
   0   5  -5   10.02    1.58
   0   5  -5   11.77    1.59
   0   5  -5   11.39    1.53
   0  -5   5   10.52    1.48
   0  -5   5    9.20    1.38
  -1   5  -5   40.35    2.70
  -1   5  -5   46.81    2.76
   1  -5   5   39.83    2.80
   1  -5   5   44.94    2.80
  -2   5  -5   26.52    2.47
  -2   5  -5   22.07    2.12
   2  -5   5   21.04    2.28
   2  -5   5   22.96    2.10
  -3   5  -5    1.59    1.03
  -3   5  -5    2.17    1.26
   3  -5   5    2.91    0.97
   3  -5   5    3.46    1.24
   3  -5   5    3.58    1.33
  -4   5  -5   21.45    2.37
  -4   5  -5   21.30    2.45
   4  -5   5   23.40    2.23
   4  -5   5   25.39    2.51
   4  -5   5   20.91    2.48
  -5   5  -5    1.05    1.21
  -5   5  -5    0.08    1.20
   5  -5   5   -0.44    1.00
   5  -5   5    2.05    1.32
  -6   5  -5   12.05    2.14
   6  -5   5    9.93    1.88
   6  -5   5    6.30    1.92
  -7   5  -5   13.15    2.37
   7  -5   5   14.37    2.43
   7  -5   5    8.33    2.00
  -8   5  -5   22.84    3.11
   8  -5   5   23.93    3.31
   8  -5   5   18.07    2.81
  -9   5  -5   14.94    2.84
   9  -5   5   10.48    2.46
   9  -5   5   16.99    2.86
 -10   5  -5    2.61    2.17
  10  -5   5    5.30    2.26
  10  -5   5    3.51    2.10
 -11   5  -5    4.73    2.31
  11  -5   5    4.51    2.35
  11  -5   5    3.82    2.19
 -12   5  -5   -1.41    1.84
  12  -5   5   -1.26    2.08
  12  -5   5    0.03    1.89
 -13   5  -5   -1.02    2.13
  13  -5   5    1.78    2.47
  12   4  -5   -0.92    3.00
 -12  -4   5   -0.52    2.47
 -12  -4   5   -1.04    1.59
  11   4  -5   -1.51    3.06
 -11  -4   5    1.98    2.27
 -11  -4   5   -0.36    1.46
  10   4  -5   -1.18    2.44
 -10  -4   5    1.71    2.26
 -10  -4   5    3.36    1.60
   9   4  -5   28.28    4.19
  -9  -4   5   31.01    4.15
  -9  -4   5   30.17    2.88
   8   4  -5    1.22    1.02
   8   4  -5    3.07    2.36
  -8  -4   5    1.18    1.92
  -8  -4   5    1.41    1.23
   7   4  -5   13.60    3.14
   7   4  -5   12.68    1.61
  -7  -4   5   12.99    1.78
  -7  -4   5   13.70    1.91
  -7  -4   5   14.47    2.68
   6   4  -5    8.88    1.36
   6   4  -5   11.35    2.49
  -6  -4   5    7.67    1.99
  -6  -4   5    7.45    1.42
  -6  -4   5    7.56    1.36
   5   4  -5    3.06    1.76
   5   4  -5    3.83    1.01
  -5  -4   5    2.69    0.87
  -5  -4   5    1.42    1.26
  -5  -4   5    3.47    1.05
   4   4  -5    0.08    1.36
   4   4  -5    0.57    0.76
  -4  -4   5   -0.21    1.07
  -4  -4   5    0.91    0.82
  -4  -4   5    0.30    0.62
   3   4  -5    1.53    0.82
   3   4  -5    1.08    0.93
   3   4  -5    0.18    1.19
   3   4  -5    0.76    0.71
  -3  -4   5    0.53    0.73
  -3  -4   5    0.12    0.64
  -3  -4   5    1.14    1.07
   2   4  -5   13.65    1.41
   2   4  -5   16.24    1.84
   2   4  -5   15.65    2.01
   2   4  -5   13.14    1.43
  -2  -4   5   12.31    1.27
  -2  -4   5   13.62    1.46
  -2  -4   5   15.19    1.81
   1   4  -5   76.93    4.24
   1   4  -5   79.29    4.00
   1   4  -5   77.60    3.74
   1   4  -5   75.62    3.86
  -1  -4   5   77.02    3.85
  -1  -4   5   80.75    3.74
   0   4  -5   92.48    4.35
   0   4  -5   92.44    4.41
   0   4  -5   94.51    4.67
   0  -4   5   93.46    4.38
   0  -4   5   86.69    4.44
  -1   4  -5   14.19    1.58
  -1   4  -5   13.91    1.64
   1  -4   5   15.56    1.70
   1  -4   5   18.09    1.91
  -2   4  -5   13.19    1.79
  -2   4  -5   15.54    1.76
   2  -4   5   12.03    1.70
   2  -4   5   15.37    1.84
  -3   4  -5   83.82    4.54
  -3   4  -5   82.59    4.45
   3  -4   5   83.68    4.62
  -4   4  -5    1.26    1.28
  -4   4  -5    3.21    1.16
   4  -4   5    2.45    1.22
   4  -4   5    2.46    1.07
   4  -4   5    3.37    1.34
  -5   4  -5   -0.29    0.91
  -5   4  -5   -1.36    1.05
   5  -4   5   -0.07    0.97
   5  -4   5   -1.25    1.08
  -6   4  -5   10.10    1.98
   6  -4   5   13.32    1.98
   6  -4   5    8.35    1.82
  -7   4  -5   -0.54    1.36
   7  -4   5   -0.10    1.44
   7  -4   5   -0.41    1.34
  -8   4  -5    9.83    2.33
   8  -4   5    9.45    2.26
   8  -4   5   14.18    2.61
  -9   4  -5   15.74    2.77
   9  -4   5   14.26    2.69
   9  -4   5   12.51    2.65
 -10   4  -5    3.77    2.19
  10  -4   5   -0.01    1.73
  10  -4   5    3.56    2.09
 -11   4  -5    3.94    2.24
  11  -4   5    4.43    2.11
  11  -4   5    1.46    2.01
 -12   4  -5    3.67    2.36
  12  -4   5    3.94    2.38
  12  -4   5    5.34    2.38
 -13   4  -5    2.54    2.47
 -13   4  -5   -2.18    2.40
  13  -4   5   -2.29    2.25
  12   3  -5    2.87    3.27
 -12  -3   5   -0.35    2.35
 -12  -3   5    0.53    1.56
  11   3  -5    1.72    2.60
 -11  -3   5   -1.74    1.87
 -11  -3   5   -1.56    1.20
  10   3  -5    9.84    3.16
 -10  -3   5    8.04    1.79
 -10  -3   5    9.99    2.75
   9   3  -5   44.82    5.08
  -9  -3   5   46.56    4.70
  -9  -3   5   47.57    3.30
   8   3  -5   18.89    3.34
   8   3  -5   17.10    1.73
  -8  -3   5   17.08    1.98
  -8  -3   5   15.12    2.94
   7   3  -5   32.05    3.90
   7   3  -5   35.82    2.28
  -7  -3   5   34.80    2.56
  -7  -3   5   40.76    4.08
  -7  -3   5   34.90    2.60
   6   3  -5   49.61    2.65
   6   3  -5   54.18    4.39
  -6  -3   5   48.37    2.89
  -6  -3   5   50.93    2.86
  -6  -3   5   38.72    3.76
   5   3  -5    0.54    1.39
   5   3  -5    0.38    0.71
   5   3  -5   -1.00    0.63
  -5  -3   5    1.10    0.83
  -5  -3   5   -0.69    1.03
  -5  -3   5   -0.51    0.66
   4   3  -5   12.37    1.29
   4   3  -5   13.96    1.31
   4   3  -5   12.59    2.13
  -4  -3   5   15.10    2.01
  -4  -3   5   14.44    1.27
  -4  -3   5   16.08    1.49
   3   3  -5   34.01    2.06
   3   3  -5   35.93    2.05
   3   3  -5   37.82    2.97
   3   3  -5   34.85    2.60
  -3  -3   5   37.99    1.99
  -3  -3   5   35.23    2.12
  -3  -3   5   38.43    2.70
   2   3  -5   13.86    1.38
   2   3  -5   13.25    1.92
   2   3  -5   14.69    1.30
   2   3  -5   15.92    1.68
  -2  -3   5   12.93    1.24
  -2  -3   5   15.29    1.41
  -2  -3   5   13.05    1.60
   1   3  -5   27.02    2.50
   1   3  -5   27.87    1.76
   1   3  -5   25.01    1.90
  -1  -3   5   29.77    1.85
  -1  -3   5   28.23    1.87
   0   3  -5   83.31    3.92
   0   3  -5   82.25    4.10
   0   3  -5   88.59    4.04
   0   3  -5   90.54    4.40
   0  -3   5   84.70    4.13
   0  -3   5   85.20    4.06
  -1   3  -5   46.87    2.84
  -1   3  -5   51.41    2.78
   1  -3   5   46.50    2.74
   1  -3   5   45.83    2.87
  -2   3  -5   11.12    1.56
  -2   3  -5   11.01    1.47
   2  -3   5   14.47    1.72
   2  -3   5   12.93    1.65
  -3   3  -5    3.13    1.07
  -3   3  -5    2.41    1.23
   3  -3   5    2.16    1.21
   3  -3   5    1.56    1.13
  -4   3  -5    0.02    1.04
  -4   3  -5   -0.45    0.85
   4  -3   5    0.40    1.10
   4  -3   5   -0.66    0.96
   4  -3   5    1.14    0.89
  -5   3  -5    3.46    1.40
  -5   3  -5    6.45    1.53
   5  -3   5    4.49    1.50
   5  -3   5    2.70    1.14
  -6   3  -5   61.41    4.11
   6  -3   5   59.92    4.06
   6  -3   5   62.67    3.79
  -7   3  -5   26.04    3.02
   7  -3   5   26.30    3.08
   7  -3   5   22.64    2.70
  -8   3  -5    8.43    2.09
   8  -3   5    7.59    2.24
   8  -3   5    9.13    2.15
  -9   3  -5   24.71    3.26
   9  -3   5   11.91    2.67
   9  -3   5   15.39    2.77
 -10   3  -5   24.66    3.61
  10  -3   5   19.61    3.08
  10  -3   5   15.29    2.90
 -11   3  -5   31.17    3.93
 -11   3  -5   35.89    4.21
  11  -3   5   27.50    3.66
  11  -3   5   27.50    4.06
 -12   3  -5    3.85    2.40
 -12   3  -5   10.00    2.86
  12  -3   5   10.40    3.12
  12  -3   5    5.40    2.27
 -13   3  -5    0.03    2.61
 -13   3  -5    2.02    2.48
  12   2  -5    1.67    2.75
 -12  -2   5    2.02    1.54
 -12  -2   5    0.33    2.49
  11   2  -5   -0.98    2.37
 -11  -2   5   -0.22    1.95
 -11  -2   5    0.37    1.25
  10   2  -5   -1.60    2.07
 -10  -2   5    4.99    2.38
 -10  -2   5    0.74    1.25
   9   2  -5    3.26    2.37
  -9  -2   5    3.86    2.14
  -9  -2   5    3.57    1.30
   8   2  -5    0.98    2.07
   8   2  -5    2.45    2.04
  -8  -2   5    2.35    1.80
  -8  -2   5    3.08    1.20
  -8  -2   5    4.32    1.19
   7   2  -5    2.20    1.93
   7   2  -5   -1.55    1.34
  -7  -2   5    3.05    1.66
  -7  -2   5    2.70    1.01
  -7  -2   5    1.46    0.93
   6   2  -5   14.33    2.30
   6   2  -5   16.62    1.55
   6   2  -5   14.83    2.57
  -6  -2   5   14.94    2.20
  -6  -2   5   17.88    1.66
  -6  -2   5   17.60    1.61
   5   2  -5   -1.18    1.00
   5   2  -5   -0.28    0.56
   5   2  -5   -1.32    1.25
  -5  -2   5   -0.72    0.95
  -5  -2   5   -0.08    0.64
  -5  -2   5   -0.57    0.56
   4   2  -5    0.20    0.51
   4   2  -5   -0.81    0.86
   4   2  -5    0.46    1.43
  -4  -2   5    2.08    1.07
  -4  -2   5    0.82    0.50
  -4  -2   5    1.44    0.61
   3   2  -5   98.74    5.25
   3   2  -5   94.31    4.08
   3   2  -5   94.97    4.64
  -3  -2   5   98.96    4.84
  -3  -2   5   97.27    4.18
  -3  -2   5   96.90    4.06
   2   2  -5   26.06    1.53
   2   2  -5   29.30    2.00
   2   2  -5   29.78    2.66
  -2  -2   5   26.37    1.98
  -2  -2   5   26.68    1.65
  -2  -2   5   27.36    1.60
   1   2  -5  299.98   12.67
   1   2  -5  300.84   11.95
   1   2  -5  311.83   12.10
   1   2  -5  293.69   12.04
  -1  -2   5  303.55   12.10
  -1  -2   5  309.09   12.03
  -1  -2   5  298.08   12.09
   0   2  -5   22.58    1.37
   0   2  -5   23.18    2.34
   0   2  -5   20.44    1.73
   0   2  -5   21.18    1.59
   0  -2   5   20.33    1.75
  -1   2  -5   27.73    2.00
  -1   2  -5   34.01    2.16
   1  -2   5   25.59    2.05
   1  -2   5   28.39    2.09
  -2   2  -5    0.85    0.80
  -2   2  -5    0.17    0.88
   2  -2   5   -0.01    0.84
   2  -2   5   -0.28    0.75
  -3   2  -5    4.21    1.16
  -3   2  -5    2.73    1.24
   3  -2   5    1.81    1.11
   3  -2   5    2.27    1.18
  -4   2  -5   10.40    1.70
  -4   2  -5    7.84    1.55
   4  -2   5    7.71    1.55
   4  -2   5    7.33    1.63
   4  -2   5   10.29    1.36
  -5   2  -5   49.65    3.40
  -5   2  -5   47.82    3.42
   5  -2   5   41.35    3.23
   5  -2   5   42.42    2.83
  -6   2  -5   12.53    2.07
   6  -2   5   16.28    2.39
   6  -2   5   18.56    2.28
  -7   2  -5   17.50    2.64
   7  -2   5   18.53    2.52
   7  -2   5   16.42    2.53
  -8   2  -5    1.04    1.65
   8  -2   5   -0.19    1.62
   8  -2   5    2.46    1.60
  -9   2  -5    0.42    1.50
  -9   2  -5   -1.52    1.58
   9  -2   5   -0.03    1.73
   9  -2   5   -0.33    1.58
 -10   2  -5    4.87    2.32
 -10   2  -5    0.96    1.76
  10  -2   5    4.26    2.16
  10  -2   5    5.70    2.18
 -11   2  -5    2.18    2.14
 -11   2  -5    9.64    2.63
  11  -2   5    4.99    2.30
 -12   2  -5    1.19    2.34
 -12   2  -5    2.64    2.27
  12  -2   5    3.15    2.11
 -13   2  -5    4.77    2.93
 -13   2  -5    3.82    2.54
  13   1  -5    3.93    3.00
 -13  -1   5    4.97    3.03
 -13  -1   5    5.74    1.85
  12   1  -5    4.47    2.66
 -12  -1   5    0.29    1.36
 -12  -1   5    5.91    2.97
  11   1  -5    0.79    2.22
  11   1  -5    0.17    2.25
 -11  -1   5   -0.76    1.14
 -11  -1   5    1.91    2.17
  10   1  -5    1.81    2.12
  10   1  -5   -2.79    1.89
 -10  -1   5   -1.22    1.65
 -10  -1   5    1.62    1.14
   9   1  -5    4.56    2.31
   9   1  -5    4.22    2.18
  -9  -1   5    2.61    1.15
  -9  -1   5    1.53    1.83
   8   1  -5   28.57    1.77
   8   1  -5   26.07    3.42
   8   1  -5   28.97    3.72
  -8  -1   5   30.67    2.31
  -8  -1   5   28.91    2.17
  -8  -1   5   32.29    3.64
   7   1  -5   18.66    3.12
   7   1  -5   21.18    1.39
   7   1  -5   22.51    1.65
   7   1  -5   19.16    2.79
  -7  -1   5   21.33    1.78
  -7  -1   5   25.24    3.00
  -7  -1   5   24.17    1.99
   6   1  -5   22.86    2.82
   6   1  -5   26.94    1.45
   6   1  -5   27.28    1.61
   6   1  -5   32.30    3.45
  -6  -1   5   23.26    1.72
  -6  -1   5   29.13    2.88
  -6  -1   5   26.43    1.71
   5   1  -5    0.96    1.11
   5   1  -5    0.41    0.41
   5   1  -5    0.08    1.37
   5   1  -5    1.69    0.52
  -5  -1   5    1.29    1.14
  -5  -1   5    1.51    0.58
  -5  -1   5    1.52    0.55
   4   1  -5    1.28    0.98
   4   1  -5   -0.33    1.25
  -4  -1   5    0.68    0.90
  -4  -1   5    1.04    0.44
  -4  -1   5    0.93    0.49
   3   1  -5   88.11    4.12
   3   1  -5   77.54    4.54
   3   1  -5   82.20    3.30
   3   1  -5   83.07    3.37
  -3  -1   5   80.13    4.11
  -3  -1   5   74.80    3.44
  -3  -1   5   83.72    3.37
   2   1  -5   31.43    2.45
   2   1  -5   30.83    1.49
  -2  -1   5   30.41    1.98
  -2  -1   5   31.29    1.65
  -2  -1   5   28.99    1.68
   1   1  -5   26.87    1.74
   1   1  -5   30.49    1.65
   1   1  -5   29.53    2.26
  -1  -1   5   30.67    1.69
  -1  -1   5   28.04    1.76
  -1  -1   5   28.56    1.73
   0   1  -5   81.49    3.82
   0   1  -5   84.03    3.42
   0   1  -5   82.60    4.51
   0   1  -5   81.56    3.82
   0  -1   5   81.59    3.87
   0  -1   5   79.52    3.84
  -1   1  -5   50.49    2.68
  -1   1  -5   43.85    2.65
   1  -1   5   44.82    2.65
   1  -1   5   46.68    2.71
  -2   1  -5    1.79    1.00
  -2   1  -5    0.79    0.79
   2  -1   5    2.69    0.99
   2  -1   5    1.46    0.93
  -3   1  -5   -0.05    0.89
  -3   1  -5    1.27    1.05
   3  -1   5    1.11    1.07
   3  -1   5    1.12    1.04
  -4   1  -5   15.03    1.95
  -4   1  -5    8.39    1.57
   4  -1   5    7.38    1.60
   4  -1   5    7.03    1.54
  -5   1  -5   17.07    2.20
  -5   1  -5   20.55    2.52
   5  -1   5   18.54    2.08
   5  -1   5   21.35    2.52
  -6   1  -5    1.40    1.35
   6  -1   5   -0.78    1.27
   6  -1   5    0.63    1.19
  -7   1  -5   -0.07    1.12
  -7   1  -5   -0.58    1.52
   7  -1   5   -2.50    1.18
   7  -1   5   -0.19    1.24
  -8   1  -5    1.36    1.75
  -8   1  -5    2.60    1.59
   8  -1   5   -0.69    1.58
  -9   1  -5    3.73    2.10
  -9   1  -5    1.39    1.62
   9  -1   5    4.83    2.13
 -10   1  -5   -0.14    1.61
 -10   1  -5   -0.38    1.86
  10  -1   5    0.95    1.95
 -11   1  -5    4.75    2.31
 -11   1  -5    4.02    2.16
  11  -1   5    7.46    2.37
 -12   1  -5   -1.60    2.07
 -12   1  -5    5.71    2.50
  12  -1   5    3.31    2.17
 -13   1  -5    4.09    2.90
 -13   1  -5    1.08    2.36
  13   0  -5    2.49    2.84
 -13   0   5    9.66    3.24
 -13   0   5    0.68    1.44
  12   0  -5   -0.38    2.20
  12   0  -5    0.02    2.39
 -12   0   5    4.07    2.52
 -12   0   5    0.35    1.20
  11   0  -5    4.25    2.64
  11   0  -5    0.05    1.78
 -11   0   5    0.06    1.03
 -11   0   5    1.48    2.15
  10   0  -5    5.22    2.60
  10   0  -5    3.89    2.26
 -10   0   5    1.23    0.98
 -10   0   5    4.21    2.16
   9   0  -5    7.83    2.59
   9   0  -5    5.56    2.47
   9   0  -5    7.73    1.01
  -9   0   5    7.15    1.26
  -9   0   5    3.84    2.01
   8   0  -5    4.41    2.02
   8   0  -5    0.76    1.81
  -8   0   5    5.63    1.13
  -8   0   5    2.04    0.86
  -8   0   5    5.01    1.79
   7   0  -5   25.93    3.21
   7   0  -5   27.70    3.22
  -7   0   5   27.81    1.89
  -7   0   5   28.88    1.77
  -7   0   5   28.59    3.14
   6   0  -5   57.16    3.83
   6   0  -5   58.97    4.28
  -6   0   5   56.32    2.72
  -6   0   5   55.15    3.71
  -6   0   5   55.97    2.62
   5   0  -5   59.61    4.03
   5   0  -5   60.67    3.75
  -5   0   5   56.55    2.60
  -5   0   5   59.72    3.59
  -5   0   5   59.24    2.55
   4   0  -5   20.01    2.19
   4   0  -5   21.84    2.58
  -4   0   5   19.20    2.00
  -4   0   5   19.62    1.00
   3   0  -5    1.08    0.92
   3   0  -5   -0.28    1.08
  -3   0   5   -0.15    0.69
  -3   0   5    0.48    0.39
   2   0  -5    2.30    1.05
   2   0  -5    2.15    0.38
   2   0  -5    2.96    0.44
  -2   0   5    2.45    0.70
  -2   0   5    2.02    0.53
  -2   0   5    2.77    0.55
   1   0  -5  238.69   10.08
   1   0  -5  232.60    9.39
  -1   0   5  244.42    9.34
  -1   0   5  230.74    9.44
  -1   0   5  232.72    9.45
   0   0  -5  325.05   12.85
   0   0  -5  319.38   13.17
   0   0  -5  324.85   12.91
   0   0   5  322.18   12.91
   0   0   5  321.91   12.91
  -1   0  -5  164.73    7.23
  -1   0  -5  170.22    7.30
   1   0   5  174.56    7.32
   1   0   5  167.44    7.27
  -2   0  -5   39.82    2.53
  -2   0  -5   37.04    1.79
  -2   0  -5   33.92    2.48
   2   0   5   39.61    2.58
   2   0   5   39.52    2.56
  -3   0  -5   59.51    3.59
  -3   0  -5   64.26    2.97
  -3   0  -5   62.68    3.62
   3   0   5   60.89    3.66
   3   0   5   54.41    3.50
  -4   0  -5    4.59    1.34
  -4   0  -5    3.52    1.32
  -4   0  -5    3.66    0.91
   4   0   5    2.16    1.24
   4   0   5    3.33    1.24
  -5   0  -5    4.65    1.13
  -5   0  -5    7.01    1.64
   5   0   5    4.61    1.44
  -6   0  -5   42.19    3.45
  -6   0  -5   35.56    2.81
   6   0   5   35.22    3.35
  -7   0  -5   14.45    2.55
  -7   0  -5   14.09    2.10
   7   0   5   15.46    2.56
  -8   0  -5   29.91    3.61
  -8   0  -5   36.29    3.50
   8   0   5   35.76    3.79
  -9   0  -5   16.74    2.89
  -9   0  -5    9.62    2.33
   9   0   5   10.07    2.42
 -10   0  -5    0.39    1.80
 -10   0  -5   -1.95    1.68
  10   0   5   -0.37    1.91
 -11   0  -5   -2.27    1.82
 -11   0  -5   -2.67    1.75
  11   0   5   -0.85    1.93
 -12   0  -5   -2.65    2.03
 -12   0  -5   -0.37    2.25
  12   0   5    6.30    3.22
  13  -1  -5    3.70    2.49
  13  -1  -5   -4.74    2.54
 -13   1   5   -0.74    2.42
 -13   1   5   -0.01    1.27
  12  -1  -5   11.97    3.51
  12  -1  -5    8.71    2.96
 -12   1   5    5.80    1.52
 -12   1   5   10.88    3.11
  11  -1  -5    2.92    2.31
  11  -1  -5    1.59    2.30
 -11   1   5    1.55    1.85
 -11   1   5    1.94    1.07
  10  -1  -5   24.88    3.75
  10  -1  -5   21.75    3.58
 -10   1   5   30.84    2.24
 -10   1   5   23.82    3.51
   9  -1  -5   11.39    2.73
   9  -1  -5   12.53    2.77
  -9   1   5   15.05    1.58
  -9   1   5   16.84    1.79
  -9   1   5   14.70    2.77
   8  -1  -5    3.14    1.94
   8  -1  -5    7.90    2.44
  -8   1   5    8.04    1.16
  -8   1   5    2.98    1.81
  -8   1   5    5.73    0.99
   7  -1  -5   23.91    3.13
   7  -1  -5   28.94    3.22
  -7   1   5   28.42    1.74
  -7   1   5   23.88    1.57
  -7   1   5   26.85    2.86
   6  -1  -5   -0.40    1.23
   6  -1  -5    0.05    1.48
  -6   1   5    0.72    0.49
  -6   1   5    1.99    0.50
   5  -1  -5    0.34    1.20
   5  -1  -5    0.01    1.18
   4  -1  -5    7.87    1.68
   4  -1  -5    8.72    1.68
   3  -1  -5   32.27    2.58
   3  -1  -5   29.28    2.23
   2  -1  -5    6.35    1.33
   2  -1  -5    6.98    0.66
   2  -1  -5    7.91    0.64
  -2   1   5    6.02    0.72
  -2   1   5    7.26    0.76
   1  -1  -5    4.42    1.00
   1  -1  -5    5.12    0.78
   1  -1  -5    5.16    0.73
  -1   1   5    4.20    0.80
  -1   1   5    5.37    0.81
   0  -1  -5  130.64    5.98
   0  -1  -5  137.74    5.81
   0  -1  -5  131.74    5.73
   0   1   5  127.75    5.75
   0   1   5  139.97    5.84
  -1  -1  -5  108.58    5.01
  -1  -1  -5  108.49    4.99
   1   1   5  103.76    4.96
   1   1   5  110.63    5.07
  -2  -1  -5   83.29    3.57
  -2  -1  -5   86.01    4.34
  -2  -1  -5   85.81    4.32
   2   1   5   79.90    4.29
   2   1   5   79.19    4.20
  -3  -1  -5   66.47    3.84
  -3  -1  -5   67.63    3.23
  -3  -1  -5   64.63    3.83
   3   1   5   71.47    4.00
   3   1   5   63.32    3.75
  -4  -1  -5   28.03    2.68
  -4  -1  -5   24.71    2.97
  -4  -1  -5   27.57    2.01
   4   1   5   28.24    3.09
   4   1   5   30.61    2.67
  -5  -1  -5   42.17    2.79
  -5  -1  -5   40.11    3.31
   5   1   5   40.29    3.14
  -6  -1  -5   14.88    2.03
  -6  -1  -5   17.62    2.56
   6   1   5   12.11    2.15
  -7  -1  -5   19.94    2.55
  -7  -1  -5   18.48    2.72
   7   1   5   29.82    3.14
  -8  -1  -5   13.76    2.64
  -8  -1  -5   15.42    2.54
   8   1   5   12.15    2.49
  -9  -1  -5   11.09    2.55
  -9  -1  -5   20.40    3.11
   9   1   5   12.50    2.70
 -10  -1  -5   23.86    3.46
 -10  -1  -5   22.96    3.55
  10   1   5   26.05    3.50
 -11  -1  -5    2.43    2.32
 -11  -1  -5   -1.65    2.01
  11   1   5    1.02    1.91
 -12  -1  -5   -1.02    2.12
 -12  -1  -5   -2.02    2.32
  13  -2  -5   -2.31    2.00
  13  -2  -5   -5.44    2.44
 -13   2   5    5.02    2.59
  12  -2  -5   21.04    3.63
  12  -2  -5   19.11    4.12
 -12   2   5   22.64    3.83
 -12   2   5   22.03    2.23
  11  -2  -5    7.24    2.56
  11  -2  -5    7.05    2.76
 -11   2   5    6.19    1.29
 -11   2   5    9.51    2.78
  10  -2  -5   16.19    3.23
  10  -2  -5   16.84    3.12
 -10   2   5   27.66    2.08
 -10   2   5   21.36    3.25
   9  -2  -5    0.53    1.84
   9  -2  -5   -1.26    1.78
  -9   2   5    0.67    0.79
  -9   2   5    1.20    0.88
   8  -2  -5    6.68    2.09
   8  -2  -5    4.32    2.09
  -8   2   5   10.02    1.14
  -8   2   5   11.66    1.32
   7  -2  -5    6.71    1.96
   7  -2  -5    6.31    1.92
  -7   2   5    8.53    0.91
  -7   2   5    9.60    1.04
   6  -2  -5    0.95    1.38
   6  -2  -5    5.29    1.65
   5  -2  -5    1.26    1.31
   5  -2  -5   -0.98    0.97
   4  -2  -5    0.80    1.12
   4  -2  -5    2.20    1.24
   3  -2  -5   71.91    4.31
   3  -2  -5   80.73    4.10
  -3   2   5   76.19    3.24
  -3   2   5   79.04    3.16
   2  -2  -5   47.91    2.31
   2  -2  -5   50.50    2.77
   2  -2  -5   49.58    3.06
  -2   2   5   49.90    2.32
  -2   2   5   48.18    2.36
   1  -2  -5    1.42    0.64
   1  -2  -5    1.40    0.63
   1  -2  -5    0.77    0.78
  -1   2   5    1.75    0.67
  -1   2   5    2.86    0.77
   0  -2  -5    1.56    0.73
   0  -2  -5   -0.75    0.63
   0  -2  -5   -1.12    0.57
   0   2   5    0.47    0.72
   0   2   5   -0.18    0.67
  -1  -2  -5    0.25    0.74
  -1  -2  -5    0.40    0.81
   1   2   5    0.51    0.87
   1   2   5   -0.62    0.40
   1   2   5    2.05    0.93
  -2  -2  -5   46.09    3.03
  -2  -2  -5   49.26    3.11
   2   2   5   51.49    2.58
   2   2   5   53.86    3.24
   2   2   5   51.21    3.15
  -3  -2  -5    0.01    0.57
  -3  -2  -5    0.93    1.06
  -3  -2  -5   -0.72    0.83
   3   2   5    0.52    1.06
   3   2   5    1.62    1.11
  -4  -2  -5    0.99    1.22
  -4  -2  -5    0.15    0.75
   4   2   5   -0.50    1.09
  -5  -2  -5   -0.92    1.09
  -5  -2  -5    0.31    0.96
   5   2   5    0.33    1.23
  -6  -2  -5   86.91    5.29
  -6  -2  -5   84.40    4.87
   6   2   5   92.48    5.30
  -7  -2  -5   15.39    2.37
  -7  -2  -5   16.66    2.64
   7   2   5   14.26    2.45
  -8  -2  -5    9.42    2.24
  -8  -2  -5   10.39    2.61
   8   2   5   12.70    2.44
  -9  -2  -5    2.17    1.96
  -9  -2  -5    3.16    1.80
   9   2   5    2.72    1.91
 -10  -2  -5    3.34    2.27
 -10  -2  -5    2.42    2.11
  10   2   5    5.45    2.22
 -11  -2  -5    1.41    2.36
 -11  -2  -5   11.66    3.01
  11   2   5   11.77    2.79
 -12  -2  -5   -1.30    2.53
 -12  -2  -5    2.18    2.57
  13  -3  -5   -0.84    2.15
  13  -3  -5    1.92    3.15
 -13   3   5    0.21    2.10
 -13   3   5    0.52    1.18
  12  -3  -5    2.62    2.54
  12  -3  -5    1.66    2.07
 -12   3   5    2.11    2.27
 -12   3   5    2.34    1.15
  11  -3  -5   -1.29    2.05
  11  -3  -5   -1.05    1.73
 -11   3   5   -0.35    1.71
 -11   3   5    1.99    0.94
  10  -3  -5   21.08    3.44
  10  -3  -5   19.95    3.26
 -10   3   5   27.27    2.08
   9  -3  -5    8.10    2.31
   9  -3  -5    9.31    2.46
  -9   3   5   14.07    1.46
  -9   3   5   10.95    1.42
   8  -3  -5   11.05    2.60
   8  -3  -5   13.05    2.52
  -8   3   5   15.06    1.38
  -8   3   5   14.42    1.41
   7  -3  -5   13.56    2.56
   7  -3  -5   13.01    2.40
  -7   3   5   12.83    1.14
  -7   3   5   12.77    1.13
   6  -3  -5    4.40    1.65
   6  -3  -5    3.30    1.51
  -6   3   5    5.43    0.69
  -6   3   5    4.83    0.61
   5  -3  -5    7.54    1.67
   5  -3  -5    6.74    1.63
  -5   3   5    9.88    0.76
   4  -3  -5    9.91    1.70
   4  -3  -5   10.32    1.80
  -4   3   5   10.53    0.84
  -4   3   5   10.42    0.83
   3  -3  -5    4.08    0.62
   3  -3  -5    4.42    1.23
   3  -3  -5    3.77    1.20
  -3   3   5    2.77    0.58
  -3   3   5    3.12    0.67
   2  -3  -5    1.10    0.93
   2  -3  -5    1.12    0.60
   2  -3  -5   -0.15    0.78
   2  -3  -5    0.18    0.56
  -2   3   5    0.47    0.61
  -2   3   5    0.52    0.62
   1  -3  -5   33.74    2.08
   1  -3  -5   32.42    2.03
   1  -3  -5   38.30    2.52
   1  -3  -5   35.66    2.22
  -1   3   5   30.02    2.05
  -1   3   5   35.46    2.14
   0  -3  -5   44.35    2.59
   0  -3  -5   39.64    2.48
   0   3   5   44.79    2.69
   0   3   5   44.70    2.60
  -1  -3  -5   12.48    1.56
  -1  -3  -5   14.14    1.69
   1   3   5   14.78    1.32
   1   3   5   14.00    1.74
   1   3   5   15.08    1.67
  -2  -3  -5   -0.57    0.92
  -2  -3  -5    0.06    0.86
   2   3   5   -0.67    0.89
   2   3   5   -1.12    0.83
   2   3   5    0.54    0.63
  -3  -3  -5   -0.95    1.01
   3   3   5    1.21    1.08
   3   3   5    0.49    0.76
   3   3   5   -1.98    0.92
  -4  -3  -5    2.06    1.25
  -4  -3  -5    1.76    0.98
   4   3   5    3.83    1.41
  -5  -3  -5   -1.12    1.03
  -5  -3  -5    0.64    1.39
   5   3   5    2.12    1.43
  -6  -3  -5    4.46    1.63
  -6  -3  -5    4.68    1.99
   6   3   5    5.23    1.91
  -7  -3  -5    1.21    1.76
  -7  -3  -5   -0.16    1.38
   7   3   5   -3.57    1.52
  -8  -3  -5    2.41    1.70
  -8  -3  -5   -0.61    1.76
   8   3   5    0.97    1.91
  -9  -3  -5   -0.55    1.92
  -9  -3  -5   -0.43    1.69
   9   3   5    1.42    1.91
 -10  -3  -5    1.78    2.25
 -10  -3  -5   -0.63    1.87
  10   3   5    1.54    2.01
 -11  -3  -5    1.04    2.46
 -11  -3  -5    1.46    2.25
  11   3   5    0.94    1.70
  14  -4  -5    2.49    3.02
  14  -4  -5    7.75    2.77
 -14   4   5    5.18    3.03
  13  -4  -5   -2.48    2.48
  13  -4  -5    1.81    2.10
 -13   4   5    4.60    1.43
 -13   4   5    4.55    2.68
  12  -4  -5   -2.84    1.95
  12  -4  -5    1.64    2.01
 -12   4   5   -0.06    1.02
  11  -4  -5   -0.67    1.80
  11  -4  -5    0.68    1.77
 -11   4   5   -0.44    0.86
  10  -4  -5   -0.67    1.75
  10  -4  -5    3.83    2.16
 -10   4   5    2.95    1.10
   9  -4  -5    5.56    2.33
   9  -4  -5    1.17    1.76
  -9   4   5    3.81    1.04
  -9   4   5    1.52    0.91
   8  -4  -5   66.13    4.74
   8  -4  -5   56.08    4.26
  -8   4   5   58.12    2.98
  -8   4   5   60.67    3.06
   7  -4  -5   17.92    2.78
   7  -4  -5   23.10    2.90
  -7   4   5   22.61    1.59
  -7   4   5   20.79    1.44
   6  -4  -5   12.64    2.05
   6  -4  -5    5.07    1.70
  -6   4   5    9.30    0.91
  -6   4   5    9.93    1.06
   5  -4  -5   22.12    2.64
   5  -4  -5   16.25    2.19
  -5   4   5   19.98    1.27
  -5   4   5   18.68    1.37
   4  -4  -5   16.95    1.45
   4  -4  -5   17.68    2.06
   4  -4  -5   13.49    2.02
   4  -4  -5   16.09    1.05
  -4   4   5   16.50    1.19
  -4   4   5   14.54    1.16
   3  -4  -5   57.43    3.42
   3  -4  -5   51.56    2.61
   3  -4  -5   54.00    3.38
  -3   4   5   55.48    2.73
  -3   4   5   58.05    2.63
   2  -4  -5    2.83    0.78
   2  -4  -5    2.48    1.02
   2  -4  -5    2.51    0.76
   2  -4  -5    4.45    1.21
  -2   4   5    3.22    0.85
  -2   4   5    2.37    0.74
   1  -4  -5   -0.47    0.69
   1  -4  -5    2.02    0.80
   1  -4  -5    1.97    0.96
  -1   4   5    0.23    0.80
  -1   4   5    1.51    0.81
   0  -4  -5   30.88    2.19
   0  -4  -5   31.81    2.24
   0   4   5   29.48    2.30
   0   4   5   26.51    2.08
  -1  -4  -5   16.50    1.91
   1   4   5   13.62    1.66
   1   4   5   16.27    1.53
   1   4   5   17.75    1.97
  -2  -4  -5   -0.49    0.96
   2   4   5    1.53    1.08
   2   4   5    1.04    1.02
   2   4   5    0.03    0.70
  -3  -4  -5    4.43    1.42
   3   4   5    3.48    1.34
   3   4   5    5.15    1.18
  -4  -4  -5   13.06    2.03
   4   4   5   11.91    1.72
   4   4   5    9.85    1.92
  -5  -4  -5   18.66    2.38
  -5  -4  -5   12.25    2.38
   5   4   5   20.35    2.57
  -6  -4  -5    0.78    1.40
  -6  -4  -5    0.40    1.74
   6   4   5    0.80    1.71
  -7  -4  -5   12.68    2.44
  -7  -4  -5    8.17    2.43
   7   4   5   11.37    2.40
  -8  -4  -5    4.99    2.20
  -8  -4  -5    5.66    2.33
   8   4   5    7.52    2.22
  -9  -4  -5    2.73    2.09
  -9  -4  -5   -0.28    1.79
   9   4   5   -1.72    1.41
 -10  -4  -5    6.62    2.71
 -10  -4  -5    1.98    2.56
  10   4   5    1.64    1.72
 -11  -4  -5    0.78    2.60
 -11  -4  -5   -1.30    2.31
  11   4   5   -0.01    1.81
  14  -5  -5    4.50    3.30
  14  -5  -5    3.14    2.28
 -14   5   5    2.99    2.61
  13  -5  -5   26.12    3.70
  13  -5  -5   36.99    5.28
 -13   5   5   37.55    2.86
  12  -5  -5    4.35    2.42
  12  -5  -5   12.01    2.79
 -12   5   5   17.68    2.03
  11  -5  -5    6.88    2.59
  11  -5  -5    8.99    2.39
 -11   5   5   11.22    1.64
  10  -5  -5   -0.85    1.92
  10  -5  -5    1.20    1.74
 -10   5   5   -0.66    0.90
   9  -5  -5   19.47    2.80
   9  -5  -5   11.11    2.72
  -9   5   5   15.69    1.76
  -9   5   5   16.17    1.65
   8  -5  -5    0.26    1.82
   8  -5  -5    1.99    1.57
  -8   5   5    1.10    0.75
  -8   5   5    1.26    0.94
   7  -5  -5   -1.68    1.47
   7  -5  -5   -1.16    1.02
  -7   5   5    0.50    0.76
  -7   5   5   -0.36    0.59
   6  -5  -5   -0.39    1.10
   6  -5  -5   -0.26    1.23
  -6   5   5   -0.30    0.56
  -6   5   5    1.03    0.82
   5  -5  -5    0.01    0.40
   5  -5  -5    2.51    1.33
   5  -5  -5   -0.99    0.86
  -5   5   5    1.05    0.69
  -5   5   5    0.41    0.56
   4  -5  -5    3.41    1.31
   4  -5  -5    1.87    0.59
   4  -5  -5    1.03    1.08
  -4   5   5    2.13    0.73
  -4   5   5    0.66    0.60
   3  -5  -5   21.02    2.31
   3  -5  -5   23.38    2.42
   3  -5  -5   18.27    1.57
   3  -5  -5   16.55    1.47
  -3   5   5   16.09    1.42
  -3   5   5   19.13    1.55
   2  -5  -5    1.53    1.01
   2  -5  -5    2.19    0.80
   2  -5  -5    1.57    0.84
  -2   5   5    0.52    0.77
  -2   5   5    3.10    0.85
   1  -5  -5    8.47    1.32
   1  -5  -5   11.08    1.55
  -1   5   5   10.06    1.31
  -1   5   5    9.17    1.43
   0  -5  -5  140.52    6.35
   0   5   5  137.82    6.48
   0   5   5  137.54    6.25
  -1  -5  -5   29.54    2.71
   1   5   5   29.21    2.22
   1   5   5   33.63    2.47
   1   5   5   33.45    2.98
  -2  -5  -5   93.11    4.88
   2   5   5   84.82    4.45
   2   5   5   84.00    4.56
  -3  -5  -5    9.26    1.84
   3   5   5    6.77    1.63
   3   5   5    8.23    1.50
  -4  -5  -5   10.17    2.16
   4   5   5    9.53    1.91
  -5  -5  -5   98.47    5.83
   5   5   5   90.01    5.33
  -6  -5  -5   12.78    2.58
  -6  -5  -5   19.17    2.78
   6   5   5   19.37    2.63
  -7  -5  -5   18.85    3.00
  -7  -5  -5   18.29    2.93
   7   5   5   16.43    2.52
  -8  -5  -5    2.17    2.19
  -8  -5  -5   -0.90    1.74
   8   5   5   -1.69    1.34
  -9  -5  -5    0.57    2.21
  -9  -5  -5    3.17    2.43
   9   5   5    2.79    1.90
 -10  -5  -5   -0.51    2.41
 -10  -5  -5    3.41    2.56
  10   5   5   -2.52    1.74
  14  -6  -5    4.32    3.10
  13  -6  -5    3.00    2.03
  13  -6  -5    0.84    2.32
 -13   6   5    3.63    1.40
  12  -6  -5    0.97    2.19
  12  -6  -5    2.17    1.84
 -12   6   5    2.59    1.28
  11  -6  -5    2.51    2.28
  11  -6  -5   -1.08    1.46
 -11   6   5    0.38    1.01
  10  -6  -5    4.15    1.87
  10  -6  -5    0.78    1.98
 -10   6   5    2.72    1.16
   9  -6  -5    7.95    2.44
   9  -6  -5    9.38    2.18
  -9   6   5    5.41    1.36
   8  -6  -5   54.61    4.08
   8  -6  -5   53.91    5.11
  -8   6   5   53.22    3.12
  -8   6   5   52.93    2.91
   7  -6  -5   12.39    2.57
   7  -6  -5   11.24    0.94
   7  -6  -5   14.68    1.27
   7  -6  -5   10.63    2.08
  -7   6   5   11.99    1.36
   6  -6  -5    7.96    0.88
   6  -6  -5    9.78    2.16
   6  -6  -5    5.66    1.68
  -6   6   5    7.94    1.14
  -6   6   5    9.01    1.35
   5  -6  -5    1.87    0.64
   5  -6  -5    2.31    1.50
   5  -6  -5    1.60    1.16
  -5   6   5    3.31    0.84
  -5   6   5    1.79    0.87
   4  -6  -5   16.94    1.61
   4  -6  -5   17.40    1.64
   4  -6  -5   17.55    2.32
  -4   6   5   16.00    1.51
  -4   6   5   15.99    1.62
   3  -6  -5   12.50    1.45
   3  -6  -5   10.84    1.88
  -3   6   5   13.30    1.44
  -3   6   5   12.96    1.52
   2  -6  -5    1.21    0.96
   2  -6  -5   -0.26    0.80
  -2   6   5    0.36    0.80
  -2   6   5   -0.06    0.79
   1  -6  -5    2.83    1.14
  -1   6   5    2.20    0.96
  -1   6   5    3.21    1.13
   0  -6  -5   -0.67    0.97
   0   6   5    0.78    0.97
   0   6   5   -0.52    0.91
  -1  -6  -5   -0.18    1.11
   1   6   5    1.46    1.02
[truncated: 427,220 more chars]
