# Supplementary material for: 1,3,2,5-Diazadiborinine featuring nucleophilic and electrophilic boron centres
Source: Nat Commun. 2015 Jun 15;6:7340. doi: 10.1038/ncomms8340 (PMC4490389; doi:10.1038/ncomms8340)
Supplement: Supplementary Data 4 — Crystallographic information for compound 6 [file ncomms8340-s5.cif]

data_global
_audit_creation_method                  'APEX2 v2014.9-0'

_publ_requested_journal                 ?

_publ_contact_author_name               ?
_publ_contact_author_address            
;
;
_publ_contact_author_email              ?
_publ_contact_author_fax                ?
_publ_contact_author_phone              ?

_publ_section_title                     
;
;
_publ_section_abstract                  
;
;
_publ_section_references                
;
;
_publ_section_comment                   
;
;

data_I
_chemical_name_systematic               ?
_chemical_name_common                   ?
_chemical_formula_moiety                ?
_chemical_formula_sum                   'C34.50 H39.50 B2 N2 O2.75'
_chemical_formula_iupac                 ?
_chemical_formula_weight                547.80

_chemical_melting_point                 ?

_space_group_crystal_system             monoclinic
_space_group_name_H-M_alt               'P 1 21/n 1'
_space_group_name_Hall                  '-P 2yn'
loop_
    _space_group_symop_operation_xyz
    'x, y, z'
    '-x+1/2, y+1/2, -z+1/2'
    '-x, -y, -z'
    'x-1/2, -y-1/2, z-1/2'

_cell_length_a                          11.3572(9)
_cell_length_b                          9.8183(8)
_cell_length_c                          27.031(2)
_cell_angle_alpha                       90
_cell_angle_beta                        96.547(4)
_cell_angle_gamma                       90
_cell_volume                            2994.5(4)
_cell_formula_units_Z                   4
_cell_measurement_reflns_used           2999
_cell_measurement_theta_min             2.5699
_cell_measurement_theta_max             24.4837
_cell_measurement_temperature           103.(2)

_exptl_crystal_description              plate
_exptl_crystal_colour                   colourless
_exptl_crystal_size_max                 0.380
_exptl_crystal_size_mid                 0.320
_exptl_crystal_size_min                 0.040
_exptl_crystal_density_diffrn           1.215
_exptl_crystal_density_meas             ?
_exptl_crystal_density_method           'not measured'
_exptl_crystal_F_000                    1170

_exptl_absorpt_coefficient_mu           0.075
_exptl_absorpt_correction_type          multi-scan
_exptl_absorpt_process_details          'SADABS V2014/4 (Bruker AXS Inc.)'
_exptl_absorpt_correction_T_min         0.69
_exptl_absorpt_correction_T_max         1.00

_exptl_special_details                  
;
; 

_diffrn_ambient_temperature             103.(2)

_diffrn_source                          'fine-focus sealed tube'
_diffrn_source_type                     ?

_diffrn_radiation_type                  MoK\a
_diffrn_radiation_wavelength            0.71073
_diffrn_radiation_monochromator         'graphite'
_diffrn_measurement_device_type         'CCD area detector'
_diffrn_measurement_method              'phi and omega scans'
_diffrn_detector_area_resol_mean        8.3333
_diffrn_reflns_number                   25342
_diffrn_reflns_av_R_equivalents         0.0863
_diffrn_reflns_av_unetI/netI            0.0807
_diffrn_reflns_theta_min                1.88
_diffrn_reflns_theta_max                26.05
_diffrn_reflns_theta_full               26.05
_diffrn_measured_fraction_theta_max     0.996
_diffrn_measured_fraction_theta_full    0.996
_diffrn_reflns_limit_h_min              -13
_diffrn_reflns_limit_h_max              14
_diffrn_reflns_limit_k_min              -12
_diffrn_reflns_limit_k_max              12
_diffrn_reflns_limit_l_min              -32
_diffrn_reflns_limit_l_max              33

_refine_special_details                 
;
;

_reflns_number_total                    5884
_reflns_number_gt                       3723
_reflns_threshold_expression            'I > 2\s(I)'

_refine_ls_structure_factor_coef        Fsqd
_refine_ls_matrix_type                  full
_refine_ls_R_factor_all                 0.1184
_refine_ls_R_factor_gt                  0.0689
_refine_ls_wR_factor_gt                 0.1821
_refine_ls_wR_factor_ref                0.2237
_refine_ls_goodness_of_fit_ref          1.007
_refine_ls_restrained_S_all             1.020
_refine_ls_number_reflns                5884
_refine_ls_number_parameters            417
_refine_ls_number_restraints            234
_refine_ls_number_constraints           ?
_refine_ls_hydrogen_treatment           constr
_refine_ls_weighting_scheme             calc
_refine_ls_weighting_details            
    'w=1/[\s^2^(Fo^2^)+(0.1257P)^2^+1.4261P] where P=(Fo^2^+2Fc^2^)/3'

_atom_sites_solution_hydrogens          geom
_atom_sites_solution_primary            ?
_atom_sites_solution_secondary          ?

_refine_ls_shift/su_max                 0.000
_refine_ls_shift/su_mean                0.000
_refine_diff_density_max                0.553
_refine_diff_density_min                -0.441
_refine_ls_extinction_method            none
_refine_ls_extinction_coef              ?

loop_
    _atom_type_symbol
    _atom_type_description
    _atom_type_scat_dispersion_real
    _atom_type_scat_dispersion_imag
    _atom_type_scat_source
    C C 0.0033 0.0016 'International Tables Vol C Tables 4.2.6.8 and 6.1.1.4'
    H H 0.0000 0.0000 'International Tables Vol C Tables 4.2.6.8 and 6.1.1.4'
    B B 0.0013 0.0007 'International Tables Vol C Tables 4.2.6.8 and 6.1.1.4'
    N N 0.0061 0.0033 'International Tables Vol C Tables 4.2.6.8 and 6.1.1.4'
    O O 0.0106 0.0060 'International Tables Vol C Tables 4.2.6.8 and 6.1.1.4'

_computing_data_collection              'APEX2 (Bruker AXS Inc., 2014)'
_computing_cell_refinement              'SAINT V8.34A (Bruker AXS Inc., 2013)'
_computing_data_reduction               'SAINT V8.34A (Bruker AXS Inc., 2013)'
_computing_structure_solution           ?
_computing_structure_refinement         'SHELXL-2014/6 (Sheldrick, 2014)'
_computing_molecular_graphics           'XP (Bruker AXS Inc., 2014)'
_computing_publication_material         'APEX2 (Bruker AXS Inc., 2014)'

loop_
    _atom_site_type_symbol
    _atom_site_label
    _atom_site_fract_x
    _atom_site_fract_y
    _atom_site_fract_z
    _atom_site_U_iso_or_equiv
    _atom_site_adp_type
    _atom_site_calc_flag
    _atom_site_refinement_flags_adp
    _atom_site_refinement_flags_occupancy
    _atom_site_refinement_flags_posn
    _atom_site_occupancy
    _atom_site_disorder_assembly
    _atom_site_disorder_group
    B B1 0.7741(3) 0.2715(3) 0.12868(11) 0.0190(7) Uani d . . . 1 . .
    B B2 0.6180(3) 0.0570(3) 0.13745(11) 0.0194(7) Uani d . . . 1 . .
    C C1 0.6581(2) 0.3070(3) 0.15650(10) 0.0197(6) Uani d . . . 1 . .
    H H1 0.6452 0.3962 0.1684 0.024 Uiso calc U . R 1 . .
    C C2 0.5817(2) 0.2063(3) 0.16195(10) 0.0187(6) Uani d . . . 1 . .
    C C3 0.7526(2) 0.0436(3) 0.16416(10) 0.0203(6) Uani d . . . 1 . .
    C C4 0.9069(3) -0.0129(4) 0.22042(14) 0.0452(10) Uani d . . . 1 . .
    H H4A 0.9658 -0.0843 0.2151 0.054 Uiso calc U . R 1 . .
    H H4B 0.9063 0.0006 0.2567 0.054 Uiso calc U . R 1 . .
    C C5 0.9377(2) 0.1203(3) 0.19552(10) 0.0250(7) Uani d . . . 1 . .
    C C6 0.9499(3) 0.2373(4) 0.23228(12) 0.0452(10) Uani d . . . 1 . .
    H H6A 0.9688 0.321 0.2151 0.068 Uiso calc U . R 1 . .
    H H6B 1.0137 0.2173 0.2589 0.068 Uiso calc U . R 1 . .
    H H6C 0.8753 0.2494 0.2467 0.068 Uiso calc U . R 1 . .
    C C7 1.0492(3) 0.1029(4) 0.17025(13) 0.0427(9) Uani d . . . 1 . .
    H H7A 1.0343 0.0377 0.1428 0.064 Uiso calc U . R 1 . .
    H H7B 1.1133 0.0689 0.1944 0.064 Uiso calc U . R 1 . .
    H H7C 1.0722 0.1909 0.1572 0.064 Uiso calc U . R 1 . .
    C C8 0.6402(2) 0.1094(3) 0.08260(10) 0.0184(6) Uani d . . . 1 . .
    C C9 0.6154(3) 0.1477(3) 0.00029(10) 0.0268(7) Uani d . . . 1 . .
    H H9A 0.5486 0.1853 -0.0223 0.032 Uiso calc U . R 1 . .
    H H9B 0.6633 0.0879 -0.0191 0.032 Uiso calc U . R 1 . .
    C C10 0.6920(2) 0.2630(3) 0.02549(10) 0.0238(7) Uani d . . . 1 . .
    C C11 0.6206(3) 0.3933(3) 0.02886(12) 0.0342(8) Uani d . . . 1 . .
    H H11A 0.549 0.3735 0.0447 0.051 Uiso calc U . R 1 . .
    H H11B 0.5981 0.4294 -0.0047 0.051 Uiso calc U . R 1 . .
    H H11C 0.6688 0.4608 0.0488 0.051 Uiso calc U . R 1 . .
    C C12 0.8007(3) 0.2863(4) -0.00140(11) 0.0353(8) Uani d . . . 1 . .
    H H12A 0.8442 0.3659 0.0128 0.053 Uiso calc U . R 1 . .
    H H12B 0.7759 0.3021 -0.0369 0.053 Uiso calc U . R 1 . .
    H H12C 0.852 0.2059 0.0025 0.053 Uiso calc U . R 1 . .
    C C13 0.8668(2) 0.3918(3) 0.12226(10) 0.0205(6) Uani d . . . 1 . .
    C C14 0.9678(2) 0.3748(3) 0.09760(11) 0.0242(7) Uani d . . . 1 . .
    H H14 0.9829 0.2878 0.0843 0.029 Uiso calc U . R 1 . .
    C C15 1.0465(3) 0.4799(3) 0.09183(11) 0.0296(7) Uani d . . . 1 . .
    H H15 1.1141 0.4645 0.0748 0.036 Uiso calc U . R 1 . .
    C C16 1.0263(3) 0.6073(4) 0.11094(12) 0.0343(8) Uani d . . . 1 . .
    H H16 1.0793 0.6802 0.1067 0.041 Uiso calc U . R 1 . .
    C C17 0.9287(3) 0.6281(3) 0.13625(13) 0.0355(8) Uani d . . . 1 . .
    H H17 0.9154 0.7149 0.1502 0.043 Uiso calc U . R 1 . .
    C C18 0.8504(3) 0.5222(3) 0.14125(11) 0.0268(7) Uani d . . . 1 . .
    H H18 0.783 0.5386 0.1582 0.032 Uiso calc U . R 1 . .
    C C19 0.5348(2) -0.0742(3) 0.13651(9) 0.0190(6) Uani d . . . 1 . .
    C C20 0.4119(3) -0.0659(3) 0.13783(10) 0.0249(7) Uani d . . . 1 . .
    H H20 0.3771 0.0209 0.1417 0.03 Uiso calc U . R 1 . .
    C C21 0.3396(3) -0.1797(3) 0.13368(10) 0.0272(7) Uani d . . . 1 . .
    H H21 0.2568 -0.1699 0.135 0.033 Uiso calc U . R 1 . .
    C C22 0.3871(3) -0.3078(3) 0.12762(11) 0.0271(7) Uani d . . . 1 . .
    H H22 0.3375 -0.386 0.1247 0.032 Uiso calc U . R 1 . .
    C C23 0.5079(3) -0.3200(3) 0.12587(11) 0.0300(7) Uani d . . . 1 . .
    H H23 0.5418 -0.407 0.1215 0.036 Uiso calc U . R 1 . .
    C C24 0.5796(3) -0.2053(3) 0.13044(10) 0.0251(7) Uani d . . . 1 . .
    H H24 0.6624 -0.2161 0.1294 0.03 Uiso calc U . R 1 . .
    C C25 0.4765(2) 0.2302(3) 0.18899(10) 0.0204(6) Uani d . . . 1 . .
    C C26 0.3973(3) 0.3343(3) 0.17390(12) 0.0276(7) Uani d . . . 1 . .
    H H26 0.4076 0.3841 0.1446 0.033 Uiso calc U . R 1 . .
    C C27 0.3041(3) 0.3674(4) 0.20040(13) 0.0379(8) Uani d . . . 1 . .
    H H27 0.2516 0.4392 0.1893 0.045 Uiso calc U . R 1 . .
    C C28 0.2875(3) 0.2964(4) 0.24279(13) 0.0398(9) Uani d . . . 1 . .
    H H28 0.2244 0.3196 0.2614 0.048 Uiso calc U . R 1 . .
    C C29 0.3633(3) 0.1914(4) 0.25804(12) 0.0377(9) Uani d . . . 1 . .
    H H29 0.3515 0.1417 0.2872 0.045 Uiso calc U . R 1 . .
    C C30 0.4577(3) 0.1566(3) 0.23133(11) 0.0289(7) Uani d . . . 1 . .
    H H30 0.5086 0.0829 0.2421 0.035 Uiso calc U . R 1 . .
    O O3 0.1345(6) 0.1062(6) 0.0291(2) 0.0919(14) Uani d U P . 0.75 A 1
    C C31 0.2340(7) 0.1808(8) 0.0582(3) 0.0754(18) Uani d U P . 0.75 A 1
    H H31A 0.2064 0.2221 0.0883 0.09 Uiso calc U P R 0.75 A 1
    H H31B 0.2994 0.1168 0.069 0.09 Uiso calc U P R 0.75 A 1
    C C32 0.2746(7) 0.2835(8) 0.0276(3) 0.0823(18) Uani d U P . 0.75 A 1
    H H32A 0.2579 0.375 0.0406 0.099 Uiso calc U P R 0.75 A 1
    H H32B 0.361 0.2749 0.0262 0.099 Uiso calc U P R 0.75 A 1
    C C34 0.1374(7) 0.1476(7) -0.0221(3) 0.0761(16) Uani d U P . 0.75 A 1
    H H34A 0.1698 0.0741 -0.0417 0.091 Uiso calc U P R 0.75 A 1
    H H34B 0.0571 0.1716 -0.0378 0.091 Uiso calc U P R 0.75 A 1
    C C33 0.2134(7) 0.2638(8) -0.0187(2) 0.0853(18) Uani d U P . 0.75 A 1
    H H33A 0.2711 0.2539 -0.0433 0.102 Uiso calc U P R 0.75 A 1
    H H33B 0.1651 0.3458 -0.0279 0.102 Uiso calc U P R 0.75 A 1
    C C31A 0.1986(18) 0.139(2) 0.0556(5) 0.075(3) Uani d U P G 0.25 B 2
    H H31C 0.198 0.1402 0.0907 0.09 Uiso calc U P R 0.25 B 2
    C C32A 0.2849(14) 0.2105(16) 0.0339(5) 0.077(3) Uani d U P G 0.25 B 2
    H H32C 0.3433 0.2608 0.0541 0.092 Uiso calc U P R 0.25 B 2
    C C33A 0.2856(12) 0.2085(15) -0.0175(5) 0.078(3) Uani d U P G 0.25 B 2
    H H33C 0.3446 0.2575 -0.0324 0.093 Uiso calc U P R 0.25 B 2
    C C34A 0.2001(13) 0.1348(16) -0.0472(4) 0.076(3) Uani d U P G 0.25 B 2
    H H34C 0.2006 0.1335 -0.0823 0.091 Uiso calc U P R 0.25 B 2
    C C35A 0.1137(13) 0.0632(16) -0.0254(6) 0.084(3) Uani d U P G 0.25 B 2
    H H35A 0.0553 0.0128 -0.0457 0.1 Uiso calc U P R 0.25 B 2
    C C36A 0.1130(15) 0.065(2) 0.0259(6) 0.088(3) Uani d U P G 0.25 B 2
    H H36A 0.054 0.0162 0.0408 0.106 Uiso calc U P R 0.25 B 2
    N N1 0.82935(19) 0.1389(2) 0.15856(8) 0.0206(5) Uani d . . . 1 . .
    N N2 0.71768(19) 0.2035(2) 0.07671(8) 0.0174(5) Uani d . . . 1 . .
    O O1 0.78925(17) -0.0526(2) 0.19737(7) 0.0280(5) Uani d . . . 1 . .
    O O2 0.57179(17) 0.0725(2) 0.04127(7) 0.0234(5) Uani d . . . 1 . .

loop_
    _atom_site_aniso_label
    _atom_site_aniso_U_11
    _atom_site_aniso_U_22
    _atom_site_aniso_U_33
    _atom_site_aniso_U_12
    _atom_site_aniso_U_13
    _atom_site_aniso_U_23
    B1 0.0229(16) 0.0181(17) 0.0148(15) 0.0004(14) -0.0024(12) 0.0012(13)
    B2 0.0208(15) 0.0204(17) 0.0164(15) -0.0006(13) -0.0010(12) 0.0018(13)
    C1 0.0256(14) 0.0182(15) 0.0148(13) 0.0018(12) 0.0008(11) 0.0011(11)
    C2 0.0198(13) 0.0215(15) 0.0145(13) 0.0011(12) 0.0000(11) 0.0009(11)
    C3 0.0255(15) 0.0180(15) 0.0165(14) 0.0045(12) -0.0011(11) 0.0016(11)
    C4 0.0289(17) 0.052(2) 0.050(2) -0.0095(17) -0.0161(15) 0.0263(19)
    C5 0.0243(15) 0.0308(17) 0.0178(14) 0.0016(13) -0.0061(12) 0.0072(13)
    C6 0.055(2) 0.050(2) 0.0255(18) 0.0116(19) -0.0178(16) -0.0071(16)
    C7 0.0278(17) 0.061(3) 0.039(2) 0.0145(17) 0.0000(15) 0.0146(18)
    C8 0.0190(13) 0.0159(15) 0.0196(14) 0.0026(12) -0.0003(11) -0.0018(11)
    C9 0.0324(16) 0.0337(18) 0.0135(14) -0.0057(14) -0.0011(12) 0.0024(13)
    C10 0.0253(15) 0.0303(17) 0.0146(14) -0.0038(13) -0.0028(11) 0.0048(12)
    C11 0.0409(18) 0.0297(19) 0.0294(17) 0.0027(15) -0.0068(14) 0.0080(14)
    C12 0.0341(17) 0.056(2) 0.0151(15) -0.0117(17) 0.0005(13) 0.0034(15)
    C13 0.0198(13) 0.0253(16) 0.0151(13) -0.0004(12) -0.0043(11) 0.0030(12)
    C14 0.0229(14) 0.0266(17) 0.0221(15) -0.0024(13) -0.0010(12) 0.0008(13)
    C15 0.0211(15) 0.040(2) 0.0271(16) -0.0038(14) 0.0015(12) 0.0069(15)
    C16 0.0269(16) 0.034(2) 0.0407(19) -0.0154(15) -0.0007(14) 0.0046(16)
    C17 0.0338(17) 0.0265(18) 0.046(2) -0.0101(15) 0.0021(15) -0.0095(16)
    C18 0.0244(15) 0.0306(18) 0.0257(16) -0.0035(13) 0.0030(12) -0.0049(13)
    C19 0.0268(14) 0.0211(15) 0.0085(12) -0.0010(12) -0.0002(11) 0.0015(11)
    C20 0.0309(16) 0.0228(16) 0.0202(15) 0.0001(13) -0.0002(12) -0.0033(12)
    C21 0.0262(15) 0.0344(19) 0.0200(15) -0.0080(14) -0.0020(12) -0.0004(13)
    C22 0.0351(17) 0.0232(17) 0.0213(15) -0.0092(14) -0.0039(13) 0.0048(13)
    C23 0.0416(18) 0.0187(16) 0.0278(17) 0.0005(14) -0.0038(14) 0.0008(13)
    C24 0.0277(15) 0.0228(16) 0.0240(16) 0.0020(13) -0.0006(12) 0.0018(13)
    C25 0.0225(14) 0.0201(15) 0.0186(14) -0.0091(12) 0.0023(11) -0.0049(12)
    C26 0.0253(15) 0.0300(18) 0.0277(16) -0.0019(14) 0.0047(13) -0.0016(13)
    C27 0.0267(16) 0.044(2) 0.044(2) -0.0006(16) 0.0073(15) -0.0065(17)
    C28 0.0225(16) 0.061(3) 0.0369(19) -0.0089(17) 0.0074(14) -0.0166(18)
    C29 0.0419(19) 0.055(2) 0.0177(16) -0.0267(18) 0.0117(14) -0.0062(15)
    C30 0.0350(17) 0.0302(18) 0.0207(15) -0.0106(14) -0.0001(13) -0.0021(13)
    O3 0.111(3) 0.079(3) 0.087(3) -0.031(3) 0.018(3) 0.003(2)
    C31 0.087(4) 0.075(4) 0.063(3) 0.016(3) 0.002(3) 0.004(3)
    C32 0.083(3) 0.103(4) 0.061(3) -0.033(3) 0.004(3) 0.012(3)
    C34 0.089(3) 0.074(3) 0.066(3) -0.015(3) 0.011(3) 0.010(3)
    C33 0.105(4) 0.095(4) 0.052(3) -0.035(3) -0.007(3) 0.010(3)
    C31A 0.077(5) 0.079(5) 0.069(4) -0.010(4) 0.010(4) 0.007(4)
    C32A 0.087(4) 0.075(4) 0.068(4) -0.015(4) 0.008(4) 0.008(4)
    C33A 0.090(5) 0.081(5) 0.062(4) -0.017(4) 0.009(4) 0.009(4)
    C34A 0.086(5) 0.074(5) 0.067(5) -0.022(5) 0.007(4) 0.019(5)
    C35A 0.087(5) 0.080(5) 0.087(5) -0.017(5) 0.018(5) 0.005(5)
    C36A 0.095(5) 0.083(5) 0.086(4) -0.015(4) 0.011(4) 0.006(4)
    N1 0.0215(12) 0.0230(13) 0.0161(12) -0.0002(10) -0.0028(9) 0.0027(10)
    N2 0.0208(11) 0.0179(12) 0.0129(11) 0.0006(10) -0.0003(9) 0.0015(9)
    O1 0.0276(11) 0.0287(12) 0.0258(11) 0.0002(9) -0.0056(9) 0.0101(9)
    O2 0.0274(11) 0.0287(12) 0.0124(9) -0.0068(9) -0.0041(8) 0.0000(8)

_geom_special_details                   
;
All esds (except the esd in the dihedral angle between two l.s. planes)
are estimated using the full covariance matrix.  The cell esds are taken
into account individually in the estimation of esds in distances, angles
and torsion angles; correlations between esds in cell parameters are only
used when they are defined by crystal symmetry.  An approximate (isotropic)
treatment of cell esds is used for estimating esds involving l.s. planes.
;

loop_
    _geom_bond_atom_site_label_1
    _geom_bond_atom_site_label_2
    _geom_bond_site_symmetry_2
    _geom_bond_distance
    _geom_bond_publ_flag
    B1 C13 . 1.604(4) ?
    B1 N2 . 1.620(4) ?
    B1 N1 . 1.621(4) ?
    B1 C1 . 1.628(4) ?
    B2 C19 . 1.595(4) ?
    B2 C8 . 1.616(4) ?
    B2 C3 . 1.621(4) ?
    B2 C2 . 1.680(4) ?
    C1 C2 . 1.334(4) ?
    C2 C25 . 1.488(4) ?
    C3 N1 . 1.299(4) ?
    C3 O1 . 1.336(3) ?
    C4 O1 . 1.461(4) ?
    C4 C5 . 1.529(4) ?
    C5 N1 . 1.505(3) ?
    C5 C6 . 1.515(4) ?
    C5 C7 . 1.516(4) ?
    C8 N2 . 1.299(3) ?
    C8 O2 . 1.336(3) ?
    C9 O2 . 1.464(3) ?
    C9 C10 . 1.538(4) ?
    C10 N2 . 1.500(3) ?
    C10 C12 . 1.520(4) ?
    C10 C11 . 1.523(4) ?
    C13 C18 . 1.400(4) ?
    C13 C14 . 1.400(4) ?
    C14 C15 . 1.386(4) ?
    C15 C16 . 1.383(5) ?
    C16 C17 . 1.383(4) ?
    C17 C18 . 1.385(4) ?
    C19 C24 . 1.401(4) ?
    C19 C20 . 1.403(4) ?
    C20 C21 . 1.383(4) ?
    C21 C22 . 1.386(4) ?
    C22 C23 . 1.383(4) ?
    C23 C24 . 1.387(4) ?
    C25 C30 . 1.391(4) ?
    C25 C26 . 1.392(4) ?
    C26 C27 . 1.382(4) ?
    C27 C28 . 1.372(5) ?
    C28 C29 . 1.376(5) ?
    C29 C30 . 1.401(4) ?
    O3 C34 . 1.446(8) ?
    O3 C31 . 1.494(9) ?
    C31 C32 . 1.414(9) ?
    C32 C33 . 1.376(9) ?
    C34 C33 . 1.427(9) ?
    C31A C32A . 1.39 ?
    C31A C36A . 1.39 ?
    C32A C33A . 1.39 ?
    C33A C34A . 1.39 ?
    C34A C35A . 1.39 ?
    C35A C36A . 1.39 ?

loop_
    _geom_angle_atom_site_label_1
    _geom_angle_atom_site_label_2
    _geom_angle_atom_site_label_3
    _geom_angle_site_symmetry_1
    _geom_angle_site_symmetry_3
    _geom_angle
    _geom_angle_publ_flag
    C13 B1 N2 . . 114.2(2) ?
    C13 B1 N1 . . 115.1(2) ?
    N2 B1 N1 . . 101.1(2) ?
    C13 B1 C1 . . 117.9(2) ?
    N2 B1 C1 . . 103.2(2) ?
    N1 B1 C1 . . 103.3(2) ?
    C19 B2 C8 . . 113.4(2) ?
    C19 B2 C3 . . 117.9(2) ?
    C8 B2 C3 . . 101.3(2) ?
    C19 B2 C2 . . 122.7(2) ?
    C8 B2 C2 . . 98.9(2) ?
    C3 B2 C2 . . 99.0(2) ?
    C2 C1 B1 . . 117.6(3) ?
    C1 C2 C25 . . 120.4(3) ?
    C1 C2 B2 . . 114.3(2) ?
    C25 C2 B2 . . 125.3(2) ?
    N1 C3 O1 . . 115.2(2) ?
    N1 C3 B2 . . 120.1(2) ?
    O1 C3 B2 . . 124.2(2) ?
    O1 C4 C5 . . 106.5(2) ?
    N1 C5 C6 . . 110.5(2) ?
    N1 C5 C7 . . 112.1(2) ?
    C6 C5 C7 . . 111.2(3) ?
    N1 C5 C4 . . 100.7(2) ?
    C6 C5 C4 . . 111.6(3) ?
    C7 C5 C4 . . 110.3(3) ?
    N2 C8 O2 . . 115.4(2) ?
    N2 C8 B2 . . 121.2(2) ?
    O2 C8 B2 . . 123.0(2) ?
    O2 C9 C10 . . 105.0(2) ?
    N2 C10 C12 . . 114.6(2) ?
    N2 C10 C11 . . 108.7(2) ?
    C12 C10 C11 . . 111.7(3) ?
    N2 C10 C9 . . 99.4(2) ?
    C12 C10 C9 . . 110.4(2) ?
    C11 C10 C9 . . 111.5(2) ?
    C18 C13 C14 . . 115.7(3) ?
    C18 C13 B1 . . 121.1(2) ?
    C14 C13 B1 . . 123.2(3) ?
    C15 C14 C13 . . 122.6(3) ?
    C16 C15 C14 . . 119.7(3) ?
    C15 C16 C17 . . 119.7(3) ?
    C16 C17 C18 . . 119.8(3) ?
    C17 C18 C13 . . 122.5(3) ?
    C24 C19 C20 . . 115.6(3) ?
    C24 C19 B2 . . 121.4(2) ?
    C20 C19 B2 . . 122.8(3) ?
    C21 C20 C19 . . 122.3(3) ?
    C20 C21 C22 . . 120.5(3) ?
    C23 C22 C21 . . 118.9(3) ?
    C22 C23 C24 . . 120.1(3) ?
    C23 C24 C19 . . 122.7(3) ?
    C30 C25 C26 . . 117.9(3) ?
    C30 C25 C2 . . 122.0(3) ?
    C26 C25 C2 . . 120.0(3) ?
    C27 C26 C25 . . 121.9(3) ?
    C28 C27 C26 . . 120.0(3) ?
    C27 C28 C29 . . 119.3(3) ?
    C28 C29 C30 . . 121.2(3) ?
    C25 C30 C29 . . 119.7(3) ?
    C34 O3 C31 . . 105.6(5) ?
    C32 C31 O3 . . 108.6(6) ?
    C33 C32 C31 . . 105.5(6) ?
    C33 C34 O3 . . 104.1(6) ?
    C32 C33 C34 . . 114.2(6) ?
    C32A C31A C36A . . 120.0 ?
    C31A C32A C33A . . 120.0 ?
    C32A C33A C34A . . 120.0 ?
    C33A C34A C35A . . 120.0 ?
    C36A C35A C34A . . 120.0 ?
    C35A C36A C31A . . 120.0 ?
    C3 N1 C5 . . 110.1(2) ?
    C3 N1 B1 . . 114.2(2) ?
    C5 N1 B1 . . 132.0(2) ?
    C8 N2 C10 . . 109.1(2) ?
    C8 N2 B1 . . 113.2(2) ?
    C10 N2 B1 . . 131.0(2) ?
    C3 O1 C4 . . 107.3(2) ?
    C8 O2 C9 . . 106.3(2) ?

_shelx_res_file                         
;
TITL rei202 in P2(1)/n
CELL 0.71073  11.35720   9.81830  27.03130  90.0000  96.5467  90.0000
ZERR    4.00   0.00090   0.00080   0.00220   0.0000   0.0038   0.0000
LATT  1
SYMM 0.5-X, 0.5+Y, 0.5-Z
SFAC C  H  B  N  O
UNIT 138 158 8 8 11
L.S. 4
ACTA
BOND
FMAP 2
PLAN 50
SIZE 0.04 0.32 0.38
SIMU 0.01 O3 > C36A
ISOR 0.01 O3 > C36A
TEMP -170

WGHT    0.125700    1.426100
FVAR       0.13140   1.01645
B1    3    0.774120    0.271534    0.128677    11.00000    0.02287    0.01815 =
         0.01482    0.00124   -0.00238    0.00036
B2    3    0.617953    0.056967    0.137450    11.00000    0.02075    0.02038 =
         0.01643    0.00175   -0.00101   -0.00060
C1    1    0.658068    0.307046    0.156500    11.00000    0.02563    0.01822 =
         0.01482    0.00112    0.00085    0.00180
AFIX  43
H1    2    0.645175    0.396217    0.168419    11.00000   -1.20000
AFIX   0
C2    1    0.581725    0.206344    0.161953    11.00000    0.01983    0.02147 =
         0.01448    0.00094   -0.00004    0.00107
C3    1    0.752643    0.043556    0.164159    11.00000    0.02547    0.01804 =
         0.01655    0.00156   -0.00114    0.00445
C4    1    0.906889   -0.012910    0.220421    11.00000    0.02894    0.05236 =
         0.04955    0.02632   -0.01611   -0.00951
AFIX  23
H4A   2    0.965752   -0.084251    0.215104    11.00000   -1.20000
H4B   2    0.906307    0.000599    0.256686    11.00000   -1.20000
AFIX   0
C5    1    0.937696    0.120277    0.195521    11.00000    0.02434    0.03082 =
         0.01777    0.00722   -0.00614    0.00164
C6    1    0.949941    0.237337    0.232280    11.00000    0.05451    0.05035 =
         0.02551   -0.00707   -0.01777    0.01164
AFIX 137
H6A   2    0.968806    0.321031    0.215066    11.00000   -1.50000
H6B   2    1.013677    0.217289    0.258861    11.00000   -1.50000
H6C   2    0.875258    0.249397    0.246686    11.00000   -1.50000
AFIX   0
C7    1    1.049236    0.102904    0.170249    11.00000    0.02783    0.06051 =
         0.03886    0.01456    0.00004    0.01455
AFIX 137
H7A   2    1.034304    0.037704    0.142800    11.00000   -1.50000
H7B   2    1.113340    0.068854    0.194426    11.00000   -1.50000
H7C   2    1.072176    0.190922    0.157184    11.00000   -1.50000
AFIX   0
C8    1    0.640160    0.109407    0.082598    11.00000    0.01900    0.01588 =
         0.01960   -0.00183   -0.00032    0.00258
C9    1    0.615392    0.147724    0.000294    11.00000    0.03237    0.03366 =
         0.01348    0.00236   -0.00114   -0.00570
AFIX  23
H9A   2    0.548594    0.185313   -0.022336    11.00000   -1.20000
H9B   2    0.663253    0.087859   -0.019080    11.00000   -1.20000
AFIX   0
C10   1    0.691964    0.262956    0.025489    11.00000    0.02526    0.03030 =
         0.01458    0.00480   -0.00279   -0.00378
C11   1    0.620602    0.393277    0.028863    11.00000    0.04090    0.02973 =
         0.02935    0.00798   -0.00679    0.00274
AFIX 137
H11A  2    0.549019    0.373510    0.044671    11.00000   -1.50000
H11B  2    0.598103    0.429431   -0.004676    11.00000   -1.50000
H11C  2    0.668761    0.460752    0.048766    11.00000   -1.50000
AFIX   0
C12   1    0.800701    0.286277   -0.001404    11.00000    0.03408    0.05609 =
         0.01509    0.00345    0.00051   -0.01172
AFIX 137
H12A  2    0.844232    0.365905    0.012834    11.00000   -1.50000
H12B  2    0.775932    0.302099   -0.036861    11.00000   -1.50000
H12C  2    0.852039    0.205862    0.002477    11.00000   -1.50000
AFIX   0
C13   1    0.866839    0.391757    0.122261    11.00000    0.01977    0.02530 =
         0.01510    0.00299   -0.00426   -0.00035
C14   1    0.967771    0.374779    0.097600    11.00000    0.02295    0.02655 =
         0.02215    0.00080   -0.00102   -0.00244
AFIX  43
H14   2    0.982871    0.287778    0.084294    11.00000   -1.20000
AFIX   0
C15   1    1.046529    0.479891    0.091831    11.00000    0.02113    0.04037 =
         0.02713    0.00687    0.00146   -0.00376
AFIX  43
H15   2    1.114055    0.464451    0.074837    11.00000   -1.20000
AFIX   0
C16   1    1.026328    0.607338    0.110935    11.00000    0.02694    0.03415 =
         0.04070    0.00456   -0.00067   -0.01544
AFIX  43
H16   2    1.079251    0.680241    0.106693    11.00000   -1.20000
AFIX   0
C17   1    0.928695    0.628132    0.136247    11.00000    0.03379    0.02646 =
         0.04569   -0.00951    0.00213   -0.01008
AFIX  43
H17   2    0.915351    0.714851    0.150167    11.00000   -1.20000
AFIX   0
C18   1    0.850405    0.522151    0.141248    11.00000    0.02435    0.03057 =
         0.02567   -0.00491    0.00304   -0.00353
AFIX  43
H18   2    0.782993    0.538600    0.158209    11.00000   -1.20000
AFIX   0
C19   1    0.534800   -0.074174    0.136507    11.00000    0.02677    0.02112 =
         0.00850    0.00150   -0.00020   -0.00101
C20   1    0.411913   -0.065905    0.137834    11.00000    0.03091    0.02279 =
         0.02024   -0.00331   -0.00019    0.00007
AFIX  43
H20   2    0.377109    0.020862    0.141723    11.00000   -1.20000
AFIX   0
C21   1    0.339622   -0.179679    0.133679    11.00000    0.02618    0.03441 =
         0.02000   -0.00042   -0.00205   -0.00801
AFIX  43
H21   2    0.256817   -0.169888    0.134987    11.00000   -1.20000
AFIX   0
C22   1    0.387071   -0.307848    0.127621    11.00000    0.03510    0.02321 =
         0.02130    0.00483   -0.00389   -0.00922
AFIX  43
H22   2    0.337475   -0.386024    0.124721    11.00000   -1.20000
AFIX   0
C23   1    0.507881   -0.320013    0.125868    11.00000    0.04158    0.01871 =
         0.02785    0.00083   -0.00381    0.00051
AFIX  43
H23   2    0.541787   -0.407045    0.121531    11.00000   -1.20000
AFIX   0
C24   1    0.579553   -0.205292    0.130435    11.00000    0.02765    0.02281 =
         0.02396    0.00176   -0.00065    0.00205
AFIX  43
H24   2    0.662363   -0.216088    0.129403    11.00000   -1.20000
AFIX   0
C25   1    0.476542    0.230247    0.188992    11.00000    0.02250    0.02008 =
         0.01859   -0.00494    0.00234   -0.00911
C26   1    0.397318    0.334322    0.173905    11.00000    0.02529    0.03004 =
         0.02770   -0.00158    0.00466   -0.00193
AFIX  43
H26   2    0.407559    0.384091    0.144561    11.00000   -1.20000
AFIX   0
C27   1    0.304129    0.367354    0.200404    11.00000    0.02672    0.04398 =
         0.04367   -0.00646    0.00730   -0.00063
AFIX  43
H27   2    0.251596    0.439150    0.189270    11.00000   -1.20000
AFIX   0
C28   1    0.287539    0.296411    0.242788    11.00000    0.02253    0.06085 =
         0.03688   -0.01664    0.00739   -0.00887
AFIX  43
H28   2    0.224354    0.319555    0.261415    11.00000   -1.20000
AFIX   0
C29   1    0.363329    0.191432    0.258037    11.00000    0.04193    0.05544 =
         0.01768   -0.00621    0.01173   -0.02666
AFIX  43
H29   2    0.351474    0.141671    0.287201    11.00000   -1.20000
AFIX   0
C30   1    0.457714    0.156557    0.231328    11.00000    0.03498    0.03016 =
         0.02074   -0.00212   -0.00015   -0.01064
AFIX  43
H30   2    0.508590    0.082944    0.242087    11.00000   -1.20000
AFIX   0
PART 1  10.75
MOLE 1
O3    5    0.134459    0.106243    0.029107    10.75000    0.11100    0.07879 =
         0.08739    0.00306    0.01773   -0.03067
C31   1    0.234038    0.180767    0.058235    10.75000    0.08715    0.07476 =
         0.06275    0.00362    0.00187    0.01568
AFIX  23
H31A  2    0.206442    0.222105    0.088269    10.75000   -1.20000
H31B  2    0.299356    0.116835    0.069029    10.75000   -1.20000
AFIX   0
C32   1    0.274577    0.283514    0.027645    10.75000    0.08275    0.10266 =
         0.06058    0.01165    0.00439   -0.03314
AFIX  23
H32A  2    0.257887    0.374996    0.040583    10.75000   -1.20000
H32B  2    0.360974    0.274933    0.026208    10.75000   -1.20000
AFIX   0
C34   1    0.137382    0.147562   -0.022089    10.75000    0.08891    0.07374 =
         0.06620    0.01013    0.01095   -0.01490
AFIX  23
H34A  2    0.169811    0.074102   -0.041658    10.75000   -1.20000
H34B  2    0.057074    0.171617   -0.037823    10.75000   -1.20000
AFIX   0
C33   1    0.213367    0.263767   -0.018715    10.75000    0.10487    0.09541 =
         0.05189    0.00986   -0.00707   -0.03524
AFIX  23
H33A  2    0.271091    0.253895   -0.043299    10.75000   -1.20000
H33B  2    0.165058    0.345816   -0.027854    10.75000   -1.20000
PART 2  10.25
AFIX  66
C31A  1    0.198551    0.138825    0.055598    10.25000    0.07726    0.07923 =
         0.06919    0.00722    0.00999   -0.01016
AFIX  43
H31C  2    0.198038    0.140184    0.090714    10.25000   -1.20000
AFIX  65
C32A  1    0.284858    0.210491    0.033872    10.25000    0.08660    0.07543 =
         0.06754    0.00758    0.00835   -0.01505
AFIX  43
H32C  2    0.343333    0.260831    0.054140    10.25000   -1.20000
AFIX  65
C33A  1    0.285609    0.208503   -0.017507    10.25000    0.08972    0.08116 =
         0.06204    0.00880    0.00895   -0.01659
AFIX  43
H33C  2    0.344597    0.257484   -0.032356    10.25000   -1.20000
AFIX  65
C34A  1    0.200052    0.134850   -0.047162    10.25000    0.08626    0.07359 =
         0.06732    0.01864    0.00679   -0.02158
AFIX  43
H34C  2    0.200565    0.133491   -0.082277    10.25000   -1.20000
AFIX  65
C35A  1    0.113743    0.063183   -0.025437    10.25000    0.08656    0.07983 =
         0.08654    0.00535    0.01846   -0.01724
AFIX  43
H35A  2    0.055269    0.012844   -0.045704    10.25000   -1.20000
AFIX  65
C36A  1    0.112991    0.065170    0.025943    10.25000    0.09541    0.08324 =
         0.08647    0.00631    0.01056   -0.01524
AFIX  43
H36A  2    0.054003    0.016189    0.040791    10.25000   -1.20000
PART 0
AFIX   0
N1    4    0.829352    0.138854    0.158564    11.00000    0.02150    0.02298 =
         0.01606    0.00268   -0.00278   -0.00021
N2    4    0.717680    0.203521    0.076713    11.00000    0.02083    0.01787 =
         0.01294    0.00153   -0.00028    0.00060
O1    5    0.789250   -0.052646    0.197373    11.00000    0.02756    0.02867 =
         0.02579    0.01010   -0.00560    0.00023
O2    5    0.571795    0.072492    0.041271    11.00000    0.02744    0.02870 =
         0.01244    0.00003   -0.00412   -0.00685
HKLF 4

REM  rei202 in P2(1)/n
REM R1 =  0.0689 for    3723 Fo > 4sig(Fo)  and  0.1184 for all    5884 data
REM    417 parameters refined using    234 restraints

END

WGHT      0.1042      1.6523

REM Highest difference peak  0.553,  deepest hole -0.441,  1-sigma level  0.086
Q1    1   0.1850  0.2260  0.0194  11.00000  0.05    0.55
Q2    1   0.2461  0.1959 -0.0227  11.00000  0.05    0.54
Q3    1   0.2510  0.3419  0.0284  11.00000  0.05    0.51
Q4    1   0.2238  0.1051 -0.0555  11.00000  0.05    0.46
Q5    1   0.1664  0.2900 -0.0159  11.00000  0.05    0.44
Q6    1   0.1382  0.0269 -0.0002  11.00000  0.05    0.39
Q7    1   0.0641  0.1434  0.0350  11.00000  0.05    0.38
Q8    1   0.0995  0.2270 -0.0113  11.00000  0.05    0.37
Q9    1   0.1903  0.0052  0.0468  11.00000  0.05    0.36
Q10   1   0.1655  0.0948  0.0373  11.00000  0.05    0.26
Q11   1   0.0932  0.0617 -0.0448  11.00000  0.05    0.26
Q12   1   0.1085  0.3320  0.0002  11.00000  0.05    0.25
Q13   1   0.0174  0.1398 -0.0381  11.00000  0.05    0.25
Q14   1   0.0422  0.1064 -0.0733  11.00000  0.05    0.25
Q15   1   0.1600 -0.0286  0.0724  11.00000  0.05    0.24
Q16   1   0.0174  0.0434 -0.0093  11.00000  0.05    0.24
Q17   1   0.3010  0.2064  0.2798  11.00000  0.05    0.24
Q18   1   0.3579  0.1979  0.2779  11.00000  0.05    0.23
Q19   1   0.2280  0.2016  0.2598  11.00000  0.05    0.23
Q20   1   0.1868 -0.1825  0.1402  11.00000  0.05    0.23
Q21   1   0.3586 -0.2394  0.1226  11.00000  0.05    0.23
Q22   1   0.3176 -0.1863  0.1415  11.00000  0.05    0.23
Q23   1   1.1266  0.6663  0.0809  11.00000  0.05    0.23
Q24   1   0.3057  0.2904  0.2131  11.00000  0.05    0.23
Q25   1   1.0160  0.0037  0.1586  11.00000  0.05    0.23
Q26   1   1.0352  0.5397  0.1064  11.00000  0.05    0.22
Q27   1   1.2196  0.4987  0.1017  11.00000  0.05    0.22
Q28   1   0.3274  0.3450  0.1732  11.00000  0.05    0.22
Q29   1   0.9603 -0.1017  0.1868  11.00000  0.05    0.22
Q30   1   0.7804  0.0803 -0.0431  11.00000  0.05    0.21
Q31   1   0.0245 -0.0538  0.0520  11.00000  0.05    0.21
Q32   1   0.2634 -0.3607  0.1482  11.00000  0.05    0.21
Q33   1   0.3176  0.3257  0.2216  11.00000  0.05    0.21
Q34   1   1.0423 -0.1197  0.1365  11.00000  0.05    0.21
Q35   1   0.3327  0.3392  0.2311  11.00000  0.05    0.21
Q36   1   0.0837 -0.1131  0.0643  11.00000  0.05    0.21
Q37   1   0.2497 -0.4766  0.1332  11.00000  0.05    0.21
Q38   1   0.3571  0.1868  0.0039  11.00000  0.05    0.21
Q39   1   0.3062 -0.0019  0.1674  11.00000  0.05    0.21
Q40   1   0.2191 -0.0823  0.1366  11.00000  0.05    0.21
Q41   1   0.8195  0.3399  0.1258  11.00000  0.05    0.21
Q42   1   1.0781  0.1351  0.1276  11.00000  0.05    0.21
Q43   1   0.1146  0.0353  0.0655  11.00000  0.05    0.21
Q44   1   1.0968  0.8171  0.0950  11.00000  0.05    0.20
Q45   1   1.1438  0.0023  0.1482  11.00000  0.05    0.20
Q46   1   0.0975 -0.1428  0.0581  11.00000  0.05    0.20
Q47   1   0.1359 -0.1419  0.1313  11.00000  0.05    0.20
Q48   1   0.2987  0.5498  0.1861  11.00000  0.05    0.20
Q49   1   1.1037  0.7576  0.1500  11.00000  0.05    0.20
Q50   1   0.1244  0.2021  0.0703  11.00000  0.05    0.20
;
_shelx_res_checksum                     39411

_shelx_hkl_file                         
;
   1   0   0    0.00    0.02
  -1   0   0    0.02    0.02
  -1   0   0   -0.03    0.02
   1   0   0   -0.03    0.01
   1   0   0   -0.02    0.02
   2   0   0    0.65    0.14
   2   0   0    0.77    0.13
  -2   0   0    0.81    0.16
   2   0   0    0.71    0.16
  -2   0   0    0.79    0.15
  -2   0   0    0.85    0.14
  -3   0   0    0.02    0.20
  -3   0   0   -0.09    0.17
   3   0   0   -0.17    0.21
   3   0   0   -0.07    0.17
   3   0   0    0.11    0.15
  -3   0   0    0.08    0.16
  -4   0   0   37.38    2.46
  -4   0   0   34.66    2.50
  -4   0   0   34.17    2.50
   4   0   0   37.43    2.44
   4   0   0   36.10    2.50
   4   0   0   37.76    2.51
   5   0   0   -0.05    0.30
  -5   0   0    0.30    0.21
  -5   0   0   -0.12    0.20
   5   0   0    0.30    0.18
   5   0   0    0.13    0.26
  -5   0   0    0.13    0.27
   6   0   0   13.53    1.20
   6   0   0   14.92    1.20
   6   0   0   13.61    1.06
  -6   0   0   14.52    1.10
   7   0   0   -0.26    0.20
   7   0   0   -0.15    0.33
  -7   0   0   -0.15    0.25
   7   0   0    0.18    0.37
  -8   0   0    2.29    0.43
   8   0   0    2.16    0.39
   8   0   0    2.21    0.57
   8   0   0    1.54    0.53
   9   0   0   -0.20    0.28
   9   0   0   -0.84    0.42
  -9   0   0    0.35    0.30
   9   0   0    0.60    0.49
 -10   0   0    0.47    0.33
  10   0   0    0.68    0.59
  10   0   0    0.28    0.62
  11   0   0    0.26    0.62
  11   0   0    0.77    0.66
 -11   0   0    0.39    0.28
  12   0   0    8.40    1.26
  12   0   0    6.83    1.26
  13   0   0   -1.06    0.73
  13   0   0   -0.09    0.82
   0  -1   0   -0.46    0.02
   0  -1   0   -0.44    0.04
   0   1   0   -0.46    0.04
   0   1   0   -0.47    0.03
   0   1   0   -0.44    0.03
   1  -1   0   52.68    3.26
  -1  -1   0   53.44    3.23
  -1  -1   0   44.58    3.22
   1   1   0   51.54    3.23
  -1   1   0   40.51    3.24
   1   1   0   50.01    3.23
  -2  -1   0   45.26    2.87
   2  -1   0   45.85    2.92
  -2  -1   0   42.12    2.88
  -2  -1   0   43.70    2.86
  -2   1   0   38.84    2.90
   2   1   0   43.54    2.86
   2   1   0   42.17    2.87
   2   1   0   42.39    2.88
   3  -1   0   54.07    3.53
  -3  -1   0   49.38    3.49
  -3  -1   0   51.72    3.49
  -3  -1   0   51.43    3.47
   3   1   0   50.75    3.48
   3   1   0   52.79    3.49
  -3   1   0   50.39    3.53
   3   1   0   54.22    3.48
  -3   1   0   53.06    3.40
   4  -1   0    9.47    0.84
  -4  -1   0    9.61    0.84
  -4  -1   0    9.70    0.82
  -4  -1   0   10.13    0.84
   4  -1   0   12.15    0.94
   4  -1   0   10.12    0.70
   4   1   0   10.96    0.84
  -4   1   0   10.21    0.71
   4   1   0    9.17    0.82
  -4   1   0   10.70    0.91
   4   1   0    8.30    0.79
  -5  -1   0   14.15    1.08
  -5  -1   0   13.67    1.07
   5  -1   0   15.39    1.17
   5  -1   0   13.88    1.10
  -5  -1   0   12.48    1.07
   5  -1   0   12.74    0.92
  -5   1   0   12.04    0.94
   5   1   0   12.24    1.06
   5   1   0   15.10    1.08
   5   1   0   13.16    1.06
  -5   1   0   12.26    1.12
  -6  -1   0   53.82    3.72
   6  -1   0   56.62    3.76
   6  -1   0   52.71    3.58
   6  -1   0   58.12    3.79
   6   1   0   54.00    3.73
   6   1   0   54.87    3.69
   6   1   0   54.10    3.73
  -6   1   0   52.05    3.60
   7  -1   0    5.93    0.52
   7  -1   0    4.90    0.75
   7  -1   0    4.96    0.72
  -7  -1   0    5.83    0.73
   7   1   0    5.81    0.74
   7   1   0    5.08    0.63
   7   1   0    6.34    0.75
  -7   1   0    6.01    0.56
   8  -1   0    8.97    0.76
  -8  -1   0   12.05    1.09
   8  -1   0    9.67    1.07
   8  -1   0   11.75    1.20
   8   1   0    9.55    0.92
   8   1   0   10.92    1.11
   8   1   0    8.86    1.03
  -8   1   0    8.81    0.80
  -9  -1   0    4.37    0.68
   9  -1   0    5.26    0.91
   9  -1   0    4.23    0.79
   9  -1   0    3.79    0.44
   9   1   0    3.16    0.74
   9   1   0    3.71    0.71
  -9   1   0    3.97    0.49
  10  -1   0    7.04    1.07
 -10  -1   0    5.01    0.77
  10  -1   0    5.06    0.94
  10   1   0    5.03    0.90
  10   1   0    5.67    0.92
  11  -1   0    6.07    1.09
  11  -1   0    5.33    1.00
 -11  -1   0    4.85    0.76
  11   1   0    5.71    1.03
  11   1   0    6.54    1.08
  12  -1   0    1.26    0.78
  12  -1   0    0.47    0.80
 -12  -1   0    2.09    0.52
  12   1   0    1.13    0.79
  12   1   0    2.45    0.86
  13  -1   0   -0.85    0.83
  13  -1   0    0.39    0.78
  13   1   0   -0.65    0.70
  13   1   0    0.47    0.77
   0  -2   0  286.42   19.38
   0  -2   0  289.30   19.36
   0   2   0  312.97   19.36
   0   2   0  303.61   19.44
   1  -2   0    0.25    0.33
  -1  -2   0    0.53    0.23
  -1  -2   0    0.56    0.25
   1  -2   0    0.92    0.16
   1  -2   0    0.63    0.22
  -1   2   0    1.11    0.34
   1   2   0    1.30    0.36
  -1   2   0    0.89    0.20
   1   2   0    0.77    0.24
   1   2   0    0.63    0.28
  -2  -2   0   71.06    4.81
   2  -2   0   75.50    4.92
  -2  -2   0   71.36    4.85
  -2  -2   0   73.82    4.84
   2   2   0   70.83    4.85
  -2   2   0   77.09    4.76
  -2   2   0   61.39    4.88
   2   2   0   76.84    4.90
   2   2   0   76.40    4.86
   3  -2   0    3.93    0.58
  -3  -2   0    3.15    0.42
  -3  -2   0    4.08    0.52
  -3  -2   0    4.24    0.47
   3   2   0    4.83    0.50
   3   2   0    3.88    0.50
  -3   2   0    3.19    0.55
   3   2   0    5.10    0.54
   3   2   0    4.09    0.55
  -4  -2   0   24.85    1.91
   4  -2   0   29.06    1.99
  -4  -2   0   26.49    1.89
  -4  -2   0   27.27    1.86
   4   2   0   24.28    1.87
   4   2   0   27.54    1.91
  -4   2   0   23.09    1.94
   4   2   0   27.87    1.90
  -5  -2   0    0.41    0.31
  -5  -2   0    0.38    0.26
   5  -2   0   -0.13    0.41
  -5  -2   0    0.50    0.30
   5   2   0    0.25    0.31
   5   2   0    0.07    0.26
   5   2   0    0.32    0.30
   6  -2   0    6.55    0.84
   6  -2   0    6.43    0.79
  -6  -2   0    6.02    0.75
   6   2   0    6.34    0.73
   6   2   0    6.23    0.72
   6   2   0    6.10    0.75
   7  -2   0    9.39    1.05
  -7  -2   0    9.27    1.00
   7  -2   0    8.45    0.97
   7   2   0    8.13    0.93
   7   2   0    8.40    0.96
   8  -2   0    1.09    0.66
  -8  -2   0    1.70    0.54
   8  -2   0    1.30    0.53
   8   2   0    2.48    0.59
   8   2   0    1.50    0.51
   9  -2   0   30.67    2.34
  -9  -2   0   23.03    2.10
   9  -2   0   27.20    2.22
   9   2   0   27.45    2.18
   9   2   0   27.04    2.18
 -10  -2   0    3.53    0.74
  10  -2   0    5.81    0.98
  10  -2   0    5.95    1.05
  10   2   0    5.48    0.92
  11  -2   0   11.76    1.48
  11  -2   0   11.93    1.56
 -11  -2   0   13.25    1.38
  11   2   0   11.65    1.47
  11   2   0   13.31    1.53
  12  -2   0   -0.50    0.75
 -12  -2   0    1.03    0.45
  12  -2   0   -0.78    0.67
  12   2   0    1.18    0.73
  12   2   0   -0.06    0.67
  13  -2   0   -0.28    0.85
 -13  -2   0    1.27    0.48
  13  -2   0   -0.62    0.76
  13   2   0    0.32    0.80
  13   2   0    0.66    0.83
   0  -3   0    0.31    0.27
   0  -3   0    0.06    0.25
   0   3   0   -0.37    0.32
   0   3   0   -0.05    0.22
  -1  -3   0   -0.04    0.23
   1  -3   0   -0.07    0.24
  -1  -3   0   -0.05    0.25
   1   3   0    0.42    0.27
   1   3   0   -0.55    0.33
  -1   3   0    0.31    0.21
   1   3   0   -0.06    0.28
  -1   3   0    0.27    0.37
  -2  -3   0  146.78    9.79
   2  -3   0  137.27    9.85
  -2  -3   0  149.81    9.79
   2  -3   0  155.11    9.72
   2   3   0  141.66    9.86
   2   3   0  147.75    9.81
  -2   3   0  152.97    9.87
  -2   3   0  152.84    9.70
   2   3   0  151.13    9.79
  -3  -3   0    6.24    0.63
   3  -3   0    5.83    0.78
  -3  -3   0    5.40    0.69
  -3  -3   0    6.19    0.67
  -3   3   0    7.03    0.51
   3   3   0    6.56    0.76
   3   3   0    6.71    0.81
  -3   3   0    5.22    0.78
   3   3   0    5.98    0.70
   4  -3   0    9.96    1.10
  -4  -3   0    9.93    0.85
  -4  -3   0   10.23    1.02
  -4  -3   0   10.08    0.90
   4   3   0   11.12    1.09
  -4   3   0    6.91    0.97
   4   3   0   10.97    0.98
   4   3   0   10.84    0.97
  -5  -3   0    0.39    0.27
  -5  -3   0   -0.34    0.33
   5  -3   0    0.31    0.46
   5   3   0   -0.18    0.30
   5   3   0    0.11    0.35
   5   3   0    0.04    0.36
  -6  -3   0    1.14    0.47
   6  -3   0   -0.20    0.47
   6   3   0    0.85    0.51
   6   3   0    0.65    0.40
   6   3   0    0.53    0.38
  -7  -3   0    3.15    0.64
   7  -3   0    4.20    0.85
   7   3   0    3.18    0.62
   7   3   0    3.03    0.63
   8  -3   0   10.90    1.38
   8  -3   0   10.99    1.26
  -8  -3   0   10.34    1.26
   8   3   0   13.38    1.31
   8   3   0   11.38    1.27
  -9  -3   0    0.75    0.58
   9  -3   0    2.70    0.73
   9  -3   0    0.94    0.77
   9   3   0    2.24    0.68
   9   3   0    1.12    0.58
  10  -3   0    1.24    0.79
  10  -3   0   -0.35    0.59
 -10  -3   0    0.16    0.51
  10   3   0    0.64    0.63
  10   3   0    0.80    0.68
  11  -3   0   -0.39    0.72
 -11  -3   0    1.68    0.59
  11  -3   0    0.74    0.85
  11   3   0    0.50    0.67
  11   3   0    0.59    0.69
 -12  -3   0    3.02    0.75
  12  -3   0    2.91    1.06
  12  -3   0    2.70    1.02
  12   3   0    2.16    0.84
  12   3   0    3.60    1.02
  13  -3   0    0.42    0.92
 -13  -3   0    0.73    0.52
  13  -3   0    0.84    0.88
  13   3   0    2.06    0.88
  13   3   0    1.24    0.91
   0  -4   0   53.18    3.57
   0  -4   0   49.67    3.51
   0   4   0   47.98    3.65
   0   4   0   53.32    3.52
   1  -4   0   -0.22    0.27
   1  -4   0    0.43    0.29
  -1  -4   0    0.14    0.33
  -1  -4   0    0.24    0.28
   1   4   0    0.29    0.28
   1   4   0    0.09    0.33
   1   4   0    0.80    0.45
  -1   4   0    0.48    0.44
  -1   4   0    0.28    0.23
  -2  -4   0   61.94    4.05
   2  -4   0   54.41    4.11
   2  -4   0   57.81    3.96
  -2  -4   0   57.57    4.04
   2  -4   0   57.60    3.90
   2   4   0   56.79    4.07
  -2   4   0   62.86    3.94
  -2   4   0   57.26    4.13
   2   4   0   61.21    4.04
   2   4   0   57.55    4.15
  -3  -4   0   13.67    1.26
  -3  -4   0   14.65    1.13
   3  -4   0   14.72    1.39
   3   4   0   12.90    1.26
  -3   4   0   14.79    1.05
   3   4   0   12.02    1.35
  -4  -4   0   43.24    2.90
   4  -4   0   41.18    3.11
  -4  -4   0   38.95    2.99
  -4   4   0   42.45    2.76
   4   4   0   41.80    3.08
   4   4   0   39.75    3.02
   5  -4   0    0.22    0.54
  -5  -4   0   -0.07    0.41
   5   4   0   -0.26    0.40
   5   4   0    0.33    0.51
   6  -4   0    5.57    0.98
  -6  -4   0    4.60    0.77
   6   4   0    4.07    0.83
   6   4   0    4.87    0.82
   7  -4   0    4.75    0.97
  -7  -4   0    2.71    0.74
   7   4   0    3.83    0.85
   7   4   0    3.71    0.72
   7   4   0    4.22    0.82
  -8  -4   0   -0.20    0.57
   8  -4   0    0.73    0.82
   8   4   0    0.49    0.55
   8   4   0   -0.05    0.58
   8   4   0    0.90    0.60
   9  -4   0   -0.03    0.70
  -9  -4   0    0.06    0.56
   9  -4   0    0.89    0.66
   9   4   0    0.10    0.66
   9   4   0    2.10    0.78
   9   4   0    1.12    0.57
 -10  -4   0    2.18    0.72
  10  -4   0    3.35    0.88
  10  -4   0    2.81    1.03
  10   4   0    1.64    0.81
  10   4   0    2.78    0.84
  10   4   0    1.38    0.73
 -11  -4   0    5.87    1.04
  11  -4   0    6.77    1.31
  11  -4   0    8.76    1.28
  11   4   0    4.89    1.13
  11   4   0    4.74    1.01
  11   4   0    6.11    1.21
  12  -4   0   -0.01    0.93
  12  -4   0    0.88    0.81
 -12  -4   0    0.68    0.56
  12   4   0    0.68    0.82
  12   4   0    0.64    0.75
  12   4   0    1.62    0.95
 -13  -4   0    1.41    0.63
  13  -4   0    0.30    0.91
  13  -4   0   -1.40    0.87
  13   4   0   -0.15    0.88
  13   4   0    1.07    0.78
  13   4   0   -0.02    0.83
   0  -5   0   -0.01    0.37
   0   5   0    0.08    0.29
   0   5   0   -0.12    0.49
   1  -5   0   -0.11    0.32
  -1  -5   0   -0.57    0.30
  -1   5   0   -0.21    0.48
   1   5   0    0.75    0.54
  -1   5   0    0.23    0.29
   1   5   0   -0.20    0.40
   2  -5   0   28.05    2.54
   2  -5   0   34.56    2.41
  -2  -5   0   32.20    2.48
   2   5   0   34.03    2.65
  -2   5   0   35.73    2.64
  -2   5   0   35.25    2.36
   2   5   0   32.96    2.54
   3  -5   0   13.70    1.11
   3  -5   0   12.71    1.01
   3  -5   0    9.48    1.28
  -3  -5   0   12.78    1.24
   3   5   0   15.18    1.54
   3   5   0   11.30    1.26
  -3   5   0   13.29    1.02
   4  -5   0    0.09    0.59
  -4  -5   0   -0.05    0.40
  -4  -5   0    0.64    0.42
  -4   5   0   -0.01    0.20
   4   5   0    0.40    0.47
   4   5   0   -0.28    0.53
  -5  -5   0    2.25    0.59
   5  -5   0    2.83    0.80
   5   5   0    2.67    0.78
   5   5   0    2.61    0.73
  -5   5   0    3.04    0.33
  -6  -5   0    1.37    0.64
   6  -5   0    3.10    0.91
   6   5   0    2.92    0.74
   6   5   0    2.37    0.78
   7  -5   0    9.69    1.35
  -7  -5   0    8.14    1.15
   7   5   0    6.44    1.20
   7   5   0    8.56    1.16
   8  -5   0    0.83    0.80
  -8  -5   0    0.14    0.58
   8   5   0    1.54    0.81
   8   5   0    1.28    0.69
   9  -5   0    1.80    0.99
  -9  -5   0    1.60    0.74
   9   5   0    2.00    0.90
   9   5   0    1.60    0.83
  10  -5   0    1.87    0.85
 -10  -5   0    1.49    0.70
  10  -5   0    1.49    0.86
  10   5   0    0.71    0.85
  10   5   0    0.83    0.86
 -11  -5   0    1.15    0.70
  11  -5   0   -0.05    0.88
  11  -5   0    1.48    0.86
  11   5   0   -0.08    0.82
  11   5   0    1.41    0.87
  12  -5   0    1.01    0.98
  12  -5   0    1.46    1.09
 -12  -5   0    1.11    0.68
  12   5   0    0.60    0.92
  12   5   0    0.78    0.97
   0  -6   0    2.67    0.62
   0   6   0    2.42    0.37
   0   6   0    3.03    0.78
   1  -6   0    0.99    0.46
  -1  -6   0    0.80    0.52
   1   6   0    0.27    0.59
  -1   6   0    0.78    0.62
  -2  -6   0    2.86    0.70
   2  -6   0    2.47    0.55
   2  -6   0    1.11    0.67
   2   6   0    3.64    0.77
   2   6   0    3.82    0.86
  -2   6   0    2.45    0.46
  -2   6   0    3.26    0.78
  -3  -6   0   -0.03    0.44
   3  -6   0    0.70    0.44
   3  -6   0    2.05    0.77
   3   6   0    0.54    0.59
  -3   6   0    1.42    0.37
   3   6   0    0.30    0.64
  -3   6   0    0.46    0.64
   4  -6   0    5.99    0.67
  -4  -6   0    4.15    0.79
   4  -6   0    5.63    1.10
   4   6   0    6.41    1.03
   4   6   0    5.80    1.10
  -4   6   0    5.44    0.61
   5  -6   0    6.89    0.76
  -5  -6   0    5.16    0.99
   5  -6   0    7.62    1.21
   5   6   0    5.72    1.08
  -5   6   0    5.64    0.57
   5   6   0    4.38    1.10
  -6  -6   0    1.12    0.74
   6  -6   0   -0.20    0.66
   6   6   0    0.17    0.74
  -6   6   0    0.93    0.19
   6   6   0    0.76    0.68
   7  -6   0    2.23    0.96
  -7  -6   0    1.13    0.69
   7   6   0    0.91    0.74
   7   6   0    1.63    0.86
   8  -6   0    1.09    0.84
  -8  -6   0    1.65    0.77
   8   6   0    2.16    0.94
   8   6   0    2.96    0.97
  -9  -6   0    5.79    1.07
   9  -6   0    3.83    1.13
   9   6   0    7.30    1.35
   9   6   0    5.42    1.24
  10  -6   0    0.90    0.91
 -10  -6   0   -0.08    0.61
  10   6   0   -0.08    0.79
  10   6   0   -0.02    0.84
  11  -6   0   -0.65    0.76
 -11  -6   0   -0.62    0.61
  11  -6   0   -1.39    0.86
  11   6   0   -0.35    0.84
  11   6   0   -0.33    0.84
  12  -6   0    7.11    1.46
  12  -6   0    2.68    1.22
 -12  -6   0    4.11    1.07
  12   6   0    3.57    1.28
  12   6   0    3.75    1.33
   0  -7   0   -0.10    0.50
   0   7   0    0.11    0.23
   0   7   0    0.04    0.71
  -1  -7   0   12.82    1.36
   1  -7   0   12.69    1.30
   1   7   0   12.88    1.64
  -1   7   0    9.44    1.53
   2  -7   0    4.19    0.99
  -2  -7   0    5.50    0.90
   2  -7   0    6.62    0.90
   2   7   0    5.76    1.16
   2   7   0    6.14    1.09
  -2   7   0    7.69    1.24
   3  -7   0    1.45    0.55
   3  -7   0    0.33    0.64
  -3  -7   0    0.62    0.60
   3   7   0    2.72    0.96
  -3   7   0    0.01    0.64
   3   7   0    0.34    0.66
   4  -7   0   -0.75    0.68
  -4  -7   0    0.98    0.61
   4   7   0   -0.05    0.71
   4   7   0    0.59    0.71
  -4   7   0   -0.05    0.30
   5  -7   0    0.90    0.39
   5  -7   0   -0.30    0.71
  -5  -7   0    0.41    0.67
  -5   7   0   -0.10    0.24
   5   7   0    1.10    0.79
   5   7   0    1.51    0.85
   6  -7   0    5.96    1.17
  -6  -7   0    3.66    0.94
   6   7   0    4.79    1.18
  -6   7   0    4.87    0.49
   6   7   0    7.00    1.20
   7  -7   0    8.88    1.45
  -7  -7   0    7.22    1.20
   7   7   0    6.98    1.40
   7   7   0    6.87    1.29
   8  -7   0    0.70    0.85
  -8  -7   0    0.33    0.66
   8   7   0    1.36    0.93
   8   7   0    0.47    0.89
   9  -7   0   -0.27    0.88
  -9  -7   0   -0.51    0.63
   9   7   0   -1.00    0.79
   9   7   0   -0.27    0.87
  10  -7   0   -0.18    0.98
 -10  -7   0    0.99    0.70
  10   7   0    2.57    1.10
  10   7   0    0.00    0.89
  11  -7   0    4.89    1.34
 -11  -7   0    0.88    0.81
  11   7   0    1.51    1.10
  11   7   0    1.97    1.21
   0  -8   0    3.53    0.81
   0   8   0    2.26    1.05
   1  -8   0   14.74    1.47
  -1  -8   0   12.64    1.44
   1  -8   0    9.29    1.44
   1   8   0   11.71    1.67
  -1   8   0   14.88    1.84
   2  -8   0    2.94    0.87
  -2  -8   0    1.66    0.78
   2  -8   0    3.50    0.78
   2   8   0    3.25    1.10
  -2   8   0    3.15    1.01
  -3  -8   0    0.50    0.71
   3  -8   0    1.29    0.82
   3  -8   0    1.36    0.57
  -3   8   0    0.92    0.80
   3   8   0    0.31    0.89
   3   8   0    0.74    0.79
   4  -8   0    0.50    0.76
  -4  -8   0    0.17    0.66
   4   8   0   -0.88    0.64
   4   8   0   -0.15    0.80
   5  -8   0    2.04    0.97
  -5  -8   0    0.45    0.73
   5   8   0    1.84    0.95
   5   8   0    0.90    0.97
  -6  -8   0    4.85    1.08
   6  -8   0    4.05    1.14
   6   8   0    7.41    1.47
   6   8   0    5.79    1.28
  -7  -8   0   -0.38    0.68
   7  -8   0   -1.01    0.82
   7   8   0   -0.53    0.79
   7   8   0    0.88    0.88
   8  -8   0    0.26    0.91
  -8  -8   0    1.96    0.84
   8   8   0    1.92    1.06
   8   8   0    4.25    1.26
  -9  -8   0    6.72    1.27
   9  -8   0    5.68    1.37
   9   8   0    3.94    1.34
   9   8   0    5.25    1.44
  10  -8   0    2.87    1.19
 -10  -8   0    3.23    1.05
  10   8   0    1.61    1.22
  10   8   0    0.25    1.07
   0  -9   0   -0.20    0.62
   0   9   0    0.62    0.90
   1  -9   0    0.57    0.62
  -1  -9   0    0.54    0.68
   1  -9   0    0.01    0.59
  -1   9   0    1.23    0.95
   1   9   0    1.01    0.34
   1   9   0    0.85    0.91
   2  -9   0    2.33    0.85
  -2  -9   0    3.13    0.87
   2  -9   0    3.55    0.81
   2   9   0    1.52    1.01
  -2   9   0    1.80    1.02
  -3  -9   0   -1.02    0.61
   3  -9   0   -0.94    0.68
  -3   9   0    0.25    0.85
   3   9   0    0.81    0.92
  -4  -9   0    0.65    0.69
   4  -9   0   -0.44    0.72
   4   9   0   -0.91    0.78
   4   9   0    0.52    0.85
  -5  -9   0    5.80    1.16
   5  -9   0    7.95    1.42
   5   9   0   10.11    1.72
   5   9   0    7.63    1.40
   6  -9   0    0.22    0.81
  -6  -9   0    0.33    0.72
   6   9   0   -0.43    0.94
   6   9   0    2.49    1.07
  -7  -9   0    0.54    0.68
   7  -9   0    0.04    0.81
   7   9   0    0.12    0.97
   7   9   0   -1.25    0.86
   8  -9   0    0.34    0.86
  -8  -9   0   -0.32    0.70
   8   9   0    0.98    1.18
   8   9   0   -0.25    0.95
  -9  -9   0    4.57    1.23
   9  -9   0    3.91    1.31
   9   9   0    3.95    1.44
   9   9   0    5.17    1.53
   0 -10   0    3.01    0.93
   0  10   0    3.49    1.19
   1 -10   0    0.44    0.65
   1 -10   0    2.17    0.75
  -1 -10   0    1.05    0.74
   1  10   0    0.25    0.87
  -1  10   0    0.43    0.95
   2 -10   0    1.11    0.65
  -2 -10   0    1.46    0.83
   2 -10   0    0.69    0.77
   2  10   0    0.53    0.93
  -2  10   0    0.74    0.91
  -3 -10   0    0.15    0.75
   3 -10   0   -0.54    0.70
   3  10   0   -0.58    0.95
   4 -10   0    1.04    0.91
  -4 -10   0    2.33    0.93
   4  10   0    3.07    1.18
  -5 -10   0    2.50    0.92
   5 -10   0    0.35    0.84
   5  10   0    0.51    1.02
   5  10   0    0.72    0.99
   6 -10   0   -1.69    0.69
  -6 -10   0    0.62    0.80
   6  10   0    0.02    0.98
   6  10   0   -0.07    1.00
  -7 -10   0    1.36    0.88
   7 -10   0    0.15    0.92
   7  10   0    0.08    1.00
   7  10   0    2.72    1.40
   0 -11   0    0.04    0.62
   0 -11   0    1.53    0.76
   0  11   0   -1.09    0.78
   1 -11   0    2.49    0.86
  -1 -11   0    3.68    1.02
   1 -11   0    1.97    0.81
   1  11   0    2.54    1.21
  -1  11   0    0.96    1.02
  -2 -11   0    2.35    0.90
   2 -11   0    0.36    0.78
  -2  11   0    0.45    0.99
   2  11   0   -0.46    0.92
   3 -11   0    2.04    0.89
  -3 -11   0    3.63    1.06
   3  11   0    1.34    1.08
  -4 -11   0   -0.03    0.76
   4 -11   0    0.27    0.81
   4  11   0    0.51    1.06
  -5 -11   0    2.98    1.05
   5 -11   0    1.47    1.03
   5  11   0    1.43    1.22
   0 -12   0    6.38    1.25
   0 -12   0   10.10    1.46
   0  12   0    7.85    1.66
  -1 -12   0    2.50    0.97
  -1 -12   0    0.44    0.63
   1 -12   0    0.66    0.75
   1  12   0   -1.66    0.94
  -1  12   0    0.18    1.03
   2  12   0    1.32    1.25
  13   0  -1    0.07    0.85
  13   0  -1    1.08    0.83
 -12   0   1    0.38    0.29
  12   0  -1   -1.32    0.67
  12   0  -1    0.04    0.68
 -11   0   1    1.04    0.37
  11   0  -1    0.72    0.71
  11   0  -1    0.07    0.59
  10   0  -1   -0.67    0.47
  10   0  -1    0.21    0.58
 -10   0   1   -0.23    0.28
   9   0  -1    2.06    0.63
   9   0  -1    2.22    0.63
   9   0  -1    2.95    0.46
  -9   0   1    3.12    0.52
   8   0  -1    0.16    0.39
   8   0  -1   -0.16    0.24
   8   0  -1    0.08    0.47
  -8   0   1    0.07    0.28
  -7   0   1    1.32    0.34
   7   0  -1    0.92    0.27
   7   0  -1    1.12    0.41
   7   0  -1    1.13    0.42
   6   0  -1   -0.18    0.32
   6   0  -1    0.11    0.29
   6   0  -1    0.01    0.19
  -6   0   1    0.14    0.22
   5   0  -1   20.24    1.49
   5   0  -1   20.58    1.41
   5   0  -1   20.28    1.50
  -5   0   1   18.75    1.48
  -5   0   1   19.55    1.50
  -5   0   1   20.18    1.44
   4   0  -1    1.23    0.20
   4   0  -1    0.22    0.21
  -4   0   1    0.09    0.23
  -4   0   1    0.32    0.21
  -4   0   1    0.57    0.20
   4   0  -1   -0.26    0.24
   3   0  -1    0.35    0.19
   3   0  -1    0.16    0.14
  -3   0   1    0.12    0.20
  -3   0   1    0.48    0.16
  -3   0   1    0.20    0.18
   3   0  -1   -0.19    0.19
   2   0  -1    0.00    0.12
  -2   0   1   -0.07    0.10
  -2   0   1    0.04    0.09
  -2   0   1    0.09    0.08
   2   0  -1   -0.08    0.09
   2   0  -1   -0.08    0.07
  -1   0   1   -0.43    0.02
   1   0  -1   -0.45    0.02
   1   0  -1   -0.43    0.02
  -1   0   1   -0.45    0.01
   1   0  -1   -0.42    0.02
  -1   0   1   -0.44    0.02
  -1   0  -1   -0.05    0.02
   1   0   1   -0.06    0.02
   1   0   1   -0.01    0.02
   1   0   1   -0.05    0.03
  -2   0  -1   -0.19    0.11
  -2   0  -1   -0.06    0.13
   2   0   1   -0.16    0.11
   2   0   1   -0.11    0.11
   2   0   1   -0.20    0.13
  -2   0  -1    0.03    0.12
  -3   0  -1   33.71    2.19
   3   0   1   31.46    2.14
   3   0   1   31.45    2.18
   3   0   1   32.57    2.19
  -3   0  -1   30.08    2.17
  -3   0  -1   31.63    2.14
   4   0   1   -0.01    0.21
  -4   0  -1    0.02    0.19
   4   0   1    0.41    0.28
  -4   0  -1   -0.26    0.22
  -4   0  -1   -0.02    0.19
   5   0   1   56.01    3.56
   5   0   1   52.10    3.46
  -5   0  -1   48.19    3.55
   5   0   1   52.69    3.55
  -5   0  -1   50.09    3.47
   6   0   1   -0.21    0.32
  -6   0  -1   -0.44    0.20
   6   0   1    0.23    0.21
   6   0   1    0.12    0.32
  -7   0  -1   -0.05    0.25
   7   0   1    0.16    0.24
   7   0   1    0.76    0.40
   7   0   1    0.44    0.44
   8   0   1   -0.56    0.46
  -8   0  -1    0.07    0.26
   8   0   1   -0.12    0.26
   8   0   1   -0.32    0.40
  -9   0  -1    9.47    0.90
   9   0   1    9.93    1.14
   9   0   1    8.62    0.84
   9   0   1    9.18    1.10
  10   0   1    0.87    0.64
  10   0   1    0.36    0.57
 -10   0  -1    0.25    0.28
  11   0   1   30.58    2.52
  11   0   1   27.60    2.44
  12   0   1   -0.02    0.72
  12   0   1    0.21    0.69
  13   0   1    0.49    0.82
  13   0   1    0.36    0.86
  13  -1  -1    0.19    0.77
  13  -1  -1   -0.71    0.72
  13   1  -1    1.53    0.83
  13   1  -1    0.03    0.74
  12  -1  -1    1.43    0.77
  12  -1  -1    0.30    0.77
 -12  -1   1    0.66    0.40
  12   1  -1   -0.68    0.65
  12   1  -1    1.22    0.79
  11  -1  -1    0.85    0.67
 -11  -1   1   -0.14    0.34
  11  -1  -1    1.85    0.82
  11   1  -1   -0.15    0.65
  11   1  -1    0.54    0.65
  10  -1  -1    1.85    0.66
  10  -1  -1    1.45    0.63
 -10  -1   1    0.79    0.46
  10   1  -1    1.94    0.64
  10   1  -1    0.98    0.69
 -10   1   1    1.61    0.33
   9  -1  -1    3.95    0.86
  -9  -1   1    3.74    0.64
   9  -1  -1    3.53    0.74
  -9   1   1    4.94    0.52
   9   1  -1    3.30    0.70
   9   1  -1    2.23    0.66
   8  -1  -1   -0.05    0.19
   8  -1  -1    0.44    0.45
   8  -1  -1    0.27    0.53
  -8  -1   1   -0.07    0.35
   8   1  -1    0.48    0.47
  -8   1   1    0.08    0.23
   8   1  -1    0.08    0.36
   8   1  -1   -0.45    0.29
  -7  -1   1    5.93    0.69
   7  -1  -1    5.46    0.76
   7  -1  -1    4.67    0.63
   7  -1  -1    4.58    0.44
   7   1  -1    3.59    0.61
   7   1  -1    3.06    0.51
   7   1  -1    3.76    0.61
  -7   1   1    4.54    0.50
  -6  -1   1   30.85    2.31
   6  -1  -1   34.47    2.38
   6  -1  -1   35.14    2.36
   6  -1  -1   30.86    2.19
   6   1  -1   32.37    2.34
  -6   1   1   32.41    2.20
   6   1  -1   32.29    2.33
   6   1  -1   32.55    2.27
  -5  -1   1   34.89    2.39
   5  -1  -1   36.94    2.45
   5  -1  -1   34.08    2.39
   5  -1  -1   33.59    2.26
  -5  -1   1   34.77    2.39
  -5  -1   1   32.14    2.37
  -5   1   1   32.99    2.43
   5   1  -1   34.75    2.39
  -5   1   1   32.73    2.27
   5   1  -1   33.52    2.37
   5   1  -1   33.30    2.34
   4  -1  -1    5.33    0.59
   4  -1  -1    6.03    0.65
  -4  -1   1    5.78    0.59
  -4  -1   1    6.18    0.60
  -4  -1   1    5.06    0.56
   4   1  -1    5.03    0.56
  -4   1   1    6.07    0.66
   4   1  -1    6.06    0.56
  -4   1   1    5.78    0.45
   4   1  -1    5.91    0.60
  -3  -1   1   82.33    5.22
  -3  -1   1   80.13    5.22
   3  -1  -1   78.98    5.25
  -3  -1   1   77.02    5.22
   3   1  -1   79.96    5.22
   3   1  -1   76.36    5.22
  -3   1   1   76.89    5.14
   3   1  -1   80.10    5.22
  -3   1   1   79.65    5.26
  -2  -1   1    8.46    0.65
  -2  -1   1    8.97    0.64
   2  -1  -1    7.85    0.66
  -2  -1   1    8.62    0.64
   2   1  -1    8.43    0.65
   2   1  -1    7.27    0.63
  -2   1   1    7.95    0.67
   2   1  -1    7.53    0.64
   1  -1  -1   36.92    2.30
  -1  -1   1   32.81    2.28
  -1  -1   1   30.35    2.28
   1   1  -1   34.86    2.29
   1   1  -1   35.68    2.28
  -1  -1  -1   51.13    3.46
   1  -1   1   47.42    3.49
  -1  -1  -1   59.65    3.43
  -1  -1  -1   56.82    3.46
   1   1   1   49.18    3.45
   1   1   1   53.45    3.47
  -1   1  -1   48.12    3.49
  -1   1  -1   49.43    3.48
  -2  -1  -1   12.69    0.87
  -2  -1  -1   12.40    0.93
  -2  -1  -1   11.53    0.89
   2  -1   1   11.83    0.96
   2   1   1   12.21    0.91
  -2   1  -1   10.31    0.94
   2   1   1   12.45    0.92
   2   1   1   12.83    0.88
  -3  -1  -1    4.56    0.48
  -3  -1  -1    5.18    0.46
   3  -1   1    5.19    0.58
  -3  -1  -1    6.32    0.56
   3   1   1    4.19    0.45
   3   1   1    4.19    0.47
   3   1   1    5.14    0.52
  -3   1  -1    3.80    0.55
  -4  -1  -1   11.71    0.88
   4  -1   1   11.03    0.92
  -4  -1  -1   10.98    0.90
   4  -1   1   10.52    0.75
  -4  -1  -1   11.19    0.91
   4  -1   1   11.33    0.99
   4   1   1   11.93    0.91
   4   1   1   12.32    0.88
  -4   1  -1   10.32    0.94
   4   1   1   10.36    0.88
  -4   1  -1    9.91    0.77
   5  -1   1    8.89    0.67
  -5  -1  -1    8.11    0.82
  -5  -1  -1    8.84    0.82
   5  -1   1    8.96    0.85
  -5  -1  -1    9.26    0.84
   5  -1   1   10.06    0.94
   5   1   1    9.82    0.84
  -5   1  -1    8.49    0.69
  -5   1  -1    9.65    0.98
   5   1   1   10.10    0.84
   5   1   1   10.31    0.84
   6  -1   1    2.26    0.44
   6  -1   1    1.97    0.48
   6  -1   1    1.32    0.24
  -6  -1  -1    2.39    0.45
   6   1   1    1.85    0.43
   6   1   1    1.80    0.39
  -6   1  -1    2.21    0.29
   6   1   1    1.57    0.39
  -7  -1  -1    0.18    0.31
   7  -1   1    0.22    0.37
   7  -1   1    0.44    0.49
   7  -1   1    0.23    0.18
  -7   1  -1    0.26    0.19
   7   1   1   -0.48    0.34
   7   1   1   -0.24    0.30
   7   1   1    0.05    0.35
  -8  -1  -1    1.76    0.47
   8  -1   1    1.25    0.55
   8  -1   1    1.60    0.28
   8  -1   1    2.29    0.65
   8   1   1    1.23    0.40
   8   1   1    0.69    0.45
   8   1   1    2.09    0.54
   9  -1   1    5.15    0.52
   9  -1   1    7.29    1.02
  -9  -1  -1    4.47    0.71
   9  -1   1    5.21    0.88
   9   1   1    5.28    0.87
   9   1   1    5.06    0.81
  10  -1   1    0.22    0.59
  10  -1   1    0.64    0.61
 -10  -1  -1    0.42    0.39
  10   1   1    0.52    0.57
  10   1   1    0.06    0.60
  11  -1   1    1.35    0.70
  11  -1   1    1.10    0.68
 -11  -1  -1    0.61    0.39
  11   1   1    1.34    0.74
  11   1   1    1.34    0.71
  12  -1   1    1.98    0.98
  12  -1   1    1.34    0.80
  12   1   1    1.46    0.86
  12   1   1    1.20    0.75
  13  -1   1    0.82    0.83
  13  -1   1    0.11    0.93
  13   1   1    2.15    0.95
  13   1   1   -0.01    0.78
 -13  -2   1    0.32    0.41
  13  -2  -1   -1.83    0.84
  13  -2  -1   -0.21    0.77
  13   2  -1   -1.04    0.69
  13   2  -1    0.00    0.75
  12  -2  -1    0.69    0.85
  12  -2  -1   -0.71    0.70
 -12  -2   1    0.80    0.44
  12   2  -1    1.43    0.75
  12   2  -1    0.33    0.70
  11  -2  -1    4.50    0.98
  11  -2  -1    4.27    1.00
 -11  -2   1    3.37    0.74
  11   2  -1    6.00    1.06
  11   2  -1    8.03    1.13
 -10  -2   1   23.81    2.10
  10  -2  -1   27.77    2.25
  10  -2  -1   28.71    2.33
  10   2  -1   27.04    2.19
  10   2  -1   24.05    2.18
   9  -2  -1    1.88    0.65
  -9  -2   1    3.05    0.68
   9  -2  -1    2.78    0.78
   9   2  -1    2.62    0.69
   9   2  -1    4.61    0.78
  -8  -2   1    0.82    0.48
   8  -2  -1    0.50    0.61
   8  -2  -1   -0.04    0.42
   8   2  -1    0.22    0.44
   8   2  -1    1.47    0.54
   7  -2  -1    4.78    0.78
  -7  -2   1    6.11    0.75
   7  -2  -1    3.71    0.65
   7   2  -1    3.05    0.58
   7   2  -1    3.24    0.61
   6  -2  -1    1.71    0.51
   6  -2  -1    1.84    0.47
  -6  -2   1    1.18    0.40
   6   2  -1    1.33    0.42
   6   2  -1    1.82    0.44
   6   2  -1    1.31    0.38
  -5  -2   1   19.62    1.39
   5  -2  -1   17.99    1.47
  -5  -2   1   17.33    1.42
  -5  -2   1   18.14    1.40
   5   2  -1   17.37    1.39
   5   2  -1   16.83    1.40
   5   2  -1   18.73    1.41
  -4  -2   1   -0.40    0.25
  -4  -2   1    0.15    0.22
   4  -2  -1    0.42    0.34
  -4  -2   1    0.02    0.22
   4   2  -1   -0.18    0.24
   4   2  -1    0.54    0.27
   4   2  -1    0.23    0.24
  -4   2   1   -0.04    0.27
  -3  -2   1   -0.03    0.25
  -3  -2   1    0.18    0.22
   3  -2  -1    0.04    0.32
  -3  -2   1   -0.20    0.20
   3   2  -1    0.18    0.31
   3   2  -1    0.13    0.22
   3   2  -1   -0.16    0.23
  -3   2   1    0.14    0.30
  -3   2   1   -0.19    0.11
   3   2  -1    0.03    0.22
   2  -2  -1    8.20    0.80
  -2  -2   1    7.24    0.74
  -2  -2   1    7.76    0.69
  -2  -2   1    8.32    0.73
   2   2  -1    7.95    0.79
  -2   2   1    7.93    0.63
  -2   2   1    7.41    0.77
   2   2  -1   10.21    0.75
   2   2  -1    8.47    0.74
  -1  -2   1    3.46    0.40
   1  -2  -1    2.68    0.33
   1  -2  -1    2.38    0.28
  -1  -2   1    3.05    0.38
   1  -2  -1    2.15    0.38
   1   2  -1    3.43    0.45
  -1   2   1    3.33    0.46
   1   2  -1    2.12    0.31
   1   2  -1    1.91    0.33
  -1   2   1    2.42    0.31
   0  -2  -1   37.91    2.55
   0  -2   1   37.09    2.56
   0  -2   1   35.96    2.52
   0  -2  -1   37.40    2.54
   0   2   1   37.96    2.54
   0   2   1   38.37    2.60
   0   2  -1   39.87    2.63
   0   2  -1   40.44    2.53
   0   2   1   33.44    2.54
  -1  -2  -1  177.34   12.48
   1  -2   1  190.24   12.42
  -1  -2  -1  190.11   12.48
   1   2   1  187.14   12.48
   1   2   1  197.61   12.49
  -1   2  -1  195.79   12.54
   1   2   1  189.63   12.52
  -1   2  -1  201.04   12.42
   2  -2   1  416.85   26.81
  -2  -2  -1  427.50   26.90
  -2  -2  -1  404.13   26.91
   2  -2   1  414.25   26.98
  -2  -2  -1  415.01   26.85
   2   2   1  398.42   26.90
   2   2   1  433.17   26.94
  -2   2  -1  424.93   26.82
  -2   2  -1  376.24   26.95
   2   2   1  429.20   26.91
  -3  -2  -1   17.60    1.33
  -3  -2  -1   17.82    1.29
   3  -2   1   16.62    1.41
  -3  -2  -1   17.07    1.24
   3   2   1   19.34    1.32
   3   2   1   19.56    1.35
   3   2   1   16.70    1.31
  -3   2  -1   14.05    1.35
   3   2   1   16.11    1.25
  -4  -2  -1    0.31    0.27
  -4  -2  -1    0.40    0.21
  -4  -2  -1    0.57    0.30
   4  -2   1    1.15    0.42
   4   2   1    0.51    0.25
   4   2   1    1.14    0.34
   4   2   1    0.46    0.23
  -4   2  -1    0.48    0.35
  -5  -2  -1    0.09    0.23
  -5  -2  -1   -0.06    0.29
   5  -2   1    0.33    0.43
   5   2   1   -0.13    0.25
   5   2   1   -0.14    0.27
   5   2   1    0.35    0.33
   6  -2   1    0.16    0.35
   6  -2   1   -0.21    0.46
  -6  -2  -1    0.19    0.35
   6   2   1   -0.42    0.31
   6   2   1    0.83    0.38
   6   2   1    0.45    0.33
   7  -2   1    1.07    0.60
  -7  -2  -1    0.92    0.47
   7  -2   1    1.45    0.49
   7   2   1    1.07    0.44
   7   2   1    0.73    0.43
   8  -2   1    0.85    0.52
  -8  -2  -1    2.46    0.58
   8  -2   1    2.03    0.71
   8   2   1    0.93    0.51
   8   2   1    1.16    0.50
   9  -2   1    2.09    0.71
   9  -2   1    3.03    0.86
  -9  -2  -1    4.15    0.70
   9   2   1    2.65    0.69
   9   2   1    3.46    0.76
  10  -2   1    0.50    0.59
  10  -2   1    0.28    0.69
 -10  -2  -1   -0.01    0.41
  10   2   1   -0.51    0.51
  10   2   1    0.66    0.58
  11  -2   1    1.16    0.79
  11  -2   1    1.94    0.82
 -11  -2  -1    2.68    0.64
  11   2   1    1.85    0.77
  11   2   1    3.86    0.87
  12  -2   1    0.27    0.82
 -12  -2  -1    1.76    0.51
  12  -2   1   -0.74    0.69
  12   2   1    1.36    0.76
  12   2   1   -0.50    0.70
  13  -2   1   -0.20    0.85
  13  -2   1    0.47    0.98
  13   2   1   -0.19    0.78
  13   2   1   -1.01    0.69
  13  -3  -1    0.20    0.80
 -13  -3   1    1.85    0.61
  13  -3  -1    1.26    0.96
  13   3  -1    0.19    0.88
  13   3  -1   -0.36    0.73
  12  -3  -1    0.69    0.84
  12  -3  -1    0.15    0.75
 -12  -3   1    0.65    0.50
  12   3  -1    1.27    0.83
  12   3  -1    0.69    0.73
 -11  -3   1    1.40    0.58
  11  -3  -1    0.29    0.76
  11  -3  -1    0.82    0.75
  11   3  -1   -0.27    0.64
  11   3  -1    1.08    0.71
  10  -3  -1    3.51    0.96
  10  -3  -1    1.88    0.76
 -10  -3   1    2.19    0.69
  10   3  -1    2.68    0.80
  10   3  -1    2.15    0.70
  -9  -3   1   -0.53    0.46
   9  -3  -1   -1.58    0.59
   9  -3  -1    0.35    0.56
   9   3  -1   -0.66    0.50
   9   3  -1    0.23    0.50
  -8  -3   1   68.16    5.17
   8  -3  -1   79.31    5.23
   8  -3  -1   84.88    5.34
   8   3  -1   70.74    5.17
   8   3  -1   71.27    5.16
   7  -3  -1    4.05    0.77
  -7  -3   1    4.45    0.74
   7   3  -1    4.62    0.76
   7   3  -1    3.96    0.69
   6  -3  -1    4.52    0.78
  -6  -3   1    4.25    0.70
   6   3  -1    4.48    0.68
   6   3  -1    5.88    0.84
   6   3  -1    4.66    0.69
  -5  -3   1    0.31    0.27
  -5  -3   1    0.16    0.34
   5  -3  -1    0.10    0.42
   5   3  -1   -0.15    0.31
   5   3  -1   -0.07    0.38
   5   3  -1    0.23    0.32
   4  -3  -1    0.48    0.41
  -4  -3   1    0.24    0.34
  -4  -3   1    0.92    0.30
  -4  -3   1    0.65    0.30
  -4   3   1    0.45    0.40
   4   3  -1    0.57    0.39
  -4   3   1    0.62    0.15
   4   3  -1    0.41    0.34
   4   3  -1    0.21    0.32
  -3  -3   1   60.25    3.87
  -3  -3   1   54.58    3.82
   3  -3  -1   58.21    3.95
  -3  -3   1   56.05    3.88
   3   3  -1   56.83    3.95
  -3   3   1   59.68    3.75
   3   3  -1   59.40    3.88
  -3   3   1   46.00    3.89
   3   3  -1   57.84    3.90
  -2  -3   1    0.45    0.30
   2  -3  -1    0.00    0.18
  -2  -3   1    0.07    0.26
   2  -3  -1   -0.18    0.36
  -2   3   1   -0.08    0.18
   2   3  -1    0.43    0.35
   2   3  -1   -0.65    0.36
   2   3  -1   -0.01    0.25
   1  -3  -1    1.17    0.42
   1  -3  -1    1.61    0.34
  -1  -3   1    2.06    0.39
  -1  -3   1    2.02    0.40
   1   3  -1    2.25    0.51
   1   3  -1    1.41    0.39
  -1   3   1    1.29    0.46
  -1   3   1    1.72    0.32
   1   3  -1    1.80    0.34
   0  -3   1    0.85    0.28
   0  -3   1    0.45    0.27
   0  -3  -1    0.28    0.26
   0  -3  -1    0.26    0.29
   0   3   1   -0.06    0.38
   0   3  -1    0.71    0.42
   0   3   1    0.38    0.26
   0   3  -1    0.54    0.23
   0   3   1   -0.02    0.29
   1  -3   1    1.61    0.31
  -1  -3  -1    1.57    0.41
  -1  -3  -1    2.34    0.40
   1   3   1    1.89    0.40
   1   3   1    0.29    0.32
  -1   3  -1    1.40    0.49
   1   3   1    2.20    0.54
  -1   3  -1    2.16    0.30
   2  -3   1   29.69    1.99
  -2  -3  -1   25.15    2.08
   2  -3   1   26.74    2.20
  -2  -3  -1   30.19    2.08
   2   3   1   30.93    2.18
   2   3   1   28.15    2.11
  -2   3  -1   31.15    1.97
   2   3   1   27.84    2.10
  -2   3  -1   30.22    2.18
  -3  -3  -1   14.27    1.14
  -3  -3  -1   13.83    1.19
  -3  -3  -1   14.00    1.07
   3  -3   1   11.92    1.24
   3  -3   1   14.35    1.01
  -3   3  -1   15.27    0.97
   3   3   1   13.57    1.17
   3   3   1   13.65    1.20
   3   3   1   14.17    1.22
  -3   3  -1   12.52    1.24
  -4  -3  -1   27.09    2.07
   4  -3   1   28.47    2.16
  -4  -3  -1   28.30    1.96
  -4  -3  -1   31.71    2.06
  -4   3  -1   24.84    2.13
   4   3   1   26.41    2.04
   4   3   1   28.36    2.08
   4   3   1   25.19    1.97
   4   3   1   28.09    2.09
   5  -3   1    0.97    0.50
  -5  -3  -1    0.00    0.24
  -5  -3  -1   -0.39    0.32
   5   3   1   -0.31    0.35
   5   3   1   -0.03    0.29
   5   3   1    0.14    0.32
  -6  -3  -1    2.07    0.57
   6  -3   1    1.49    0.62
   6   3   1    0.84    0.43
   6   3   1    2.13    0.57
   6   3   1    2.43    0.52
  -7  -3  -1   10.35    1.16
   7  -3   1    8.99    1.21
   7   3   1    8.12    1.04
   7   3   1    8.93    1.01
   7   3   1   12.11    1.24
   8  -3   1   39.71    2.91
  -8  -3  -1   32.43    2.83
   8  -3   1   43.33    3.06
   8   3   1   37.17    2.81
   8   3   1   37.82    2.85
  -9  -3  -1   12.63    1.40
   9  -3   1   13.19    1.48
   9  -3   1   12.66    1.49
   9   3   1   13.97    1.41
   9   3   1   12.27    1.37
 -10  -3  -1    4.60    0.89
  10  -3   1    5.89    1.11
  10  -3   1    6.04    1.02
  10   3   1    5.24    0.96
  10   3   1    6.05    0.97
 -11  -3  -1    0.17    0.47
  11  -3   1   -0.62    0.66
  11  -3   1   -0.19    0.75
  11   3   1    0.45    0.64
  11   3   1   -0.44    0.63
  12  -3   1    0.06    0.75
  12  -3   1    0.14    0.78
 -12  -3  -1    0.88    0.50
  12   3   1    0.74    0.71
  12   3   1    2.46    0.89
 -13  -3  -1    1.50    0.58
  13  -3   1    1.06    0.98
  13  -3   1    1.36    1.03
  13   3   1   -0.29    0.82
  13   3   1    1.38    0.87
 -13  -4   1    0.12    0.53
  13  -4  -1    0.71    0.99
  13  -4  -1    1.91    1.08
  13   4  -1    0.51    0.94
  13   4  -1   -0.31    0.91
  13   4  -1    0.55    0.76
 -12  -4   1    0.46    0.59
  12  -4  -1    0.65    0.88
  12  -4  -1    0.07    0.79
  12   4  -1    3.70    1.07
  12   4  -1    0.42    0.77
  12   4  -1    0.35    0.79
  11  -4  -1    0.34    0.80
 -11  -4   1    0.23    0.57
  11  -4  -1    0.41    0.74
  11   4  -1    1.00    0.78
  11   4  -1    0.49    0.78
  11   4  -1    1.27    0.73
  10  -4  -1    0.22    0.64
 -10  -4   1    0.74    0.61
  10  -4  -1    0.21    0.78
  10   4  -1    0.56    0.71
  10   4  -1    0.01    0.63
  10   4  -1    0.53    0.64
   9  -4  -1    6.82    1.11
   9  -4  -1    5.17    0.99
  -9  -4   1    4.87    0.96
   9   4  -1    7.39    1.05
   9   4  -1    4.54    1.03
   9   4  -1    6.29    1.02
  -8  -4   1   -0.36    0.52
   8  -4  -1    0.15    0.71
   8   4  -1   -0.68    0.52
   8   4  -1    0.23    0.55
   8   4  -1   -0.56    0.46
   7  -4  -1    6.47    1.11
  -7  -4   1    7.04    0.99
   7   4  -1    8.26    0.99
   7   4  -1    8.66    1.18
   7   4  -1    8.22    1.07
  -6  -4   1    5.67    0.86
   6  -4  -1    6.17    0.96
   6   4  -1    6.02    0.98
   6   4  -1    5.05    0.86
  -5  -4   1   15.91    1.41
   5  -4  -1   16.10    1.48
   5   4  -1   15.17    1.41
  -5   4   1   15.50    1.07
   5   4  -1   14.80    1.57
  -4  -4   1   22.22    1.71
   4  -4  -1   22.10    1.80
  -4  -4   1   22.05    1.60
   4   4  -1   19.35    1.70
  -4   4   1   20.39    1.46
   4   4  -1   19.42    1.77
  -3  -4   1   -0.18    0.35
   3  -4  -1    0.02    0.45
  -3  -4   1    0.00    0.26
   3   4  -1    0.14    0.41
  -3   4   1    0.18    0.22
   3   4  -1    0.14    0.46
   2  -4  -1   53.52    3.54
  -2  -4   1   51.16    3.60
   2  -4  -1   47.87    3.66
  -2  -4   1   52.14    3.61
   2  -4  -1   52.44    3.49
   2   4  -1   49.03    3.71
  -2   4   1   55.56    3.52
  -2   4   1   51.98    3.71
   2   4  -1   52.98    3.60
   2   4  -1   49.70    3.64
  -1  -4   1   29.07    2.09
   1  -4  -1   27.35    2.05
  -1  -4   1   25.78    2.08
   1  -4  -1   28.76    2.11
   1   4  -1   27.95    2.23
  -1   4   1   27.51    2.03
   1   4  -1   28.76    2.15
   1   4  -1   34.33    2.11
  -1   4   1   27.67    2.18
   0  -4  -1    9.53    0.91
   0  -4   1    9.15    0.92
   0  -4   1    8.70    0.89
   0  -4  -1    9.70    0.92
   0   4   1   11.14    1.15
   0   4   1   11.63    0.92
   0   4  -1    9.84    0.86
   0   4  -1    8.80    1.06
  -1  -4  -1    2.50    0.45
   1  -4   1    2.47    0.42
  -1  -4  -1    2.03    0.47
   1   4   1    2.98    0.62
   1   4   1    2.07    0.47
  -1   4  -1    3.20    0.41
   1   4   1    3.77    0.54
  -1   4  -1    2.40    0.60
  -2  -4  -1    3.51    0.53
   2  -4   1    3.95    0.70
  -2  -4  -1    3.20    0.53
   2  -4   1    3.49    0.46
   2  -4   1    3.41    0.35
   2   4   1    1.78    0.51
   2   4   1    2.81    0.51
  -2   4  -1    4.30    0.44
   2   4   1    3.90    0.70
  -2   4  -1    3.03    0.66
  -3  -4  -1    4.49    0.54
   3  -4   1    4.21    0.50
  -3  -4  -1    3.85    0.66
   3  -4   1    3.20    0.71
   3   4   1    3.16    0.64
  -3   4  -1    6.12    0.48
   3   4   1    4.68    0.77
  -4  -4  -1    2.23    0.40
  -4  -4  -1    1.57    0.52
   4  -4   1    2.47    0.71
  -4   4  -1    1.97    0.24
   4   4   1    2.50    0.59
   4   4   1    2.06    0.56
   5  -4   1    0.57    0.61
  -5  -4  -1    0.50    0.30
  -5  -4  -1    1.04    0.52
   5   4   1    0.51    0.54
   5   4   1    0.18    0.42
   6  -4   1    2.73    0.80
  -6  -4  -1    2.64    0.71
   6   4   1    3.49    0.71
   6   4   1    2.73    0.72
  -7  -4  -1    0.49    0.58
   7  -4   1    1.28    0.77
   7   4   1    0.81    0.50
   7   4   1    1.17    0.67
   7   4   1    0.80    0.54
  -8  -4  -1    0.50    0.61
   8  -4   1    1.33    0.86
   8   4   1    1.10    0.56
   8   4   1    1.73    0.66
   8   4   1    1.32    0.71
   9  -4   1    0.97    0.85
  -9  -4  -1    0.23    0.55
   9  -4   1    0.92    0.63
   9   4   1    0.18    0.53
   9   4   1    0.41    0.62
   9   4   1    1.29    0.70
  10  -4   1   10.19    1.37
 -10  -4  -1   11.05    1.35
  10  -4   1    8.39    1.35
  10   4   1    9.26    1.35
  10   4   1    9.25    1.27
  10   4   1    8.78    1.31
  11  -4   1   -0.18    0.83
  11  -4   1    0.55    0.76
 -11  -4  -1    0.17    0.51
  11   4   1    0.60    0.75
  11   4   1   -0.07    0.63
  11   4   1    0.55    0.77
 -12  -4  -1    1.46    0.67
  12  -4   1    1.70    1.01
  12  -4   1    0.10    0.84
  12   4   1   -0.55    0.79
  12   4   1    1.77    0.83
  12   4   1    1.70    0.86
  13  -4   1    0.63    0.94
  13  -4   1   -1.58    0.80
 -13  -4  -1    1.11    0.62
  13   4   1    1.30    0.95
  13   4   1   -0.36    0.75
  13   4   1    1.48    1.02
  12  -5  -1   -0.66    0.79
 -12  -5   1    0.72    0.61
  12  -5  -1    0.00    0.96
  12   5  -1    0.10    0.84
  12   5  -1    2.59    1.05
  11  -5  -1   -0.62    0.84
 -11  -5   1    0.03    0.62
  11  -5  -1    3.79    1.02
  11   5  -1    0.41    0.84
  11   5  -1    1.44    0.93
  10  -5  -1    0.07    0.70
 -10  -5   1    0.11    0.58
  10  -5  -1   -0.18    0.73
  10   5  -1   -0.39    0.70
  10   5  -1    0.70    0.80
   9  -5  -1    8.50    1.34
  -9  -5   1    6.65    1.11
   9   5  -1    7.54    1.21
   9   5  -1    7.52    1.34
  -8  -5   1   13.56    1.58
   8  -5  -1   11.12    1.56
   8   5  -1   11.86    1.63
   8   5  -1   18.00    1.80
  -7  -5   1    7.74    1.14
   7  -5  -1    9.73    1.31
   7   5  -1    8.69    1.31
   7   5  -1    7.81    1.15
  -6  -5   1    0.00    0.52
   6  -5  -1   -0.27    0.60
   6   5  -1   -0.62    0.56
   6   5  -1    0.52    0.59
  -5  -5   1    0.40    0.46
   5  -5  -1    0.32    0.63
  -5   5   1    0.61    0.22
   5   5  -1    0.97    0.68
   5   5  -1    1.31    0.62
   4  -5  -1    1.19    0.36
  -4  -5   1    0.18    0.42
   4  -5  -1    0.87    0.62
   4   5  -1    0.18    0.54
  -4   5   1    1.02    0.28
   4   5  -1    0.50    0.60
  -3  -5   1    3.46    0.66
   3  -5  -1    4.14    0.52
   3  -5  -1    4.25    0.79
   3   5  -1    2.77    0.77
   3   5  -1    5.55    0.85
  -3   5   1    3.75    0.49
   2  -5  -1    3.57    0.53
  -2  -5   1    3.24    0.61
   2  -5  -1    2.08    0.61
  -2   5   1    2.46    0.44
   2   5  -1    1.74    0.56
   2   5  -1    2.72    0.72
  -2   5   1    3.67    0.71
  -1  -5   1    1.77    0.47
   1  -5  -1    1.20    0.41
  -1   5   1    0.94    0.57
   1   5  -1    0.68    0.41
  -1   5   1    1.09    0.37
   1   5  -1    0.11    0.56
   0  -5  -1   10.52    1.03
   0  -5   1    9.16    0.99
   0   5  -1   12.01    0.98
   0   5  -1    8.53    1.18
   0   5   1    8.99    1.17
   0   5   1   11.24    1.01
   1  -5   1    0.46    0.34
  -1  -5  -1    0.16    0.40
   1   5   1   -0.69    0.35
  -1   5  -1   -0.18    0.44
   1   5   1   -0.02    0.47
  -1   5  -1    0.12    0.26
   2  -5   1    3.63    0.53
  -2  -5  -1    1.99    0.58
   2  -5   1    1.71    0.65
  -2   5  -1    2.43    0.68
   2   5   1    2.84    0.61
  -2   5  -1    2.89    0.43
   2   5   1    3.05    0.74
  -3  -5  -1   12.27    1.16
   3  -5   1   15.15    1.21
   3  -5   1   14.40    1.57
  -3  -5  -1   14.66    1.38
   3  -5   1   15.27    1.10
  -3   5  -1   15.57    1.48
   3   5   1   12.23    1.40
   3   5   1   16.05    1.62
  -3   5  -1   15.99    1.14
   4  -5   1    4.56    0.91
  -4  -5  -1    5.00    0.84
  -4  -5  -1    5.59    0.63
   4   5   1    3.60    0.74
  -4   5  -1    4.20    0.45
   4   5   1    4.29    0.89
  -5  -5  -1   17.21    1.66
   5  -5   1   21.95    1.89
   5   5   1   15.96    1.72
  -5   5  -1   17.67    1.23
   5   5   1   18.50    1.76
  -6  -5  -1    4.47    0.84
   6  -5   1    4.23    1.02
   6   5   1    4.60    0.94
   6   5   1    4.78    0.92
   7  -5   1    0.68    0.81
  -7  -5  -1   -0.39    0.61
   7   5   1    0.53    0.72
   7   5   1    1.74    0.76
   8  -5   1   27.70    2.38
  -8  -5  -1   24.86    2.23
   8   5   1   22.67    2.26
   8   5   1   26.87    2.28
   9  -5   1    8.09    1.30
  -9  -5  -1    7.19    1.14
   9   5   1    7.40    1.24
   9   5   1    4.24    1.03
  10  -5   1    1.67    0.84
  10  -5   1    1.40    0.97
 -10  -5  -1    2.50    0.77
  10   5   1    1.17    0.85
  10   5   1    1.85    0.89
  11  -5   1   -0.88    0.71
 -11  -5  -1   -0.64    0.51
  11  -5   1   -0.76    0.77
  11   5   1    1.47    0.86
  11   5   1    0.47    0.81
 -12  -5  -1    0.74    0.59
  12  -5   1   -0.93    0.81
  12  -5   1    0.65    0.92
  12   5   1    1.13    0.89
  12   5   1   -0.09    0.88
 -12  -6   1    0.60    0.72
  12  -6  -1   -0.54    0.89
  12  -6  -1    0.19    0.99
  12   6  -1    0.24    1.05
  12   6  -1   -0.24    1.00
 -11  -6   1    1.01    0.75
  11  -6  -1    0.65    0.93
  11  -6  -1    0.62    0.88
  11   6  -1   -0.25    0.87
  11   6  -1    0.92    0.92
  10  -6  -1    2.74    0.95
 -10  -6   1    1.91    0.82
  10   6  -1    3.36    1.09
  10   6  -1    2.80    1.07
   9  -6  -1    0.74    0.92
  -9  -6   1    0.00    0.64
   9   6  -1   -1.21    0.69
   9   6  -1    0.14    0.80
  -8  -6   1   44.99    3.64
   8   6  -1   49.63    3.77
   8   6  -1   47.12    3.81
   7  -6  -1    4.59    1.09
  -7  -6   1    2.94    0.84
   7   6  -1    5.51    1.14
   7   6  -1    2.98    1.03
  -6  -6   1    2.11    0.73
   6  -6  -1    1.91    0.84
   6   6  -1    2.96    0.83
  -6   6   1    2.06    0.29
   6   6  -1    0.32    0.77
   5  -6  -1    0.58    0.65
  -5  -6   1    0.59    0.54
   5  -6  -1    0.89    0.39
   5   6  -1   -0.12    0.64
   5   6  -1    0.22    0.62
  -5   6   1    0.15    0.24
   4  -6  -1   -0.21    0.29
   4  -6  -1    0.03    0.60
  -4  -6   1   -0.07    0.48
   4   6  -1    0.21    0.69
   4   6  -1   -0.45    0.57
  -4   6   1   -0.10    0.25
   3  -6  -1    0.05    0.55
  -3  -6   1    0.56    0.48
  -3   6   1    0.26    0.30
   3   6  -1    0.11    0.54
   3   6  -1   -0.18    0.64
   2  -6  -1    2.50    0.57
   2  -6  -1    1.99    0.68
  -2  -6   1    2.15    0.61
  -2   6   1    2.61    0.76
   2   6  -1    1.77    0.72
   2   6  -1    2.28    0.67
  -2   6   1    3.12    0.51
   1  -6  -1   18.71    1.66
  -1  -6   1   19.64    1.70
  -1   6   1   19.93    1.85
   1   6  -1   24.43    2.00
   0  -6   1    1.14    0.49
   0  -6  -1    2.01    0.57
   0   6  -1    2.31    0.31
   0   6  -1    1.57    0.74
   0   6   1    3.06    0.76
   0   6   1    2.88    0.42
   1  -6   1    1.81    0.54
  -1  -6  -1    3.92    0.71
   1   6   1    2.09    0.73
   1   6   1    1.82    0.57
  -1   6  -1    2.19    0.76
   2  -6   1    2.87    0.76
  -2  -6  -1    1.52    0.61
   2  -6   1    3.50    0.58
  -2   6  -1    3.12    0.50
   2   6   1    2.25    0.79
   2   6   1    1.32    0.65
  -2   6  -1    2.74    0.81
   3  -6   1    1.03    0.66
  -3  -6  -1    0.59    0.52
   3  -6   1    1.12    0.45
  -3   6  -1    0.48    0.30
   3   6   1   -0.54    0.60
   3   6   1    1.83    0.64
  -3   6  -1    1.02    0.66
  -4  -6  -1    0.36    0.59
   4  -6   1    0.81    0.73
   4  -6   1    0.98    0.32
   4   6   1    1.31    0.67
   4   6   1    0.97    0.74
  -4   6  -1    0.54    0.26
   5  -6   1    2.52    0.93
  -5  -6  -1    2.49    0.74
   5   6   1    3.14    0.93
  -5   6  -1    2.84    0.36
   5   6   1    2.68    0.84
   6  -6   1    2.88    0.95
  -6  -6  -1    1.54    0.73
   6   6   1    4.05    0.98
   6   6   1    2.47    0.88
   7  -6   1    0.28    0.83
  -7  -6  -1   -0.22    0.61
   7   6   1    0.59    0.73
   7   6   1    0.98    0.77
  -8  -6  -1   -0.70    0.56
   8  -6   1   -0.74    0.74
   8   6   1   -0.12    0.71
   8   6   1   -0.37    0.67
  -9  -6  -1    3.36    0.89
   9  -6   1    3.72    1.12
   9   6   1    4.40    1.08
   9   6   1    3.33    1.05
  10  -6   1    0.03    0.92
 -10  -6  -1    0.54    0.64
  10   6   1    0.82    0.91
  10   6   1    0.37    0.81
  11  -6   1    0.37    0.99
  11  -6   1    0.18    0.86
 -11  -6  -1   -0.06    0.70
  11   6   1    1.27    0.95
  11   6   1    0.83    1.00
  12  -6   1    1.34    1.03
 -12  -6  -1    2.31    0.86
  12  -6   1    0.21    1.08
  12   6   1    2.69    1.17
  12   6   1    0.06    1.06
 -11  -7   1    2.67    0.96
  11  -7  -1   -0.23    0.97
  11   7  -1    1.14    1.14
  11   7  -1   -0.06    0.97
 -10  -7   1    0.11    0.70
  10  -7  -1   -0.40    0.84
  10   7  -1   -1.63    0.82
  10   7  -1   -0.31    0.91
   9  -7  -1    1.58    1.02
  -9  -7   1    1.41    0.81
   9   7  -1    1.69    0.97
   9   7  -1   -0.13    0.82
   8  -7  -1    1.34    0.89
  -8  -7   1    2.59    0.84
   8   7  -1    0.64    0.90
   8   7  -1    1.55    0.99
   7  -7  -1    0.88    0.88
  -7  -7   1    0.69    0.71
   7   7  -1    0.86    0.91
   7   7  -1    1.17    0.89
  -6  -7   1    3.94    0.95
   6  -7  -1    4.55    1.07
  -6   7   1    4.03    0.47
   6   7  -1    6.11    1.25
   6   7  -1    5.55    1.13
   5  -7  -1    0.26    0.75
   5  -7  -1    1.43    0.43
  -5  -7   1    0.11    0.65
   5   7  -1    1.25    0.95
   5   7  -1    0.24    0.76
  -5   7   1    0.42    0.31
  -4  -7   1    9.26    1.17
   4  -7  -1    4.76    1.08
  -4   7   1    5.94    0.71
   4   7  -1    6.94    1.28
   4   7  -1    4.64    1.02
  -3  -7   1    1.80    0.71
   3  -7  -1    0.63    0.69
   3   7  -1    1.61    0.76
   3   7  -1    1.42    0.86
   2  -7  -1   23.62    1.90
   2  -7  -1   19.86    2.01
  -2  -7   1   22.04    1.99
  -2   7   1   24.88    2.20
   2   7  -1   24.02    2.09
   2   7  -1   20.63    2.30
  -1  -7   1    9.00    1.10
   1  -7  -1    6.32    1.11
   1  -7  -1    8.86    1.09
   1   7  -1    7.38    1.33
  -1   7   1    8.62    1.34
   0  -7   1   12.61    1.30
   0  -7  -1   11.05    1.27
   0   7   1   11.76    0.99
   0   7  -1   11.41    1.58
   0   7   1   13.25    1.66
  -1  -7  -1    0.39    0.54
   1  -7   1    0.30    0.53
   1   7   1    0.18    0.67
  -1   7  -1    0.44    0.68
   2  -7   1    5.85    1.06
   2  -7   1    4.61    0.74
  -2  -7  -1    4.23    0.86
   2   7   1    2.87    0.96
   2   7   1    3.49    0.86
  -2   7  -1    3.11    0.91
   3  -7   1   13.52    1.28
   3  -7   1    9.48    1.48
  -3  -7  -1   14.77    1.54
  -3   7  -1   14.64    1.73
   3   7   1   10.87    1.47
   3   7   1   12.87    1.64
  -4  -7  -1    0.75    0.65
   4  -7   1   -0.17    0.75
   4   7   1   -0.37    0.69
  -4   7  -1    0.73    0.33
   4   7   1    0.48    0.79
   5  -7   1    0.70    0.79
  -5  -7  -1    0.25    0.65
   5  -7   1    1.30    0.39
   5   7   1    0.97    0.80
   5   7   1    1.94    0.91
  -5   7  -1    0.52    0.29
  -6  -7  -1    7.40    1.22
   6  -7   1   10.08    1.49
   6   7   1   12.13    1.57
   6   7   1   10.24    1.56
  -6   7  -1    9.22    0.74
   7  -7   1    3.39    1.05
  -7  -7  -1    2.36    0.81
   7   7   1    4.06    1.14
   7   7   1    5.28    1.16
  -8  -7  -1    0.40    0.69
   8  -7   1   -0.63    0.81
   8   7   1    0.86    0.78
   8   7   1   -0.21    0.78
   9  -7   1    2.56    1.07
  -9  -7  -1    1.48    0.76
   9   7   1    3.79    1.16
   9   7   1    1.51    0.98
 -10  -7  -1    0.47    0.69
  10  -7   1   -1.70    0.78
  10   7   1   -0.18    0.92
  10   7   1   -0.03    0.83
  11  -7   1    7.78    1.59
 -11  -7  -1    7.16    1.38
  11   7   1    5.70    1.40
  11   7   1    4.71    1.48
 -10  -8   1    2.15    0.87
  10  -8  -1    1.37    1.06
  10   8  -1    2.35    1.24
  10   8  -1    0.58    1.12
   9  -8  -1    1.39    0.99
  -9  -8   1    0.92    0.76
   9   8  -1    1.28    1.05
   9   8  -1   -0.71    0.92
   8  -8  -1    1.52    0.97
  -8  -8   1    2.51    0.94
   8   8  -1    2.23    1.12
   8   8  -1    3.42    1.21
  -7  -8   1    1.30    0.79
   7  -8  -1   -0.31    0.78
   7   8  -1    0.09    0.89
   7   8  -1   -0.03    0.94
   6  -8  -1    1.05    0.84
  -6  -8   1    1.74    0.84
   6   8  -1    2.44    0.99
   6   8  -1    1.30    0.99
   5  -8  -1   -0.46    0.74
  -5  -8   1   -0.79    0.61
   5   8  -1    0.17    0.78
   5   8  -1   -0.19    0.84
   4  -8  -1    1.66    0.80
  -4  -8   1   -0.91    0.59
   4   8  -1    1.16    0.90
   4   8  -1   -0.46    0.79
  -3  -8   1    2.06    0.79
   3  -8  -1    1.99    0.85
   3   8  -1    3.46    1.11
   3   8  -1    1.69    0.83
  -2  -8   1    1.79    0.73
   2  -8  -1    0.75    0.58
   2  -8  -1    2.12    0.80
  -2   8   1    0.83    0.84
   2   8  -1    0.52    0.90
   1  -8  -1   14.94    1.85
   1  -8  -1   19.38    1.78
  -1  -8   1   20.69    1.92
  -1   8   1   16.45    2.04
   1   8  -1   22.36    2.35
   0  -8   1   -0.76    0.55
   0  -8  -1    0.24    0.60
   0   8   1    0.15    0.27
   0   8  -1    1.59    0.87
   0   8   1    0.45    0.75
   1  -8   1   35.37    2.81
  -1  -8  -1   34.37    2.87
  -1   8  -1   35.61    3.12
   1   8   1   39.71    3.17
  -2  -8  -1    3.92    0.90
   2  -8   1    6.20    0.91
   2  -8   1    2.93    0.91
   2   8   1    4.63    1.20
  -2   8  -1    5.14    1.15
   3  -8   1   11.43    1.63
   3  -8   1   10.54    1.19
  -3  -8  -1   11.96    1.43
   3   8   1    8.95    1.46
  -3   8  -1   11.65    1.65
   3   8   1    8.54    1.56
   4  -8   1   -0.02    0.74
  -4  -8  -1   -0.39    0.60
   4   8   1   -0.69    0.71
   4   8   1    0.17    0.80
   5  -8   1    5.21    1.26
  -5  -8  -1    5.20    1.02
   5   8   1    4.14    1.11
   5   8   1    4.99    1.20
   6  -8   1    0.42    0.83
  -6  -8  -1    0.39    0.71
   6   8   1    0.36    0.89
   6   8   1    0.80    0.89
   7  -8   1    1.40    1.04
  -7  -8  -1    2.85    0.93
   7   8   1    1.26    0.96
   7   8   1    3.34    1.15
   8  -8   1    1.74    0.97
  -8  -8  -1    0.18    0.75
   8   8   1    1.59    0.98
   8   8   1    0.72    0.97
  -9  -8  -1    0.37    0.70
   9  -8   1    1.10    1.01
   9   8   1    0.69    1.01
   9   8   1    1.30    1.04
  10  -8   1    0.23    1.08
 -10  -8  -1    2.08    0.89
  10   8   1   -0.04    1.03
  10   8   1    2.30    1.23
   9  -9  -1   -0.81    0.82
  -9  -9   1    0.91    0.84
   9   9  -1   -1.44    1.01
   9   9  -1   -0.24    1.09
  -8  -9   1   -0.30    0.69
   8  -9  -1   -0.21    0.87
   8   9  -1    1.20    1.11
   8   9  -1   -0.52    0.94
   7  -9  -1   -0.57    0.74
  -7  -9   1    0.20    0.68
   7   9  -1   -1.68    0.87
   7   9  -1   -0.36    0.92
  -6  -9   1    0.76    0.77
   6  -9  -1    0.51    0.88
   6   9  -1    1.64    1.04
   6   9  -1    1.55    1.06
  -5  -9   1   -0.45    0.69
   5  -9  -1    0.28    0.81
   5   9  -1    1.49    1.03
   5   9  -1    1.37    1.00
   4  -9  -1    2.76    0.94
  -4  -9   1    3.42    0.99
   4   9  -1    2.32    1.09
   4   9  -1    3.37    1.19
   3  -9  -1    5.11    1.14
  -3  -9   1    4.83    1.09
   3   9  -1    4.44    1.32
   2  -9  -1    1.54    0.81
   2  -9  -1    2.98    0.79
  -2  -9   1    3.26    0.90
   2   9  -1    2.66    1.09
  -2   9   1    2.56    1.03
  -1  -9   1    3.90    0.90
   1  -9  -1    3.50    0.89
   1  -9  -1    5.15    0.96
  -1   9   1    4.99    1.18
   1   9  -1    4.68    1.24
   0  -9   1    5.25    1.06
   0  -9  -1    9.52    1.24
   0   9  -1   10.17    1.57
   0   9   1    8.26    1.49
   1  -9   1    0.18    0.67
  -1  -9  -1    0.96    0.69
   1  -9   1    0.31    0.63
   1   9   1    0.17    0.84
  -1   9  -1    0.62    0.86
   1   9   1    0.29    0.34
   2  -9   1    0.52    0.73
  -2  -9  -1    1.10    0.71
   2  -9   1    0.22    0.61
   2   9   1    1.43    0.94
  -2   9  -1   -0.53    0.79
   3  -9   1    0.27    0.54
  -3  -9  -1   -0.73    0.63
   3  -9   1    0.86    0.86
  -3   9  -1    0.20    0.88
   3   9   1    1.37    0.87
   3   9   1   -1.00    0.73
   4  -9   1    5.16    1.20
  -4  -9  -1    3.43    0.94
   4   9   1    2.26    1.02
   4   9   1    2.98    1.17
   5  -9   1   -0.90    0.78
  -5  -9  -1    0.35    0.75
   5   9   1   -1.55    0.72
   5   9   1    0.11    0.95
   6  -9   1   -0.84    0.80
  -6  -9  -1    0.32    0.71
   6   9   1    0.57    0.92
   6   9   1   -0.16    0.84
  -7  -9  -1    0.00    0.66
   7  -9   1    0.46    0.95
   7   9   1    0.59    0.98
   7   9   1   -1.09    0.86
  -8  -9  -1    0.44    0.79
   8  -9   1   -0.31    0.97
   8   9   1    0.64    1.04
   8   9   1    2.33    1.23
   9  -9   1    2.15    1.18
  -9  -9  -1    1.58    0.86
   9   9   1    1.17    1.17
   9   9   1    3.36    1.39
  -7 -10   1    0.88    0.82
   7 -10  -1   -0.24    0.89
   7  10  -1   -0.29    1.07
   7  10  -1   -0.68    0.99
   6 -10  -1    0.53    0.88
  -6 -10   1    0.17    0.76
   6  10  -1    0.02    1.03
   6  10  -1    0.08    1.02
   5 -10  -1    0.50    0.84
  -5 -10   1    0.55    0.75
   5  10  -1   -2.26    0.78
   5  10  -1    1.30    1.07
   4 -10  -1    1.66    0.89
  -4 -10   1    0.89    0.80
   4  10  -1    0.24    1.03
  -3 -10   1    1.31    0.81
   3 -10  -1    0.71    0.78
   3  10  -1    2.46    1.14
  -2 -10   1    5.66    1.07
   2 -10  -1    1.55    0.84
  -2  10   1    5.10    1.28
   2  10  -1    2.02    1.14
  -1 -10   1    1.10    0.74
   1 -10  -1   -0.48    0.62
   1 -10  -1   -0.20    0.61
   1  10  -1   -1.62    0.78
  -1  10   1    1.08    0.97
   0 -10  -1    3.14    0.88
   0 -10  -1    3.36    0.94
   0 -10   1    2.95    0.90
   0  10  -1    2.11    1.06
   0  10   1    2.40    1.12
   1 -10   1    0.18    0.65
  -1 -10  -1    1.01    0.72
   1 -10   1    0.71    0.68
   1  10   1    1.12    0.94
  -1  10  -1    1.65    1.02
  -2 -10  -1    1.67    0.79
   2 -10   1    1.09    0.64
   2 -10   1    0.22    0.70
   2  10   1    0.72    1.00
  -2  10  -1   -0.08    0.84
   3 -10   1    9.20    1.52
  -3 -10  -1    9.92    1.48
  -3  10  -1    6.72    1.55
   3  10   1   12.26    1.89
  -4 -10  -1    3.85    1.05
   4 -10   1    0.74    0.90
   4  10   1    1.80    1.08
   4  10   1    2.22    1.13
  -5 -10  -1    0.43    0.75
   5 -10   1    1.01    0.98
   5  10   1   -0.83    0.91
   5  10   1    0.48    0.95
  -6 -10  -1    1.42    0.86
   6 -10   1    0.29    0.89
   6  10   1    0.10    1.00
   6  10   1   -0.50    1.06
   7 -10   1    0.84    1.03
  -7 -10  -1    0.66    0.73
   7  10   1   -0.89    0.84
   7  10   1    0.20    1.07
  -5 -11   1    3.01    1.07
   5 -11  -1    0.95    0.93
   5  11  -1    0.33    1.10
  -4 -11   1    2.21    0.99
   4 -11  -1    1.18    0.90
   4  11  -1    0.67    1.14
   3 -11  -1    1.32    0.88
  -3 -11   1    1.72    0.90
   3  11  -1    0.12    1.06
   2 -11  -1    0.07    0.67
  -2 -11   1    0.67    0.80
  -2  11   1    0.34    0.89
   2  11  -1   -0.11    1.00
   1 -11  -1    0.67    0.76
   1 -11  -1    1.07    0.79
  -1 -11   1    0.95    0.83
  -1  11   1   -0.98    0.85
   1  11  -1   -0.14    1.01
   0 -11  -1    1.14    0.67
   0 -11   1    2.40    0.78
   0 -11   1    1.53    0.73
   0 -11  -1    2.85    0.87
   0  11  -1    1.38    1.01
   0  11   1    0.98    1.08
  -1 -11  -1    1.38    0.85
   1 -11   1    1.48    0.78
   1 -11   1   -0.54    0.64
  -1  11  -1   -0.20    0.90
   1  11   1   -0.31    0.97
   2 -11   1    2.04    0.87
  -2 -11  -1    1.84    0.82
   2 -11   1    1.61    0.75
  -2  11  -1    0.78    0.99
   2  11   1    0.45    0.99
   3 -11   1    1.83    0.94
  -3 -11  -1    1.67    0.89
   3  11   1    1.00    1.11
   4 -11   1    1.37    0.91
  -4 -11  -1    1.48    0.86
   4  11   1   -0.61    0.95
  -5 -11  -1    0.61    0.82
   5 -11   1    0.39    1.00
   5  11   1    0.24    1.14
   2  12  -1   -0.69    1.08
   1 -12  -1    0.37    0.75
  -1 -12   1    3.13    0.98
   1  12  -1    0.90    1.16
  -1  12   1    1.17    1.15
   0 -12  -1    0.77    0.73
   0 -12   1    1.42    0.85
   0 -12   1    0.95    0.73
   0  12   1    0.78    1.09
   0  12  -1    1.32    1.09
   1 -12   1    9.88    1.59
  -1 -12  -1    8.06    1.33
   1 -12   1   10.14    1.49
  -1 -12  -1   11.14    1.61
  -1  12  -1    6.41    1.74
   1  12   1   10.08    1.86
  13   0  -2   -0.10    0.76
  13   0  -2    0.78    0.89
  12   0  -2    1.11    0.76
  12   0  -2    2.25    0.88
 -12   0   2    1.24    0.42
 -11   0   2    0.01    0.31
  11   0  -2   -0.37    0.56
  11   0  -2   -0.21    0.61
  10   0  -2    1.71    0.71
  10   0  -2    1.78    0.64
 -10   0   2    1.13    0.41
  10   0  -2    1.34    0.62
   9   0  -2   -0.32    0.45
  -9   0   2   -0.22    0.31
   9   0  -2    0.23    0.28
   9   0  -2    0.56    0.53
  -8   0   2   12.93    1.07
   8   0  -2    8.41    1.12
   8   0  -2   13.07    1.00
   8   0  -2   13.59    1.18
   7   0  -2    0.15    0.32
  -7   0   2   -0.20    0.25
   7   0  -2    0.17    0.36
   7   0  -2    0.17    0.22
   6   0  -2    6.23    0.77
   6   0  -2    8.15    0.78
  -6   0   2    7.99    0.72
   6   0  -2    8.39    0.68
  -5   0   2    0.32    0.20
   5   0  -2    0.50    0.18
  -5   0   2    0.20    0.21
  -5   0   2    0.17    0.24
   5   0  -2   -0.03    0.22
   5   0  -2   -0.09    0.25
   4   0  -2    9.93    0.82
  -4   0   2   10.89    0.83
  -4   0   2   10.97    0.80
   4   0  -2    9.91    0.78
  -4   0   2    9.61    0.84
   4   0  -2   10.23    0.85
   3   0  -2    0.09    0.17
   3   0  -2    0.09    0.14
  -3   0   2    0.08    0.16
  -3   0   2    0.27    0.22
  -3   0   2   -0.06    0.14
   3   0  -2   -0.20    0.16
   2   0  -2  276.53   18.51
  -2   0   2  282.04   18.49
   2   0  -2  286.51   18.49
   2   0  -2  283.14   18.49
  -2   0   2  279.72   18.49
  -2   0   2  303.63   18.51
  -1   0   2   -0.05    0.02
  -1   0   2   -0.04    0.01
  -1   0   2   -0.04    0.03
   1   0  -2   -0.06    0.02
   1   0   2   -1.21    0.06
  -1   0  -2   -1.14    0.09
  -1   0  -2   -1.29    0.05
   1   0   2   -1.36    0.05
  -2   0  -2   40.70    2.72
  -2   0  -2   38.85    2.71
   2   0   2   42.37    2.70
   2   0   2   41.55    2.72
   2   0   2   39.38    2.71
  -3   0  -2   -0.14    0.20
   3   0   2    0.03    0.23
   3   0   2    0.07    0.20
   3   0   2    0.23    0.21
  -3   0  -2    0.02    0.18
  -3   0  -2    0.14    0.18
  -4   0  -2  107.38    7.18
  -4   0  -2  100.80    7.23
   4   0   2  115.46    7.24
   4   0   2  112.22    7.24
   4   0   2  113.29    7.18
  -4   0  -2  107.30    7.23
   5   0   2    0.02    0.22
   5   0   2   -0.19    0.26
   5   0   2    0.36    0.31
  -5   0  -2   -0.46    0.18
  -5   0  -2    0.02    0.27
   6   0   2    1.66    0.44
   6   0   2    1.53    0.32
  -6   0  -2    0.81    0.30
   6   0   2    1.31    0.42
   7   0   2    0.15    0.26
   7   0   2   -0.02    0.41
   7   0   2    0.15    0.38
  -7   0  -2   -0.01    0.24
   8   0   2   -0.28    0.26
  -8   0  -2    0.16    0.26
   8   0   2    0.44    0.45
   8   0   2    0.32    0.50
   9   0   2    0.32    0.59
   9   0   2   -0.31    0.29
   9   0   2   -0.20    0.50
  -9   0  -2    0.09    0.27
  10   0   2    0.38    0.61
  10   0   2    0.28    0.58
  11   0   2    0.96    0.78
  11   0   2    0.52    0.62
  12   0   2   -0.19    0.70
  12   0   2    0.41    0.71
  13   0   2    0.77    0.87
  13   0   2   -1.11    0.75
  13  -1  -2    1.99    0.86
 -13  -1   2    0.23    0.35
  13  -1  -2    0.23    0.87
  13   1  -2    0.56    0.76
  13   1  -2    0.35    0.84
 -12  -1   2    3.05    0.62
  12  -1  -2    4.50    1.08
  12  -1  -2    1.86    0.81
  12   1  -2    2.65    0.84
  12   1  -2    2.12    0.90
 -11  -1   2    0.97    0.48
  11  -1  -2    0.89    0.67
  11  -1  -2    1.59    0.72
  11   1  -2    3.10    0.79
 -11   1   2    2.26    0.39
  11   1  -2    1.72    0.79
 -10  -1   2    6.24    0.84
  10  -1  -2    6.36    1.02
  10  -1  -2    6.96    0.99
  10   1  -2    6.53    0.95
 -10   1   2    6.31    0.67
  10   1  -2    4.59    0.92
  -9  -1   2    0.15    0.41
   9  -1  -2    0.24    0.61
   9  -1  -2    1.41    0.58
  -9   1   2    1.07    0.33
   9   1  -2    0.47    0.48
   9   1  -2    1.48    0.58
   8  -1  -2    0.07    0.43
   8  -1  -2    0.14    0.44
  -8  -1   2    0.10    0.36
   8   1  -2    0.52    0.32
   8   1  -2    0.43    0.41
   8   1  -2   -0.71    0.36
  -8   1   2    0.31    0.25
   7  -1  -2   33.83    2.33
  -7  -1   2   32.19    2.29
   7  -1  -2   31.37    2.35
   7   1  -2   29.27    2.23
  -7   1   2   30.40    2.17
   7   1  -2   31.81    2.31
   7   1  -2   32.50    2.34
  -6  -1   2    1.08    0.36
  -6  -1   2    1.33    0.37
   6  -1  -2    1.84    0.48
   6  -1  -2    1.56    0.38
   6   1  -2    1.23    0.31
  -6   1   2    1.75    0.28
   6   1  -2    1.83    0.44
   6   1  -2    1.49    0.36
  -5  -1   2   37.30    2.55
   5  -1  -2   37.71    2.59
  -5  -1   2   34.66    2.54
   5  -1  -2   35.72    2.54
  -5  -1   2   39.60    2.57
   5   1  -2   36.09    2.51
   5   1  -2   37.25    2.56
  -5   1   2   36.83    2.44
  -5   1   2   31.90    2.56
   5   1  -2   37.45    2.54
  -4  -1   2    0.26    0.22
  -4  -1   2    0.11    0.22
  -4  -1   2   -0.18    0.18
   4  -1  -2   -0.08    0.19
   4  -1  -2   -0.24    0.24
  -4   1   2    0.22    0.13
  -4   1   2    0.05    0.23
   4   1  -2    0.23    0.19
   4   1  -2    0.19    0.20
   4   1  -2   -0.40    0.20
  -3  -1   2    1.81    0.29
  -3  -1   2    1.13    0.26
  -3  -1   2    1.99    0.29
   3  -1  -2    1.19    0.31
   3   1  -2    1.79    0.29
   3   1  -2    1.41    0.25
  -3   1   2    1.62    0.33
   3   1  -2    1.43    0.29
  -3   1   2    1.71    0.20
  -2  -1   2  595.86   36.71
  -2  -1   2  583.50   36.77
  -2  -1   2  579.66   36.69
   2  -1  -2  563.21   36.70
   2   1  -2  558.65   36.69
  -2   1   2  562.13   36.71
   2   1  -2  563.80   36.69
   2   1  -2  524.93   36.70
   1  -1  -2  113.21    7.17
   1  -1  -2  117.11    7.15
  -1  -1   2  101.56    7.15
  -1  -1   2  106.98    7.15
   1   1  -2  104.69    7.18
   1   1  -2  112.05    7.16
   1   1  -2  111.23    7.15
   0   1  -2  115.86    7.23
   0   1  -2  106.32    7.22
  -1  -1  -2    0.23    0.13
   1  -1   2    0.30    0.07
   1  -1   2    0.14    0.17
  -1  -1  -2    0.25    0.06
  -1  -1  -2    0.28    0.10
  -1   1  -2    0.18    0.14
   1   1   2    0.20    0.14
   1   1   2    0.18    0.10
   1   1   2    0.23    0.06
   1   1   2    0.31    0.12
  -2  -1  -2   91.66    5.95
  -2  -1  -2   88.44    5.96
   2  -1   2   84.55    6.00
  -2  -1  -2   95.42    5.91
  -2   1  -2   82.48    6.00
   2   1   2   90.79    5.91
   2   1   2   94.46    5.97
   2   1   2   94.22    5.95
  -3  -1  -2    0.86    0.21
   3  -1   2    0.96    0.15
   3  -1   2    0.99    0.35
  -3  -1  -2    0.35    0.20
  -3  -1  -2    0.89    0.28
   3   1   2    0.48    0.28
  -3   1  -2    0.62    0.30
   3   1   2    0.54    0.23
   3   1   2    0.63    0.20
   4  -1   2    2.38    0.43
  -4  -1  -2    2.82    0.44
  -4  -1  -2    2.65    0.42
   4  -1   2    3.94    0.32
  -4  -1  -2    3.32    0.43
   4  -1   2    3.07    0.50
   4   1   2    2.79    0.40
   4   1   2    3.45    0.44
   4   1   2    4.54    0.48
  -4   1  -2    3.04    0.50
  -5  -1  -2    9.37    0.92
  -5  -1  -2   12.03    0.96
   5  -1   2    9.35    0.96
   5  -1   2   10.44    0.78
  -5  -1  -2   12.03    0.95
   5  -1   2   12.48    1.03
   5   1   2   11.12    0.92
   5   1   2   11.36    0.95
   5   1   2   12.34    0.96
  -5   1  -2    8.93    0.97
   6  -1   2    0.54    0.18
  -6  -1  -2    0.28    0.31
   6  -1   2    0.55    0.34
   6  -1   2    0.64    0.46
   6   1   2    0.48    0.32
   6   1   2    0.94    0.35
   6   1   2    0.30    0.32
   7  -1   2   22.76    1.77
  -7  -1  -2   18.87    1.64
   7  -1   2   20.37    1.48
   7  -1   2   24.30    1.77
   7   1   2   23.54    1.67
   7   1   2   21.67    1.69
   7   1   2   20.57    1.70
   8  -1   2    0.30    0.54
   8  -1   2    0.04    0.44
  -8  -1  -2    0.35    0.35
   8  -1   2   -0.17    0.20
   8   1   2    0.30    0.45
   8   1   2   -0.47    0.34
   8   1   2    0.02    0.40
   9  -1   2   -0.19    0.53
   9  -1   2    0.28    0.23
   9  -1   2    0.68    0.58
  -9  -1  -2   -0.11    0.32
   9   1   2   -0.17    0.52
   9   1   2    0.37    0.48
  10  -1   2   -0.10    0.66
  10  -1   2    0.64    0.61
 -10  -1  -2   -0.23    0.32
  10   1   2    0.78    0.58
  10   1   2    0.60    0.59
  11  -1   2    1.52    0.71
  11  -1   2    1.38    0.78
  11   1   2    2.93    0.81
  11   1   2    0.68    0.70
  12  -1   2    1.14    0.93
  12  -1   2    1.66    0.84
  12   1   2    2.23    0.84
  12   1   2    1.76    0.90
  13  -1   2    1.85    1.07
  13  -1   2   -0.20    0.73
  13   1   2   -0.23    0.78
  13   1   2    0.69    0.84
 -13  -2   2    0.32    0.42
  13  -2  -2   -1.52    0.82
  13  -2  -2    0.61    0.84
  13   2  -2   -0.56    0.68
  13   2  -2   -0.76    0.76
  12  -2  -2    1.62    0.82
 -12  -2   2    2.27    0.61
  12  -2  -2    2.35    0.98
  12   2  -2    0.00    0.69
  12   2  -2    1.34    0.77
  11  -2  -2    2.84    0.83
  11  -2  -2    1.73    0.84
 -11  -2   2    2.73    0.65
  11   2  -2    0.84    0.69
  11   2  -2    1.82    0.74
  10  -2  -2    0.69    0.61
 -10  -2   2   -0.33    0.43
  10  -2  -2   -0.85    0.63
  10   2  -2    0.04    0.54
  10   2  -2    0.37    0.55
  -9  -2   2    7.79    0.99
   9  -2  -2    5.13    0.94
   9  -2  -2    5.85    0.93
   9   2  -2    6.71    1.00
   9   2  -2    7.74    0.97
  -9   2   2    6.06    0.55
  -8  -2   2    9.43    1.02
   8  -2  -2    8.15    0.98
   8  -2  -2    8.40    1.06
   8   2  -2    9.61    1.06
   8   2  -2    8.93    0.99
  -8   2   2    7.02    0.64
   7  -2  -2    3.27    0.58
   7  -2  -2    2.96    0.63
  -7  -2   2    3.68    0.61
  -7   2   2    3.83    0.37
   7   2  -2    3.61    0.63
   7   2  -2    2.51    0.52
   6  -2  -2    5.34    0.70
   6  -2  -2    5.44    0.67
  -6  -2   2    3.88    0.60
  -6   2   2    4.47    0.39
   6   2  -2    3.08    0.55
   6   2  -2    3.71    0.54
   6   2  -2    4.76    0.63
  -5  -2   2    1.54    0.35
   5  -2  -2    2.82    0.53
  -5  -2   2    1.02    0.37
  -5  -2   2    1.35    0.37
   5   2  -2    1.43    0.38
   5   2  -2    1.80    0.39
   5   2  -2    2.73    0.43
  -5   2   2    2.32    0.22
  -4  -2   2   -0.03    0.22
  -4  -2   2    0.04    0.24
   4  -2  -2    0.33    0.34
  -4  -2   2   -0.39    0.25
  -4   2   2    0.13    0.10
  -4   2   2   -0.17    0.24
   4   2  -2    0.40    0.27
   4   2  -2   -0.20    0.21
   4   2  -2   -0.12    0.22
  -3  -2   2    0.37    0.24
   3  -2  -2   -0.14    0.30
  -3  -2   2   -0.13    0.22
  -3  -2   2   -0.06    0.24
   3   2  -2    0.31    0.32
   3   2  -2    0.39    0.26
  -3   2   2   -0.29    0.27
   3   2  -2    0.19    0.22
   3   2  -2    0.05    0.26
  -2  -2   2  159.24   11.28
  -2  -2   2  179.15   11.31
  -2  -2   2  173.94   11.30
   2  -2  -2  172.79   11.32
   2   2  -2  178.96   11.32
  -2   2   2  156.97   11.32
   2   2  -2  183.13   11.37
   2   2  -2  179.22   11.30
   1  -2  -2    0.20    0.19
   1  -2  -2    0.09    0.24
  -1  -2   2    0.20    0.21
  -1  -2   2    0.20    0.22
  -1   2   2    0.41    0.28
   1   2  -2    0.20    0.18
  -1   2   2    0.69    0.20
   1   2  -2    0.30    0.32
  -1   2   2   -0.22    0.22
  -1   2   2    0.14    0.20
   1   2  -2    0.21    0.25
   0  -2  -2    9.20    0.76
   0  -2   2   10.13    0.74
   0  -2  -2    9.41    0.79
   0   2  -2   10.19    0.73
   0   2  -2    9.62    0.87
   0   2   2    9.35    0.79
   0   2   2    9.62    0.78
   0   2   2    8.07    0.80
  -1  -2  -2  136.89    9.24
  -1  -2  -2  140.63    9.22
   1  -2   2  140.97    9.17
   1   2   2  144.46    9.27
   1   2   2  143.42    9.25
  -1   2  -2  140.92    9.29
   1   2   2  136.76    9.23
  -1   2  -2  142.79    9.16
   2  -2   2  198.28   13.31
  -2  -2  -2  200.84   13.24
  -2  -2  -2  204.93   13.16
  -2  -2  -2  202.03   13.21
   2  -2   2  204.56   13.12
   2   2   2  208.39   13.25
  -2   2  -2  198.74   13.12
   2   2   2  194.63   13.22
   2   2   2  209.02   13.24
  -3  -2  -2   22.37    1.49
  -3  -2  -2   21.19    1.55
   3  -2   2   22.38    1.69
  -3  -2  -2   20.45    1.59
  -3   2  -2   18.17    1.62
   3   2   2   22.13    1.57
   3   2   2   23.00    1.62
   3   2   2   21.39    1.50
   3   2   2   19.75    1.55
  -4  -2  -2   74.52    4.83
  -4  -2  -2   70.92    4.90
  -4  -2  -2   72.35    4.88
   4   2   2   77.74    4.91
   4   2   2   75.67    4.84
  -4   2  -2   63.14    4.95
   4   2   2   72.13    4.88
   5  -2   2    3.72    0.67
  -5  -2  -2    3.93    0.59
  -5  -2  -2    4.14    0.51
   5   2   2    3.76    0.56
   5   2   2    4.35    0.53
   5   2   2    3.66    0.57
  -6  -2  -2    0.25    0.35
   6  -2   2   -0.02    0.48
   6   2   2    0.17    0.32
   6   2   2   -0.17    0.35
   6   2   2   -0.26    0.29
  -7  -2  -2    7.10    0.91
   7  -2   2    8.38    1.05
   7  -2   2    7.02    0.88
   7   2   2    7.00    0.87
   7   2   2    7.44    0.85
   8  -2   2    8.16    1.10
   8  -2   2    7.36    1.01
  -8  -2  -2    8.77    0.98
   8   2   2    7.95    0.96
   8   2   2    7.05    0.97
  -9  -2  -2   27.15    2.36
   9  -2   2   33.67    2.52
   9  -2   2   34.41    2.61
   9   2   2   30.08    2.46
   9   2   2   30.75    2.43
 -10  -2  -2   21.24    1.94
  10  -2   2   25.89    2.23
  10  -2   2   25.54    2.13
  10   2   2   23.17    2.10
  10   2   2   24.14    2.04
  11  -2   2    8.30    1.30
 -11  -2  -2    6.10    0.93
  11  -2   2    7.33    1.18
  11   2   2    7.46    1.18
  11   2   2    6.42    1.06
  12  -2   2    0.15    0.75
 -12  -2  -2    0.66    0.40
  12  -2   2    0.58    0.82
  12   2   2   -0.15    0.73
  12   2   2    1.20    0.78
  13  -2   2    1.20    0.83
  13  -2   2    1.27    0.96
  13   2   2    1.08    0.87
  13   2   2    1.09    0.92
  13  -3  -2    0.29    1.02
  13  -3  -2    1.25    0.88
 -13  -3   2    1.13    0.58
  13   3  -2   -0.97    0.67
  13   3  -2   -0.68    0.86
  12  -3  -2    0.53    0.74
 -12  -3   2    0.64    0.54
  12  -3  -2   -0.65    0.71
  12   3  -2   -0.30    0.66
  12   3  -2    0.19    0.77
 -11  -3   2    0.74    0.58
  11  -3  -2    0.06    0.73
  11  -3  -2    0.97    0.72
  11   3  -2    0.07    0.63
  11   3  -2   -0.37    0.59
  10  -3  -2    1.21    0.79
  10  -3  -2    0.12    0.58
 -10  -3   2   -0.56    0.46
  10   3  -2    1.19    0.67
  10   3  -2    0.79    0.62
  -9  -3   2    8.92    1.09
   9  -3  -2    6.26    0.98
   9  -3  -2    6.17    1.08
   9   3  -2    4.75    0.87
   9   3  -2    4.81    0.95
  -8  -3   2    4.78    0.79
   8  -3  -2    4.37    0.92
   8  -3  -2    4.11    0.77
   8   3  -2    5.02    0.84
   8   3  -2    3.83    0.73
   7  -3  -2    7.99    1.01
  -7  -3   2    6.71    0.88
   7   3  -2    4.17    0.77
   7   3  -2    5.63    0.81
   6  -3  -2   22.78    1.75
  -6  -3   2   20.57    1.65
   6   3  -2   19.40    1.70
   6   3  -2   18.59    1.60
   6   3  -2   19.01    1.62
  -5  -3   2    0.44    0.36
   5  -3  -2    1.11    0.51
  -5  -3   2    1.33    0.44
   5   3  -2    0.65    0.44
   5   3  -2    0.87    0.40
   5   3  -2    0.67    0.37
  -5   3   2    1.02    0.17
   4  -3  -2   81.43    5.32
  -4  -3   2   75.66    5.27
  -4  -3   2   81.57    5.24
  -4  -3   2   82.25    5.25
   4   3  -2   74.27    5.27
  -4   3   2   69.74    5.30
  -4   3   2   77.33    5.11
   4   3  -2   81.26    5.27
   4   3  -2   76.57    5.34
  -3  -3   2    0.97    0.31
   3  -3  -2    0.22    0.38
  -3  -3   2    1.39    0.39
  -3  -3   2    1.20    0.32
   3   3  -2    0.76    0.33
   3   3  -2    1.61    0.40
   3   3  -2    1.75    0.47
  -3   3   2    0.85    0.22
  -3   3   2    1.03    0.37
   2  -3  -2   20.78    1.45
  -2  -3   2   19.92    1.51
   2  -3  -2   20.00    1.55
  -2  -3   2   20.21    1.51
   2   3  -2   20.46    1.55
   2   3  -2   21.60    1.63
  -2   3   2   19.87    1.43
  -2   3   2   17.01    1.53
   2   3  -2   19.79    1.49
   1  -3  -2    1.51    0.34
  -1  -3   2    1.61    0.34
  -1  -3   2    1.45    0.37
   1  -3  -2    0.94    0.33
   1  -3  -2    0.68    0.36
  -1   3   2    1.13    0.25
  -1   3   2    1.91    0.34
   1   3  -2    0.86    0.49
  -1   3   2    2.28    0.47
   1   3  -2    0.49    0.34
   1   3  -2    1.66    0.30
   0  -3   2    3.31    0.48
   0  -3  -2    3.67    0.48
   0  -3   2    3.46    0.43
   0  -3  -2    2.32    0.44
   0   3  -2    4.27    0.66
   0   3   2    3.76    0.57
   0   3   2    3.28    0.44
   0   3   2    2.68    0.46
   0   3  -2    3.95    0.43
  -1  -3  -2    7.72    0.72
  -1  -3  -2    7.32    0.78
   1  -3   2    7.00    0.65
   1   3   2    8.24    0.78
  -1   3  -2    7.14    0.61
   1   3   2    6.53    0.72
  -1   3  -2    6.71    0.87
   1   3   2    7.66    0.86
   2  -3   2   35.67    2.36
  -2  -3  -2   33.84    2.49
  -2  -3  -2   38.53    2.46
  -2  -3  -2   33.02    2.36
   2  -3   2   31.70    2.58
  -2   3  -2   35.61    2.34
   2   3   2   33.97    2.48
  -2   3  -2   32.45    2.52
   2   3   2   35.92    2.50
   2   3   2   37.50    2.55
  -3  -3  -2   21.90    1.57
  -3  -3  -2   22.76    1.65
   3  -3   2   22.25    1.52
  -3  -3  -2   21.62    1.71
   3  -3   2   21.41    1.82
   3   3   2   23.04    1.74
   3   3   2   20.65    1.67
   3   3   2   23.76    1.72
  -3   3  -2   22.19    1.49
  -4  -3  -2   32.15    2.30
   4  -3   2   34.30    2.43
  -4  -3  -2   33.70    2.17
   4   3   2   31.48    2.30
   4   3   2   31.46    2.27
   4   3   2   30.50    2.30
   4   3   2   27.52    2.17
  -4   3  -2   26.60    2.44
  -5  -3  -2   36.42    2.70
   5  -3   2   37.88    2.81
  -5  -3  -2   37.94    2.58
   5   3   2   36.13    2.67
   5   3   2   36.81    2.70
   5   3   2   36.19    2.60
  -6  -3  -2   14.73    1.43
   6  -3   2   16.38    1.56
   6   3   2   15.99    1.44
   6   3   2   16.24    1.35
   6   3   2   19.16    1.45
   7  -3   2    1.96    0.72
  -7  -3  -2    4.37    0.75
   7   3   2    3.55    0.71
   7   3   2    3.08    0.60
   7   3   2    2.52    0.59
  -8  -3  -2    1.65    0.64
   8  -3   2    3.24    0.70
   8  -3   2    2.70    0.85
   8   3   2    1.83    0.58
   8   3   2    2.35    0.61
  -9  -3  -2    7.86    1.06
   9  -3   2    7.07    1.20
   9  -3   2    8.27    1.16
   9   3   2    7.08    1.01
   9   3   2    8.15    1.11
 -10  -3  -2    8.01    1.15
  10  -3   2   13.05    1.44
  10  -3   2    9.86    1.41
  10   3   2    8.47    1.17
  10   3   2    9.40    1.25
  11  -3   2    0.80    0.84
 -11  -3  -2    1.06    0.53
  11  -3   2   -0.06    0.64
  11   3   2   -0.43    0.59
  11   3   2    0.05    0.66
  12  -3   2    0.76    0.93
 -12  -3  -2    0.98    0.52
  12  -3   2    2.62    0.97
  12   3   2    1.09    0.74
  12   3   2    0.99    0.84
  13  -3   2   -0.63    0.77
  13  -3   2   -0.13    0.93
  13   3   2   -0.67    0.72
  13   3   2    0.45    0.82
  13   3   2    0.15    0.76
 -13  -4   2    2.99    0.86
  13  -4  -2    0.30    0.95
  13  -4  -2    0.06    0.93
  13   4  -2    1.77    1.02
  13   4  -2    2.32    0.90
  13   4  -2    0.56    0.90
 -12  -4   2   -1.08    0.47
  12  -4  -2   -0.26    0.71
  12  -4  -2    1.82    0.99
  12   4  -2   -0.57    0.71
  12   4  -2   -0.17    0.72
  12   4  -2   -0.01    0.78
  11  -4  -2   -0.79    0.63
 -11  -4   2   -0.57    0.56
  11  -4  -2    0.05    0.79
  11   4  -2    0.54    0.72
  11   4  -2   -0.57    0.61
  11   4  -2    1.24    0.81
  10  -4  -2    7.71    1.18
 -10  -4   2    5.90    1.07
  10  -4  -2    5.99    1.06
  10   4  -2    6.07    1.09
  10   4  -2    5.75    1.05
  10   4  -2    4.80    1.09
   9  -4  -2    3.85    0.87
  -9  -4   2    3.52    0.80
   9  -4  -2    3.20    0.86
   9   4  -2    3.27    0.80
   9   4  -2    4.31    0.97
   9   4  -2    3.41    0.87
   8  -4  -2   22.55    1.92
  -8  -4   2   17.89    1.77
   8   4  -2   20.45    1.89
   8   4  -2   18.76    1.79
   8   4  -2   16.44    1.68
   7  -4  -2    1.29    0.69
  -7  -4   2    0.78    0.53
   7   4  -2    1.24    0.66
   7   4  -2    1.28    0.58
   6  -4  -2    3.66    0.76
  -6  -4   2    5.14    0.81
   6   4  -2    3.72    0.75
   6   4  -2    2.81    0.77
  -5  -4   2   21.61    1.85
   5  -4  -2   27.03    2.00
  -5   4   2   22.44    1.59
   5   4  -2   24.28    1.98
   5   4  -2   23.22    1.90
   4  -4  -2   24.12    2.00
  -4  -4   2   24.53    1.94
  -4  -4   2   26.61    1.87
   4   4  -2   25.40    2.06
   4   4  -2   24.81    1.97
  -4   4   2   24.28    1.73
  -3  -4   2   33.80    2.72
  -3  -4   2   45.34    3.19
   3  -4  -2   42.36    2.90
   3  -4  -2   42.64    2.73
   3   4  -2   38.02    2.85
   3   4  -2   39.16    2.94
  -3   4   2   37.65    2.67
   2  -4  -2    0.02    0.22
   2  -4  -2   -0.31    0.35
  -2  -4   2    0.22    0.30
  -2  -4   2   -0.26    0.30
   2   4  -2   -0.46    0.34
   2   4  -2   -0.24    0.27
  -2   4   2    0.19    0.24
  -2   4   2   -0.19    0.37
   2   4  -2    0.21    0.45
   1  -4  -2   13.05    1.12
  -1  -4   2   14.18    1.13
   1  -4  -2   12.94    1.13
   1  -4  -2   10.98    1.13
  -1  -4   2   13.38    1.15
  -1   4   2   12.49    1.08
   1   4  -2   15.60    1.13
   1   4  -2   14.14    1.41
  -1   4   2   12.96    1.00
   1   4  -2   12.54    1.20
  -1   4   2   14.28    1.22
   0  -4   2   10.07    0.92
   0  -4  -2    9.92    0.94
   0  -4  -2   10.17    0.96
   0  -4   2    9.85    0.97
   0   4   2   10.52    1.12
   0   4  -2   10.52    1.16
   0   4   2    8.47    0.96
   0   4   2   12.59    0.97
   0   4  -2   10.93    0.90
   1  -4   2    1.35    0.33
  -1  -4  -2    0.89    0.36
  -1  -4  -2    1.07    0.41
   1   4   2    0.90    0.37
  -1   4  -2    1.09    0.48
   1   4   2    1.00    0.39
  -1   4  -2    1.41    0.30
   1   4   2    0.97    0.45
  -2  -4  -2   51.11    3.67
   2  -4   2   46.76    3.77
  -2  -4  -2   53.66    3.65
   2  -4   2   51.63    3.55
   2   4   2   50.30    3.68
   2   4   2   54.53    3.78
  -2   4  -2   54.50    3.53
   2   4   2   56.15    3.69
  -2   4  -2   54.63    3.78
   3  -4   2   76.08    4.91
  -3  -4  -2   73.11    4.94
  -3  -4  -2   71.35    5.08
   3   4   2   75.46    5.09
   3   4   2   73.04    5.14
  -3   4  -2   74.56    4.88
  -4  -4  -2   16.53    1.17
   4  -4   2   12.47    1.47
  -4  -4  -2   12.84    1.32
  -4   4  -2   14.39    1.01
   4   4   2   14.86    1.33
   4   4   2   15.56    1.41
   5  -4   2    1.30    0.64
  -5  -4  -2    0.30    0.45
  -5  -4  -2    1.10    0.33
   5   4   2    0.10    0.41
   5   4   2    0.19    0.51
   6  -4   2    0.92    0.66
  -6  -4  -2    0.15    0.48
   6   4   2    0.07    0.50
   6   4   2    0.01    0.44
   7  -4   2    2.31    0.83
  -7  -4  -2    1.58    0.64
   7   4   2    1.13    0.52
   7   4   2    1.33    0.60
   7   4   2    0.92    0.61
   8  -4   2    9.00    1.37
  -8  -4  -2   10.88    1.32
   8   4   2   10.72    1.18
   8   4   2    7.65    1.12
   8   4   2    8.65    1.25
   9  -4   2   26.98    2.33
   9  -4   2   32.29    2.60
  -9  -4  -2   26.15    2.30
   9   4   2   26.64    2.37
   9   4   2   26.47    2.35
   9   4   2   26.00    2.23
 -10  -4  -2    9.58    1.33
  10  -4   2    8.96    1.33
  10  -4   2    9.12    1.46
  10   4   2   11.86    1.36
  10   4   2    8.27    1.30
  10   4   2    9.01    1.34
 -11  -4  -2    1.00    0.59
  11  -4   2   -0.20    0.76
  11  -4   2    3.22    1.05
  11   4   2    0.85    0.74
  11   4   2    0.56    0.76
  11   4   2   -0.21    0.63
  12  -4   2    0.72    0.83
  12  -4   2   -0.23    0.83
 -12  -4  -2    1.25    0.60
  12   4   2   -0.10    0.80
  12   4   2   -0.50    0.69
  12   4   2   -0.69    0.68
  13  -4   2   -0.57    0.96
  13  -4   2   -0.90    0.82
 -13  -4  -2    0.45    0.51
  13   4   2   -0.03    0.93
  13   4   2    0.22    0.76
  13   4   2   -0.07    0.79
  12  -5  -2   -1.21    0.84
 -12  -5   2    0.46    0.61
  12  -5  -2   -1.37    0.76
  12   5  -2    0.61    0.85
  12   5  -2    1.42    1.05
  11  -5  -2    1.89    0.90
  11  -5  -2    0.86    0.94
 -11  -5   2    1.10    0.72
  11   5  -2   -0.17    0.76
  11   5  -2   -0.10    0.79
  10  -5  -2    0.60    0.70
  10  -5  -2    0.79    0.87
 -10  -5   2   -0.40    0.56
  10   5  -2    0.08    0.74
  10   5  -2    0.62    0.73
   9  -5  -2    0.43    0.77
  -9  -5   2    0.30    0.60
   9   5  -2   -0.55    0.68
   9   5  -2    0.37    0.71
   8  -5  -2   -0.17    0.68
  -8  -5   2   -0.87    0.53
   8   5  -2   -0.17    0.68
   8   5  -2   -0.43    0.60
   7  -5  -2   24.62    2.10
  -7  -5   2   20.91    2.00
   7   5  -2   22.41    2.04
   7   5  -2   23.93    2.17
   6  -5  -2    5.78    1.03
  -6  -5   2    5.14    0.92
  -6   5   2    5.59    0.47
   6   5  -2    5.62    1.04
   6   5  -2    5.19    0.93
  -5  -5   2    9.39    1.20
   5  -5  -2   16.77    1.49
  -5   5   2   13.04    0.98
   5   5  -2   13.41    1.40
   5   5  -2   12.76    1.51
   4  -5  -2    0.55    0.32
   4  -5  -2   -0.20    0.54
  -4  -5   2    0.06    0.44
   4   5  -2    0.63    0.56
  -4   5   2   -0.11    0.22
   4   5  -2   -0.03    0.48
   3  -5  -2    3.54    0.51
   3  -5  -2    4.31    0.79
  -3  -5   2    2.29    0.57
  -3   5   2    3.89    0.49
   3   5  -2    3.97    0.85
   3   5  -2    2.51    0.63
   2  -5  -2   18.64    1.71
   2  -5  -2   21.51    1.63
  -2  -5   2   20.04    1.67
   2   5  -2   19.95    1.75
   2   5  -2   22.53    1.88
  -2   5   2   19.94    1.80
  -2   5   2   21.68    1.58
  -1  -5   2    0.65    0.38
   1  -5  -2    0.36    0.36
   1  -5  -2    0.18    0.44
  -1   5   2    0.10    0.32
   1   5  -2    0.16    0.52
  -1   5   2   -0.44    0.44
  -1   5   2    0.75    0.26
   0  -5   2    0.56    0.37
   0  -5  -2    0.31    0.39
   0   5   2    0.40    0.49
   0   5  -2    0.63    0.32
   0   5   2    0.51    0.34
   0   5  -2    1.39    0.61
   1  -5   2    0.18    0.34
  -1  -5  -2    0.12    0.39
  -1   5  -2    0.62    0.30
  -1   5  -2    1.43    0.58
   1   5   2    0.14    0.45
   1   5   2    1.69    0.61
  -2  -5  -2    7.87    0.97
   2  -5   2   10.01    0.91
   2  -5   2    9.69    1.21
   2   5   2    8.61    1.04
  -2   5  -2    8.83    0.80
   2   5   2    9.70    1.16
  -2   5  -2    8.35    1.11
  -3  -5  -2   39.20    2.83
   3  -5   2   42.11    2.83
  -3  -5  -2   35.80    2.98
   3  -5   2   41.10    3.17
  -3   5  -2   40.91    2.77
   3   5   2   44.60    3.07
   3   5   2   42.95    3.12
  -3   5  -2   40.40    3.11
   4  -5   2   18.54    1.33
  -4  -5  -2   16.77    1.36
   4  -5   2   17.88    1.88
  -4  -5  -2   15.41    1.56
   4   5   2   17.53    1.62
   4   5   2   17.14    1.65
  -4   5  -2   17.19    1.23
   5  -5   2    7.97    1.24
  -5  -5  -2    5.58    0.89
  -5   5  -2    6.18    0.49
   5   5   2    5.63    0.90
   5   5   2    6.67    1.06
  -6  -5  -2    0.07    0.52
   6  -5   2    1.04    0.80
   6   5   2    0.08    0.55
   6   5   2    0.12    0.61
  -7  -5  -2    8.36    1.14
   7  -5   2    9.40    1.42
   7   5   2    6.34    1.17
   7   5   2    5.68    0.99
  -8  -5  -2    9.83    1.34
   8  -5   2   10.42    1.52
   8   5   2   12.84    1.47
   8   5   2   13.59    1.60
   9  -5   2   28.58    2.51
  -9  -5  -2   23.30    2.23
   9   5   2   22.33    2.27
   9   5   2   26.35    2.35
  10  -5   2    1.67    0.82
  10  -5   2    2.21    0.94
 -10  -5  -2    1.77    0.71
  10   5   2    1.46    0.82
  10   5   2    0.64    0.85
 -11  -5  -2    0.54    0.62
  11  -5   2    1.32    0.85
  11  -5   2   -0.41    0.89
  11   5   2    0.72    0.82
  11   5   2    0.39    0.82
 -12  -5  -2    0.78    0.60
  12  -5   2   -0.14    0.85
  12  -5   2    1.18    1.07
  12   5   2   -1.00    0.75
  12   5   2    0.94    0.98
 -12  -6   2    2.97    0.91
  12  -6  -2    2.61    1.22
  12  -6  -2    2.76    1.11
  12   6  -2    1.90    1.17
  12   6  -2   -0.20    0.96
  11  -6  -2    0.20    0.86
  11  -6  -2    1.22    1.01
 -11  -6   2    1.33    0.79
  11   6  -2    0.66    0.96
  11   6  -2    0.18    0.91
  10  -6  -2    0.24    0.85
 -10  -6   2   -0.14    0.67
  10   6  -2   -0.83    0.72
  10   6  -2   -0.74    0.81
   9  -6  -2    4.61    1.10
  -9  -6   2    3.71    0.94
   9   6  -2    4.41    1.13
   9   6  -2    3.04    1.11
   8  -6  -2    0.81    0.80
  -8  -6   2    1.18    0.73
   8   6  -2    0.81    0.82
   8   6  -2    1.41    0.89
   7  -6  -2   23.75    2.18
  -7  -6   2   20.93    2.05
   7   6  -2   20.38    2.34
   7   6  -2   24.00    2.20
   6  -6  -2    2.67    0.62
   6  -6  -2    4.87    1.04
  -6  -6   2    2.08    0.72
   6   6  -2    1.63    0.86
  -6   6   2    1.98    0.33
   6   6  -2    3.35    0.88
  -5  -6   2    2.18    0.72
   5  -6  -2    3.30    0.57
   5  -6  -2    3.49    0.88
  -5   6   2    2.15    0.39
   5   6  -2    1.36    0.83
   5   6  -2    2.94    0.82
  -4  -6   2    6.16    0.99
   4  -6  -2    6.25    1.06
   4  -6  -2    8.44    0.83
   4   6  -2    6.96    1.23
  -4   6   2    6.69    0.73
   4   6  -2    6.69    1.05
  -3  -6   2    0.84    0.49
   3  -6  -2    0.20    0.53
   3   6  -2   -0.95    0.50
   3   6  -2    0.00    0.61
  -3   6   2   -0.05    0.29
   2  -6  -2    7.86    0.89
   2  -6  -2    5.76    0.94
  -2  -6   2    7.15    0.90
   2   6  -2    5.08    0.90
   2   6  -2    7.67    1.21
  -2   6   2    7.11    1.07
  -2   6   2    6.47    0.76
  -1  -6   2    0.89    0.48
   1  -6  -2    0.98    0.47
   1  -6  -2    0.97    0.54
  -1   6   2    1.83    0.66
   1   6  -2   -0.28    0.57
  -1   6   2    0.82    0.28
   0  -6  -2   14.06    1.33
   0   6   2   14.61    1.57
   0   6   2   12.08    1.10
   0   6  -2   15.43    1.67
   1  -6   2   24.39    1.85
  -1  -6  -2   22.68    1.94
   1   6   2   22.70    2.09
   1   6   2   23.05    2.01
  -1   6  -2   23.56    2.13
  -2  -6  -2   18.17    1.77
   2  -6   2   21.22    1.66
   2  -6   2   16.89    1.96
   2   6   2   22.61    1.87
  -2   6  -2   21.77    1.95
  -2   6  -2   21.57    1.58
   2   6   2   20.56    1.93
   3  -6   2    9.93    0.93
  -3  -6  -2    7.39    1.02
   3  -6   2    7.30    1.22
   3   6   2    8.72    1.26
   3   6   2    8.32    1.13
  -3   6  -2    7.94    1.23
  -3   6  -2    8.63    0.79
  -4  -6  -2   12.91    1.42
   4  -6   2   13.13    1.12
   4  -6   2   11.73    1.52
   4  -6   2   12.29    0.99
   4   6   2   12.11    1.39
  -4   6  -2   11.75    0.97
   4   6   2   11.36    1.52
   5  -6   2    0.86    0.83
  -5  -6  -2    0.69    0.62
  -5   6  -2    0.68    0.23
   5   6   2    0.85    0.63
   5   6   2    3.55    0.95
   6  -6   2    2.58    0.94
  -6  -6  -2    2.48    0.80
   6   6   2    1.15    0.81
   6   6   2    1.85    0.80
   7  -6   2    3.96    1.09
  -7  -6  -2    5.47    1.07
   7   6   2    5.20    1.06
   7   6   2    5.21    1.08
   8  -6   2    6.17    1.28
  -8  -6  -2    4.59    0.98
   8   6   2    4.09    1.07
   8   6   2    5.38    1.14
   9  -6   2    4.28    1.21
  -9  -6  -2    3.46    0.90
   9   6   2    2.17    0.99
   9   6   2    3.64    1.04
  10  -6   2   -1.12    0.89
 -10  -6  -2    1.78    0.73
  10   6   2    0.44    0.90
  10   6   2    0.37    0.82
  11  -6   2   -1.85    0.67
  11  -6   2    0.34    0.83
 -11  -6  -2    1.74    0.80
  11   6   2   -0.75    0.88
  11   6   2    1.24    0.96
 -11  -7   2    1.89    0.89
  11  -7  -2    1.26    1.06
  11   7  -2   -0.29    1.00
  11   7  -2   -0.69    0.95
  10  -7  -2    0.06    0.92
 -10  -7   2    0.15    0.75
  10   7  -2   -0.05    0.94
  10   7  -2    2.69    1.13
  -9  -7   2   -0.35    0.71
   9  -7  -2    0.14    0.81
   9   7  -2    0.75    0.90
   9   7  -2    0.74    0.91
  -8  -7   2    0.47    0.72
   8  -7  -2   -0.91    0.75
   8   7  -2   -1.66    0.70
   8   7  -2    0.07    0.92
   7  -7  -2   14.07    1.69
  -7  -7   2   10.33    1.54
   7   7  -2   14.86    1.92
   7   7  -2   10.67    1.57
   6  -7  -2    4.73    1.08
  -6  -7   2    3.19    0.84
   6   7  -2    2.70    1.06
   6   7  -2    3.79    1.08
  -6   7   2    3.32    0.46
   5  -7  -2   21.15    1.58
  -5  -7   2   13.28    1.69
   5  -7  -2   20.40    1.95
  -5   7   2   17.46    1.43
   5   7  -2   22.37    2.16
   5   7  -2   21.20    2.29
  -4  -7   2    0.57    0.60
   4  -7  -2   -0.96    0.61
  -4   7   2    1.03    0.39
   4   7  -2    1.02    0.90
   4   7  -2    2.29    0.82
  -3  -7   2    2.88    0.74
   3  -7  -2    3.86    0.87
   3   7  -2    2.51    1.00
   3   7  -2    3.63    0.88
   2  -7  -2    1.95    0.73
   2  -7  -2    2.10    0.64
  -2  -7   2    2.92    0.74
   2   7  -2    3.15    0.92
  -2   7   2    1.93    0.83
   1  -7  -2   -0.28    0.48
   1  -7  -2    0.53    0.54
  -1  -7   2    0.29    0.52
   1   7  -2   -0.48    0.69
  -1   7   2   -0.36    0.63
   0  -7   2   17.52    1.58
   0  -7  -2   16.79    1.64
   0   7   2   17.60    1.37
   0   7  -2   15.46    1.89
   0   7   2   16.46    1.90
   1  -7   2    1.69    0.62
  -1  -7  -2    1.55    0.64
   1   7   2    3.46    0.92
  -1   7  -2    2.20    0.89
   2  -7   2    8.40    1.29
   2  -7   2    8.72    1.01
  -2  -7  -2    7.47    1.07
   2   7   2    8.73    1.20
   2   7   2    8.03    1.34
  -2   7  -2    9.73    1.39
   3  -7   2    3.21    0.94
   3  -7   2    3.32    0.65
  -3  -7  -2    2.04    0.71
   3   7   2    3.15    0.92
  -3   7  -2    3.56    0.98
   3   7   2    4.07    1.03
   4  -7   2   10.39    1.52
   4  -7   2   11.83    1.12
  -4  -7  -2   11.18    1.40
   4   7   2    9.36    1.34
   4   7   2   10.84    1.55
  -4   7  -2    8.76    0.89
   5  -7   2    0.02    0.28
   5  -7   2    0.79    0.82
  -5  -7  -2   -0.08    0.62
   5   7   2   -0.33    0.69
   5   7   2   -0.02    0.80
  -5   7  -2   -0.01    0.23
   6  -7   2    6.33    1.34
  -6  -7  -2    4.33    0.94
   6   7   2    4.03    1.12
  -6   7  -2    4.63    0.45
   6   7   2    4.36    1.06
  -7  -7  -2    1.36    0.70
   7  -7   2    0.83    0.90
   7   7   2    1.13    0.88
   7   7   2    1.92    0.88
   8  -7   2    0.15    0.91
  -8  -7  -2   -0.34    0.65
   8   7   2    0.36    0.87
   8   7   2   -0.28    0.83
   9  -7   2   -0.48    0.87
  -9  -7  -2   -0.81    0.53
   9   7   2   -0.23    0.83
   9   7   2    0.87    0.94
 -10  -7  -2   -0.08    0.60
  10  -7   2    0.28    1.01
  10   7   2    0.83    1.04
  10   7   2    1.17    0.99
 -11  -7  -2    3.34    0.95
  11  -7   2    1.77    1.08
  11   7   2    1.94    1.22
  11   7   2    2.63    1.21
 -10  -8   2   -0.79    0.67
  10  -8  -2    0.92    0.99
  10   8  -2   -0.21    1.08
  10   8  -2   -1.21    0.92
  -9  -8   2   -0.05    0.69
   9  -8  -2   -0.99    0.78
   9   8  -2    0.24    1.00
   9   8  -2    0.34    0.97
  -8  -8   2    0.17    0.72
   8  -8  -2    0.84    0.85
   8   8  -2    2.10    1.11
   8   8  -2    0.65    1.01
  -7  -8   2   -0.61    0.69
   7  -8  -2   -0.88    0.73
   7   8  -2   -0.14    0.86
   7   8  -2    1.88    1.07
   6  -8  -2    0.42    0.76
  -6  -8   2   -0.07    0.69
   6   8  -2    0.22    0.87
   6   8  -2    0.70    0.89
  -5  -8   2    0.20    0.71
   5  -8  -2    0.84    0.80
   5   8  -2    0.12    0.86
   5   8  -2    0.02    0.83
   4  -8  -2    3.90    0.99
  -4  -8   2    4.27    0.90
   4   8  -2    3.56    1.15
   4   8  -2    3.44    1.01
  -3  -8   2    3.47    0.87
   3  -8  -2    2.86    0.87
   3   8  -2    4.93    1.19
   3   8  -2    4.01    1.08
  -2  -8   2   17.53    1.76
   2  -8  -2   14.33    1.71
   2  -8  -2   16.58    1.60
  -2   8   2   15.53    1.91
   2   8  -2   15.52    1.95
  -1  -8   2    0.59    0.66
   1  -8  -2    0.42    0.59
   1  -8  -2   -0.13    0.59
   1   8  -2    0.68    0.87
  -1   8   2    1.29    0.88
   0  -8   2    0.37    0.65
   0  -8  -2    1.13    0.65
   0   8  -2    1.30    0.92
   0   8   2    1.15    0.87
   0   8   2    0.77    0.38
  -1  -8  -2    1.19    0.68
   1  -8   2    0.57    0.60
  -1   8  -2    0.59    0.85
   1   8   2    0.83    0.83
  -2  -8  -2    0.28    0.67
   2  -8   2    0.39    0.72
   2  -8   2    0.54    0.57
   2   8   2    0.86    0.71
  -2   8  -2   -0.53    0.72
   2   8   2   -0.33    0.78
   3  -8   2   16.79    2.01
   3  -8   2   16.18    1.54
  -3  -8  -2   15.89    1.80
   3   8   2   15.09    1.97
  -3   8  -2   16.98    2.07
   3   8   2   17.02    1.93
   4  -8   2    0.31    0.48
  -4  -8  -2   -0.29    0.62
   4  -8   2    1.14    0.88
   4   8   2    0.47    0.77
   4   8   2    0.71    0.87
   5  -8   2    0.88    0.88
  -5  -8  -2    0.49    0.64
   5   8   2   -0.65    0.78
   5   8   2   -0.82    0.79
  -6  -8  -2    7.83    1.28
   6  -8   2    7.99    1.50
   6   8   2    9.05    1.52
   6   8   2    8.08    1.45
  -7  -8  -2   -0.19    0.58
   7  -8   2   -0.57    0.85
   7   8   2    0.70    0.95
   7   8   2   -0.77    0.78
   8  -8   2    7.68    1.53
  -8  -8  -2    5.31    1.17
   8   8   2    4.30    1.28
   8   8   2    7.07    1.42
   9  -8   2    5.32    1.40
  -9  -8  -2    3.26    1.06
   9   8   2    5.78    1.46
   9   8   2    3.49    1.25
  10  -8   2   -0.29    1.04
 -10  -8  -2    0.80    0.75
  10   8   2    0.45    1.08
  10   8   2    1.41    1.15
   9  -9  -2    5.31    1.39
  -9  -9   2    2.67    1.04
   9   9  -2    2.78    1.33
   9   9  -2    3.48    1.36
   8  -9  -2    0.06    0.86
  -8  -9   2    0.37    0.83
   8   9  -2    2.83    1.27
   8   9  -2    0.89    1.08
  -7  -9   2    1.78    0.89
   7  -9  -2    1.65    0.94
   7   9  -2   -0.07    0.99
   7   9  -2   -1.12    0.94
   6  -9  -2    1.09    0.84
  -6  -9   2    0.24    0.78
   6   9  -2    0.00    0.89
   6   9  -2    0.93    1.00
  -5  -9   2   -0.21    0.68
   5  -9  -2    0.44    0.80
   5   9  -2    0.27    0.93
   5   9  -2    0.13    0.95
  -4  -9   2    1.69    0.89
   4  -9  -2    4.12    1.04
   4   9  -2    1.33    0.93
   4   9  -2    1.77    1.07
  -3  -9   2    0.90    0.72
   3  -9  -2    1.13    0.78
   3   9  -2   -0.07    0.87
  -2  -9   2    0.51    0.74
   2  -9  -2    0.61    0.65
  -2   9   2    2.40    1.00
   2   9  -2    1.23    0.99
   1  -9  -2    0.80    0.68
  -1  -9   2    1.46    0.73
   1  -9  -2    1.24    0.69
  -1   9   2    1.59    0.90
   1   9  -2    1.47    0.96
   0  -9   2    4.35    0.91
   0  -9  -2    5.04    1.00
   0   9  -2    4.66    1.18
   0   9   2    3.05    1.07
  -1  -9  -2    1.80    0.74
   1  -9   2    1.84    0.73
   1   9   2    3.30    0.58
   1   9   2    1.93    1.02
  -1   9  -2    2.08    0.98
  -2  -9  -2    4.81    1.00
   2  -9   2    3.33    1.02
   2  -9   2    4.65    0.89
  -2   9  -2    6.22    1.30
   2   9   2    5.09    1.26
   3  -9   2   -1.25    0.63
   3  -9   2   -0.47    0.49
  -3  -9  -2    0.09    0.65
   3   9   2    1.38    0.97
  -3   9  -2   -0.17    0.82
   3   9   2    1.37    0.90
   4  -9   2    1.90    0.98
  -4  -9  -2    1.34    0.78
   4   9   2    2.75    1.05
   4   9   2    0.82    0.89
  -5  -9  -2    1.01    0.76
   5  -9   2   -0.67    0.79
   5   9   2    0.89    0.94
   5   9   2    0.89    0.91
  -6  -9  -2    1.72    0.87
   6  -9   2    0.39    0.95
   6   9   2    1.87    1.06
   6   9   2    0.87    1.01
   7  -9   2    1.75    1.00
  -7  -9  -2    2.74    0.92
   7   9   2    1.34    1.06
   7   9   2    1.38    0.99
   8  -9   2   -0.95    0.82
  -8  -9  -2    1.01    0.79
   8   9   2    0.57    1.06
   8   9   2   -0.64    0.95
   9  -9   2   -0.61    1.02
  -9  -9  -2    0.15    0.77
   9   9   2   -0.48    1.21
   9   9   2    0.60    1.00
  -7 -10   2    2.55    1.11
   7 -10  -2    1.54    0.95
   7  10  -2    1.95    1.23
   7  10  -2    2.44    1.33
  -6 -10   2    2.91    1.09
   6 -10  -2    5.91    1.27
   6  10  -2    4.29    1.36
   6  10  -2    4.33    1.38
  -5 -10   2    1.11    0.84
   5 -10  -2    1.38    0.90
   5  10  -2    2.00    1.20
   5  10  -2    0.27    1.05
  -4 -10   2    2.30    0.93
   4 -10  -2    1.57    0.87
   4  10  -2    1.94    1.16
   3 -10  -2    0.64    0.72
  -3 -10   2   -0.37    0.74
   3  10  -2    0.53    1.03
   2 -10  -2    0.88    0.78
  -2 -10   2    1.95    0.86
   2  10  -2    3.19    1.16
  -2  10   2    1.36    1.02
   1 -10  -2    6.36    1.07
  -1 -10   2    3.60    0.93
   1 -10  -2    2.34    0.84
  -1  10   2    3.08    1.16
   1  10  -2    2.56    1.24
   0 -10  -2    1.85    0.79
   0 -10  -2    1.92    0.74
   0 -10   2    2.53    0.88
   0  10  -2    3.64    1.16
   0  10   2    4.46    1.24
  -1 -10  -2    1.79    0.85
   1 -10   2    2.49    0.79
   1 -10   2    1.87    0.87
   1  10   2    1.86    0.75
   1  10   2    1.68    1.05
  -1  10  -2   -0.46    0.85
  -2 -10  -2    7.94    1.30
   2 -10   2    8.49    1.45
   2 -10   2   10.72    1.29
  -2  10  -2    6.09    1.41
   2  10   2    4.35    1.36
   3 -10   2    0.22    0.82
   3 -10   2    1.13    0.64
  -3 -10  -2    0.02    0.71
  -3  10  -2    0.85    0.95
   3  10   2    0.33    0.89
   4 -10   2    0.14    0.88
  -4 -10  -2    2.86    0.94
   4  10   2    3.01    1.21
   4  10   2    1.60    1.08
  -5 -10  -2    0.07    0.71
   5 -10   2    1.04    0.94
   5  10   2    1.80    1.12
   5  10   2   -0.40    0.93
   6 -10   2    4.51    1.27
  -6 -10  -2    3.17    1.01
   6  10   2    4.59    1.48
   6  10   2    5.69    1.48
   7 -10   2    0.68    1.02
  -7 -10  -2    2.35    0.98
   7  10   2    0.39    1.01
   7  10   2   -0.26    1.08
   5 -11  -2    3.41    1.10
  -5 -11   2    2.60    1.04
   5  11  -2    4.53    1.47
  -4 -11   2    3.57    1.11
   4 -11  -2    2.23    0.97
   4  11  -2    4.50    1.47
   3 -11  -2    3.99    1.10
  -3 -11   2    4.61    1.16
   3  11  -2    2.97    1.35
  -2 -11   2    0.96    0.81
   2 -11  -2   -0.34    0.63
   2  11  -2   -0.74    0.97
  -2  11   2    0.20    0.96
   1 -11  -2    1.32    0.78
  -1 -11   2    1.34    0.84
  -1  11   2    2.82    1.18
   1  11  -2    0.40    1.07
   0 -11  -2    1.63    0.75
   0 -11   2    3.80    0.91
   0 -11  -2    3.03    0.90
   0  11  -2    3.50    1.27
   0  11   2    5.13    1.42
  -1 -11  -2    1.45    0.84
   1 -11   2    0.87    0.76
  -1 -11  -2    1.81    0.66
   1 -11   2    2.53    0.83
   1  11   2   -0.25    0.98
  -1  11  -2    2.25    1.14
  -2 -11  -2    2.07    0.87
   2 -11   2    0.86    0.71
   2 -11   2    0.54    0.75
  -2  11  -2    1.91    1.04
   2  11   2    1.83    1.14
   3 -11   2    0.09    0.82
  -3 -11  -2   -0.15    0.73
   3  11   2    0.05    0.99
   4 -11   2    0.17    0.89
  -4 -11  -2    1.83    0.91
   4  11   2    0.41    1.02
   5 -11   2    1.35    0.99
  -5 -11  -2    4.08    1.17
   5  11   2    5.35    1.46
   5  11   2    3.33    1.46
   1 -12  -2    0.11    0.71
  -1 -12   2    2.00    0.90
  -1  12   2   -1.21    0.95
   1  12  -2    1.40    1.27
   0 -12  -2    1.22    0.73
   0 -12   2    1.30    0.81
   0 -12   2    1.05    0.76
   0  12  -2   -0.49    0.92
   0  12   2   -1.08    0.94
  -1 -12  -2    1.44    0.75
   1 -12   2    1.58    0.87
   1 -12   2    2.04    0.88
  -1 -12  -2    2.87    1.01
  -1  12  -2    1.51    1.20
   1  12   2    0.82    1.06
  14   0  -3   -0.12    0.88
  14   0  -3    1.08    0.93
  13   0  -3    1.36    0.82
  13   0  -3    1.79    0.94
  12   0  -3    1.33    0.71
 -12   0   3   -0.01    0.31
  12   0  -3   -1.28    0.66
  11   0  -3    2.77    0.78
 -11   0   3    4.63    0.65
  11   0  -3    3.92    0.96
  10   0  -3   -0.06    0.50
  10   0  -3   -0.31    0.54
 -10   0   3   -0.44    0.30
   9   0  -3   -0.17    0.27
  -9   0   3   -0.31    0.30
   9   0  -3    0.09    0.45
   9   0  -3   -0.42    0.47
   8   0  -3    0.20    0.47
   8   0  -3    0.58    0.41
   8   0  -3   -0.25    0.25
  -8   0   3    0.34    0.32
   7   0  -3    5.39    0.76
   7   0  -3    7.41    0.78
   7   0  -3    7.40    0.67
  -7   0   3    7.24    0.75
   6   0  -3   -0.31    0.24
   6   0  -3   -0.03    0.19
  -6   0   3   -0.08    0.21
   6   0  -3   -0.06    0.28
  -5   0   3    0.20    0.23
   5   0  -3    0.34    0.24
   5   0  -3    0.61    0.20
   5   0  -3    0.12    0.28
  -5   0   3    0.28    0.27
  -5   0   3    0.57    0.21
   4   0  -3    0.23    0.17
  -4   0   3   -0.23    0.16
   4   0  -3    0.26    0.22
  -4   0   3    0.25    0.18
   4   0  -3    0.00    0.19
  -4   0   3    0.16    0.24
   3   0  -3    4.57    0.47
  -3   0   3    4.37    0.47
   3   0  -3    4.04    0.42
  -3   0   3    3.98    0.41
   3   0  -3    4.34    0.43
  -3   0   3    4.45    0.42
   2   0  -3   -0.36    0.12
  -2   0   3   -0.18    0.10
  -2   0   3   -0.19    0.13
  -2   0   3   -0.18    0.12
   2   0  -3   -0.29    0.15
   2   0  -3   -0.15    0.10
  -1   0   3   44.50    2.93
   1   0   3  153.74   11.79
  -1   0  -3  205.50   11.81
   1   0   3  184.83   11.78
   2   0   3    0.64    0.24
  -2   0  -3   -0.47    0.13
   2   0   3    0.31    0.18
  -2   0  -3    0.30    0.20
  -3   0  -3    0.35    0.27
   3   0   3    0.74    0.26
   3   0   3    0.83    0.30
   3   0   3    0.43    0.25
  -4   0  -3   -0.04    0.24
   4   0   3   -0.07    0.28
   4   0   3   -0.06    0.23
   4   0   3    0.21    0.23
   5   0   3   11.50    1.01
  -5   0  -3   10.07    0.99
   5   0   3   12.31    0.95
   5   0   3   12.97    1.04
   6   0   3    0.19    0.36
  -6   0  -3   -0.14    0.21
   6   0   3    0.21    0.35
   6   0   3    0.65    0.29
   7   0   3   27.21    2.04
   7   0   3   25.40    1.89
   7   0   3   26.48    2.03
   8   0   3   -0.59    0.28
   8   0   3    0.19    0.44
   8   0   3    0.19    0.50
   9   0   3   12.60    1.35
   9   0   3   12.06    1.29
   9   0   3   11.31    1.02
  10   0   3   -0.36    0.53
  10   0   3   -0.64    0.48
  11   0   3   19.14    1.89
  11   0   3   18.53    1.83
  12   0   3    1.59    0.82
  12   0   3   -0.46    0.77
  13   0   3    4.35    1.15
  13   0   3    6.10    1.25
 -13  -1   3    1.49    0.49
  13  -1  -3    1.66    0.86
  13  -1  -3    1.49    0.95
  13   1  -3    1.00    0.91
  13   1  -3    1.17    0.87
 -12  -1   3    1.52    0.52
  12  -1  -3    2.20    0.80
  12  -1  -3    2.88    0.87
  12   1  -3    1.89    0.88
  12   1  -3    2.19    0.85
  11  -1  -3   10.61    1.40
  11  -1  -3    9.89    1.23
 -11  -1   3    8.67    1.08
  11   1  -3    9.66    1.31
 -11   1   3    9.81    0.89
  11   1  -3   10.06    1.26
  10  -1  -3    0.02    0.55
  10  -1  -3    0.26    0.57
 -10  -1   3    0.37    0.41
  10   1  -3    1.73    0.67
  10   1  -3    0.61    0.55
 -10   1   3    0.12    0.29
   9  -1  -3    2.75    0.67
  -9  -1   3    2.39    0.58
   9  -1  -3    1.75    0.69
   9   1  -3    3.71    0.74
   9   1  -3    3.18    0.67
  -9   1   3    2.71    0.47
   8  -1  -3    0.73    0.51
   8  -1  -3   -0.13    0.40
  -8  -1   3    0.59    0.37
   8   1  -3    0.12    0.33
   8   1  -3   -0.08    0.40
  -8   1   3    0.41    0.27
   8   1  -3    0.11    0.39
   7  -1  -3   16.83    1.35
  -7  -1   3   15.54    1.32
   7  -1  -3   17.06    1.42
   7   1  -3   16.29    1.35
   7   1  -3   15.92    1.27
  -7   1   3   16.26    1.21
   7   1  -3   14.84    1.32
  -6  -1   3    2.86    0.48
   6  -1  -3    4.71    0.65
   6  -1  -3    3.96    0.54
  -6  -1   3    3.09    0.50
   6   1  -3    3.70    0.59
   6   1  -3    3.48    0.46
   6   1  -3    3.36    0.51
  -6   1   3    4.72    0.45
   5  -1  -3   39.92    2.76
  -5  -1   3   39.12    2.76
  -5  -1   3   38.90    2.78
  -5  -1   3   39.34    2.76
   5  -1  -3   39.27    2.79
  -5   1   3   40.07    2.68
  -5   1   3   39.84    2.81
   5   1  -3   41.49    2.76
   5   1  -3   40.77    2.79
   5   1  -3   40.65    2.74
   4  -1  -3   12.15    0.92
  -4  -1   3   11.32    0.93
   4  -1  -3   12.11    0.97
  -4  -1   3   12.07    0.92
  -4  -1   3   11.34    0.93
  -4   1   3   12.21    0.97
   4   1  -3   11.33    0.90
  -4   1   3   10.77    0.84
   4   1  -3   12.30    0.96
   4   1  -3   11.63    0.92
  -3  -1   3   16.52    1.19
  -3  -1   3   17.52    1.21
   3  -1  -3   17.23    1.21
  -3  -1   3   16.35    1.16
  -3   1   3   15.37    1.12
   3   1  -3   14.85    1.19
  -3   1   3   15.57    1.19
   3   1  -3   16.06    1.16
   3   1  -3   16.04    1.17
   2  -1  -3  110.75    6.75
  -2  -1   3  107.76    6.74
  -2  -1   3   98.86    6.76
  -2  -1   3  104.68    6.75
   2   1  -3  102.44    6.75
   2   1  -3   89.65    6.76
   2   1  -3  103.60    6.75
  -2   1   3  105.44    6.75
   1  -1  -3    1.82    0.19
   1  -1  -3    1.38    0.23
  -1  -1   3    1.46    0.20
  -1  -1   3    1.31    0.18
   1   1  -3    1.63    0.21
   1   1  -3    1.75    0.21
  -1   1   3    1.50    0.23
  -1   1   3    1.34    0.18
   1   1  -3    2.16    0.28
   0  -1   3    5.21    0.37
   0  -1   3    4.85    0.37
   0   1  -3    6.58    0.46
   0   1   3    4.75    0.38
   0   1   3    3.88    0.32
   0   1   3    4.69    0.36
  -1  -1  -3  134.29    8.49
  -1  -1  -3  129.72    8.53
   1   1   3  127.55    8.53
   1   1   3  134.63    8.48
   1   1   3  134.07    8.57
  -1   1  -3  128.08    8.56
   1   1   3  127.24    8.53
   2  -1   3   77.02    5.16
  -2  -1  -3   76.34    5.11
  -2  -1  -3   77.76    5.04
  -2  -1  -3   77.26    5.08
  -2   1  -3   67.44    5.13
   2   1   3   78.11    5.11
   2   1   3   79.27    5.08
   2   1   3   81.24    5.04
  -3  -1  -3   20.53    1.45
  -3  -1  -3   20.15    1.41
   3  -1   3   20.79    1.54
  -3  -1  -3   19.17    1.47
   3  -1   3   20.75    1.38
   3   1   3   19.21    1.44
   3   1   3   20.27    1.49
   3   1   3   21.37    1.41
  -3   1  -3   16.83    1.49
  -4  -1  -3   48.73    3.38
   4  -1   3   49.02    3.40
  -4  -1  -3   48.42    3.38
   4  -1   3   50.87    3.28
  -4  -1  -3   47.39    3.35
   4  -1   3   54.43    3.47
   4   1   3   53.65    3.40
   4   1   3   50.00    3.38
  -4   1  -3   41.74    3.42
   4   1   3   51.73    3.35
   5  -1   3   10.74    0.98
  -5  -1  -3    7.85    0.81
  -5  -1  -3    9.74    0.92
   5  -1   3   10.60    0.89
  -5  -1  -3    8.79    0.87
   5  -1   3    8.06    0.69
   5   1   3    8.84    0.82
  -5   1  -3    8.74    0.96
   5   1   3    9.50    0.85
   5   1   3   10.05    0.88
  -6  -1  -3   11.54    1.04
   6  -1   3   11.27    0.89
   6  -1   3   12.81    1.12
   6  -1   3   13.23    1.20
   6   1   3   11.07    1.06
   6   1   3   12.60    1.07
   6   1   3   12.81    1.06
   7  -1   3   -0.22    0.18
   7  -1   3    0.07    0.49
  -7  -1  -3    0.02    0.29
   7  -1   3   -0.19    0.35
   7   1   3   -0.31    0.35
   7   1   3    0.49    0.39
   7   1   3    0.36    0.37
   8  -1   3    7.29    0.95
   8  -1   3    6.19    0.91
  -8  -1  -3    5.33    0.70
   8   1   3    4.04    0.73
   8   1   3    4.75    0.77
   8   1   3    4.86    0.69
  -9  -1  -3    9.31    0.99
   9  -1   3    9.82    1.17
   9  -1   3    8.78    1.16
   9  -1   3    8.75    0.75
   9   1   3   10.45    1.15
   9   1   3    7.70    1.03
  10  -1   3    0.21    0.59
  10  -1   3   -0.24    0.58
  10   1   3    1.07    0.66
  10   1   3    1.11    0.61
  11  -1   3   10.78    1.37
  11  -1   3    9.65    1.39
  11   1   3    9.48    1.30
  11   1   3   10.13    1.32
  12  -1   3    1.93    0.83
  12  -1   3    1.15    0.70
  12   1   3    0.57    0.77
  12   1   3    0.84    0.82
  13  -1   3   -0.89    0.87
  13  -1   3   -0.20    0.78
  13   1   3   -0.76    0.77
  13   1   3   -1.89    0.67
  13  -2  -3    3.14    1.08
 -13  -2   3    3.80    0.78
  13  -2  -3    2.37    0.96
  13   2  -3    2.47    1.01
  13   2  -3    3.55    1.05
 -12  -2   3    3.11    0.72
  12  -2  -3    2.46    0.88
  12  -2  -3    1.47    0.83
  12   2  -3    3.36    0.94
  12   2  -3    3.25    0.93
 -11  -2   3    0.26    0.49
  11  -2  -3    0.74    0.71
  11  -2  -3    0.15    0.62
  11   2  -3    1.32    0.71
  11   2  -3    0.91    0.62
  10  -2  -3   20.72    1.88
 -10  -2   3   17.96    1.68
  10  -2  -3   24.05    1.83
  10   2  -3   19.89    1.76
 -10   2   3   17.28    1.35
  10   2  -3   18.72    1.78
  -9  -2   3    0.85    0.50
   9  -2  -3    0.93    0.65
   9  -2  -3    0.64    0.52
   9   2  -3    0.22    0.55
   9   2  -3    0.13    0.47
  -9   2   3    0.11    0.22
  -8  -2   3    3.76    0.67
   8  -2  -3    4.00    0.68
   8  -2  -3    2.97    0.71
  -8   2   3    4.64    0.46
   8   2  -3    4.32    0.70
   8   2  -3    5.36    0.82
  -7  -2   3    1.90    0.49
   7  -2  -3    1.33    0.51
   7  -2  -3    1.96    0.49
   7   2  -3    2.15    0.54
  -7   2   3    2.31    0.30
   7   2  -3    1.12    0.42
   6  -2  -3    0.95    0.37
   6  -2  -3    1.15    0.47
  -6  -2   3    0.45    0.35
   6   2  -3   -0.02    0.35
   6   2  -3    0.81    0.36
   6   2  -3    1.09    0.35
  -6   2   3    0.97    0.19
   5  -2  -3   10.27    0.92
  -5  -2   3    9.28    0.83
  -5  -2   3    8.93    0.80
  -5  -2   3    7.03    0.81
  -5   2   3    7.95    0.64
   5   2  -3    8.66    0.83
   5   2  -3    9.48    0.86
   5   2  -3    8.11    0.79
  -4  -2   3    3.17    0.45
  -4  -2   3    4.83    0.55
  -4  -2   3    3.87    0.46
   4  -2  -3    3.07    0.49
   4   2  -3    4.61    0.56
   4   2  -3    2.55    0.41
   4   2  -3    3.21    0.46
  -4   2   3    3.03    0.50
  -3  -2   3    0.86    0.29
   3  -2  -3    0.05    0.29
  -3  -2   3    0.43    0.24
  -3  -2   3    0.25    0.25
   3   2  -3    0.92    0.37
   3   2  -3    0.57    0.29
  -3   2   3    0.65    0.32
   3   2  -3    0.58    0.22
  -2  -2   3  109.70    7.09
   2  -2  -3  113.02    7.09
   2  -2  -3  116.76    7.10
  -2  -2   3  105.81    7.09
   2   2  -3  107.05    7.15
   2   2  -3  107.90    7.08
   2   2  -3  103.04    7.10
  -2   2   3   97.09    7.09
  -1  -2   3   13.44    1.02
   1  -2  -3   14.02    0.99
  -1  -2   3   12.63    0.99
   1  -2  -3   12.64    0.98
   1  -2  -3   12.22    1.00
   1   2  -3   11.48    1.02
  -1   2   3   13.44    0.99
   1   2  -3   14.70    1.11
  -1   2   3   11.54    0.99
   1   2  -3   14.04    0.98
   0  -2  -3    6.31    0.55
   0  -2   3    5.81    0.52
   0   2  -3    7.02    0.72
   0   2  -3    5.15    0.43
   0   2   3    4.56    0.53
   0   2   3    5.66    0.59
   0   2   3    6.27    0.62
   0   2  -3    6.05    0.50
  -1  -2  -3  291.58   19.94
  -1  -2  -3  310.71   19.91
   1  -2   3  307.75   19.86
   1   2   3  298.35   19.92
  -1   2  -3  307.09   19.99
   1   2   3  310.67   19.95
   1   2   3  311.80   19.95
  -1   2  -3  312.23   19.86
  -2  -2  -3   13.25    0.98
   2  -2   3   11.80    1.17
  -2  -2  -3   13.24    0.90
   2  -2   3   13.17    0.88
  -2  -2  -3   13.23    1.06
   2   2   3   12.18    0.99
   2   2   3   12.53    1.03
  -2   2  -3   12.83    1.06
   2   2   3   10.18    0.90
   2   2   3   13.09    1.06
   3  -2   3   17.18    1.15
   3  -2   3   18.22    1.47
  -3  -2  -3   18.10    1.23
  -3  -2  -3   17.53    1.30
  -3  -2  -3   16.72    1.35
  -3   2  -3   16.46    1.44
   3   2   3   16.56    1.24
   3   2   3   17.47    1.32
   3   2   3   18.89    1.39
   3   2   3   16.78    1.31
  -4  -2  -3    4.08    0.45
  -4  -2  -3    3.37    0.48
  -4  -2  -3    5.14    0.64
   4  -2   3    2.62    0.61
   4   2   3    3.54    0.50
  -4   2  -3    4.11    0.68
   4   2   3    4.79    0.60
   4   2   3    4.13    0.47
  -5  -2  -3   13.08    1.19
   5  -2   3   14.95    1.36
  -5  -2  -3   14.06    1.11
   5   2   3   13.80    1.11
   5   2   3   15.46    1.25
   5   2   3   13.49    1.17
  -6  -2  -3    0.40    0.37
   6  -2   3   -0.01    0.35
   6  -2   3    0.13    0.50
   6   2   3    0.37    0.36
   6   2   3    0.23    0.41
   6   2   3    0.17    0.31
  -7  -2  -3   -0.05    0.40
   7  -2   3    1.68    0.62
   7  -2   3    0.69    0.45
   7   2   3    0.54    0.41
   7   2   3   -0.17    0.34
   8  -2   3    3.28    0.80
   8  -2   3    2.47    0.62
  -8  -2  -3    1.54    0.53
   8   2   3    2.50    0.61
   8   2   3    2.98    0.62
   9  -2   3    4.08    0.92
   9  -2   3    5.52    0.89
  -9  -2  -3    4.38    0.76
   9   2   3    3.70    0.77
   9   2   3    4.58    0.83
  10  -2   3   -0.38    0.62
  10  -2   3   -0.17    0.58
 -10  -2  -3    0.46    0.41
  10   2   3    0.46    0.58
  10   2   3    0.60    0.58
  11  -2   3    5.25    1.08
 -11  -2  -3    6.00    0.88
  11  -2   3    4.32    0.99
  11   2   3    5.39    1.03
  11   2   3    6.88    1.13
  12  -2   3   -0.30    0.75
  12  -2   3    1.60    0.92
  12   2   3    0.88    0.80
  12   2   3    1.85    0.85
  13  -2   3    1.94    1.01
  13  -2   3   -0.31    0.79
  13   2   3    1.73    0.92
  13   2   3   -0.38    0.77
  13  -3  -3    9.31    1.44
  13  -3  -3    8.12    1.48
 -13  -3   3    8.72    1.21
  13   3  -3    6.13    1.26
  13   3  -3    9.08    1.49
  12  -3  -3    4.57    1.19
 -12  -3   3    5.68    1.01
  12  -3  -3    5.72    1.17
  12   3  -3    7.68    1.26
  12   3  -3    5.90    1.15
 -11  -3   3    0.27    0.55
  11  -3  -3    0.36    0.81
  11  -3  -3    0.16    0.68
  11   3  -3    0.28    0.67
  11   3  -3   -0.34    0.61
  10  -3  -3   12.56    1.54
  10  -3  -3   15.64    1.59
 -10  -3   3   14.08    1.54
  10   3  -3   12.87    1.57
  10   3  -3   15.22    1.61
   9  -3  -3    0.45    0.55
  -9  -3   3    1.05    0.59
   9  -3  -3    0.80    0.69
   9   3  -3    1.12    0.59
   9   3  -3    0.43    0.54
   8  -3  -3   27.14    1.99
  -8  -3   3   21.78    1.95
   8  -3  -3   25.03    2.03
   8   3  -3   22.73    1.95
   8   3  -3   21.61    1.94
  -7  -3   3    2.55    0.60
   7  -3  -3    2.99    0.69
   7   3  -3    3.24    0.65
   7   3  -3    3.16    0.63
  -6  -3   3    1.77    0.50
   6  -3  -3    0.71    0.49
   6   3  -3    0.48    0.41
  -6   3   3    0.71    0.16
   6   3  -3    1.38    0.55
   6   3  -3    0.90    0.44
   5  -3  -3   50.05    3.48
  -5  -3   3   49.08    3.45
   5   3  -3   52.59    3.46
   5   3  -3   53.46    3.55
   5   3  -3   42.04    3.40
  -4  -3   3    9.55    0.87
  -4  -3   3    9.91    0.95
  -4  -3   3    8.60    0.86
   4  -3  -3   10.51    0.99
  -4   3   3   10.00    1.02
   4   3  -3    8.75    1.00
   4   3  -3    8.95    0.95
  -3  -3   3    1.62    0.38
   3  -3  -3    1.38    0.41
  -3  -3   3    1.19    0.33
  -3  -3   3    1.57    0.35
  -3   3   3    1.25    0.38
  -3   3   3    1.44    0.27
   3   3  -3    0.53    0.39
   3   3  -3    0.91    0.30
   3   3  -3    1.04    0.39
  -2  -3   3   11.19    0.94
   2  -3  -3   11.32    0.97
   2  -3  -3   10.58    0.88
  -2  -3   3   10.59    0.93
  -2   3   3   10.17    0.88
   2   3  -3   11.65    0.91
  -2   3   3    9.04    0.96
   2   3  -3    9.78    0.96
   2   3  -3   11.72    1.04
  -1  -3   3    3.60    0.47
   1  -3  -3    3.56    0.47
   1  -3  -3    2.77    0.46
  -1  -3   3    3.18    0.50
  -1   3   3    2.29    0.39
  -1   3   3    3.62    0.59
  -1   3   3    4.23    0.49
   1   3  -3    3.70    0.61
   1   3  -3    2.76    0.48
   1   3  -3    3.47    0.44
   0  -3   3   49.45    3.33
   0  -3  -3   47.47    3.39
   0  -3   3   51.30    3.41
   0  -3  -3   50.48    3.37
   0   3   3   48.18    3.43
   0   3   3   48.36    3.38
   0   3  -3   50.95    3.32
   0   3  -3   47.54    3.47
   0   3   3   49.70    3.39
  -1  -3  -3    8.46    0.87
   1  -3   3    8.51    0.75
  -1  -3  -3    8.35    0.80
  -1   3  -3    9.96    0.73
   1   3   3    9.21    0.88
  -1   3  -3    9.79    1.02
   1   3   3    9.29    0.95
   1   3   3   10.48    0.94
  -2  -3  -3   12.26    0.94
  -2  -3  -3   13.20    1.05
  -2  -3  -3   12.11    1.11
   2  -3   3   13.33    0.95
   2  -3   3   12.23    1.29
   2   3   3   12.85    1.15
  -2   3  -3   12.87    1.16
   2   3   3   12.45    1.12
  -2   3  -3   12.84    0.92
   2   3   3   13.35    1.10
  -3  -3  -3    0.10    0.32
  -3  -3  -3    0.27    0.19
   3  -3   3    0.26    0.50
   3  -3   3    0.26    0.17
  -3  -3  -3    0.35    0.24
   3   3   3    0.41    0.34
   3   3   3    0.68    0.38
   3   3   3    0.10    0.27
  -3   3  -3    0.19    0.11
  -4  -3  -3   30.58    2.34
  -4  -3  -3   34.64    2.20
   4  -3   3   30.75    2.46
   4   3   3   30.59    2.31
   4   3   3   28.09    2.21
   4   3   3   34.31    2.36
   4   3   3   32.89    2.36
  -5  -3  -3    0.20    0.36
   5  -3   3   -0.47    0.53
  -5  -3  -3   -0.12    0.21
   5   3   3   -0.09    0.26
   5   3   3    0.13    0.36
   5   3   3   -0.49    0.29
  -6  -3  -3   11.01    1.22
   6  -3   3   10.32    1.32
   6   3   3   10.86    1.02
   6   3   3   12.20    1.22
   6   3   3   11.70    1.12
   7  -3   3    2.42    0.75
  -7  -3  -3    2.64    0.63
   7   3   3    2.84    0.64
   7   3   3    3.27    0.59
   7   3   3    1.63    0.60
  -8  -3  -3   12.23    1.31
   8  -3   3   13.69    1.54
   8  -3   3    9.68    1.25
   8   3   3   10.64    1.18
   8   3   3    9.43    1.19
   8   3   3   14.36    1.41
   9  -3   3    1.00    0.81
  -9  -3  -3   -0.02    0.46
   9  -3   3    0.54    0.57
   9   3   3    0.83    0.57
   9   3   3    0.41    0.51
  10  -3   3    1.53    0.84
  10  -3   3    0.64    0.75
 -10  -3  -3    1.18    0.51
  10   3   3    0.53    0.57
  10   3   3    1.10    0.66
 -11  -3  -3    1.14    0.52
  11  -3   3    0.46    0.71
  11  -3   3   -0.69    0.79
  11   3   3    1.16    0.76
  11   3   3   -0.13    0.61
  12  -3   3   -0.71    0.77
 -12  -3  -3    0.20    0.42
  12  -3   3   -0.97    0.80
  12   3   3    1.69    0.85
  12   3   3   -0.49    0.65
  13  -3   3   -0.68    0.91
  13  -3   3   -0.04    0.90
  13   3   3   -0.63    0.73
  13   3   3    0.22    0.89
  13   3   3   -0.09    0.78
  13  -4  -3   -0.03    0.93
 -13  -4   3    1.56    0.72
  13  -4  -3    0.31    0.87
  13   4  -3    0.80    0.81
  13   4  -3    0.29    0.89
  13   4  -3    1.81    1.00
  12  -4  -3    2.86    0.99
  12  -4  -3    1.08    0.94
 -12  -4   3    2.71    0.85
  12   4  -3    3.25    1.00
  12   4  -3    1.85    0.89
  12   4  -3    1.36    0.94
  11  -4  -3    0.03    0.67
  11  -4  -3    0.05    0.82
 -11  -4   3    0.08    0.59
  11   4  -3    0.86    0.80
  11   4  -3    1.28    0.82
  11   4  -3   -0.15    0.64
 -10  -4   3   -0.47    0.54
  10  -4  -3    1.62    0.85
  10  -4  -3    0.30    0.64
  10   4  -3    2.46    0.81
  10   4  -3    0.33    0.75
  10   4  -3    1.31    0.67
  -9  -4   3    0.51    0.56
   9  -4  -3    0.58    0.67
   9  -4  -3   -0.69    0.54
   9   4  -3    0.68    0.71
   9   4  -3    0.64    0.68
   9   4  -3    0.37    0.56
  -8  -4   3    2.33    0.71
   8  -4  -3    2.33    0.79
   8   4  -3    3.24    0.77
   8   4  -3    3.10    0.77
   8   4  -3    5.15    1.00
   7  -4  -3    1.40    0.68
  -7  -4   3    0.54    0.50
   7   4  -3    1.48    0.60
   7   4  -3    0.97    0.65
   6  -4  -3    0.60    0.56
  -6  -4   3    0.65    0.47
   6   4  -3    0.78    0.48
  -6   4   3    0.70    0.18
   6   4  -3    1.10    0.59
   5  -4  -3    4.84    0.80
  -5  -4   3    4.79    0.71
  -5   4   3    4.52    0.46
   5   4  -3    4.79    0.90
   5   4  -3    3.90    0.71
  -4  -4   3   17.25    1.46
   4  -4  -3   15.80    1.49
   4   4  -3   18.21    1.61
  -4   4   3   18.09    1.28
   4   4  -3   16.77    1.48
   3  -4  -3  100.63    6.69
  -3  -4   3   95.67    6.65
  -3  -4   3  108.56    6.81
   3  -4  -3  105.68    6.61
   3   4  -3   97.63    6.69
  -3   4   3   98.58    6.54
   3   4  -3  104.69    6.80
  -3   4   3   82.21    6.66
  -2  -4   3   24.38    1.79
   2  -4  -3   22.37    1.72
   2  -4  -3   21.81    1.81
  -2  -4   3   22.41    1.78
  -2   4   3   24.82    1.72
   2   4  -3   24.82    1.85
   2   4  -3   23.62    1.91
  -1  -4   3   55.18    3.80
  -1  -4   3   53.26    3.75
   1  -4  -3   53.34    3.76
   1  -4  -3   49.46    3.76
   1  -4  -3   56.44    3.78
   1   4  -3   53.58    3.92
  -1   4   3   55.86    3.87
  -1   4   3   53.05    3.70
  -1   4   3   55.28    3.74
   1   4  -3   62.21    3.76
   0  -4   3    3.53    0.58
   0  -4  -3    3.72    0.54
   0  -4   3    3.45    0.47
   0  -4  -3    3.89    0.54
   0   4   3    2.92    0.53
   0   4  -3    3.57    0.69
   0   4   3    3.73    0.51
   0   4   3    3.20    0.61
   0   4  -3    2.95    0.43
  -1  -4  -3    8.46    0.85
  -1  -4  -3   10.39    1.01
   1  -4   3    8.79    0.81
   1   4   3    8.09    0.91
  -1   4  -3    9.66    0.77
  -1   4  -3    7.32    0.99
   1   4   3   11.01    0.95
   1   4   3    8.54    1.04
  -2  -4  -3    1.88    0.50
   2  -4   3    2.03    0.35
  -2  -4  -3    2.63    0.48
   2  -4   3    1.83    0.58
   2   4   3    1.76    0.49
   2   4   3    2.09    0.56
  -2   4  -3    1.37    0.53
   2   4   3    1.18    0.43
  -2   4  -3    1.40    0.28
   3  -4   3   14.30    1.47
  -3  -4  -3   12.36    0.97
   3  -4   3   12.57    0.96
  -3  -4  -3    9.20    1.10
   3   4   3   10.82    1.16
  -3   4  -3   13.36    1.34
  -3   4  -3   12.66    0.90
   3   4   3   13.47    1.25
  -4  -4  -3    3.98    0.50
   4  -4   3    4.88    0.45
   4  -4   3    4.86    0.91
  -4  -4  -3    4.56    0.73
   4   4   3    4.46    0.77
   4   4   3    4.02    0.68
  -4   4  -3    4.45    0.38
  -5  -4  -3   12.36    1.29
   5  -4   3   12.29    1.48
  -5  -4  -3   11.21    0.97
   5   4   3   11.64    1.24
   5   4   3   11.17    1.26
  -6  -4  -3    0.91    0.52
   6  -4   3    1.01    0.69
   6   4   3    1.45    0.54
   6   4   3    0.61    0.56
   6   4   3    0.78    0.43
   7  -4   3   -0.23    0.71
  -7  -4  -3    0.06    0.50
   7   4   3   -0.04    0.44
   7   4   3    0.49    0.61
   7   4   3    0.42    0.49
  -8  -4  -3   -0.71    0.48
   8  -4   3   -1.15    0.64
   8   4   3    0.25    0.64
   8   4   3    0.11    0.56
   8   4   3    0.12    0.48
   9  -4   3    9.33    1.28
  -9  -4  -3    8.71    1.24
   9  -4   3    8.58    1.40
   9   4   3    8.42    1.24
   9   4   3    7.56    1.09
   9   4   3    9.26    1.23
  10  -4   3   13.25    1.51
 -10  -4  -3    9.02    1.31
  10  -4   3    9.55    1.45
  10   4   3   12.03    1.50
  10   4   3   10.25    1.43
  10   4   3   12.26    1.39
  11  -4   3   -0.51    0.67
 -11  -4  -3    0.37    0.54
  11  -4   3    0.15    0.89
  11   4   3   -0.49    0.72
  11   4   3    0.30    0.63
  11   4   3    0.87    0.74
  12  -4   3   -0.23    0.82
 -12  -4  -3    1.48    0.58
  12  -4   3    0.29    0.92
  12   4   3    0.77    0.88
  12   4   3    0.35    0.72
  12   4   3   -0.23    0.73
 -12  -5   3    0.00    0.67
  12  -5  -3    0.33    0.95
  12  -5  -3   -1.52    0.78
  12   5  -3   -0.09    0.89
  12   5  -3   -1.20    0.74
  11  -5  -3    0.35    0.79
  11  -5  -3    0.07    0.76
 -11  -5   3   -0.23    0.62
  11   5  -3    0.73    0.85
  11   5  -3   -0.07    0.79
  10  -5  -3    1.08    0.86
 -10  -5   3   -0.20    0.60
  10  -5  -3    0.24    0.76
  10   5  -3   -0.14    0.74
  10   5  -3    1.27    0.81
  -9  -5   3    1.14    0.65
   9  -5  -3    0.36    0.73
   9   5  -3    0.22    0.77
   9   5  -3   -0.88    0.63
  -8  -5   3    0.17    0.60
   8  -5  -3    0.29    0.65
   8   5  -3    0.38    0.67
   8   5  -3    0.73    0.78
  -7  -5   3   22.13    2.00
   7  -5  -3   25.42    2.14
   7   5  -3   21.63    2.03
   7   5  -3   21.23    2.14
   6  -5  -3    0.77    0.66
  -6  -5   3    0.68    0.51
  -6   5   3    0.36    0.21
   6   5  -3    0.84    0.65
   6   5  -3   -0.45    0.66
  -5  -5   3    2.48    0.62
   5  -5  -3    5.15    0.91
   5   5  -3    4.65    0.91
   5   5  -3    4.24    0.79
  -5   5   3    3.72    0.45
  -4  -5   3    1.42    0.53
   4  -5  -3    0.95    0.38
   4  -5  -3    0.90    0.57
  -4   5   3    0.98    0.30
   4   5  -3    0.98    0.56
   4   5  -3    0.29    0.61
  -3  -5   3    0.17    0.40
   3  -5  -3   -0.18    0.27
   3  -5  -3    0.69    0.47
   3   5  -3    0.62    0.57
  -3   5   3   -0.07    0.24
   3   5  -3    0.39    0.45
  -2  -5   3    0.87    0.40
   2  -5  -3   -0.08    0.39
  -2   5   3    0.41    0.31
  -2   5   3    0.26    0.52
   2   5  -3    1.55    0.67
   2   5  -3    0.72    0.47
  -1  -5   3    0.59    0.35
   1  -5  -3   -0.64    0.33
   1  -5  -3    0.12    0.37
   1   5  -3    0.19    0.49
  -1   5   3    0.08    0.49
  -1   5   3    0.09    0.31
  -1   5   3    0.21    0.27
   0  -5   3    1.42    0.40
   0  -5  -3    0.85    0.42
   0   5   3    1.28    0.56
   0   5  -3    1.60    0.37
   0   5   3    1.01    0.43
   0   5  -3    1.70    0.67
  -1  -5  -3   17.88    1.43
   1  -5   3   14.85    1.29
   1   5   3   13.82    1.52
   1   5   3   14.92    1.41
  -1   5  -3   16.62    1.25
  -1   5  -3   16.98    1.58
   2  -5   3    0.04    0.30
  -2  -5  -3    0.02    0.39
  -2   5  -3   -0.41    0.46
   2   5   3    0.67    0.52
   2   5   3    0.32    0.47
  -2   5  -3    0.07    0.22
   3  -5   3    2.81    0.45
  -3  -5  -3    2.10    0.63
   3  -5   3    2.22    0.78
  -3  -5  -3    2.41    0.42
   3   5   3    2.80    0.72
  -3   5  -3    4.35    0.82
  -3   5  -3    3.17    0.39
   3   5   3    2.25    0.66
  -4  -5  -3    0.19    0.45
   4  -5   3   -0.30    0.28
  -4  -5  -3    0.55    0.29
   4  -5   3    0.49    0.73
   4   5   3   -0.46    0.42
  -4   5  -3   -0.13    0.16
   4   5   3   -0.08    0.50
   5  -5   3    3.59    0.97
  -5  -5  -3    1.48    0.37
  -5  -5  -3    1.41    0.57
   5   5   3    0.80    0.63
   5   5   3    1.06    0.58
   6  -5   3    1.87    0.91
  -6  -5  -3    1.52    0.62
   6   5   3    1.39    0.73
   6   5   3    1.26    0.65
   7  -5   3   45.28    3.18
  -7  -5  -3   31.20    2.82
   7   5   3   34.90    2.87
   7   5   3   34.41    2.83
  -8  -5  -3   19.61    1.97
   8  -5   3   17.96    2.10
   8   5   3   18.51    1.97
   8   5   3   16.56    1.83
   9  -5   3    0.62    0.87
  -9  -5  -3   -0.33    0.52
   9   5   3    0.75    0.77
   9   5   3    1.26    0.77
  10  -5   3    0.71    0.99
  10  -5   3    2.19    0.93
 -10  -5  -3    3.12    0.82
  10   5   3    1.70    0.86
  10   5   3    2.09    0.93
 -11  -5  -3    0.48    0.59
  11  -5   3    0.56    0.98
  11  -5   3   -0.02    0.80
  11   5   3    0.68    0.83
  11   5   3   -0.48    0.77
  12  -5   3    3.85    1.35
  12  -5   3    3.83    1.16
 -12  -5  -3    3.81    0.89
  12   5   3    4.01    1.17
  12   5   3    3.35    1.21
  12  -6  -3    4.68    1.22
  12  -6  -3    5.93    1.30
  12   6  -3    3.65    1.33
  12   6  -3    2.07    1.18
  11  -6  -3   -0.02    0.91
 -11  -6   3    0.96    0.74
  11  -6  -3    0.63    0.85
  11   6  -3    0.97    0.95
  11   6  -3   -1.15    0.83
 -10  -6   3   -0.28    0.66
  10  -6  -3    0.45    0.88
  10   6  -3    0.20    0.83
  10   6  -3    1.00    0.88
  -9  -6   3   -0.32    0.58
   9  -6  -3    0.30    0.76
   9   6  -3   -0.58    0.77
   9   6  -3    0.05    0.80
  -8  -6   3    0.87    0.72
   8  -6  -3    1.53    0.80
   8   6  -3    1.66    0.92
   8   6  -3    1.53    0.84
   7  -6  -3    9.22    1.26
  -7  -6   3    8.48    1.25
   7   6  -3    7.04    1.19
   7   6  -3    8.65    1.44
  -6  -6   3    1.74    0.75
   6  -6  -3    1.98    0.78
   6   6  -3    1.30    0.88
   6   6  -3    1.27    0.74
  -6   6   3    1.07    0.30
   5  -6  -3    1.54    0.49
   5  -6  -3    0.24    0.65
  -5  -6   3    0.53    0.52
   5   6  -3    0.90    0.77
   5   6  -3    0.70    0.69
  -5   6   3    0.91    0.31
   4  -6  -3    1.10    0.65
  -4  -6   3    0.85    0.52
   4  -6  -3    0.68    0.39
  -4   6   3    1.08    0.34
   4   6  -3    0.40    0.74
   4   6  -3    1.67    0.67
  -3  -6   3    0.49    0.48
   3  -6  -3   -0.28    0.49
   3   6  -3    0.54    0.71
  -3   6   3    0.14    0.32
   3   6  -3   -0.26    0.55
   2  -6  -3    0.62    0.52
  -2  -6   3    1.07    0.47
   2   6  -3    0.23    0.50
   2   6  -3   -0.49    0.56
  -2   6   3    0.50    0.58
   1  -6  -3   13.82    1.27
  -1  -6   3   10.27    1.14
   1  -6  -3   11.53    1.27
  -1   6   3   10.87    0.98
   1   6  -3   13.45    1.56
  -1   6   3   13.32    1.47
   0  -6   3    1.97    0.54
   0  -6  -3    1.92    0.61
   0   6   3    1.87    0.73
   0   6   3    2.56    0.48
   0   6  -3    2.28    0.76
   1  -6   3    0.22    0.40
  -1  -6  -3   -0.78    0.41
   1   6   3   -0.55    0.44
  -1   6  -3   -0.58    0.54
   1   6   3    0.73    0.59
   2  -6   3    8.60    1.27
  -2  -6  -3    8.08    1.06
   2  -6   3   10.81    1.01
  -2   6  -3    9.36    1.32
   2   6   3    9.47    1.28
   2   6   3   10.93    1.29
  -2   6  -3    9.53    0.88
  -3  -6  -3    3.57    0.55
  -3  -6  -3    3.01    0.72
   3  -6   3    4.18    0.62
   3  -6   3    3.47    0.91
  -3   6  -3    3.75    0.50
   3   6   3    4.48    0.93
   3   6   3    4.12    0.87
  -3   6  -3    4.98    1.01
   4  -6   3    3.15    0.54
  -4  -6  -3    3.63    0.79
  -4  -6  -3    3.78    0.56
   4  -6   3    2.09    0.87
  -4   6  -3    3.72    0.44
   4   6   3    3.43    0.92
   4   6   3    3.52    0.85
   5  -6   3    1.72    0.94
  -5  -6  -3    0.65    0.61
  -5   6  -3    1.48    0.26
   5   6   3   -0.02    0.66
   5   6   3    0.90    0.73
   6  -6   3    1.26    0.91
  -6  -6  -3    0.94    0.69
   6   6   3    3.16    0.91
   6   6   3    3.71    0.92
  -7  -6  -3    0.01    0.60
   7  -6   3    0.43    0.82
   7   6   3    0.66    0.73
   7   6   3   -0.37    0.66
  -8  -6  -3    6.87    1.15
   8  -6   3    7.86    1.39
   8   6   3    7.76    1.30
   8   6   3    5.49    1.21
  -9  -6  -3   -0.53    0.53
   9  -6   3   -0.39    0.88
   9   6   3   -0.16    0.76
   9   6   3   -0.07    0.71
  10  -6   3    7.40    1.37
 -10  -6  -3    5.15    1.07
  10   6   3    6.55    1.31
  10   6   3    6.13    1.28
 -11  -6  -3    0.77    0.63
  11  -6   3   -0.35    0.89
  11  -6   3    0.52    1.06
  11   6   3   -1.13    0.92
  11   6   3   -0.38    0.84
 -11  -7   3    1.13    0.79
  11  -7  -3   -0.09    0.94
  11   7  -3    0.20    0.94
  11   7  -3    0.73    1.13
  10  -7  -3    0.04    0.87
 -10  -7   3    1.29    0.81
  10   7  -3    3.86    1.18
  10   7  -3    0.61    1.01
  -9  -7   3    0.31    0.75
   9  -7  -3   -0.14    0.76
   9   7  -3    1.94    1.08
   9   7  -3    0.75    0.94
   8  -7  -3    0.13    0.81
  -8  -7   3    2.18    0.87
   8   7  -3   -0.66    0.87
   8   7  -3    0.48    0.87
   7  -7  -3    1.21    0.81
  -7  -7   3    1.13    0.75
   7   7  -3   -0.96    0.76
   7   7  -3    1.66    0.96
   6  -7  -3    2.22    0.89
  -6  -7   3    3.13    0.83
   6   7  -3    2.29    1.02
   6   7  -3    4.24    1.04
  -6   7   3    3.33    0.54
  -5  -7   3   -0.07    0.53
   5  -7  -3   -0.21    0.59
   5  -7  -3    0.14    0.39
   5   7  -3    0.66    0.89
  -5   7   3   -0.44    0.27
   5   7  -3   -0.08    0.75
  -4  -7   3    0.32    0.56
   4  -7  -3    0.83    0.69
   4   7  -3   -0.24    0.68
   4   7  -3   -0.78    0.75
   3  -7  -3    0.31    0.62
  -3  -7   3    0.82    0.57
   3   7  -3    0.27    0.79
   3   7  -3   -0.41    0.64
   2  -7  -3   -0.12    0.51
  -2  -7   3    0.71    0.53
  -2   7   3   -0.38    0.66
   2   7  -3   -0.20    0.71
   1  -7  -3    9.40    1.16
   1  -7  -3    8.55    1.19
  -1  -7   3    9.75    1.12
   1   7  -3    8.95    1.41
  -1   7   3   11.19    0.93
  -1   7   3   11.49    1.43
   0  -7  -3   20.28    2.00
   0  -7   3   25.65    2.00
   0   7   3   23.39    2.22
   0   7  -3   25.13    2.32
   0   7   3   24.73    1.84
  -1  -7  -3   19.42    1.82
   1  -7   3   18.05    1.71
   1   7   3   21.68    2.02
  -1   7  -3   22.83    2.08
   2  -7   3    3.81    1.00
  -2  -7  -3    6.07    0.99
   2  -7   3    7.61    0.89
   2   7   3    7.13    1.15
  -2   7  -3    5.28    1.12
   2   7   3    6.00    1.20
   3  -7   3   -0.17    0.67
   3  -7   3    0.07    0.43
  -3  -7  -3    0.28    0.62
   3   7   3    0.17    0.72
  -3   7  -3   -0.43    0.61
   3   7   3   -0.48    0.56
   4  -7   3    0.86    0.88
   4  -7   3    0.90    0.48
  -4  -7  -3    0.28    0.60
   4   7   3    1.77    0.88
   4   7   3   -0.73    0.68
  -4   7  -3    0.78    0.31
  -5  -7  -3    0.38    0.63
   5  -7   3    0.28    0.29
   5  -7   3    0.10    0.83
  -5   7  -3    0.21    0.24
   5   7   3    1.29    0.84
   5   7   3   -0.24    0.70
   6  -7   3   -0.03    0.93
  -6  -7  -3   -0.12    0.58
   6   7   3   -0.55    0.74
   6   7   3   -1.17    0.62
  -7  -7  -3    1.83    0.75
   7  -7   3    1.09    1.00
   7   7   3    1.57    0.89
   7   7   3   -0.74    0.69
   8  -7   3    0.97    0.93
  -8  -7  -3    0.47    0.68
   8   7   3    1.18    0.95
   8   7   3    0.94    0.82
  -9  -7  -3    1.06    0.71
   9  -7   3   -0.53    0.93
   9   7   3   -1.01    0.70
   9   7   3    1.35    0.92
 -10  -7  -3    9.87    1.51
  10  -7   3    6.77    1.52
  10   7   3    9.77    1.68
  10   7   3    5.40    1.39
 -11  -7  -3    0.81    0.75
  11  -7   3   -0.39    1.00
  11   7   3   -0.58    0.99
  11   7   3    1.86    1.10
  10  -8  -3    0.44    0.89
 -10  -8   3    1.70    0.91
  10   8  -3    0.91    1.09
  10   8  -3    0.77    1.11
   9  -8  -3    2.13    0.97
  -9  -8   3   -0.67    0.66
   9   8  -3   -0.91    0.96
   9   8  -3    0.13    1.03
   8  -8  -3    0.01    0.74
  -8  -8   3    1.93    0.88
   8   8  -3   -0.37    0.88
   8   8  -3   -0.59    0.85
   7  -8  -3    0.91    0.82
  -7  -8   3   -0.32    0.65
   7   8  -3    1.53    1.04
   7   8  -3    0.11    0.93
  -6  -8   3    0.75    0.74
   6  -8  -3   -0.76    0.68
   6   8  -3    1.52    0.90
   6   8  -3   -0.93    0.82
   5  -8  -3   11.42    1.46
  -5  -8   3    8.30    1.35
   5   8  -3   11.98    1.77
   5   8  -3   10.62    1.57
  -4  -8   3   -0.86    0.55
   4  -8  -3   -0.02    0.66
   4   8  -3    0.88    0.81
   4   8  -3   -0.93    0.82
   3  -8  -3    5.87    1.09
  -3  -8   3    4.88    0.95
   3   8  -3    3.47    1.12
  -2  -8   3    0.79    0.68
   2  -8  -3   -0.44    0.57
   2   8  -3    0.05    0.83
  -2   8   3    2.91    0.96
   1  -8  -3   40.78    3.05
   1  -8  -3   34.93    3.02
  -1  -8   3   39.91    3.05
   1   8  -3   37.95    3.31
  -1   8   3   42.09    3.28
   0  -8  -3   -0.45    0.58
   0  -8   3   -0.02    0.62
   0   8  -3   -1.11    0.71
   0   8   3   -1.14    0.69
   0   8   3   -0.10    0.37
  -1  -8  -3   22.24    2.06
   1  -8   3   22.20    1.98
  -1   8  -3   22.69    2.49
   1   8   3   23.28    2.39
   2  -8   3    0.88    0.60
  -2  -8  -3    0.92    0.67
   2  -8   3   -0.07    0.71
   2   8   3   -0.36    0.72
  -2   8  -3   -0.03    0.79
   2   8   3   -1.06    0.59
   3  -8   3    0.04    0.69
  -3  -8  -3    0.13    0.65
   3  -8   3    0.39    0.50
   3   8   3   -0.22    0.80
  -3   8  -3   -0.04    0.85
   3   8   3    0.40    0.70
   4  -8   3    2.31    0.59
   4  -8   3   -0.83    0.77
  -4  -8  -3    1.29    0.72
   4   8   3    1.09    0.85
   4   8   3    2.35    0.95
   5  -8   3   -0.64    0.76
  -5  -8  -3   -0.12    0.62
   5   8   3    0.80    0.79
   5   8   3   -0.05    0.79
   6  -8   3    0.72    0.95
  -6  -8  -3    0.94    0.71
   6   8   3    1.04    0.90
   6   8   3    0.05    0.85
  -7  -8  -3    0.51    0.69
   7  -8   3    0.99    1.04
   7   8   3    1.09    1.00
   7   8   3   -0.18    0.86
   8  -8   3   -0.99    0.87
  -8  -8  -3    0.88    0.76
   8   8   3    2.62    1.13
   8   8   3    2.70    1.15
  -9  -8  -3    0.93    0.75
   9  -8   3   -0.56    0.88
   9   8   3    1.15    1.10
   9   8   3    1.34    1.02
 -10  -8  -3    3.35    0.95
  10  -8   3    0.72    1.10
  10   8   3    1.31    1.10
  10   8   3    1.56    1.13
   9  -9  -3   -0.19    1.01
  -9  -9   3    0.04    0.82
   9   9  -3   -0.83    1.02
   9   9  -3   -0.75    1.09
   8  -9  -3    2.93    0.98
  -8  -9   3    2.80    1.03
   8   9  -3    2.48    1.32
   8   9  -3    0.44    1.15
  -7  -9   3    3.87    1.07
   7  -9  -3    5.20    1.24
   7   9  -3    3.41    1.31
   7   9  -3    6.06    1.46
   6  -9  -3   -0.06    0.75
  -6  -9   3   -0.04    0.72
   6   9  -3    0.66    1.00
   6   9  -3    0.08    1.06
  -5  -9   3    1.69    0.84
   5  -9  -3    1.18    0.83
   5   9  -3    0.94    0.93
   5   9  -3    2.02    1.08
  -4  -9   3    0.15    0.71
   4  -9  -3    1.69    0.78
   4   9  -3    1.17    1.05
  -3  -9   3    4.11    0.99
   3  -9  -3    3.34    0.90
   3   9  -3    2.84    1.17
  -2  -9   3    1.89    0.80
   2  -9  -3    0.36    0.66
  -2   9   3    1.22    0.92
   2   9  -3    2.86    1.16
   1  -9  -3    1.15    0.66
  -1  -9   3    1.25    0.73
   1   9  -3    0.82    0.91
  -1   9   3   -0.17    0.80
   0  -9  -3    0.34    0.54
   0  -9   3   -0.08    0.61
   0  -9  -3    0.50    0.65
   0   9  -3   -0.03    0.84
   0   9   3   -0.31    0.32
   0   9   3   -0.23    0.73
   1  -9   3    3.11    0.83
  -1  -9  -3    4.69    0.92
   1   9   3    4.13    1.11
   1   9   3    3.30    0.65
  -1   9  -3    3.47    1.13
   2  -9   3   15.05    1.57
  -2  -9  -3   13.67    1.63
   2   9   3   16.41    2.03
  -2   9  -3   13.64    1.90
   3  -9   3    0.95    0.92
   3  -9   3    0.45    0.54
  -3  -9  -3    0.01    0.61
  -3   9  -3    1.32    0.96
   3   9   3    0.32    0.79
   3   9   3    0.38    0.81
   4  -9   3    1.38    0.95
   4  -9   3    1.53    0.60
  -4  -9  -3    1.57    0.77
   4   9   3    0.01    0.86
   4   9   3   -0.19    0.87
   5  -9   3   13.72    1.86
  -5  -9  -3    8.29    1.32
   5   9   3    7.62    1.50
   5   9   3    6.02    1.40
   6  -9   3    1.18    0.98
  -6  -9  -3    1.53    0.74
   6   9   3    1.63    0.99
   6   9   3    1.05    1.02
   7  -9   3   -0.42    0.92
  -7  -9  -3    1.24    0.78
   7   9   3   -1.00    0.80
   7   9   3    0.62    1.04
   8  -9   3    0.00    1.02
  -8  -9  -3    0.85    0.80
   8   9   3   -0.17    1.12
   8   9   3    0.54    1.00
   9  -9   3   -0.36    1.08
  -9  -9  -3   -0.05    0.74
   9   9   3    0.39    1.03
   9   9   3   -0.02    1.12
   7 -10  -3   -1.30    0.78
  -7 -10   3    1.52    0.94
   7  10  -3    0.65    1.16
   7  10  -3    0.03    1.12
  -6 -10   3    3.08    1.11
   6 -10  -3    2.24    0.99
   6  10  -3    0.41    1.07
   6  10  -3    4.06    1.38
  -5 -10   3    2.81    0.99
   5 -10  -3    2.34    0.95
   5  10  -3    2.05    1.17
  -4 -10   3    1.75    0.90
   4 -10  -3    1.75    0.86
   4  10  -3    2.03    1.20
   3 -10  -3    0.65    0.71
  -3 -10   3    0.60    0.82
   3  10  -3    2.63    1.15
  -2 -10   3    4.62    1.08
   2 -10  -3    4.66    1.03
  -2  10   3    6.37    1.40
   2  10  -3    5.94    1.51
  -1 -10   3    0.70    0.70
   1 -10  -3    1.27    0.69
   1  10  -3    1.05    1.01
  -1  10   3    2.29    1.07
   0 -10   3    1.16    0.78
   0 -10  -3    2.35    0.82
   0 -10  -3    0.46    0.61
   0  10   3    2.89    1.06
   0  10  -3    1.09    0.95
   1 -10   3    1.14    0.80
  -1 -10  -3    3.27    0.93
   1 -10   3    3.63    0.86
   1  10   3    4.26    0.65
   1  10   3    1.96    1.02
  -1  10  -3    4.42    1.33
   2 -10   3   -1.38    0.57
  -2 -10  -3    0.70    0.80
   2 -10   3    1.09    0.62
   2  10   3   -0.13    0.86
  -2  10  -3    0.94    0.96
   3 -10   3    4.81    1.23
   3 -10   3    6.71    1.04
  -3 -10  -3    9.12    1.39
  -3  10  -3    4.60    1.33
   3  10   3    4.63    1.31
   4 -10   3    2.21    1.00
  -4 -10  -3    0.84    0.81
   4  10   3    1.14    1.06
   4  10   3    1.74    1.06
   5 -10   3   -0.32    0.90
  -5 -10  -3   -0.12    0.70
   5  10   3    0.25    0.99
   5  10   3   -0.82    0.88
  -6 -10  -3    1.99    0.90
   6 -10   3    0.38    1.01
   6  10   3   -0.64    0.96
   6  10   3   -0.13    0.87
  -7 -10  -3    1.82    0.86
   7 -10   3    1.24    1.15
   7  10   3    1.88    1.25
   7  10   3    3.19    1.38
  -5 -11   3    4.71    1.23
   5 -11  -3    1.33    0.93
   5  11  -3    3.61    1.41
   4 -11  -3   -0.17    0.73
  -4 -11   3   -0.59    0.74
   4  11  -3   -0.11    1.07
   3 -11  -3    0.93    0.79
  -3 -11   3    0.41    0.82
   3  11  -3    1.78    1.25
   2 -11  -3   -0.45    0.63
  -2 -11   3    1.59    0.88
   2  11  -3   -0.71    0.98
  -1 -11   3    0.86    0.76
   1 -11  -3    1.28    0.69
  -1  11   3   -0.41    0.99
   1  11  -3    1.22    1.12
   0 -11   3    8.68    1.30
   0 -11  -3    4.83    1.04
   0  11   3    7.29    1.51
   0  11  -3    6.10    1.47
  -1 -11  -3    2.31    0.87
  -1 -11  -3    1.37    0.61
   1 -11   3    1.02    0.73
   1 -11   3   -0.06    0.64
   1  11   3    0.63    0.98
  -1  11  -3    0.34    0.91
   2 -11   3    1.95    0.77
  -2 -11  -3    1.24    0.79
   2 -11   3    0.02    0.79
  -2  11  -3    1.24    1.03
   2  11   3   -0.59    0.89
  -3 -11  -3    0.99    0.84
   3 -11   3    0.78    0.64
   3 -11   3    0.33    0.80
   3  11   3   -0.35    0.90
  -3  11  -3    1.87    1.15
  -4 -11  -3    0.91    0.86
   4 -11   3    0.82    1.00
   4  11   3    1.60    1.10
  -5 -11  -3    0.83    0.84
   5 -11   3    0.19    0.94
   5  11   3   -0.61    1.01
   5  11   3    1.06    1.11
   1 -12  -3    2.66    0.90
  -1 -12   3    5.65    1.17
   1  12  -3    4.23    1.46
  -1  12   3    1.73    1.23
   0 -12   3    3.47    1.03
   0 -12  -3    2.44    0.89
   0 -12   3    2.16    0.89
   0  12   3    1.58    1.17
   0  12  -3    3.30    1.25
   1 -12   3    0.68    0.81
  -1 -12  -3    1.37    0.67
   1 -12   3    1.18    0.82
   1  12   3   -0.30    0.92
  -1  12  -3    0.19    1.06
  14   0  -4   -0.22    0.84
  14   0  -4   -0.41    0.88
  13   0  -4    0.36    0.75
  13   0  -4    1.35    0.91
 -12   0   4    5.92    0.82
  12   0  -4    7.27    1.14
  12   0  -4    7.12    1.18
  11   0  -4    0.13    0.64
  11   0  -4   -0.91    0.49
 -11   0   4    0.17    0.36
 -10   0   4   12.34    1.21
  10   0  -4   13.56    1.50
  10   0  -4   15.02    1.38
  -9   0   4    0.55    0.36
   9   0  -4    0.09    0.28
   9   0  -4   -0.38    0.42
   9   0  -4    0.28    0.49
   8   0  -4   23.49    1.79
   8   0  -4   24.28    1.69
   8   0  -4   21.88    1.83
  -8   0   4   20.86    1.71
   7   0  -4   -0.12    0.22
  -7   0   4   -0.25    0.26
   7   0  -4   -0.01    0.37
   7   0  -4   -0.08    0.29
   6   0  -4   21.84    1.76
  -6   0   4   23.37    1.70
   6   0  -4   24.05    1.73
   6   0  -4   24.97    1.70
  -5   0   4   -0.09    0.24
   5   0  -4   -0.13    0.26
   5   0  -4    0.10    0.19
   5   0  -4    0.34    0.22
  -5   0   4    0.02    0.19
  -5   0   4   -0.11    0.19
   4   0  -4    0.01    0.24
  -4   0   4    0.57    0.20
   4   0  -4    0.27    0.19
  -4   0   4    0.42    0.19
   4   0  -4    0.25    0.19
  -4   0   4    0.40    0.24
  -3   0   4   -0.16    0.19
   3   0  -4   -0.13    0.16
  -3   0   4    0.27    0.15
   3   0  -4   -0.33    0.17
  -3   0   4    0.08    0.17
   3   0  -4    0.03    0.14
  -2   0   4   19.56    1.34
  -2   0   4   20.58    1.35
   2   0  -4   19.58    1.35
   2   0  -4   18.15    1.28
  -2   0   4   18.56    1.28
   1   0  -4   -0.20    0.12
  -1   0   4   -0.09    0.04
   1   0  -4   -0.21    0.10
  -1   0   4   -0.04    0.10
   1   0   4   -0.18    0.10
   1   0   4   -0.06    0.16
  -2   0  -4  877.47   60.78
   2   0   4 1000.00   60.79
   2   0   4  937.01   60.95
  -3   0  -4    0.08    0.25
   3   0   4    0.32    0.29
   3   0   4   -0.36    0.20
   3   0   4    0.19    0.26
   4   0   4    7.52    0.70
  -4   0  -4    6.25    0.71
   4   0   4    5.43    0.62
   4   0   4    6.61    0.63
   5   0   4    0.15    0.28
   5   0   4    0.11    0.33
  -5   0  -4    0.31    0.30
   5   0   4   -0.09    0.27
   6   0   4   46.33    3.36
   6   0   4   45.13    3.25
   6   0   4   52.47    3.38
   7   0   4    0.15    0.40
   7   0   4    0.17    0.43
   7   0   4   -0.27    0.30
   8   0   4    1.01    0.57
   8   0   4    0.37    0.50
   8   0   4    0.72    0.37
   9   0   4   -0.26    0.36
   9   0   4    0.42    0.55
   9   0   4    0.74    0.56
  10   0   4    6.08    1.00
  10   0   4    7.74    1.11
  11   0   4    0.25    0.67
  11   0   4   -0.02    0.73
  12   0   4    6.00    1.16
  12   0   4    8.04    1.32
  13   0   4    0.08    0.81
  13   0   4   -1.61    0.76
  13  -1  -4    1.20    0.78
 -13  -1   4    0.70    0.45
  13  -1  -4    0.69    0.82
  13   1  -4    0.96    0.85
  13   1  -4   -0.20    0.70
  12  -1  -4   11.25    1.35
  12  -1  -4    9.41    1.41
 -12  -1   4    8.95    1.11
 -12   1   4    9.47    1.21
  12   1  -4    8.47    1.23
  12   1  -4    6.92    1.24
  11  -1  -4    0.55    0.69
 -11  -1   4   -0.02    0.41
  11  -1  -4    0.26    0.57
  11   1  -4    0.57    0.56
  11   1  -4    0.11    0.66
 -11   1   4   -0.45    0.24
  10  -1  -4   -0.35    0.53
  10  -1  -4    0.36    0.55
 -10  -1   4   -0.24    0.38
  10   1  -4    0.86    0.66
  10   1  -4    0.03    0.51
 -10   1   4    0.13    0.31
   9  -1  -4    0.49    0.49
  -9  -1   4   -0.07    0.39
   9  -1  -4    0.86    0.58
   9   1  -4    0.29    0.54
   9   1  -4    1.38    0.53
  -9   1   4    1.12    0.36
   8  -1  -4   -0.08    0.45
  -8  -1   4    0.92    0.40
   8  -1  -4    0.30    0.45
  -8   1   4    1.26    0.35
   8   1  -4    0.67    0.42
   8   1  -4   -0.10    0.45
   7  -1  -4    2.06    0.48
  -7  -1   4    2.37    0.47
   7  -1  -4    2.38    0.59
  -7   1   4    2.33    0.36
   7   1  -4    2.37    0.54
   7   1  -4    2.18    0.41
   6  -1  -4   -0.23    0.25
   6  -1  -4   -0.02    0.35
  -6  -1   4   -0.06    0.25
  -6  -1   4   -0.16    0.22
   6   1  -4    0.22    0.35
   6   1  -4    0.02    0.26
  -6   1   4    0.01    0.19
   6   1  -4   -0.06    0.21
  -5  -1   4   11.17    0.93
  -5  -1   4   11.49    0.98
   5  -1  -4   10.95    0.92
  -5  -1   4   12.23    0.95
   5  -1  -4   10.65    0.96
  -5   1   4   11.15    0.85
   5   1  -4   11.02    0.93
   5   1  -4   10.88    0.92
   5   1  -4   11.33    0.99
  -5   1   4   12.19    1.01
  -4  -1   4    2.65    0.39
  -4  -1   4    3.34    0.39
   4  -1  -4    2.53    0.34
  -4  -1   4    3.34    0.45
   4  -1  -4    2.59    0.42
   4   1  -4    2.91    0.37
   4   1  -4    2.61    0.43
   4   1  -4    2.56    0.36
  -4   1   4    2.47    0.31
  -4   1   4    2.99    0.43
   3  -1  -4   92.34    6.19
  -3  -1   4   91.10    6.19
  -3  -1   4  102.22    6.23
  -3  -1   4   95.93    6.18
   3   1  -4   95.75    6.19
  -3   1   4   96.54    6.21
   3   1  -4   87.06    6.21
   3   1  -4   91.21    6.18
  -2  -1   4   17.05    1.28
   2  -1  -4   19.72    1.25
  -2  -1   4   17.80    1.24
  -2  -1   4   18.20    1.26
   2   1  -4   14.79    1.27
   2   1  -4   18.02    1.26
  -2   1   4   18.04    1.25
   2   1  -4   17.64    1.26
  -1  -1   4  439.60   28.54
   1  -1  -4  454.25   28.60
   1  -1  -4  424.65   28.59
  -1  -1   4  438.78   28.55
   1  -1  -4  422.67   28.52
  -1   1   4  442.23   28.57
  -1   1   4  434.08   28.58
   1   1  -4  431.61   28.54
   1   1  -4  445.63   28.55
   1   1  -4  470.70   28.58
   0  -1   4    9.08    0.81
   0  -1   4   12.07    0.81
   0  -1  -4   11.12    0.78
   0   1   4   11.12    0.79
   0   1   4   11.50    0.74
   0   1  -4   10.68    0.85
  -1  -1  -4   47.46    3.18
  -1  -1  -4   42.38    3.14
  -1   1  -4   49.81    3.23
   1   1   4   51.27    3.13
   1   1   4   49.65    3.19
  -2  -1  -4  130.43    8.64
  -2  -1  -4  129.98    8.60
   2  -1   4  130.77    8.73
   2   1   4  130.82    8.59
   2   1   4  138.91    8.69
   2   1   4  134.31    8.59
   2   1   4  128.43    8.63
   3  -1   4    2.85    0.55
  -3  -1  -4    2.54    0.37
  -3  -1  -4    2.88    0.36
   3   1   4    2.59    0.46
   3   1   4    2.57    0.34
   3   1   4    2.81    0.37
  -3   1  -4    2.20    0.47
  -4  -1  -4    7.37    0.76
  -4  -1  -4    7.42    0.70
   4  -1   4    9.90    0.91
   4  -1   4    8.34    0.77
   4  -1   4    8.65    0.67
  -4  -1  -4    8.06    0.73
   4   1   4    8.21    0.76
   4   1   4    7.42    0.77
   4   1   4    7.59    0.70
  -4   1  -4    7.11    0.84
  -5  -1  -4    7.49    0.80
   5  -1   4    7.93    0.66
   5  -1   4    6.00    0.78
  -5  -1  -4    9.44    0.85
   5  -1   4    6.58    0.86
   5   1   4    6.40    0.74
  -5   1  -4    8.63    0.95
   5   1   4    7.75    0.74
   5   1   4    9.25    0.83
   6  -1   4    2.35    0.55
  -6  -1  -4    2.23    0.45
   6  -1   4    2.09    0.32
   6  -1   4    1.94    0.48
   6   1   4    1.47    0.43
   6   1   4    1.05    0.42
   6   1   4    2.60    0.49
   7  -1   4    2.12    0.52
   7  -1   4    1.95    0.64
   7  -1   4    2.31    0.34
  -7  -1  -4    3.00    0.52
   7   1   4    1.67    0.50
   7   1   4    2.07    0.53
   7   1   4    2.10    0.50
   8  -1   4    3.10    0.75
   8  -1   4    2.66    0.37
   8  -1   4    2.33    0.62
   8   1   4    2.90    0.61
   8   1   4    2.68    0.58
   8   1   4    2.32    0.61
   9  -1   4    4.87    0.84
   9  -1   4    3.22    0.43
   9  -1   4    4.50    0.89
   9   1   4    4.35    0.80
   9   1   4    3.06    0.74
  10  -1   4    2.88    0.80
  10  -1   4    3.61    0.94
  10   1   4    2.98    0.75
  10   1   4    2.43    0.74
  11  -1   4    8.91    1.27
  11  -1   4    7.68    1.27
  11   1   4    7.02    1.19
  11   1   4   10.84    1.33
  12  -1   4    1.03    0.78
  12  -1   4    0.38    0.79
  12   1   4   -0.32    0.75
  12   1   4    0.22    0.79
  13  -1   4    0.87    0.88
  13  -1   4    1.32    1.08
  13   1   4    1.09    0.90
  13   1   4    1.23    0.90
 -13  -2   4    0.93    0.55
  13  -2  -4    1.40    0.85
  13  -2  -4    2.34    1.03
  13   2  -4    2.91    0.95
  13   2  -4    0.60    0.80
 -12  -2   4    1.88    0.64
  12  -2  -4    2.50    1.02
  12  -2  -4    2.08    0.81
  12   2  -4    2.66    0.87
  12   2  -4    2.66    0.92
  11  -2  -4    4.74    0.90
 -11  -2   4    3.65    0.78
  11  -2  -4    2.35    0.84
  11   2  -4    2.51    0.86
  11   2  -4    3.55    0.84
 -11   2   4    4.42    0.46
  10  -2  -4   -0.55    0.52
  10  -2  -4    0.45    0.54
 -10  -2   4   -0.48    0.42
 -10   2   4   -0.13    0.23
  10   2  -4    0.29    0.52
  10   2  -4   -0.28    0.54
  -9  -2   4   14.25    1.36
   9  -2  -4   13.26    1.39
   9  -2  -4   17.64    1.55
   9   2  -4   13.32    1.42
  -9   2   4   12.16    1.05
   9   2  -4   14.96    1.37
   8  -2  -4    0.46    0.57
   8  -2  -4   -0.09    0.41
  -8  -2   4    0.45    0.43
   8   2  -4    0.33    0.41
  -8   2   4    0.21    0.23
   8   2  -4   -0.49    0.44
   7  -2  -4    8.68    1.02
  -7  -2   4    8.38    0.95
   7  -2  -4    8.45    0.90
   7   2  -4    9.17    1.01
   7   2  -4    8.24    0.92
  -7   2   4    7.97    0.69
   6  -2  -4   15.85    1.19
   6  -2  -4   13.18    1.08
  -6  -2   4   12.89    1.11
   6   2  -4   11.19    1.11
   6   2  -4   11.85    1.07
  -6   2   4   10.69    0.88
   6   2  -4   11.88    1.11
  -5  -2   4   26.44    2.04
  -5  -2   4   25.65    1.97
   5  -2  -4   29.19    2.01
  -5  -2   4   26.71    1.93
   5   2  -4   24.92    1.98
  -5   2   4   26.68    1.83
   5   2  -4   27.12    1.94
   5   2  -4   27.69    1.96
  -4  -2   4    5.37    0.57
  -4  -2   4    3.84    0.55
  -4  -2   4    5.15    0.58
   4  -2  -4    5.11    0.60
   4   2  -4    5.05    0.58
   4   2  -4    5.24    0.56
  -4   2   4    4.79    0.59
   4   2  -4    4.08    0.58
  -3  -2   4    6.82    0.62
  -3  -2   4    6.10    0.64
  -3  -2   4    5.53    0.62
   3  -2  -4    6.84    0.64
   3   2  -4    5.70    0.63
   3   2  -4    7.36    0.76
   3   2  -4    6.59    0.61
  -3   2   4    4.66    0.60
   2  -2  -4   78.82    4.99
  -2  -2   4   73.46    4.96
   2  -2  -4   77.81    4.95
  -2  -2   4   75.15    4.96
  -2   2   4   67.66    4.95
   2   2  -4   75.17    5.03
   2   2  -4   75.00    4.98
   2   2  -4   73.96    4.95
  -1  -2   4  265.85   16.84
   1  -2  -4  264.27   16.78
  -1  -2   4  256.87   16.81
   1  -2  -4  250.21   16.85
   1  -2  -4  257.96   16.80
   1   2  -4  269.23   16.81
  -1   2   4  239.00   16.79
   1   2  -4  272.85   16.91
  -1   2   4  250.29   16.84
   0  -2  -4   78.43    5.26
   0  -2  -4   69.62    5.21
   0  -2   4   82.50    5.25
   0   2  -4   85.56    5.26
   0   2   4   84.03    5.32
   0   2  -4   83.97    5.37
   0   2   4   79.70    5.30
   0   2   4   77.17    5.27
  -1  -2  -4   13.65    1.02
   1  -2   4   15.71    1.08
  -1  -2  -4   15.25    1.13
   1   2   4   14.28    1.16
   1   2   4   17.12    1.24
  -1   2  -4   16.32    1.08
   1   2   4   15.47    1.15
  -1   2  -4   15.57    1.24
  -2  -2  -4    1.38    0.37
  -2  -2  -4    2.14    0.22
   2  -2   4    0.92    0.47
   2  -2   4    1.91    0.22
  -2  -2  -4    1.58    0.29
   2   2   4    1.85    0.24
   2   2   4    2.34    0.38
   2   2   4    1.37    0.40
  -2   2  -4    1.34    0.40
   2   2   4    1.35    0.30
  -3  -2  -4   16.43    1.37
  -3  -2  -4   18.40    1.24
  -3  -2  -4   18.64    1.33
   3  -2   4   16.61    1.18
   3  -2   4   16.95    1.52
   3   2   4   19.55    1.43
   3   2   4   17.09    1.32
   3   2   4   17.58    1.24
   3   2   4   17.23    1.32
  -4  -2  -4   23.08    1.83
  -4  -2  -4   23.98    1.72
  -4  -2  -4   25.86    1.81
   4  -2   4   25.21    1.98
   4  -2   4   22.88    1.61
   4   2   4   26.99    1.88
  -4   2  -4   22.61    1.91
   4   2   4   24.66    1.78
   4   2   4   25.24    1.73
   4   2   4   26.04    1.81
  -5  -2  -4    7.30    0.71
   5  -2   4    9.59    1.08
  -5  -2  -4    8.37    0.87
   5   2   4   10.35    0.93
   5   2   4    5.96    0.76
   5   2   4    8.14    0.75
  -6  -2  -4    0.53    0.32
   6  -2   4    0.93    0.54
   6  -2   4    0.01    0.38
  -6  -2  -4    0.44    0.35
   6   2   4    0.21    0.33
   6   2   4    0.77    0.48
   6   2   4    0.68    0.35
   7  -2   4   -0.23    0.39
  -7  -2  -4   -0.37    0.34
   7  -2   4    0.61    0.58
   7   2   4   -0.60    0.35
   7   2   4   -0.07    0.35
   8  -2   4    2.44    0.81
  -8  -2  -4    3.23    0.62
   8  -2   4    1.97    0.61
   8   2   4    3.77    0.65
   8   2   4    2.75    0.64
   9  -2   4    2.74    0.88
  -9  -2  -4    4.28    0.73
   9  -2   4    2.60    0.74
   9   2   4    2.75    0.69
   9   2   4    3.24    0.73
  10  -2   4   10.19    1.37
  10  -2   4   10.11    1.32
  10   2   4   11.12    1.31
  10   2   4    8.21    1.17
  11  -2   4    0.00    0.77
  11  -2   4    0.67    0.72
  11   2   4    1.11    0.74
  11   2   4    0.57    0.68
  12  -2   4   23.94    2.34
  12  -2   4   27.24    2.42
  12   2   4   19.73    2.24
  12   2   4   24.15    2.42
  13  -2   4    0.11    0.91
  13  -2   4   -0.56    0.82
  13   2   4    0.71    0.91
  13   2   4   -0.19    0.75
  13  -3  -4    3.58    1.17
 -13  -3   4    3.82    0.86
  13  -3  -4    6.00    1.20
  13   3  -4    1.59    0.91
  13   3  -4    3.53    1.13
  12  -3  -4    1.01    0.80
  12  -3  -4    0.35    0.76
 -12  -3   4    0.25    0.52
  12   3  -4   -0.56    0.65
  12   3  -4   -0.57    0.69
  11  -3  -4    0.35    0.69
 -11  -3   4   -0.29    0.50
  11  -3  -4   -0.36    0.62
  11   3  -4   -0.05    0.68
  11   3  -4   -0.08    0.61
  10  -3  -4    4.56    0.96
 -10  -3   4    4.98    0.90
  10  -3  -4    5.42    0.93
  10   3  -4    5.20    0.93
  10   3  -4    5.70    1.03
   9  -3  -4    6.05    1.04
   9  -3  -4    6.50    0.95
  -9  -3   4    6.48    0.97
   9   3  -4    4.26    0.93
   9   3  -4    5.90    0.95
  -8  -3   4    4.49    0.75
   8  -3  -4    3.21    0.66
   8  -3  -4    2.99    0.80
   8   3  -4    2.55    0.74
   8   3  -4    2.58    0.67
  -8   3   4    3.88    0.37
  -7  -3   4    4.78    0.78
   7  -3  -4    5.84    0.83
   7   3  -4    6.62    0.85
  -7   3   4    4.56    0.44
   7   3  -4    4.51    0.78
   6  -3  -4    1.10    0.49
  -6  -3   4    0.84    0.42
   6   3  -4    0.37    0.40
  -6   3   4    0.81    0.19
   6   3  -4    0.86    0.44
   6   3  -4    1.11    0.51
   5  -3  -4   -0.61    0.37
  -5  -3   4    0.34    0.35
   5   3  -4    0.05    0.40
   5   3  -4    0.14    0.34
  -4  -3   4    8.15    0.84
  -4  -3   4    8.36    0.84
   4  -3  -4    9.51    0.95
  -4  -3   4    8.83    0.90
   4   3  -4    8.75    0.88
   4   3  -4   10.19    1.07
   4   3  -4    8.08    0.90
  -4   3   4    9.87    1.00
   3  -3  -4   66.20    3.86
   3  -3  -4   60.87    3.85
  -3  -3   4   59.26    3.83
  -3  -3   4   54.70    3.83
  -3  -3   4   47.41    3.79
   3   3  -4   54.57    3.86
   3   3  -4   57.86    3.82
  -3   3   4   47.36    3.83
   3   3  -4   57.49    3.93
  -2  -3   4    3.23    0.46
  -2  -3   4    2.75    0.43
   2  -3  -4    3.09    0.45
   2  -3  -4    3.39    0.47
   2   3  -4    2.73    0.48
   2   3  -4    3.88    0.47
  -2   3   4    2.39    0.41
  -2   3   4    3.35    0.50
   2   3  -4    3.01    0.61
   1  -3  -4   19.92    1.44
   1  -3  -4   18.24    1.43
  -1  -3   4   21.30    1.50
  -1  -3   4   18.40    1.43
  -1   3   4   16.90    1.43
  -1   3   4   19.29    1.52
   1   3  -4   20.61    1.61
  -1   3   4   20.69    1.48
   1   3  -4   19.98    1.42
   0  -3  -4   27.83    2.05
   0  -3   4   28.97    2.03
   0   3  -4   28.77    2.01
   0   3   4   31.43    2.13
   0   3  -4   31.28    2.23
   0   3   4   28.57    2.13
   0   3   4   28.11    2.08
  -1  -3  -4   27.68    2.19
   1  -3   4   32.08    2.09
  -1  -3  -4   29.51    2.13
  -1   3  -4   30.94    2.07
   1   3   4   30.18    2.17
   1   3   4   28.37    2.20
  -1   3  -4   31.19    2.28
   1   3   4   31.07    2.22
   2  -3   4  163.23   10.64
  -2  -3  -4  159.97   10.63
  -2  -3  -4  166.49   10.73
  -2  -3  -4  153.49   10.77
   2   3   4  167.93   10.80
   2   3   4  158.19   10.75
  -2   3  -4  163.50   10.83
   2   3   4  169.66   10.80
  -2   3  -4  167.04   10.64
  -3  -3  -4    9.38    0.89
  -3  -3  -4   10.06    0.78
  -3  -3  -4   10.75    1.05
   3  -3   4   10.11    0.76
   3  -3   4   11.22    1.24
   3   3   4    9.53    0.93
   3   3   4   10.83    0.99
   3   3   4   11.43    1.04
  -4  -3  -4    7.67    0.89
   4  -3   4    6.99    0.55
  -4  -3  -4    7.53    0.65
   4  -3   4    9.48    1.10
   4   3   4    8.32    0.89
   4   3   4    7.46    0.69
   4   3   4    6.71    0.85
   4   3   4    7.39    0.83
  -5  -3  -4    3.50    0.46
  -5  -3  -4    2.23    0.56
   5  -3   4    4.30    0.79
   5   3   4    2.90    0.48
   5   3   4    2.59    0.51
   5   3   4    4.32    0.63
  -6  -3  -4   -0.09    0.27
   6  -3   4    0.61    0.68
  -6  -3  -4    0.12    0.40
   6   3   4    1.81    0.53
   6   3   4   -0.06    0.31
   6   3   4    0.09    0.38
  -7  -3  -4   12.47    1.39
   7  -3   4   17.10    1.58
   7   3   4   12.85    1.30
   7   3   4   12.89    1.25
   7   3   4   16.09    1.38
  -8  -3  -4    6.44    0.95
   8  -3   4    4.09    0.85
   8  -3   4    4.26    1.00
   8   3   4    4.81    0.87
   8   3   4    5.77    0.82
   8   3   4    5.67    0.87
  -9  -3  -4    1.07    0.54
   9  -3   4    0.15    0.57
   9  -3   4    0.61    0.72
   9   3   4    1.32    0.64
   9   3   4    1.04    0.58
   9   3   4    0.89    0.60
  10  -3   4    4.85    0.95
  10  -3   4    4.56    1.11
 -10  -3  -4    4.75    0.84
  10   3   4    4.85    0.87
  10   3   4    4.24    0.91
  11  -3   4    0.27    0.81
  11  -3   4   -0.27    0.67
  11   3   4   -0.30    0.58
  11   3   4   -0.57    0.62
  11   3   4   -0.70    0.56
  12  -3   4    0.94    0.91
  12  -3   4   -0.64    0.86
  12   3   4   -0.17    0.76
  12   3   4    0.30    0.72
  12   3   4   -0.21    0.65
  13  -3   4    0.42    1.00
  13  -3   4    0.62    0.97
  13   3   4    2.15    1.13
  13   3   4    1.56    0.88
  13   3   4    1.13    0.89
  13  -4  -4    1.61    0.97
 -13  -4   4   -0.12    0.61
  13  -4  -4   -0.14    0.86
  13   4  -4   -0.49    0.72
  13   4  -4    0.38    0.93
  13   4  -4   -0.53    0.88
  12  -4  -4   -0.63    0.76
  12  -4  -4    1.42    0.95
 -12  -4   4    0.08    0.62
  12   4  -4    0.95    0.79
  12   4  -4    0.27    0.82
  12   4  -4   -0.78    0.73
  11  -4  -4   -0.39    0.66
  11  -4  -4   -0.20    0.70
 -11  -4   4    0.20    0.60
  11   4  -4    1.11    0.71
  11   4  -4   -0.58    0.68
  11   4  -4   -0.61    0.68
  10  -4  -4    6.05    1.15
  10  -4  -4    7.73    1.11
 -10  -4   4    4.45    0.97
  10   4  -4    4.74    1.08
  10   4  -4    6.48    1.12
  10   4  -4    4.16    0.94
  -9  -4   4    7.31    1.08
   9  -4  -4   10.68    1.24
   9  -4  -4    9.83    1.24
   9   4  -4    6.11    1.06
   9   4  -4    8.56    1.18
   9   4  -4    8.17    1.25
   8  -4  -4    2.21    0.78
  -8  -4   4    1.89    0.69
   8   4  -4    0.21    0.59
   8   4  -4    0.47    0.68
   7  -4  -4   28.80    2.21
  -7  -4   4   24.94    2.11
   7   4  -4   28.39    2.17
   7   4  -4   30.11    2.30
  -7   4   4   25.06    1.75
  -7   4   4   24.62    1.74
  -6  -4   4   18.79    1.73
   6  -4  -4   24.10    1.83
  -6   4   4   20.00    1.45
   6   4  -4   19.94    1.76
   6   4  -4   21.27    1.88
  -5  -4   4   12.73    1.21
   5  -4  -4   12.48    1.23
   5   4  -4   13.16    1.41
  -5   4   4   11.44    0.94
   5   4  -4   13.14    1.33
   4  -4  -4   11.91    0.99
   4  -4  -4   10.88    1.06
  -4  -4   4    7.60    0.95
   4   4  -4   11.64    1.19
  -4   4   4    9.88    0.86
   4   4  -4   11.40    1.26
  -3  -4   4   44.56    3.43
   3  -4  -4   51.84    3.47
   3  -4  -4   52.93    3.43
  -3  -4   4   56.43    3.63
  -3   4   4   42.23    3.46
   3   4  -4   49.99    3.51
   3   4  -4   47.37    3.58
  -3   4   4   49.82    3.36
   2  -4  -4    4.60    0.60
   2  -4  -4    3.30    0.53
  -2  -4   4    2.92    0.53
   2  -4  -4    3.95    0.53
  -2  -4   4    2.59    0.50
   2   4  -4    2.96    0.46
   2   4  -4    3.24    0.59
  -2   4   4    2.84    0.46
   2   4  -4    3.63    0.72
   1  -4  -4   31.22    2.35
   1  -4  -4   32.56    2.36
  -1  -4   4   32.91    2.40
  -1  -4   4   34.77    2.36
   1   4  -4   34.18    2.33
  -1   4   4   32.01    2.45
   1   4  -4   31.70    2.50
  -1   4   4   33.70    2.36
  -1   4   4   32.42    2.33
   0  -4  -4   18.21    1.39
   0  -4   4   19.67    1.47
   0  -4   4   16.11    1.34
   0  -4  -4   16.62    1.43
   0   4   4   15.67    1.47
   0   4   4   17.55    1.42
   0   4  -4   18.64    1.33
   0   4  -4   18.62    1.59
   0   4   4   17.67    1.43
   1  -4   4    1.56    0.34
  -1  -4  -4    1.39    0.37
  -1  -4  -4    1.80    0.46
  -1   4  -4    0.75    0.48
   1   4   4    1.54    0.42
  -1   4  -4    1.21    0.28
   1   4   4    1.18    0.38
   1   4   4    0.82    0.44
  -2  -4  -4   11.33    0.93
   2  -4   4   12.50    0.99
  -2  -4  -4   13.56    1.10
  -2  -4  -4   11.66    1.15
  -2   4  -4   12.15    0.94
  -2   4  -4   13.71    1.37
   2   4   4   12.36    1.32
   2   4   4   14.41    1.22
   2   4   4   12.16    1.16
  -3  -4  -4   33.91    2.28
   3  -4   4   31.81    2.65
   3  -4   4   32.50    2.27
  -3  -4  -4   31.28    2.47
   3   4   4   37.34    2.55
  -3   4  -4   32.75    2.24
  -3   4  -4   36.72    2.57
   3   4   4   30.51    2.45
   4  -4   4    3.00    0.79
  -4  -4  -4    2.25    0.59
  -4  -4  -4    2.44    0.38
   4  -4   4    3.07    0.35
   4   4   4    2.87    0.62
   4   4   4    2.96    0.64
   5  -4   4    4.24    0.94
  -5  -4  -4    2.00    0.38
  -5  -4  -4    2.67    0.61
   5   4   4    0.60    0.46
   5   4   4    3.22    0.68
   6  -4   4    0.15    0.67
  -6  -4  -4    0.54    0.52
   6   4   4    0.30    0.39
   6   4   4    0.74    0.47
   6   4   4   -0.24    0.48
  -7  -4  -4   16.37    1.64
   7  -4   4   16.66    1.84
   7   4   4   14.72    1.45
   7   4   4   12.85    1.28
   7   4   4   15.47    1.60
   8  -4   4    7.82    1.38
  -8  -4  -4    8.76    1.21
   8   4   4    8.65    1.27
   8   4   4    9.18    1.27
   8   4   4   11.22    1.18
  -9  -4  -4    1.84    0.67
   9  -4   4    0.84    0.89
   9  -4   4    1.90    0.73
   9   4   4    1.21    0.71
   9   4   4    0.94    0.60
   9   4   4    0.92    0.64
  10  -4   4    0.41    0.90
 -10  -4  -4    1.21    0.59
  10  -4   4    0.13    0.72
  10   4   4    0.99    0.71
  10   4   4    0.73    0.61
  10   4   4    0.18    0.66
  11  -4   4    0.87    0.96
  11  -4   4   -0.08    0.77
 -11  -4  -4   -0.14    0.50
  11   4   4    0.39    0.72
  11   4   4    0.35    0.63
  11   4   4    0.14    0.79
  12  -4   4   -0.07    0.84
  12  -4   4    0.60    1.01
  12   4   4    0.45    0.79
  12   4   4    0.96    0.75
  12   4   4    0.50    0.88
  12  -5  -4    0.82    0.87
 -12  -5   4    1.31    0.77
  12  -5  -4    0.94    0.95
  12   5  -4    0.85    0.95
  12   5  -4    2.27    1.04
  11  -5  -4   -0.18    0.68
 -11  -5   4   -0.43    0.60
  11  -5  -4   -0.61    0.76
  11   5  -4    0.73    0.85
  11   5  -4    0.96    0.83
  10  -5  -4    6.46    1.10
  10  -5  -4    5.75    1.11
 -10  -5   4    5.59    1.11
  10   5  -4    6.62    1.34
  10   5  -4    5.86    1.17
   9  -5  -4    7.73    1.24
  -9  -5   4    8.36    1.28
   9   5  -4    7.78    1.27
   9   5  -4    7.99    1.39
   8  -5  -4    8.57    1.22
  -8  -5   4    8.80    1.27
   8   5  -4    8.10    1.25
   8   5  -4   10.01    1.49
  -7  -5   4   38.81    3.12
   7  -5  -4   48.33    3.24
   7   5  -4   41.72    3.19
   7   5  -4   40.96    3.29
  -7   5   4   38.44    2.71
   6  -5  -4    6.23    1.01
  -6  -5   4    7.51    1.07
  -6   5   4    7.99    0.69
   6   5  -4    9.48    1.19
   6   5  -4    8.95    1.35
  -5  -5   4    1.74    0.58
   5  -5  -4    1.19    0.61
   5  -5  -4    1.74    0.49
   5   5  -4    1.86    0.68
  -5   5   4    1.20    0.31
   5   5  -4    0.30    0.62
   4  -5  -4    3.31    0.56
  -4  -5   4    3.49    0.67
   4  -5  -4    1.93    0.64
  -4   5   4    2.45    0.40
   4   5  -4    1.64    0.60
   4   5  -4    1.35    0.68
   3  -5  -4    4.70    0.63
  -3  -5   4    3.80    0.64
   3  -5  -4    4.36    0.70
   3   5  -4    4.33    0.78
  -3   5   4    3.98    0.54
   3   5  -4    3.71    0.84
  -2  -5   4    0.97    0.43
   2  -5  -4    0.51    0.41
  -2   5   4    0.83    0.34
   2   5  -4    0.45    0.54
   2   5  -4    0.91    0.53
   1  -5  -4   20.70    1.85
  -1  -5   4   25.43    1.88
   1  -5  -4   27.78    2.10
  -1   5   4   24.53    2.00
  -1   5   4   26.23    1.87
   1   5  -4   23.30    2.08
  -1   5   4   23.17    1.79
   0  -5   4   36.49    2.67
   0  -5  -4   34.74    2.73
   0   5   4   38.67    2.85
   0   5  -4   38.85    2.64
   0   5  -4   38.01    2.90
   0   5   4   37.88    2.76
   1  -5   4    5.96    0.65
  -1  -5  -4    4.93    0.74
   1   5   4    5.01    0.79
  -1   5  -4    3.10    0.77
   1   5   4    3.01    0.65
  -1   5  -4    4.45    0.55
   2  -5   4    8.22    0.82
  -2  -5  -4    7.83    0.99
  -2   5  -4    8.11    0.74
   2   5   4    8.61    1.07
  -2   5  -4    9.17    1.17
   2   5   4    9.32    1.13
   3  -5   4    7.82    0.77
   3  -5   4    7.56    1.22
  -3  -5  -4    6.87    0.91
  -3  -5  -4    7.22    0.70
  -3   5  -4    7.62    0.66
   3   5   4    7.86    1.04
   3   5   4    7.49    0.99
  -3   5  -4    7.86    1.08
   4  -5   4    4.30    0.53
   4  -5   4    3.95    1.00
  -4  -5  -4    4.76    0.55
  -4  -5  -4    4.23    0.80
   4   5   4    4.77    0.82
  -4   5  -4    4.40    0.45
   4   5   4    4.90    0.90
  -5  -5  -4   -0.18    0.50
  -5  -5  -4   -0.15    0.27
   5  -5   4    1.82    0.86
   5   5   4    0.36    0.54
   5   5   4    0.63    0.62
   6  -5   4    8.43    1.38
  -6  -5  -4    9.81    1.27
   6   5   4    7.46    1.13
   6   5   4    6.48    1.02
  -7  -5  -4    6.22    1.11
   7  -5   4    5.30    1.20
   7   5   4    6.82    1.11
   7   5   4    7.33    1.13
   8  -5   4   14.80    1.85
  -8  -5  -4   12.96    1.62
   8   5   4   17.06    1.74
   8   5   4   18.09    1.85
   9  -5   4   -1.90    0.74
  -9  -5  -4    1.33    0.67
   9   5   4   -1.27    0.55
   9   5   4   -0.65    0.62
 -10  -5  -4    0.21    0.57
  10  -5   4    0.50    0.76
  10  -5   4   -0.84    0.87
  10   5   4    0.53    0.81
  10   5   4   -0.87    0.63
 -11  -5  -4    3.08    0.85
  11  -5   4    3.47    1.12
  11  -5   4    4.01    1.06
  11   5   4    3.13    1.09
  11   5   4    4.31    0.92
  11   5   4    3.10    1.01
 -12  -5  -4    1.96    0.75
  12  -5   4    1.69    1.02
  12  -5   4    3.13    1.34
  12   5   4    2.30    1.00
  12   5   4    2.75    1.19
  12   5   4    2.16    0.83
 -12  -6   4    1.04    0.79
  12  -6  -4    2.61    1.02
  12  -6  -4    2.05    1.11
  12   6  -4    0.72    1.03
  12   6  -4    2.36    1.11
 -11  -6   4   -0.32    0.69
  11  -6  -4    0.39    0.84
  11  -6  -4    0.02    0.86
  11   6  -4    0.98    0.95
  11   6  -4    1.48    1.07
 -10  -6   4   -0.30    0.65
  10  -6  -4    0.17    0.81
  10   6  -4    1.42    0.89
  10   6  -4    0.73    0.96
  -9  -6   4    2.99    0.90
   9  -6  -4    4.05    1.02
   9   6  -4    2.51    1.05
   9   6  -4    4.66    1.13
  -8  -6   4    0.62    0.68
   8  -6  -4    0.85    0.71
   8   6  -4    0.69    0.82
   8   6  -4    1.71    0.83
   7  -6  -4    3.08    0.90
  -7  -6   4    1.68    0.77
   7   6  -4    1.40    0.87
  -7   6   4    1.22    0.27
   7   6  -4   -0.55    0.67
  -6  -6   4    5.08    0.96
   6  -6  -4    6.20    1.06
  -6   6   4    5.40    0.58
   6   6  -4    3.67    1.10
   6   6  -4    4.22    1.01
   5  -6  -4    0.57    0.46
   5  -6  -4    1.13    0.66
  -5  -6   4    1.32    0.62
   5   6  -4    1.14    0.80
   5   6  -4    0.86    0.73
  -5   6   4    1.36    0.34
   4  -6  -4    0.19    0.35
   4  -6  -4   -0.37    0.52
  -4  -6   4   -0.16    0.49
  -4   6   4   -0.03    0.28
   4   6  -4    0.53    0.77
   4   6  -4    0.77    0.64
   3  -6  -4    0.50    0.52
  -3  -6   4    0.27    0.50
   3   6  -4    0.63    0.77
  -3   6   4    0.18    0.33
   3   6  -4   -0.20    0.51
   2  -6  -4    0.14    0.50
  -2  -6   4    0.93    0.50
   2   6  -4    0.29    0.65
  -2   6   4    1.10    0.59
   1  -6  -4    1.22    0.55
  -1  -6   4    2.72    0.61
  -1   6   4    2.03    0.44
  -1   6   4    2.17    0.70
   1   6  -4    2.43    0.77
   0  -6   4    1.18    0.47
   0  -6  -4    0.79    0.52
   0   6   4    0.72    0.39
   0   6   4    2.39    0.70
   0   6  -4    0.04    0.60
  -1  -6  -4   12.33    1.32
   1  -6   4   12.84    1.15
  -1   6  -4   12.19    1.47
   1   6   4    9.85    1.32
   1   6   4   10.33    1.24
  -2  -6  -4    4.02    0.76
   2  -6   4    3.46    0.59
  -2   6  -4    2.67    0.47
  -2   6  -4    3.70    0.83
   2   6   4    3.29    0.84
   2   6   4    3.99    0.78
   3  -6   4    1.98    0.83
  -3  -6  -4    2.80    0.44
  -3  -6  -4    0.98    0.62
   3  -6   4    1.98    0.50
  -3   6  -4    2.57    0.77
   3   6   4    1.96    0.77
  -3   6  -4    1.86    0.35
   3   6   4    1.68    0.70
  -4  -6  -4    0.96    0.33
   4  -6   4    0.49    0.76
  -4  -6  -4   -0.23    0.49
   4  -6   4    0.70    0.38
  -4   6  -4    0.62    0.24
   4   6   4    0.25    0.66
   4   6   4    0.02    0.57
   5  -6   4    0.55    0.90
  -5  -6  -4    0.96    0.65
   5  -6   4    2.25    0.43
   5   6   4    1.78    0.76
   5   6   4    1.33    0.79
  -5   6  -4    1.54    0.26
  -6  -6  -4    2.68    0.84
   6  -6   4    4.98    1.28
   6   6   4    3.04    0.96
   6   6   4    5.23    1.02
   7  -6   4   -0.64    0.86
  -7  -6  -4    0.44    0.59
   7   6   4    0.18    0.71
   7   6   4    0.54    0.72
  -8  -6  -4    5.41    1.01
   8  -6   4    4.88    1.28
   8   6   4    5.72    1.16
   8   6   4    1.34    0.91
   9  -6   4    2.15    1.04
  -9  -6  -4    0.96    0.68
   9   6   4    0.25    0.74
   9   6   4   -0.88    0.73
  10  -6   4   -0.07    0.95
 -10  -6  -4    0.48    0.62
  10   6   4    1.48    0.88
  10   6   4    0.58    0.87
  11  -6   4    3.58    1.14
 -11  -6  -4    3.39    0.95
  11  -6   4    4.14    1.36
  11   6   4    5.10    1.28
  11   6   4    1.96    1.02
 -11  -7   4   -0.37    0.67
  11  -7  -4    0.86    0.96
  11   7  -4   -1.02    0.97
  11   7  -4    0.06    1.03
  10  -7  -4    3.92    1.10
 -10  -7   4    2.90    1.01
  10   7  -4    2.93    1.21
  10   7  -4    3.80    1.25
   9  -7  -4    2.56    1.00
  -9  -7   4    2.87    0.94
   9   7  -4    5.74    1.28
   9   7  -4    5.60    1.41
  -8  -7   4    0.54    0.67
   8  -7  -4    0.24    0.74
   8   7  -4    0.84    0.91
   8   7  -4    0.25    0.86
  -7  -7   4    2.45    0.80
   7  -7  -4    3.03    0.86
   7   7  -4    3.36    1.15
   7   7  -4    3.36    1.07
   6  -7  -4    0.62    0.69
  -6  -7   4    2.12    0.76
   6   7  -4    2.87    0.94
   6   7  -4    0.76    0.92
   5  -7  -4    1.48    0.52
  -5  -7   4    0.90    0.62
   5  -7  -4    0.50    0.70
  -5   7   4    0.43    0.34
   5   7  -4    1.59    0.98
   5   7  -4    0.29    0.78
  -4  -7   4    1.22    0.61
   4  -7  -4    0.94    0.69
   4   7  -4   -0.11    0.70
   4   7  -4    1.63    0.95
   3  -7  -4    1.15    0.65
  -3  -7   4    2.16    0.71
   3   7  -4    0.97    0.74
   3   7  -4    1.15    0.91
   2  -7  -4   19.46    1.82
  -2  -7   4   20.83    1.86
  -2   7   4   25.14    2.11
   2   7  -4   19.26    2.24
  -1  -7   4    0.20    0.53
   1  -7  -4    0.07    0.48
   1   7  -4   -0.07    0.72
  -1   7   4    0.69    0.66
  -1   7   4    0.37    0.36
   0  -7  -4    0.35    0.55
   0  -7   4    0.59    0.52
   0   7  -4    1.71    0.83
   0   7   4    0.59    0.43
   0   7   4    0.20    0.70
   1  -7   4    8.61    0.99
  -1  -7  -4    7.15    1.08
   1   7   4    8.76    1.22
  -1   7  -4    6.76    1.20
   1   7   4    6.72    1.17
  -2  -7  -4   17.99    1.84
   2  -7   4   18.14    1.60
   2   7   4   20.08    1.89
  -2   7  -4   18.24    2.00
   2   7   4   16.85    1.97
   3  -7   4    0.24    0.84
   3  -7   4    1.17    0.51
  -3  -7  -4    0.61    0.61
   3   7   4    0.38    0.69
  -3   7  -4    0.02    0.69
   3   7   4    0.73    0.77
   4  -7   4   16.39    2.02
  -4  -7  -4   19.13    1.85
   4  -7   4   20.15    1.57
   4   7   4   22.86    2.03
   4   7   4   17.61    1.90
  -4   7  -4   16.63    1.39
  -5  -7  -4   -0.55    0.53
   5  -7   4   -0.07    0.26
   5  -7   4   -0.41    0.76
  -5   7  -4   -0.02    0.21
   5   7   4   -1.08    0.64
   5   7   4    0.71    0.82
  -6  -7  -4    0.76    0.65
   6  -7   4   -0.76    0.84
   6   7   4    0.14    0.77
   6   7   4    0.66    0.78
  -7  -7  -4   -0.26    0.59
   7  -7   4    0.12    0.87
   7   7   4    0.95    0.82
   7   7   4   -0.26    0.77
   8  -7   4   10.80    1.74
  -8  -7  -4    8.22    1.34
   8   7   4   11.54    1.68
   8   7   4   12.16    1.71
   9  -7   4    0.96    0.94
  -9  -7  -4    0.42    0.64
   9   7   4   -0.89    0.71
   9   7   4    0.89    0.89
  10  -7   4    0.83    1.00
 -10  -7  -4    3.78    1.02
  10   7   4    3.94    1.20
  10   7   4    2.30    1.07
  11  -7   4    0.49    1.16
 -11  -7  -4    1.00    0.77
  11   7   4    1.72    1.09
  11   7   4   -0.24    1.03
  10  -8  -4    1.37    0.97
 -10  -8   4   -0.02    0.81
  10   8  -4    2.48    1.18
  10   8  -4    0.32    1.05
  -9  -8   4    3.17    1.00
   9  -8  -4    1.02    0.90
   9   8  -4    3.42    1.32
   9   8  -4    2.54    1.12
  -8  -8   4    6.44    1.16
   8  -8  -4    5.56    1.20
   8   8  -4    4.53    1.33
   8   8  -4    4.87    1.38
   7  -8  -4    9.73    1.46
  -7  -8   4    7.64    1.32
   7   8  -4    8.58    1.52
   7   8  -4    6.42    1.50
   6  -8  -4    1.76    0.81
  -6  -8   4    0.00    0.63
   6   8  -4    1.38    1.02
   6   8  -4    0.22    0.87
   5  -8  -4    2.93    0.88
  -5  -8   4    1.54    0.75
   5   8  -4    1.93    1.01
   5   8  -4    2.17    0.97
   4  -8  -4    2.16    0.82
  -4  -8   4    1.41    0.76
   4   8  -4    2.20    1.04
   4   8  -4    1.58    0.93
   3  -8  -4    1.86    0.72
  -3  -8   4    1.53    0.70
   3   8  -4    0.02    0.81
   2  -8  -4    7.50    1.11
  -2  -8   4    7.09    1.11
   2   8  -4    7.88    1.49
  -2   8   4    6.30    1.32
   1  -8  -4    7.54    1.10
  -1  -8   4    8.54    1.17
  -1   8   4    7.90    1.34
   1   8  -4    8.60    1.45
   0  -8   4    5.01    0.91
   0  -8  -4    6.06    1.01
   0   8   4    6.84    1.24
   0   8  -4    7.34    1.38
   0   8   4    5.95    0.81
   1  -8   4    3.21    0.77
  -1  -8  -4    2.03    0.78
   1   8   4    3.56    1.02
  -1   8  -4    2.42    1.04
   2  -8   4    0.59    0.58
  -2  -8  -4   -0.53    0.55
   2  -8   4    1.95    0.87
   2   8   4    1.68    0.91
  -2   8  -4    0.57    0.87
   2   8   4    0.06    0.74
   3  -8   4    3.74    0.71
   3  -8   4    2.76    1.04
  -3  -8  -4    2.23    0.80
   3   8   4    2.13    0.94
   3   8   4    1.65    0.89
  -3   8  -4    1.55    0.99
  -4  -8  -4    1.79    0.76
   4  -8   4    3.57    0.70
   4  -8   4    2.54    1.03
   4   8   4    3.12    1.01
   4   8   4    3.92    1.09
  -5  -8  -4    5.03    1.06
   5  -8   4    3.23    1.14
   5   8   4    2.67    1.00
   5   8   4    4.29    1.10
  -6  -8  -4    0.75    0.68
   6  -8   4    1.09    0.96
   6   8   4   -0.47    0.87
   6   8   4   -0.16    0.76
  -7  -8  -4   -0.12    0.63
   7  -8   4   -1.03    0.88
   7   8   4    0.16    0.84
   7   8   4   -1.19    0.86
   8  -8   4    2.83    1.21
  -8  -8  -4    0.92    0.79
   8   8   4    2.45    1.09
   8   8   4    2.10    1.09
  -9  -8  -4    1.68    0.81
   9  -8   4    1.23    1.13
   9   8   4    4.86    1.42
   9   8   4    2.93    1.16
 -10  -8  -4    8.39    1.45
  10  -8   4    3.93    1.53
  10   8   4    6.38    1.54
  10   8   4    6.62    1.59
  -9  -9   4    0.04    0.81
   9  -9  -4    0.44    0.93
   9   9  -4    0.27    1.07
   9   9  -4    0.53    1.21
  -8  -9   4    1.37    0.90
   8  -9  -4   -0.89    0.71
   8   9  -4   -1.76    0.95
   8   9  -4    1.15    1.04
   7  -9  -4    1.73    0.83
  -7  -9   4    0.31    0.75
   7   9  -4    0.70    1.07
   7   9  -4    0.54    1.09
  -6  -9   4    2.15    0.93
   6  -9  -4    1.91    0.91
   6   9  -4    2.83    1.22
   6   9  -4    3.75    1.18
   5  -9  -4    1.59    0.78
  -5  -9   4    0.49    0.70
   5   9  -4    0.15    0.94
   5   9  -4    1.19    0.98
  -4  -9   4    5.13    1.10
   4  -9  -4    4.07    0.98
   4   9  -4    4.22    1.35
  -3  -9   4    5.18    1.08
   3  -9  -4    5.37    1.05
   3   9  -4    3.80    1.27
  -2  -9   4    1.50    0.74
   2  -9  -4    1.98    0.72
   2   9  -4    0.89    0.96
  -2   9   4   -0.04    0.74
  -1  -9   4    4.29    0.96
   1  -9  -4    5.10    0.94
  -1   9   4    7.57    1.37
   1   9  -4    3.29    1.15
   0  -9  -4    4.33    0.93
   0  -9  -4    2.18    0.68
   0  -9   4    2.46    0.79
   0   9  -4    3.79    1.14
   0   9   4    2.60    1.05
   0   9   4    2.03    0.53
   1  -9   4   22.01    1.95
  -1  -9  -4   21.20    2.05
  -1   9  -4   19.53    2.35
   1   9   4   20.59    1.76
   1   9   4   18.99    2.28
   2  -9   4    4.97    1.18
  -2  -9  -4    4.64    0.98
   2  -9   4    5.57    0.95
   2   9   4    5.56    1.21
  -2   9  -4    5.29    1.27
  -3  -9  -4    0.88    0.74
   3  -9   4    0.47    0.81
   3  -9   4    2.71    0.70
   3   9   4    0.79    0.81
  -3   9  -4    2.30    1.09
   3   9   4   -0.61    0.78
  -4  -9  -4   14.76    1.72
   4  -9   4   16.37    1.46
   4  -9   4   14.38    1.94
   4   9   4    9.74    1.73
   4   9   4   12.10    1.79
   5  -9   4    0.43    0.91
  -5  -9  -4   -0.02    0.67
   5   9   4    0.42    0.89
   5   9   4    0.69    0.90
   6  -9   4    0.81    1.04
  -6  -9  -4    1.51    0.78
   6   9   4    1.93    1.11
   6   9   4   -0.26    0.78
   7  -9   4    0.44    0.99
  -7  -9  -4    0.93    0.77
   7   9   4    1.03    0.97
   7   9   4   -0.37    1.00
  -8  -9  -4    1.87    0.88
   8  -9   4    1.09    1.09
   8   9   4    2.64    1.31
   8   9   4    3.92    1.23
  -7 -10   4   -0.56    0.83
   7 -10  -4   -0.91    0.70
   7  10  -4   -1.69    0.96
   7  10  -4   -0.65    1.04
   6 -10  -4    2.83    0.99
  -6 -10   4    1.65    0.99
   6  10  -4    4.69    1.47
   6  10  -4    4.74    1.40
  -5 -10   4    1.69    0.87
   5 -10  -4   -1.02    0.63
   5  10  -4    0.90    1.03
   4 -10  -4    0.87    0.77
  -4 -10   4    0.81    0.87
   4  10  -4    1.73    1.11
  -3 -10   4    0.25    0.76
   3 -10  -4    0.82    0.70
   3  10  -4    0.19    0.94
  -2 -10   4    4.47    1.11
   2 -10  -4    5.40    1.04
   2  10  -4    6.81    1.51
   1 -10  -4    0.44    0.60
  -1 -10   4   -0.28    0.68
   1  10  -4   -1.13    0.82
  -1  10   4   -1.71    0.68
   0 -10   4    4.77    1.04
   0 -10  -4    5.38    1.02
   0  10  -4    3.36    1.18
   0  10   4    3.76    1.14
   1 -10   4    0.25    0.64
  -1 -10  -4    0.48    0.72
  -1 -10  -4    0.91    0.57
   1  10   4    0.43    0.49
  -1  10  -4   -0.32    0.90
   1  10   4    0.23    0.93
   2 -10   4    1.90    0.70
   2 -10   4    1.28    0.83
  -2 -10  -4    1.77    0.83
   2  10   4    0.01    0.88
  -2  10  -4    3.19    1.14
  -3 -10  -4    0.19    0.72
   3 -10   4    0.59    0.89
   3 -10   4    2.63    0.73
  -3  10  -4    1.18    0.98
   3  10   4   -0.59    0.85
  -4 -10  -4    0.96    0.76
   4 -10   4    1.56    1.02
   4 -10   4    1.12    0.58
   4  10   4   -0.33    0.89
   4  10   4    0.54    0.91
   5 -10   4    0.51    0.93
  -5 -10  -4    1.93    0.94
   5  10   4    0.51    0.95
   5  10   4    0.26    0.98
   6 -10   4    1.49    1.15
  -6 -10  -4    1.58    0.84
   6  10   4    0.70    1.07
   6  10   4    0.82    1.05
  -7 -10  -4    1.71    0.94
   7 -10   4    1.85    1.19
   7  10   4    0.20    0.98
   7  10   4    1.44    1.26
  -5 -11   4    0.74    0.95
   5 -11  -4   -0.07    0.73
   5  11  -4   -0.65    0.91
   4 -11  -4    2.47    0.94
  -4 -11   4    6.71    1.33
   4  11  -4    3.77    1.47
  -3 -11   4   -0.16    0.82
   3 -11  -4    0.60    0.75
   3  11  -4    0.67    1.14
   2 -11  -4    0.49    0.67
  -2 -11   4    1.02    0.87
   2  11  -4    0.99    1.09
  -1 -11   4   10.54    1.45
   1 -11  -4    8.76    1.31
  -1  11   4    5.49    1.49
   1  11  -4    8.36    1.81
   0 -11  -4    1.05    0.69
   0 -11   4    2.27    0.81
   0  11  -4   -0.79    0.86
   0  11   4    1.64    1.05
  -1 -11  -4    0.52    0.56
   1 -11   4    0.88    0.73
   1 -11   4    0.28    0.72
   1  11   4    1.56    1.04
  -1  11  -4   -0.83    0.80
  -2 -11  -4    1.69    0.88
   2 -11   4    1.62    0.75
   2 -11   4    0.64    0.89
   2  11   4    1.13    1.02
  -2  11  -4    1.51    1.14
  -3 -11  -4    3.10    1.03
   3 -11   4    4.46    0.89
   3 -11   4    0.92    0.88
   3  11   4    1.60    1.04
  -3  11  -4    2.43    1.28
   4 -11   4   -0.02    0.96
  -4 -11  -4    0.87    0.87
   4  11   4    0.55    1.00
  -5 -11  -4    1.39    0.86
   5 -11   4   -0.25    0.91
   5  11   4   -0.50    1.02
   5  11   4   -1.88    0.82
  -1 -12   4    1.60    0.88
   1 -12  -4    0.09    0.68
   1  12  -4    1.73    1.14
  -1  12   4   -0.22    1.04
   0 -12   4    3.35    1.01
   0 -12  -4    2.75    0.89
   0 -12   4    4.97    1.13
   0  12  -4    5.33    1.58
   0  12   4    3.31    1.31
  14   0  -5   -0.23    0.78
  14   0  -5    1.57    1.02
  13   0  -5    3.09    1.04
  13   0  -5    3.00    0.90
  12   0  -5   -0.09    0.75
 -12   0   5    0.74    0.43
  12   0  -5   -0.32    0.60
  11   0  -5    2.20    0.70
 -11   0   5    1.33    0.48
  11   0  -5    1.92    0.75
  10   0  -5   -1.10    0.52
 -10   0   5   -0.37    0.32
  10   0  -5   -0.34    0.49
   9   0  -5    5.90    0.90
   9   0  -5    6.95    0.88
  -9   0   5    6.33    0.79
   9   0  -5    8.05    0.84
   8   0  -5    0.03    0.35
   8   0  -5    0.50    0.28
   8   0  -5    0.37    0.43
  -8   0   5    0.20    0.33
  -7   0   5    0.60    0.29
   7   0  -5   -0.33    0.34
   7   0  -5   -0.33    0.22
   7   0  -5    0.02    0.29
   6   0  -5    0.01    0.23
  -6   0   5    0.06    0.23
   6   0  -5    0.00    0.32
   6   0  -5    0.15    0.23
   5   0  -5    3.93    0.56
  -5   0   5    5.10    0.54
  -5   0   5    6.39    0.68
   5   0  -5    5.68    0.55
  -5   0   5    5.03    0.52
   5   0  -5    5.23    0.53
   4   0  -5    0.07    0.16
  -4   0   5   -0.21    0.17
  -4   0   5   -0.05    0.24
   4   0  -5    0.07    0.18
   4   0  -5    0.26    0.23
  -4   0   5   -0.10    0.15
   3   0  -5  237.16   15.05
  -3   0   5  242.52   15.06
   3   0  -5  226.68   14.99
  -3   0   5  225.88   15.03
  -3   0   5  222.95   14.99
   2   0  -5    0.15    0.23
  -2   0   5   -0.10    0.10
   2   0  -5   -0.03    0.10
  -2   0   5   -0.05    0.17
  -2   0   5   -0.35    0.17
   1   0  -5   81.88    5.50
  -1   0   5   81.54    5.44
  -1   0   5   85.31    5.39
  -1   0   5   82.56    5.49
   1   0   5  102.77    6.73
   2   0   5   -0.36    0.27
  -2   0  -5    0.06    0.24
   2   0   5    0.07    0.20
  -3   0  -5    0.95    0.32
   3   0   5    0.60    0.24
   3   0   5    0.96    0.33
   4   0   5    0.12    0.30
   4   0   5   -0.03    0.25
  -4   0  -5   -0.18    0.24
   4   0   5   -0.06    0.27
   5   0   5    0.88    0.39
  -5   0  -5    0.90    0.37
   5   0   5   -0.11    0.31
   6   0   5    0.96    0.38
   6   0   5   -0.13    0.36
   6   0   5    0.41    0.39
   7   0   5    9.30    1.04
   7   0   5    8.52    0.88
   7   0   5   10.34    1.08
   8   0   5    0.32    0.51
   8   0   5   -0.47    0.33
   8   0   5    0.11    0.44
   9   0   5    4.29    0.63
   9   0   5    6.57    0.97
   9   0   5    4.39    0.85
  10   0   5    0.37    0.55
  10   0   5    0.06    0.53
  11   0   5    4.50    1.03
  11   0   5    3.71    0.91
  12   0   5    1.28    0.87
  12   0   5   -0.69    0.78
  13   0   5    5.46    1.24
 -13  -1   5    0.07    0.42
  13  -1  -5    0.39    0.86
  13  -1  -5    0.29    0.72
  13   1  -5    1.45    0.80
  13   1  -5   -0.35    0.67
  12  -1  -5    2.05    0.75
  12  -1  -5    0.91    0.74
 -12  -1   5    1.35    0.52
  12   1  -5    0.34    0.65
  12   1  -5    2.60    0.94
 -12   1   5    0.90    0.38
  11  -1  -5   -0.77    0.51
  11  -1  -5    0.57    0.58
 -11  -1   5    0.41    0.44
  11   1  -5   -0.17    0.61
  11   1  -5    0.71    0.57
 -11   1   5    0.35    0.33
  10  -1  -5   12.40    1.42
 -10  -1   5   13.65    1.33
  10  -1  -5   14.82    1.42
  10   1  -5   11.45    1.42
  10   1  -5   14.09    1.39
 -10   1   5   11.79    1.11
   9  -1  -5   17.02    1.49
   9  -1  -5   16.80    1.45
  -9  -1   5   14.14    1.37
   9   1  -5   16.57    1.51
  -9   1   5   14.90    1.25
   9   1  -5   14.15    1.39
  -8  -1   5    2.38    0.52
   8  -1  -5    2.77    0.58
   8  -1  -5    2.26    0.58
  -8   1   5    2.67    0.44
   8   1  -5    3.37    0.69
   8   1  -5    1.90    0.51
   7  -1  -5    2.36    0.47
   7  -1  -5    1.97    0.52
  -7  -1   5    1.63    0.44
  -7   1   5    2.26    0.36
   7   1  -5    1.99    0.44
   7   1  -5    1.67    0.48
   7   1  -5    1.93    0.40
   6  -1  -5    0.22    0.30
  -6  -1   5    0.04    0.23
  -6  -1   5    0.03    0.25
   6  -1  -5   -0.05    0.25
   6   1  -5    0.29    0.25
  -6   1   5    0.12    0.20
   6   1  -5    0.30    0.26
   6   1  -5    0.26    0.32
  -5  -1   5   43.09    3.03
   5  -1  -5   42.58    3.06
  -5  -1   5   44.24    3.05
   5  -1  -5   46.11    3.02
  -5  -1   5   49.39    3.11
   5   1  -5   44.48    3.03
   5   1  -5   43.71    3.09
  -5   1   5   43.31    2.98
  -5   1   5   42.64    3.08
   5   1  -5   43.97    3.03
   4  -1  -5    7.39    0.60
  -4  -1   5    6.89    0.65
  -4  -1   5    6.82    0.62
   4  -1  -5    7.54    0.68
  -4  -1   5    6.60    0.66
   4   1  -5    6.36    0.62
  -4   1   5    7.71    0.60
   4   1  -5    5.74    0.68
  -4   1   5    7.50    0.69
   4   1  -5    7.18    0.64
   3  -1  -5  129.28    8.47
  -3  -1   5  139.20    8.51
  -3  -1   5  123.91    8.47
  -3  -1   5  132.84    8.44
  -3   1   5  133.41    8.48
   3   1  -5  126.62    8.45
   3   1  -5  130.06    8.48
   3   1  -5  117.69    8.49
  -2  -1   5    5.65    0.56
   2  -1  -5    7.85    0.68
  -2  -1   5    7.68    0.62
   2  -1  -5    7.19    0.57
  -2  -1   5    6.62    0.62
  -2   1   5    7.64    0.59
   2   1  -5    6.63    0.59
   2   1  -5    6.61    0.60
  -1  -1   5  222.53   14.47
   1  -1  -5  216.50   14.42
   1  -1  -5  209.94   14.54
   1  -1  -5  231.55   14.44
  -1  -1   5  221.22   14.49
   1   1  -5  224.25   14.49
  -1   1   5  214.06   14.53
  -1   1   5  234.69   14.44
   1   1  -5  231.35   14.52
   1   1  -5  219.09   14.50
   0  -1   5  249.44   17.34
   0  -1  -5  269.96   17.28
   0  -1   5  275.69   17.33
   0   1  -5  263.73   17.35
   0   1   5  258.55   17.29
   0   1   5  281.65   17.27
  -1  -1  -5    3.13    0.35
   1   1   5    3.18    0.34
   1   1   5    3.15    0.29
  -1   1  -5    3.23    0.42
  -2  -1  -5  198.90   13.77
   2  -1   5  212.00   13.90
  -2  -1  -5  208.09   13.80
   2   1   5  206.70   13.74
   2   1   5  223.79   13.75
   2   1   5  222.71   13.86
   2   1   5  210.49   13.80
   3  -1   5   21.29    1.67
  -3  -1  -5   19.69    1.50
  -3  -1  -5   21.19    1.53
   3   1   5   23.59    1.63
  -3   1  -5   16.22    1.59
   3   1   5   22.45    1.54
   3   1   5   23.22    1.49
   4  -1   5   55.61    3.42
   4  -1   5   48.31    3.49
  -4  -1  -5   49.08    3.47
  -4  -1  -5   49.60    3.45
   4   1   5   52.50    3.48
   4   1   5   52.21    3.43
   4   1   5   54.61    3.52
  -4   1  -5   42.84    3.52
  -5  -1  -5   13.24    1.15
   5  -1   5   15.04    1.09
   5  -1   5   13.19    1.28
   5  -1   5   14.40    1.20
   5   1   5   15.59    1.14
   5   1   5   17.13    1.26
   5   1   5   12.74    1.17
  -5   1  -5   11.08    1.22
   6  -1   5   11.73    1.25
   6  -1   5   12.04    1.15
   6  -1   5   12.12    0.98
   6   1   5   13.35    1.10
   6   1   5   11.79    1.13
   6   1   5   13.18    1.16
   7  -1   5    0.98    0.60
   7  -1   5    1.62    0.33
   7  -1   5    1.22    0.46
   7   1   5    1.01    0.47
   7   1   5    1.30    0.48
   7   1   5    0.79    0.47
   8  -1   5    0.09    0.47
   8  -1   5   -0.28    0.26
   8  -1   5    0.57    0.61
   8   1   5   -0.42    0.38
   8   1   5    0.14    0.43
   8   1   5   -0.60    0.50
   9  -1   5    2.68    0.41
   9  -1   5    2.71    0.75
   9  -1   5    3.59    0.81
   9   1   5    3.56    0.74
   9   1   5    2.79    0.73
  10  -1   5    2.17    0.77
  10  -1   5    0.80    0.67
  10   1   5    0.97    0.64
  10   1   5    0.34    0.56
  11  -1   5   15.38    1.77
  11  -1   5   13.88    1.70
  11   1   5   17.55    1.78
  11   1   5   16.88    1.77
  12  -1   5    0.61    0.79
  12  -1   5    0.25    0.76
  12   1   5    0.86    0.83
  12   1   5   -0.84    0.66
  13  -1   5    1.21    0.92
  13  -1   5   -2.27    0.87
  13   1   5    1.22    0.97
  13   1   5    1.71    0.92
 -13  -2   5    0.32    0.52
  13  -2  -5   -0.51    0.74
  13  -2  -5   -0.38    0.68
  13   2  -5    1.00    0.82
  13   2  -5    0.55    0.76
  12  -2  -5    1.23    0.73
 -12  -2   5    2.28    0.67
  12  -2  -5    1.63    0.85
  12   2  -5    0.32    0.75
  12   2  -5    1.82    0.78
 -11  -2   5    2.24    0.68
  11  -2  -5    2.78    0.80
  11  -2  -5    3.68    0.93
 -11   2   5    3.26    0.45
  11   2  -5    3.11    0.78
  11   2  -5    2.47    0.83
  10  -2  -5    0.67    0.59
  10  -2  -5    0.12    0.57
 -10  -2   5    0.06    0.48
 -10   2   5    0.03    0.26
  10   2  -5    1.92    0.70
  10   2  -5    0.08    0.55
   9  -2  -5   27.69    2.07
  -9  -2   5   24.22    2.04
   9  -2  -5   26.77    2.18
  -9   2   5   23.53    1.81
   9   2  -5   26.40    2.14
   9   2  -5   25.34    2.06
  -8  -2   5   21.17    1.74
   8  -2  -5   22.08    1.78
   8  -2  -5   21.21    1.71
  -8   2   5   20.72    1.51
   8   2  -5   20.00    1.70
   8   2  -5   19.79    1.76
  -7  -2   5   -0.47    0.34
   7  -2  -5    0.60    0.35
   7  -2  -5    0.44    0.50
   7   2  -5    0.36    0.43
   7   2  -5   -0.29    0.30
  -7   2   5    0.30    0.20
  -6  -2   5    0.20    0.31
   6  -2  -5   -0.12    0.27
  -6  -2   5    0.21    0.31
   6  -2  -5    0.48    0.38
   6   2  -5   -0.33    0.26
  -6   2   5    0.00    0.17
   6   2  -5   -0.24    0.33
  -5  -2   5    4.35    0.54
   5  -2  -5    5.04    0.64
  -5  -2   5    4.63    0.59
   5   2  -5    4.69    0.56
  -5   2   5    3.56    0.41
   5   2  -5    3.23    0.55
   5   2  -5    4.03    0.56
  -4  -2   5    2.21    0.39
  -4  -2   5    1.30    0.29
  -4  -2   5    1.38    0.37
   4  -2  -5    1.31    0.36
  -4   2   5    1.44    0.35
   4   2  -5    0.82    0.29
   4   2  -5    0.78    0.33
   4   2  -5    0.76    0.35
  -3  -2   5   14.94    1.17
  -3  -2   5   14.00    1.18
   3  -2  -5   15.16    1.15
  -3  -2   5   16.24    1.16
   3   2  -5   15.63    1.25
   3   2  -5   16.20    1.16
   3   2  -5   14.78    1.19
  -3   2   5   14.11    1.16
  -2  -2   5    7.68    0.74
  -2  -2   5    9.49    0.76
   2  -2  -5    8.70    0.71
   2  -2  -5    9.62    0.82
   2   2  -5    9.35    0.91
  -2   2   5    7.70    0.71
   2   2  -5    8.83    0.74
   2   2  -5    9.04    0.80
   1  -2  -5    0.57    0.21
   1  -2  -5    0.63    0.30
  -1  -2   5    0.64    0.26
   1  -2  -5    0.70    0.18
  -1  -2   5    0.84    0.24
  -1   2   5    0.28    0.28
   1   2  -5    0.11    0.33
   1   2  -5    0.55    0.23
  -1   2   5    0.53    0.21
   0  -2   5    3.70    0.38
   0  -2   5    4.00    0.41
   0  -2  -5    3.28    0.29
   0  -2  -5    3.45    0.39
   0   2   5    3.54    0.42
   0   2  -5    3.88    0.56
   0   2  -5    3.62    0.39
   0   2   5    4.96    0.49
  -1  -2  -5    2.53    0.36
   1  -2   5    3.38    0.36
  -1   2  -5    3.37    0.36
  -1   2  -5    3.45    0.52
   1   2   5    3.57    0.45
   1   2   5    4.65    0.57
   1   2   5    3.05    0.40
  -2  -2  -5    3.36    0.31
   2  -2   5    3.27    0.63
  -2  -2  -5    2.97    0.42
   2  -2   5    3.47    0.34
   2   2   5    4.69    0.61
   2   2   5    3.32    0.46
   2   2   5    3.22    0.31
  -2   2  -5    5.01    0.58
   2   2   5    2.63    0.39
   3  -2   5    8.74    0.66
  -3  -2  -5    9.00    0.79
  -3  -2  -5    9.31    0.70
   3  -2   5    7.18    1.01
   3   2   5    9.83    0.70
   3   2   5    8.85    0.80
   3   2   5    8.05    0.78
   3   2   5   10.12    0.95
  -4  -2  -5   18.81    1.51
   4  -2   5   22.27    1.67
  -4  -2  -5   18.54    1.45
  -4  -2  -5   18.94    1.38
   4   2   5   18.64    1.43
   4   2   5   18.51    1.46
   4   2   5   20.91    1.57
  -4   2  -5   17.01    1.58
   4   2   5   18.60    1.37
  -5  -2  -5    7.18    0.70
   5  -2   5    6.98    0.55
   5  -2   5    5.38    0.84
  -5  -2  -5    7.18    0.81
   5   2   5    5.78    0.70
   5   2   5    5.75    0.64
   5   2   5    6.77    0.79
  -6  -2  -5    1.68    0.47
   6  -2   5    1.42    0.49
   6  -2   5    0.68    0.62
  -6  -2  -5    1.26    0.38
   6   2   5    0.76    0.38
   6   2   5    1.52    0.40
  -7  -2  -5    7.89    0.91
   7  -2   5    5.82    0.95
   7  -2   5    4.64    0.79
   7   2   5    7.16    0.84
   7   2   5    6.85    0.80
   8  -2   5   17.10    1.65
   8   2   5   19.50    1.56
   8   2   5   16.17    1.57
   9  -2   5    0.62    0.75
   9  -2   5    0.03    0.53
   9   2   5    0.42    0.56
   9   2   5    0.59    0.57
  10  -2   5    2.98    0.84
  10  -2   5    4.94    1.07
  10   2   5    5.54    1.01
  10   2   5    6.15    0.95
  11  -2   5   -0.23    0.67
  11  -2   5   -0.16    0.80
  11   2   5   -0.53    0.63
  11   2   5    0.57    0.75
  12  -2   5    0.39    0.89
  12  -2   5    0.35    0.80
  12   2   5   -0.62    0.72
  12   2   5    0.61    0.77
  13  -2   5   -0.27    0.89
  13  -2   5    0.09    0.84
  13   2   5   -0.40    0.78
  13   2   5   -0.92    0.84
  13  -3  -5   -0.88    0.72
 -13  -3   5    0.35    0.58
  13  -3  -5    0.74    0.88
  13   3  -5    0.04    0.86
  13   3  -5    0.54    0.81
 -12  -3   5    0.30    0.56
  12  -3  -5    0.04    0.70
  12  -3  -5   -0.32    0.74
  12   3  -5   -0.20    0.71
  12   3  -5    0.02    0.73
 -11  -3   5    2.16    0.74
  11  -3  -5    3.12    0.85
  11  -3  -5    3.04    0.86
  11   3  -5    2.41    0.86
  11   3  -5    1.88    0.85
  10  -3  -5   -0.34    0.57
  10  -3  -5    0.91    0.60
 -10  -3   5   -0.37    0.49
  10   3  -5   -0.03    0.62
  10   3  -5   -0.04    0.58
  -9  -3   5   10.67    1.24
   9  -3  -5   10.61    1.29
   9  -3  -5   11.43    1.26
  -9   3   5    9.75    0.82
   9   3  -5   12.69    1.36
   9   3  -5   11.20    1.27
   8  -3  -5   23.85    1.92
  -8  -3   5   21.13    1.86
   8  -3  -5   27.31    1.90
   8   3  -5   19.76    1.88
  -8   3   5   21.31    1.55
   8   3  -5   21.97    1.86
  -7  -3   5    5.34    0.80
   7  -3  -5    4.19    0.80
   7   3  -5    4.37    0.71
   7   3  -5    4.41    0.79
  -7   3   5    4.40    0.44
  -6  -3   5    3.95    0.66
   6  -3  -5    4.32    0.70
  -6   3   5    3.87    0.39
   6   3  -5    3.83    0.64
   6   3  -5    2.20    0.56
  -5  -3   5   41.70    3.07
   5  -3  -5   48.01    3.10
   5   3  -5   39.95    3.07
   5   3  -5   43.76    3.18
  -4  -3   5   94.11    5.95
   4  -3  -5   99.84    5.99
  -4  -3   5   84.49    5.97
  -4  -3   5   87.82    5.97
   4   3  -5   91.98    6.04
   4   3  -5   86.12    5.98
  -4   3   5   74.65    5.96
   4   3  -5   91.93    6.08
  -3  -3   5   55.64    3.99
   3  -3  -5   61.23    3.99
  -3  -3   5   60.95    4.00
  -3  -3   5   53.87    3.99
   3  -3  -5   64.07    4.04
   3   3  -5   60.83    3.99
  -3   3   5   52.56    3.99
   3   3  -5   60.49    4.04
   3   3  -5   58.27    4.11
   2  -3  -5   96.58    6.26
   2  -3  -5   97.86    6.25
  -2  -3   5  100.01    6.30
   2  -3  -5   92.95    6.31
  -2  -3   5   94.17    6.28
   2   3  -5   95.06    6.26
   2   3  -5   94.31    6.31
  -2   3   5   82.78    6.26
   2   3  -5   95.25    6.40
  -1  -3   5  125.88    8.12
   1  -3  -5  119.89    8.08
   1  -3  -5  121.92    8.11
  -1  -3   5  126.43    8.17
   1   3  -5  127.38    8.27
  -1   3   5  123.32    8.15
   1   3  -5  124.39    8.11
  -1   3   5  117.27    8.15
   0  -3  -5    2.90    0.37
   0  -3  -5    3.72    0.46
   0  -3   5    3.63    0.42
   0   3   5    3.15    0.52
   0   3   5    2.61    0.45
   0   3   5    3.28    0.52
   0   3  -5    4.34    0.67
   0   3  -5    3.69    0.42
  -1  -3  -5   14.07    1.11
   1  -3   5   14.76    1.06
   1   3   5   12.22    1.17
  -1   3  -5   15.55    1.29
   1   3   5   14.57    1.23
   1   3   5   14.03    1.16
  -1   3  -5   14.08    1.05
  -2  -3  -5  129.72    8.64
  -2  -3  -5  130.21    8.72
  -2  -3  -5  134.19    8.53
   2  -3   5  125.03    8.56
   2   3   5  131.34    8.70
   2   3   5  124.51    8.67
   2   3   5  143.54    8.75
  -2   3  -5  130.81    8.57
  -2   3  -5  131.61    8.76
   3  -3   5   17.89    1.75
  -3  -3  -5   19.93    1.64
  -3  -3  -5   22.18    1.43
   3  -3   5   18.92    1.41
  -3  -3  -5   21.36    1.56
   3   3   5   21.04    1.62
   3   3   5   20.85    1.59
   3   3   5   21.90    1.68
  -4  -3  -5   76.72    5.41
   4  -3   5   82.30    5.57
  -4  -3  -5   83.83    5.25
   4  -3   5   79.68    5.17
   4   3   5   74.10    5.26
   4   3   5   77.53    5.37
   4   3   5   80.28    5.38
  -5  -3  -5    1.55    0.49
   5  -3   5    2.11    0.70
  -5  -3  -5    0.94    0.28
   5   3   5    0.77    0.43
   5   3   5    0.78    0.40
   5   3   5    1.12    0.34
  -6  -3  -5    0.35    0.43
  -6  -3  -5    0.52    0.31
   6  -3   5    1.53    0.78
   6   3   5    0.45    0.39
   6   3   5    0.87    0.46
   6   3   5    0.35    0.35
  -7  -3  -5    1.75    0.60
   7  -3   5    1.62    0.77
   7   3   5    2.35    0.62
   7   3   5    2.42    0.54
   7   3   5    1.65    0.51
  -8  -3  -5    1.04    0.58
   8  -3   5    1.35    0.64
   8  -3   5    2.60    0.85
   8   3   5    1.31    0.56
   8   3   5    2.03    0.66
   8   3   5    1.56    0.54
  -9  -3  -5    5.66    0.90
   9  -3   5    4.29    1.08
   9  -3   5    6.77    1.05
   9   3   5    4.11    0.82
   9   3   5    4.39    0.89
   9   3   5    4.73    0.82
  10  -3   5    1.02    0.87
  10  -3   5    2.61    0.81
  10   3   5    2.12    0.66
  10   3   5    1.73    0.77
  10   3   5    0.91    0.66
  11  -3   5    0.75    0.86
  11  -3   5    2.06    0.84
  11   3   5    1.94    0.85
  11   3   5    1.42    0.68
  11   3   5    0.44    0.69
  12  -3   5   -0.88    0.78
  12  -3   5    0.47    0.82
  12   3   5   -0.90    0.60
  12   3   5   -0.38    0.61
  12   3   5   -1.02    0.75
  13  -3   5   -0.17    0.90
  13  -3   5    0.36    1.03
  13   3   5   -0.85    0.90
  13   3   5    0.52    0.81
  13   3   5   -0.03    0.83
  13  -4  -5    2.39    1.10
  13  -4  -5    5.05    1.21
 -13  -4   5    4.12    1.02
  13   4  -5    4.49    1.27
  13   4  -5    3.33    1.09
  13   4  -5    3.88    1.26
 -12  -4   5    1.80    0.80
  12  -4  -5    2.15    0.91
  12  -4  -5    3.18    0.96
  12   4  -5    4.17    1.19
  12   4  -5    1.26    0.89
  12   4  -5    2.11    0.88
  11  -4  -5    1.43    0.83
 -11  -4   5   -0.49    0.55
  11  -4  -5    0.17    0.68
  11   4  -5    0.26    0.70
  11   4  -5    1.30    0.85
  11   4  -5   -0.21    0.65
 -10  -4   5    4.50    0.93
  10  -4  -5    3.80    0.86
  10  -4  -5    4.18    0.99
  10   4  -5    2.01    0.84
  10   4  -5    4.40    1.07
  10   4  -5    4.36    0.94
   9  -4  -5   11.67    1.40
   9  -4  -5    8.78    1.22
  -9  -4   5    9.81    1.30
   9   4  -5   12.09    1.57
   9   4  -5   10.52    1.32
  -8  -4   5   10.44    1.20
   8  -4  -5    9.77    1.26
   8   4  -5    9.45    1.21
   8   4  -5   10.18    1.36
  -8   4   5    9.57    0.73
  -8   4   5    9.22    0.71
  -7  -4   5    9.90    1.13
   7  -4  -5    8.28    1.04
   7   4  -5    7.32    1.13
  -7   4   5    7.81    0.65
   7   4  -5    8.36    1.04
  -7   4   5    6.95    0.63
   6  -4  -5   42.41    2.89
  -6  -4   5   39.21    2.87
  -6   4   5   37.53    2.62
   6   4  -5   35.64    2.95
   6   4  -5   37.17    2.89
   5  -4  -5    1.67    0.55
  -5  -4   5    0.71    0.44
  -5   4   5    0.60    0.25
   5   4  -5   -0.07    0.45
   5   4  -5    0.45    0.56
  -4  -4   5   13.02    1.16
   4  -4  -5   12.77    1.11
   4  -4  -5   11.05    1.12
   4   4  -5   11.31    1.31
   4   4  -5   12.50    1.26
  -4   4   5   12.16    0.99
  -4   4   5   11.33    1.34
   3  -4  -5    3.99    0.57
  -3  -4   5    2.84    0.66
  -3  -4   5    2.60    0.51
   3  -4  -5    3.16    0.56
  -3   4   5    2.43    0.43
   3   4  -5    4.05    0.76
   3   4  -5    1.99    0.55
  -3   4   5    2.38    0.52
  -2  -4   5   55.37    3.66
   2  -4  -5   50.76    3.58
   2  -4  -5   54.86    3.61
  -2  -4   5   49.28    3.60
   2   4  -5   52.67    3.68
   2   4  -5   52.54    3.59
  -2   4   5   53.44    3.59
   2   4  -5   46.72    3.75
  -1  -4   5    3.64    0.53
   1  -4  -5    4.76    0.59
  -1  -4   5    4.70    0.65
   1  -4  -5    3.71    0.54
   1   4  -5    5.16    0.57
  -1   4   5    4.34    0.66
  -1   4   5    3.63    0.56
  -1   4   5    4.83    0.62
   1   4  -5    5.00    0.82
   0  -4   5    7.98    0.76
   0  -4  -5    6.17    0.72
   0  -4  -5    8.58    0.85
   0  -4   5    9.69    0.96
   0   4   5    6.91    0.90
   0   4  -5    7.12    0.96
   0   4   5    8.34    0.87
   0   4   5    7.39    0.84
   0   4  -5    7.81    0.71
  -1  -4  -5    0.80    0.33
  -1  -4  -5    0.02    0.35
   1  -4   5    0.21    0.27
  -1   4  -5    0.62    0.23
  -1   4  -5    1.05    0.51
   1   4   5    0.25    0.38
   1   4   5    0.46    0.39
   1   4   5    1.05    0.40
  -2  -4  -5   23.53    1.70
  -2  -4  -5   24.98    1.94
  -2  -4  -5   26.24    1.86
   2  -4   5   23.75    1.76
   2   4   5   23.74    1.95
  -2   4  -5   24.87    2.02
   2   4   5   25.36    1.93
  -2   4  -5   25.95    1.74
   3  -4   5    0.27    0.24
   3  -4   5    0.69    0.61
  -3  -4  -5    0.31    0.19
  -3  -4  -5   -0.12    0.34
   3   4   5    0.14    0.41
  -3   4  -5   -0.33    0.38
  -3   4  -5    0.14    0.16
   3   4   5   -0.07    0.35
  -4  -4  -5    1.20    0.47
   4  -4   5    2.07    0.32
  -4  -4  -5    2.12    0.34
   4  -4   5    2.54    0.75
   4   4   5    2.02    0.59
   4   4   5    2.38    0.53
  -5  -4  -5    0.62    0.27
  -5  -4  -5    0.11    0.47
   5  -4   5    0.36    0.76
   5   4   5    0.63    0.47
   5   4   5    0.61    0.52
  -6  -4  -5   13.21    1.44
   6  -4   5   16.48    1.72
  -6  -4  -5   13.70    1.16
   6   4   5   12.59    1.21
   6   4   5   15.62    1.52
   6   4   5   15.86    1.41
  -7  -4  -5    1.13    0.59
   7  -4   5    0.97    0.87
   7   4   5    1.61    0.66
   7   4   5    2.17    0.65
   7   4   5    0.87    0.49
   8  -4   5   -0.82    0.77
  -8  -4  -5   -0.26    0.49
   8   4   5    0.16    0.59
   8   4   5    0.48    0.58
   8   4   5   -0.05    0.47
   9  -4   5    1.93    0.97
  -9  -4  -5    1.70    0.67
   9  -4   5    2.22    0.80
   9   4   5    1.43    0.71
   9   4   5    2.14    0.73
   9   4   5    2.29    0.66
  10  -4   5    8.43    1.46
 -10  -4  -5    5.65    1.00
  10  -4   5    6.80    1.17
  10   4   5    7.39    1.17
  10   4   5    6.36    1.12
  10   4   5    6.76    1.01
  11  -4   5    2.00    0.87
  11  -4   5    1.57    0.93
  11   4   5    2.07    0.93
  11   4   5    1.30    0.69
  11   4   5    2.04    0.82
  12  -4   5   -0.18    0.77
  12  -4   5    0.38    1.02
  12   4   5   -0.68    0.83
  12   4   5    0.57    0.69
  12   4   5   -0.11    0.74
  12  -5  -5    0.95    0.88
 -12  -5   5    0.74    0.76
  12  -5  -5   -0.95    0.77
  12   5  -5   -0.89    0.76
  12   5  -5   -0.87    0.85
 -11  -5   5    1.97    0.81
  11  -5  -5    2.60    1.02
  11  -5  -5    3.08    0.94
  11   5  -5    2.66    1.10
  11   5  -5    1.03    0.87
  10  -5  -5    8.23    1.18
 -10  -5   5    4.78    1.04
  10  -5  -5    5.28    1.08
  10   5  -5    3.30    1.03
  10   5  -5    6.75    1.29
  -9  -5   5   -0.11    0.56
   9  -5  -5    0.38    0.74
   9   5  -5    1.42    0.85
   9   5  -5   -0.76    0.65
   8  -5  -5   11.99    1.43
  -8  -5   5   11.56    1.41
   8   5  -5    7.98    1.37
   8   5  -5   10.27    1.39
   7  -5  -5   48.35    3.28
  -7  -5   5   38.98    3.18
   7   5  -5   44.18    3.28
  -7   5   5   39.43    2.83
   7   5  -5   43.56    3.40
  -6  -5   5    3.73    0.74
   6  -5  -5    3.67    0.77
   6   5  -5    3.32    0.89
  -6   5   5    3.76    0.45
   6   5  -5    2.73    0.76
   5  -5  -5    0.33    0.41
  -5  -5   5    0.27    0.52
   5  -5  -5   -0.01    0.49
  -5   5   5    0.58    0.27
   5   5  -5    0.77    0.60
   5   5  -5   -0.23    0.63
  -4  -5   5   23.75    1.94
   4  -5  -5   23.79    1.93
   4  -5  -5   24.89    1.88
   4   5  -5   23.71    2.01
   4   5  -5   22.74    2.11
  -4   5   5   23.24    1.76
   3  -5  -5    0.45    0.43
   3  -5  -5   -0.43    0.29
  -3  -5   5    0.00    0.36
   3   5  -5    0.57    0.53
   3   5  -5   -0.62    0.49
  -3   5   5    0.02    0.27
  -2  -5   5    3.18    0.57
   2  -5  -5    3.66    0.60
   2  -5  -5    4.72    0.67
   2   5  -5    2.63    0.73
  -2   5   5    3.21    0.53
  -1  -5   5    1.26    0.41
   1  -5  -5    0.00    0.31
   1  -5  -5   -0.16    0.30
  -1   5   5   -0.13    0.43
  -1   5   5    0.02    0.36
   1   5  -5    0.30    0.55
  -1   5   5    0.20    0.30
   0  -5   5   11.30    0.98
   0  -5  -5    8.80    0.95
   0   5   5    9.72    1.06
   0   5   5    9.00    1.10
   0   5  -5   10.50    0.92
   0   5  -5   10.76    1.34
   1  -5   5    2.05    0.43
  -1  -5  -5    0.84    0.48
  -1   5  -5    2.39    0.40
  -1   5  -5    2.36    0.71
   1   5   5    1.86    0.58
   1   5   5    1.15    0.49
  -2  -5  -5   31.11    2.34
   2  -5   5   29.09    2.15
  -2   5  -5   31.64    2.46
   2   5   5   28.35    2.31
  -2   5  -5   30.34    2.10
   2   5   5   29.64    2.37
   3  -5   5    8.45    0.77
  -3  -5  -5    7.39    0.70
  -3  -5  -5    8.50    1.05
   3  -5   5    5.58    1.10
   3   5   5    8.16    1.10
  -3   5  -5    8.63    1.10
  -3   5  -5    7.80    0.68
   3   5   5    7.19    0.98
   4  -5   5    6.29    1.17
  -4  -5  -5    7.09    1.01
   4  -5   5    7.70    0.72
  -4  -5  -5    7.00    0.68
  -4   5  -5    7.17    0.61
   4   5   5    6.70    0.96
   4   5   5    5.12    0.96
   5  -5   5    0.70    0.28
  -5  -5  -5    0.27    0.28
  -5  -5  -5    0.76    0.53
   5  -5   5    1.97    0.85
   5   5   5    0.99    0.64
   5   5   5    1.72    0.60
  -6  -5  -5    3.69    0.82
   6  -5   5    2.59    0.94
   6   5   5    4.67    0.83
   6   5   5    2.81    0.80
  -7  -5  -5    2.37    0.80
   7  -5   5    4.67    1.17
   7   5   5    5.31    0.98
   7   5   5    6.26    1.04
   8  -5   5    0.82    0.97
  -8  -5  -5   -0.10    0.53
   8   5   5    0.99    0.67
   8   5   5    0.64    0.65
   9  -5   5    1.15    0.94
  -9  -5  -5    4.92    0.91
   9   5   5    2.36    0.84
   9   5   5    3.65    0.92
  10  -5   5    1.84    1.04
  10  -5   5    2.78    0.94
 -10  -5  -5    2.22    0.75
  10   5   5    2.56    0.77
  10   5   5    3.08    0.97
  10   5   5    4.19    1.08
 -11  -5  -5    0.72    0.60
  11  -5   5   -1.07    0.82
  11  -5   5    1.28    0.80
  11   5   5    0.69    0.65
  11   5   5    0.75    0.90
  11   5   5   -0.36    0.70
  12  -5   5    0.53    0.95
  12  -5   5    1.66    1.17
  12   5   5   -0.38    0.95
  12   5   5    1.06    0.91
  12   5   5    1.82    0.79
 -12  -6   5    1.11    0.82
  12  -6  -5    0.37    0.98
  12  -6  -5    2.09    1.01
  12   6  -5    2.69    1.31
  12   6  -5    0.39    0.99
  11  -6  -5   -0.62    0.75
  11  -6  -5   -0.33    0.79
 -11  -6   5    0.01    0.68
  11   6  -5    0.24    0.90
  11   6  -5    0.66    0.91
  10  -6  -5    1.31    0.81
 -10  -6   5    0.58    0.72
  10   6  -5    2.38    0.96
  10   6  -5    2.18    0.97
   9  -6  -5   -0.12    0.72
  -9  -6   5    1.56    0.80
   9   6  -5    0.93    0.79
   9   6  -5    0.69    0.92
  -8  -6   5    8.23    1.32
   8  -6  -5   13.08    1.52
   8   6  -5   12.93    1.57
   8   6  -5   12.33    1.79
  -7  -6   5    6.88    1.15
   7  -6  -5    6.13    1.08
   7   6  -5    9.42    1.33
   7   6  -5    7.89    1.39
  -7   6   5    7.79    0.70
   6  -6  -5    0.75    0.68
  -6  -6   5   -1.07    0.48
   6   6  -5   -0.28    0.76
   6   6  -5    0.31    0.72
  -6   6   5    0.17    0.27
   5  -6  -5    9.12    1.20
  -5  -6   5   10.34    1.27
   5  -6  -5   12.69    1.25
   5   6  -5    9.40    1.45
   5   6  -5   12.27    1.43
  -5   6   5    9.96    0.95
   4  -6  -5    6.10    0.94
   4  -6  -5    6.69    0.84
  -4  -6   5    3.91    0.77
   4   6  -5    7.43    1.28
   4   6  -5    5.42    0.99
  -4   6   5    5.40    0.67
   3  -6  -5    2.65    0.67
  -3  -6   5    3.27    0.66
   3   6  -5    3.26    0.83
  -3   6   5    4.00    0.66
   3   6  -5    4.10    1.03
   2  -6  -5    7.26    0.93
  -2  -6   5    6.90    0.90
   2   6  -5    5.87    1.14
   1  -6  -5    0.88    0.46
  -1  -6   5    1.61    0.53
   1   6  -5    0.42    0.65
  -1   6   5    1.35    0.43
  -1   6   5    0.64    0.55
   0  -6  -5    3.06    0.60
   0  -6   5    3.13    0.60
   0   6   5    3.14    0.63
   0   6   5    3.84    0.84
   0   6  -5    4.04    0.96
   1  -6   5    5.65    0.73
  -1  -6  -5    5.27    0.84
   1   6   5    5.33    0.92
   1   6   5    5.17    0.94
  -1   6  -5    5.61    1.08
  -2  -6  -5   11.21    1.23
   2  -6   5   10.31    1.00
   2   6   5    6.89    1.08
  -2   6  -5    9.22    1.30
  -2   6  -5   10.31    0.87
   2   6   5    8.05    1.18
   3  -6   5    3.22    0.55
  -3  -6  -5    1.56    0.67
   3  -6   5    2.97    0.95
  -3  -6  -5    2.49    0.44
  -3   6  -5    2.84    0.42
  -3   6  -5    1.27    0.70
   3   6   5    2.57    0.80
   3   6   5    1.53    0.67
   4  -6   5    2.86    1.05
  -4  -6  -5    3.05    0.79
   4  -6   5    3.85    0.57
  -4  -6  -5    3.60    0.52
   4   6   5    2.89    0.79
   4   6   5    3.86    0.90
  -4   6  -5    4.52    0.47
   5  -6   5    0.36    0.35
  -5  -6  -5    0.62    0.60
   5  -6   5    0.92    0.87
  -5  -6  -5    0.24    0.32
   5   6   5    0.96    0.72
   5   6   5    0.06    0.60
   6  -6   5    0.29    0.82
  -6  -6  -5    0.73    0.66
   6   6   5   -0.34    0.66
   6   6   5   -0.05    0.67
   7  -6   5    0.29    0.96
  -7  -6  -5    1.78    0.69
   7   6   5    1.68    0.85
   7   6   5    1.52    0.80
   8  -6   5    5.06    1.22
  -8  -6  -5    3.18    0.90
   8   6   5    3.45    0.97
   8   6   5    3.20    1.03
   9  -6   5    1.55    1.02
  -9  -6  -5    0.12    0.61
   9   6   5   -0.37    0.72
   9   6   5    0.89    0.86
 -10  -6  -5    1.48    0.75
  10  -6   5   -1.21    0.88
  10   6   5    0.34    0.73
  10   6   5    1.15    0.93
 -11  -6  -5    5.37    1.14
  11  -6   5    5.14    1.50
  11  -6   5    3.88    1.11
  11   6   5    6.78    1.38
  11   6   5    5.40    1.24
  11  -7  -5   -0.46    0.95
 -11  -7   5   -0.30    0.72
  11   7  -5   -0.98    0.91
  11   7  -5    0.32    1.03
 -10  -7   5   -0.62    0.65
  10  -7  -5    0.11    0.84
  10   7  -5   -0.50    0.88
  10   7  -5   -0.49    0.84
   9  -7  -5    8.41    1.33
  -9  -7   5    7.25    1.37
   9   7  -5    9.25    1.57
   9   7  -5    7.60    1.51
  -8  -7   5    0.35    0.65
   8  -7  -5   -0.18    0.73
   8   7  -5    0.40    0.83
   8   7  -5    0.38    0.93
   7  -7  -5    2.76    0.90
  -7  -7   5    1.37    0.77
   7   7  -5    1.19    0.95
   7   7  -5    2.87    1.03
  -6  -7   5    0.00    0.66
   6  -7  -5   -0.23    0.65
   6   7  -5    2.15    1.05
   6   7  -5    0.35    0.79
   5  -7  -5    0.32    0.65
   5  -7  -5   -0.05    0.42
  -5  -7   5   -0.86    0.50
   5   7  -5   -0.68    0.87
  -5   7   5    0.00    0.41
   5   7  -5   -0.76    0.71
  -4  -7   5    2.11    0.70
   4  -7  -5    3.60    0.84
   4   7  -5    2.19    1.07
   4   7  -5    3.20    0.89
  -3  -7   5    6.33    0.93
   3  -7  -5    4.48    0.86
   3   7  -5    4.80    1.20
   2  -7  -5    0.66    0.52
  -2  -7   5    0.41    0.51
   2   7  -5    0.25    0.79
  -1  -7   5    1.16    0.60
   1  -7  -5    0.77    0.50
   1   7  -5   -0.43    0.70
  -1   7   5    0.24    0.41
  -1   7   5   -0.42    0.59
   0  -7  -5    5.90    0.86
   0  -7   5    6.08    0.87
   0   7   5    6.44    0.84
   0   7   5    8.87    1.25
   0   7  -5    6.79    1.24
   1  -7   5    0.13    0.50
  -1  -7  -5   -1.01    0.49
   1   7   5    0.51    0.69
  -1   7  -5   -0.24    0.65
   1   7   5    0.45    0.62
   2  -7   5    3.09    0.63
  -2  -7  -5    1.80    0.69
   2   7   5    1.52    0.81
  -2   7  -5    0.51    0.73
   2   7   5    2.31    0.80
   3  -7   5    8.50    1.41
  -3  -7  -5   10.32    1.31
   3  -7   5   10.72    1.08
  -3  -7  -5   10.42    0.93
  -3   7  -5   11.18    1.51
   3   7   5    7.75    1.34
   3   7   5    7.76    1.27
   4  -7   5    0.23    0.89
  -4  -7  -5   -0.09    0.58
  -4  -7  -5    0.55    0.47
   4  -7   5    1.08    0.48
  -4   7  -5   -0.25    0.24
   4   7   5    0.63    0.71
   4   7   5    0.15    0.71
   5  -7   5    0.99    0.43
   5  -7   5    1.58    0.99
  -5  -7  -5   -0.45    0.56
   5   7   5    0.16    0.74
   5   7   5    0.33    0.71
  -5   7  -5    0.41    0.22
   6  -7   5   -0.30    0.82
  -6  -7  -5    0.57    0.64
   6   7   5   -0.41    0.71
   6   7   5   -0.74    0.68
  -7  -7  -5    0.49    0.63
   7  -7   5    0.00    0.84
   7   7   5   -0.62    0.68
   7   7   5    1.05    0.85
   8  -7   5    2.44    1.17
  -8  -7  -5    3.55    0.90
   8   7   5    3.38    1.09
   8   7   5    3.85    1.18
  -9  -7  -5   12.44    1.64
   9  -7   5    9.84    1.83
   9   7   5   11.81    1.73
   9   7   5   10.29    1.67
 -10  -7  -5   -0.53    0.57
  10  -7   5   -0.48    0.99
  10   7   5    0.97    0.94
  10   7   5   -0.86    0.89
 -10  -8   5   -0.63    0.76
  10  -8  -5   -0.61    0.77
  10   8  -5    0.58    1.05
  10   8  -5    1.05    1.12
   9  -8  -5   18.54    2.04
  -9  -8   5   15.22    2.03
   9   8  -5   20.10    2.36
   9   8  -5   13.27    2.18
   8  -8  -5    0.49    0.75
  -8  -8   5   -0.25    0.71
   8   8  -5   -2.64    0.75
   8   8  -5    0.08    0.87
   7  -8  -5    0.13    0.71
  -7  -8   5    0.21    0.67
   7   8  -5   -0.06    0.86
   7   8  -5   -0.80    0.88
   6  -8  -5   -0.12    0.61
  -6  -8   5   -0.84    0.61
   6   8  -5   -0.19    0.86
   6   8  -5   -0.62    0.88
  -5  -8   5    5.80    1.17
   5  -8  -5    8.84    1.25
   5   8  -5   12.87    1.85
   5   8  -5   10.67    1.56
  -4  -8   5   -0.36    0.67
   4  -8  -5    0.00    0.60
   4   8  -5    0.46    0.88
   4   8  -5    0.26    0.77
  -3  -8   5    2.00    0.75
   3  -8  -5    2.55    0.79
   3   8  -5    0.42    0.84
   2  -8  -5    1.40    0.64
  -2  -8   5    1.57    0.74
   2   8  -5    2.46    1.03
   1  -8  -5    9.20    1.26
  -1  -8   5   11.06    1.33
   1   8  -5   10.00    1.64
  -1   8   5   15.22    1.73
  -1   8   5   13.06    1.14
   0  -8  -5    8.32    1.16
   0  -8   5   11.03    1.29
   0   8   5    9.94    1.10
   0   8   5   10.62    1.52
   0   8  -5   11.28    1.71
   1  -8   5    4.53    0.84
  -1  -8  -5    4.42    0.96
  -1   8  -5    5.20    1.26
   1   8   5    4.12    1.08
   2  -8   5   14.34    1.85
  -2  -8  -5   19.94    1.88
   2  -8   5   15.79    1.56
   2   8   5   13.71    1.80
   2   8   5   20.43    2.12
  -2   8  -5   15.15    1.99
   3  -8   5   -0.29    0.48
   3  -8   5   -0.34    0.76
  -3  -8  -5   -0.01    0.61
  -3   8  -5   -0.30    0.83
   3   8   5    0.23    0.75
   3   8   5   -0.14    0.76
   4  -8   5    0.06    0.45
   4  -8   5    0.49    0.77
  -4  -8  -5   -0.01    0.57
   4   8   5   -1.22    0.61
   4   8   5    0.07    0.78
  -5  -8  -5    4.61    1.05
   5  -8   5    4.37    0.68
   5  -8   5    3.26    1.17
   5   8   5    3.46    1.00
   5   8   5    3.53    1.07
   6  -8   5    1.48    1.09
  -6  -8  -5    0.82    0.68
   6   8   5    0.03    0.89
   6   8   5    1.00    0.83
  -7  -8  -5    0.42    0.68
   7  -8   5   -0.30    0.89
   7   8   5   -0.75    0.91
   7   8   5   -0.27    0.72
   8  -8   5    1.03    1.05
  -8  -8  -5    1.96    0.81
   8   8   5    0.64    0.94
   8   8   5    0.91    1.02
  -9  -8  -5    0.28    0.67
   9  -8   5    0.24    1.11
   9   8   5   -1.10    0.93
   9   8   5    0.41    0.87
 -10  -8  -5   11.41    1.68
  10  -8   5   11.02    2.05
  10   8   5   12.53    2.02
  10   8   5    6.92    1.62
  -9  -9   5    0.62    0.89
   9  -9  -5    1.08    0.90
   9   9  -5    0.37    1.19
   9   9  -5    1.15    1.15
  -8  -9   5    1.92    0.96
   8  -9  -5    1.64    0.93
   8   9  -5    2.23    1.20
   8   9  -5    1.84    1.20
   7  -9  -5    2.39    0.87
  -7  -9   5    3.29    1.02
   7   9  -5    1.18    1.15
   7   9  -5    1.36    1.08
  -6  -9   5    0.08    0.70
   6  -9  -5    0.98    0.76
   6   9  -5    2.19    1.11
   6   9  -5    2.89    1.18
  -5  -9   5    2.44    0.95
   5  -9  -5    2.31    0.85
   5   9  -5    3.07    1.18
   5   9  -5    0.99    1.05
  -4  -9   5   -0.02    0.66
   4  -9  -5   -0.07    0.64
   4   9  -5    0.70    1.01
   3  -9  -5    1.42    0.70
  -3  -9   5    2.66    0.86
   3   9  -5    1.87    1.08
  -2  -9   5    3.36    0.88
   2  -9  -5    1.13    0.66
   2   9  -5    4.13    1.30
   1  -9  -5   12.56    1.42
  -1  -9   5   11.62    1.47
  -1   9   5   10.70    1.63
   1   9  -5   12.94    1.83
   0  -9   5    1.38    0.70
   0  -9  -5    1.28    0.63
   0   9   5    2.24    0.91
   0   9   5    1.05    0.50
   0   9  -5    1.21    0.97
   1  -9   5    3.88    0.90
  -1   9  -5    3.98    1.16
   1   9   5    5.00    1.16
   1   9   5    3.78    0.75
  -2  -9  -5   20.98    1.98
   2  -9   5   19.64    1.82
   2  -9   5   16.09    2.09
  -2   9  -5   18.93    2.33
   2   9   5   17.92    2.16
   3  -9   5    1.46    0.63
  -3  -9  -5    0.64    0.74
   3  -9   5    0.10    0.86
   3   9   5    0.86    0.83
  -3   9  -5    1.36    0.95
   3   9   5    0.93    0.83
   4  -9   5    1.41    0.56
   4  -9   5    0.19    0.83
  -4  -9  -5    2.13    0.84
   4   9   5    0.86    0.87
   4   9   5    0.27    0.85
   5  -9   5    1.05    0.97
  -5  -9  -5    0.52    0.74
   5   9   5    2.16    0.96
   5   9   5    0.40    0.89
   6  -9   5    1.32    1.06
  -6  -9  -5    1.41    0.79
   6   9   5   -1.20    0.80
   6   9   5   -0.69    0.76
  -7  -9  -5    0.75    0.78
   7  -9   5    0.12    0.96
   7   9   5   -1.24    0.82
   7   9   5    0.12    0.88
  -8  -9  -5    0.12    0.69
   8  -9   5    1.38    1.15
   8   9   5    0.37    1.05
   8   9   5    1.03    0.95
  -7 -10   5    0.55    0.96
   7 -10  -5   -0.23    0.74
   7  10  -5   -0.19    1.02
   7  10  -5    1.12    1.24
   6 -10  -5   -0.66    0.63
  -6 -10   5    0.47    0.91
   6  10  -5    0.51    1.05
   5 -10  -5   -0.12    0.62
  -5 -10   5    2.15    1.00
   5  10  -5    2.44    1.16
  -4 -10   5    2.04    0.99
   4 -10  -5    1.72    0.80
   4  10  -5    0.57    1.04
  -3 -10   5    1.59    0.90
   3 -10  -5   -0.26    0.62
   3  10  -5   -0.27    0.98
  -2 -10   5   -0.55    0.70
   2 -10  -5    1.37    0.69
   2  10  -5    1.26    1.06
  -1 -10   5    0.37    0.74
   1 -10  -5   -0.03    0.57
   1  10  -5    0.36    0.98
  -1  10   5    0.90    0.96
   0 -10   5   13.71    1.65
   0 -10  -5   12.49    1.57
   0  10  -5    9.58    1.84
   0  10   5   15.50    2.03
   0  10   5   15.27    1.29
   1 -10   5    1.14    0.73
  -1 -10  -5    1.85    0.65
   1  10   5    1.90    0.63
  -1  10  -5    1.34    1.08
   1  10   5    1.05    0.94
   2 -10   5    3.67    0.85
   2 -10   5    1.81    0.95
  -2 -10  -5    3.39    0.96
  -2  10  -5    3.07    1.20
   2  10   5   -0.09    0.90
  -3 -10  -5    2.41    0.92
   3 -10   5    1.94    1.00
   3 -10   5    3.80    0.82
   3  10   5    1.13    0.91
  -3  10  -5    4.20    1.26
  -4 -10  -5    0.64    0.76
   4 -10   5   -0.55    0.78
   4 -10   5    2.06    0.68
   4  10   5    0.27    1.01
   4  10   5    0.19    0.91
  -5 -10  -5    0.94    0.81
   5 -10   5    0.37    0.95
   5  10   5   -0.47    0.83
   5  10   5    0.79    0.92
   6 -10   5   -1.16    0.89
  -6 -10  -5    0.08    0.72
   6  10   5   -0.74    0.90
   6  10   5    1.04    1.05
   7 -10   5    0.19    1.11
  -7 -10  -5    2.22    0.92
   7  10   5    1.51    1.24
   7  10   5    2.93    1.25
  -5 -11   5    1.17    1.00
   5 -11  -5    1.15    0.81
   5  11  -5    2.67    1.37
  -4 -11   5    5.36    1.24
   4 -11  -5    0.59    0.76
   4  11  -5    3.36    1.41
  -3 -11   5    3.46    1.11
   3 -11  -5    2.15    0.85
   3  11  -5    1.57    1.19
  -2 -11   5    0.78    0.91
   2 -11  -5    2.42    0.77
   2  11  -5    1.88    1.20
   1 -11  -5    0.88    0.68
  -1 -11   5    1.34    0.85
   1  11  -5    1.36    1.09
  -1  11   5    1.14    1.02
   0 -11   5    5.30    1.05
   0 -11  -5    2.80    0.83
   0  11   5    3.96    1.27
   0  11  -5   -0.61    0.96
   1 -11   5    1.84    0.81
   1 -11   5    0.99    0.87
  -1 -11  -5    2.17    0.69
  -1  11  -5    1.23    1.08
   1  11   5    2.22    1.05
  -2 -11  -5    0.35    0.49
   2 -11   5    0.83    0.70
   2 -11   5    0.13    0.81
   2  11   5   -0.23    0.86
  -2  11  -5   -1.36    0.94
   3 -11   5    0.99    0.66
   3 -11   5    2.96    1.09
  -3  11  -5   -0.73    0.91
   3  11   5   -0.35    0.87
   4 -11   5    0.58    0.92
  -4 -11  -5    1.76    0.88
   4  11   5    0.27    1.02
   5 -11   5   -1.35    0.86
  -5 -11  -5    0.57    0.81
   5  11   5   -0.45    1.04
   5  11   5    1.10    1.13
  13   0  -6   -0.42    0.77
  13   0  -6   -0.55    0.67
  12   0  -6    1.33    0.82
  12   0  -6    2.47    0.79
 -12   0   6    0.91    0.49
  11   0  -6   -0.12    0.50
  11   0  -6   -1.55    0.55
 -11   0   6   -0.24    0.33
  10   0  -6   -0.07    0.57
 -10   0   6   -0.05    0.38
  10   0  -6   -0.49    0.46
   9   0  -6    0.49    0.44
  -9   0   6   -0.39    0.33
   9   0  -6   -0.70    0.42
  -8   0   6    2.08    0.43
   8   0  -6    1.53    0.58
   8   0  -6    1.86    0.48
   7   0  -6   -0.37    0.23
   7   0  -6   -0.39    0.31
  -7   0   6    0.09    0.27
   7   0  -6   -0.15    0.25
  -6   0   6  109.72    7.33
   6   0  -6  112.67    7.32
   6   0  -6  109.94    7.40
  -5   0   6    0.13    0.29
   5   0  -6   -0.23    0.27
  -5   0   6   -0.26    0.18
   5   0  -6    0.17    0.20
  -5   0   6    0.22    0.22
  -4   0   6  183.03   12.08
  -4   0   6  184.70   12.05
  -4   0   6  184.29   12.12
   4   0  -6  186.68   12.04
   4   0  -6  185.62   12.12
  -3   0   6    0.01    0.12
  -3   0   6    0.44    0.20
  -3   0   6    0.15    0.22
   3   0  -6    0.12    0.13
   3   0  -6    0.12    0.23
  -2   0   6    2.73    0.25
  -2   0   6    3.83    0.41
   2   0  -6    2.96    0.27
   2   0  -6    3.06    0.39
   2   0  -6    3.60    0.48
  -1   0   6    0.00    0.17
  -1   0   6   -0.22    0.21
   1   0  -6   -0.15    0.22
   1   0   6   -0.02    0.18
   2   0   6  128.86    8.56
   2   0   6  132.30    8.60
   3   0   6    0.19    0.31
   3   0   6   -0.10    0.21
  -3   0  -6    0.17    0.26
   4   0   6    8.88    0.91
   4   0   6   10.75    0.93
  -4   0  -6    9.70    1.01
   4   0   6   10.86    0.91
   5   0   6   -0.19    0.36
   5   0   6    0.63    0.33
  -5   0  -6   -0.02    0.32
   5   0   6   -0.15    0.31
   6   0   6   65.14    4.38
   6   0   6   60.75    4.44
   6   0   6   66.93    4.45
   7   0   6    0.57    0.42
   7   0   6    0.52    0.50
   7   0   6   -0.40    0.38
   8   0   6   -0.05    0.49
   8   0   6   -0.12    0.49
   8   0   6    0.37    0.42
   9   0   6   -0.45    0.51
   9   0   6   -0.60    0.40
   9   0   6   -0.01    0.53
  10   0   6    8.16    1.23
  10   0   6   10.39    1.27
  11   0   6   -0.10    0.64
  11   0   6    0.85    0.65
  12   0   6   27.83    2.44
  12   0   6   24.09    2.37
  13   0   6   -0.84    0.82
  13   0   6   -1.72    0.85
  13  -1  -6   -0.04    0.78
 -13  -1   6    0.00    0.43
  13  -1  -6   -0.83    0.62
  13   1  -6    0.86    0.85
  13   1  -6    1.22    0.78
  12  -1  -6    0.37    0.76
  12  -1  -6    0.96    0.67
 -12  -1   6   -0.12    0.47
 -12   1   6    0.86    0.38
  12   1  -6    0.57    0.69
  12   1  -6    0.15    0.65
  11  -1  -6    0.09    0.54
  11  -1  -6   -0.93    0.57
 -11  -1   6   -0.58    0.38
 -11   1   6   -0.25    0.32
  11   1  -6    0.44    0.56
  11   1  -6   -0.83    0.55
  10  -1  -6    1.74    0.67
 -10  -1   6    1.42    0.52
  10  -1  -6    2.42    0.64
 -10   1   6    1.46    0.41
  10   1  -6    0.70    0.58
  10   1  -6    1.61    0.61
   9  -1  -6    2.64    0.68
  -9  -1   6    2.65    0.60
   9  -1  -6    2.39    0.58
   9   1  -6    2.66    0.62
   9   1  -6    3.23    0.75
  -9   1   6    2.26    0.48
   8  -1  -6   20.72    1.57
   8  -1  -6   18.71    1.65
  -8  -1   6   18.68    1.58
   8   1  -6   19.14    1.57
  -8   1   6   18.14    1.46
   8   1  -6   21.11    1.68
   7  -1  -6    3.53    0.63
  -7  -1   6    3.69    0.56
   7  -1  -6    3.88    0.55
   7   1  -6    3.85    0.56
   7   1  -6    2.80    0.62
  -7   1   6    4.32    0.50
  -6  -1   6   -0.04    0.27
   6  -1  -6    0.17    0.32
   6  -1  -6    0.21    0.26
  -6  -1   6    0.23    0.25
   6   1  -6    0.06    0.31
   6   1  -6    0.31    0.26
  -6   1   6    0.62    0.24
   6   1  -6    0.15    0.25
   5  -1  -6    0.10    0.26
   5  -1  -6    1.08    0.26
  -5  -1   6    0.29    0.23
  -5  -1   6    1.06    0.30
   5   1  -6    0.19    0.25
   5   1  -6    0.50    0.25
   5   1  -6    0.81    0.33
  -5   1   6    0.23    0.20
  -5   1   6    0.79    0.35
  -4  -1   6   18.59    1.38
  -4  -1   6   19.44    1.33
   4  -1  -6   17.35    1.30
   4  -1  -6   18.23    1.38
  -4  -1   6   19.56    1.41
  -4   1   6   19.02    1.40
   4   1  -6   17.81    1.42
   4   1  -6   18.66    1.35
   4   1  -6   19.39    1.38
  -4   1   6   17.68    1.34
  -3  -1   6    2.07    0.36
  -3  -1   6    1.52    0.26
  -3  -1   6    1.67    0.31
   3  -1  -6    1.84    0.22
   3  -1  -6    1.94    0.32
   3   1  -6    1.58    0.29
   3   1  -6    1.96    0.33
   3   1  -6    1.66    0.38
  -3   1   6    1.52    0.30
   2  -1  -6    0.08    0.17
   2  -1  -6    0.10    0.24
  -2  -1   6    0.53    0.26
  -2  -1   6    0.32    0.18
  -2  -1   6    0.19    0.20
  -2   1   6    0.26    0.18
   2   1  -6    0.14    0.19
   2   1  -6    0.14    0.20
  -1  -1   6    0.09    0.18
   1  -1  -6    0.05    0.15
   1  -1  -6   -0.07    0.09
   1  -1  -6   -0.19    0.25
  -1   1   6   -0.14    0.27
  -1   1   6   -0.05    0.13
  -1   1   6   -0.15    0.11
   1   1  -6    0.25    0.24
   1   1  -6   -0.09    0.23
   0  -1   6  474.86   32.11
   0  -1  -6  513.54   32.02
   0   1   6  497.50   32.10
   0   1  -6  497.01   32.09
   0   1   6  489.18   32.02
  -1  -1  -6  285.98   18.00
  -1   1  -6  286.15   18.04
   1   1   6  281.56   17.99
   1   1   6  255.38   17.96
  -2  -1  -6  301.09   19.31
   2  -1   6  298.28   19.43
  -2  -1  -6  265.36   19.28
   2   1   6  305.80   19.32
   2   1   6  295.01   19.25
   2   1   6  316.25   19.27
  -3  -1  -6    2.00    0.35
   3  -1   6    1.75    0.49
  -3  -1  -6    2.19    0.34
   3   1   6    2.63    0.34
   3   1   6    1.97    0.35
   3   1   6    2.39    0.48
   4  -1   6   49.71    3.28
   4  -1   6   50.28    3.36
  -4  -1  -6   44.12    3.22
  -4  -1  -6   46.12    3.24
   4   1   6   48.83    3.30
   4   1   6   46.80    3.24
  -4   1  -6   40.81    3.31
   4   1   6   49.67    3.20
   5  -1   6   17.53    1.44
   5  -1   6   20.00    1.56
   5  -1   6   18.15    1.35
  -5  -1  -6   15.37    1.38
   5   1   6   19.90    1.49
   5   1   6   18.33    1.38
   5   1   6   16.65    1.41
   6  -1   6    7.49    0.95
   6  -1   6    7.04    0.66
   6  -1   6    5.64    0.79
   6   1   6    5.98    0.72
   6   1   6    5.08    0.73
   6   1   6    7.04    0.81
   7  -1   6   -0.33    0.29
   7  -1   6    0.35    0.58
   7  -1   6    0.07    0.39
   7   1   6    0.06    0.39
   7   1   6   -0.06    0.42
   7   1   6    0.49    0.47
   8  -1   6    0.25    0.50
   8  -1   6    0.34    0.32
   8  -1   6    0.68    0.65
   8   1   6    0.83    0.49
   8   1   6    0.79    0.50
   9  -1   6   19.51    1.83
   9  -1   6   22.47    1.92
   9  -1   6   18.97    1.47
   9   1   6   20.61    1.83
   9   1   6   19.32    1.74
  10  -1   6    1.04    0.73
  10  -1   6    1.02    0.66
  10   1   6    0.27    0.65
  10   1   6    0.39    0.61
  11  -1   6   12.50    1.62
  11  -1   6   14.19    1.68
  11   1   6   16.77    1.73
  11   1   6   15.44    1.72
  12  -1   6   -0.86    0.63
  12  -1   6   -0.01    0.80
  12   1   6    0.40    0.78
  12   1   6    0.53    0.76
  13  -1   6    3.76    1.24
  13  -1   6    5.67    1.19
  13   1   6    2.11    1.00
  13   1   6    3.10    1.06
  13  -2  -6    1.36    0.96
  13  -2  -6    1.31    0.80
 -13  -2   6    0.48    0.55
  13   2  -6    1.03    0.83
  13   2  -6    0.58    0.82
  12  -2  -6    3.53    0.95
 -12  -2   6    2.82    0.75
  12  -2  -6    2.45    0.85
  12   2  -6    2.25    0.85
  12   2  -6    3.70    0.98
 -11  -2   6    1.06    0.58
  11  -2  -6    1.60    0.67
  11  -2  -6   -0.05    0.68
  11   2  -6    1.00    0.70
  11   2  -6    1.21    0.64
 -11   2   6    1.30    0.36
  10  -2  -6    8.68    1.10
  10  -2  -6    6.40    1.04
 -10  -2   6    6.53    1.01
 -10   2   6    8.88    0.82
  10   2  -6    9.79    1.14
  10   2  -6    8.93    1.24
  -9  -2   6    6.31    0.88
   9  -2  -6    6.33    0.91
   9  -2  -6    6.02    0.95
  -9   2   6    6.91    0.68
   9   2  -6    5.08    0.97
   9   2  -6    6.02    0.88
   8  -2  -6   14.13    1.22
  -8  -2   6   13.16    1.31
   8  -2  -6   15.22    1.37
   8   2  -6   13.95    1.34
   8   2  -6   12.64    1.29
  -8   2   6   11.77    1.03
   7  -2  -6    5.58    0.82
   7  -2  -6    5.50    0.70
  -7  -2   6    5.74    0.77
   7   2  -6    6.67    0.80
   7   2  -6    5.06    0.79
  -7   2   6    6.16    0.58
  -6  -2   6    3.34    0.53
   6  -2  -6    3.85    0.64
  -6  -2   6    3.73    0.58
   6  -2  -6    3.25    0.51
  -6   2   6    4.08    0.44
   6   2  -6    3.98    0.67
   6   2  -6    4.69    0.62
   5  -2  -6    1.55    0.43
  -5  -2   6    1.61    0.35
  -5  -2   6    1.63    0.41
   5   2  -6    1.22    0.37
  -5   2   6    0.88    0.24
   5   2  -6    1.27    0.34
   5   2  -6    1.79    0.47
  -4  -2   6   67.98    4.59
  -4  -2   6   71.65    4.56
   4  -2  -6   70.01    4.58
  -4  -2   6   66.47    4.60
   4   2  -6   65.22    4.58
  -4   2   6   64.26    4.58
   4   2  -6   69.67    4.58
  -3  -2   6   -0.30    0.19
  -3  -2   6    0.18    0.22
   3  -2  -6    0.23    0.23
   3  -2  -6    0.16    0.27
  -3  -2   6    0.14    0.28
   3   2  -6    0.10    0.21
   3   2  -6   -0.03    0.26
  -3   2   6   -0.02    0.22
   3   2  -6    0.02    0.28
  -2  -2   6    2.31    0.38
   2  -2  -6    3.25    0.36
  -2  -2   6    2.77    0.40
   2  -2  -6    2.96    0.49
   2   2  -6    2.62    0.48
   2   2  -6    2.85    0.43
  -2   2   6    3.22    0.38
   2   2  -6    3.18    0.40
   1  -2  -6   -0.09    0.13
  -1  -2   6   -0.15    0.17
  -1  -2   6    0.27    0.24
   1  -2  -6   -0.18    0.16
  -1   2   6    0.00    0.20
  -1   2   6    0.18    0.17
   1   2  -6   -0.25    0.17
  -1   2   6   -0.22    0.27
   1   2  -6    0.14    0.33
   1   2  -6    0.14    0.21
   0  -2  -6    1.88    0.28
   0  -2  -6    1.45    0.16
   0  -2   6    1.75    0.29
   0  -2   6    1.59    0.29
   0   2   6    1.35    0.28
   0   2  -6    1.57    0.27
   0   2  -6    2.17    0.48
   1  -2   6   12.97    0.94
  -1  -2  -6   12.19    0.95
   1   2   6   12.31    0.98
  -1   2  -6   12.24    1.07
   1   2   6   12.84    0.97
   2  -2   6   24.38    1.74
  -2  -2  -6   26.28    1.80
  -2  -2  -6   24.97    1.71
   2   2   6   24.33    1.70
  -2   2  -6   25.63    1.88
   2   2   6   25.09    1.81
   2   2   6   26.00    1.80
   2   2   6   30.16    1.96
  -3  -2  -6   71.96    5.06
   3  -2   6   77.95    5.26
  -3  -2  -6   75.26    4.99
   3   2   6   81.49    5.17
   3   2   6   74.14    5.04
   3   2   6   72.83    5.06
   3   2   6   76.98    4.97
  -4  -2  -6    1.92    0.33
  -4  -2  -6    1.59    0.41
   4  -2   6    1.30    0.61
   4   2   6    1.80    0.41
   4   2   6    1.84    0.51
   4   2   6    1.90    0.31
   4   2   6    1.94    0.39
   5  -2   6    6.99    1.00
   5  -2   6    6.57    0.63
  -5  -2  -6    6.58    0.72
   5   2   6    6.09    0.74
   5   2   6    6.33    0.67
   5   2   6    8.53    0.92
  -6  -2  -6    0.25    0.30
   6  -2   6    0.52    0.23
   6  -2   6    0.75    0.66
   6  -2   6    0.07    0.39
   6   2   6    0.25    0.35
   6   2   6    0.14    0.33
   7  -2   6   14.49    1.27
   7  -2   6   11.80    1.37
   7  -2   6   11.29    0.87
   7   2   6    9.88    1.14
   7   2   6   13.31    1.14
   8  -2   6   -0.34    0.58
   8  -2   6    0.37    0.49
   8   2   6    0.12    0.45
   8   2   6    0.03    0.43
   9  -2   6   12.07    1.47
   9  -2   6   10.79    1.34
   9   2   6   11.32    1.35
   9   2   6   11.14    1.23
  10  -2   6    0.32    0.62
  10  -2   6    1.15    0.76
  10   2   6   -0.32    0.55
  10   2   6    0.02    0.55
  11  -2   6    0.26    0.81
  11  -2   6    1.47    0.79
  11   2   6    0.96    0.71
  11   2   6   -0.37    0.66
  12  -2   6    0.43    0.78
  12  -2   6   -0.25    0.86
  12   2   6   -0.34    0.72
  12   2   6    0.84    0.84
  13  -2   6   15.16    2.03
  13  -2   6   18.30    2.21
  13   2   6   18.33    2.17
  13   2   6   18.87    2.02
 -13  -3   6    0.51    0.64
  13  -3  -6    2.27    0.91
  13  -3  -6    2.10    1.01
  13   3  -6    1.37    0.85
  13   3  -6    0.29    0.84
 -12  -3   6   -0.52    0.52
  12  -3  -6   -0.63    0.63
  12  -3  -6    0.42    0.80
  12   3  -6    1.08    0.79
  12   3  -6    0.21    0.76
  11  -3  -6   -0.18    0.59
  11  -3  -6   -0.08    0.66
 -11  -3   6   -0.14    0.53
  11   3  -6   -0.04    0.62
  11   3  -6    0.22    0.69
  10  -3  -6   17.16    1.53
  10  -3  -6   13.51    1.55
 -10  -3   6   14.13    1.54
 -10   3   6   12.79    1.07
  10   3  -6   15.85    1.66
  10   3  -6   17.16    1.58
   9  -3  -6    4.04    0.87
   9  -3  -6    3.63    0.74
  -9  -3   6    3.40    0.75
   9   3  -6    5.50    0.97
  -9   3   6    4.22    0.48
   9   3  -6    5.85    0.89
   8  -3  -6   -0.02    0.45
   8  -3  -6    1.22    0.67
  -8  -3   6    0.65    0.51
  -8   3   6    0.30    0.23
   8   3  -6    0.90    0.54
   8   3  -6    1.02    0.56
  -7  -3   6    3.82    0.70
   7  -3  -6    4.16    0.73
  -7   3   6    2.72    0.38
   7   3  -6    2.60    0.69
   7   3  -6    3.35    0.66
  -6  -3   6   14.84    1.30
   6  -3  -6   15.42    1.31
  -6   3   6   13.32    1.05
   6   3  -6   13.23    1.28
  -5  -3   6    0.53    0.31
  -5  -3   6   -0.18    0.26
   5  -3  -6   -0.04    0.37
   5   3  -6    0.23    0.35
   5   3  -6    0.39    0.48
  -4  -3   6    2.11    0.40
  -4  -3   6    1.97    0.42
   4  -3  -6    3.38    0.54
   4  -3  -6    1.86    0.43
   4   3  -6    1.55    0.44
   4   3  -6    1.27    0.52
  -4   3   6    1.66    0.43
  -3  -3   6    1.78    0.39
   3  -3  -6    1.11    0.40
  -3  -3   6    1.04    0.32
  -3  -3   6    1.45    0.36
   3  -3  -6    1.50    0.35
   3   3  -6    0.79    0.43
  -3   3   6    1.36    0.36
   3   3  -6    1.65    0.33
   3   3  -6    1.23    0.41
  -2  -3   6   17.44    1.40
   2  -3  -6   18.36    1.37
  -2  -3   6   18.93    1.43
   2  -3  -6   18.43    1.47
   2  -3  -6   19.28    1.36
   2   3  -6   19.56    1.40
   2   3  -6   18.46    1.55
   2   3  -6   18.59    1.46
  -2   3   6   19.35    1.45
  -2   3   6   16.80    1.38
   1  -3  -6   26.93    1.83
   1  -3  -6   26.54    1.88
  -1  -3   6   28.12    1.96
  -1  -3   6   28.13    1.91
  -1   3   6   23.45    1.95
   1   3  -6   27.91    1.90
   1   3  -6   28.44    1.85
   1   3  -6   25.72    2.05
  -1   3   6   23.27    1.87
   0  -3  -6    4.21    0.49
   0  -3  -6    3.92    0.40
   0  -3   6    5.63    0.53
   0   3  -6    4.95    0.51
   0   3  -6    3.31    0.64
   0   3   6    4.55    0.56
   0   3   6    4.00    0.57
   0   3   6    4.89    0.63
   1  -3   6   28.48    1.97
  -1  -3  -6   28.51    2.01
  -1   3  -6   30.37    1.98
  -1   3  -6   28.44    2.16
   1   3   6   29.42    2.14
   1   3   6   27.44    2.06
   1   3   6   25.76    2.04
  -2  -3  -6   19.67    1.56
  -2  -3  -6   22.07    1.43
   2  -3   6   20.98    1.49
   2   3   6   21.61    1.71
   2   3   6   20.58    1.62
  -2   3  -6   22.42    1.71
   2   3   6   21.08    1.61
   3  -3   6   50.74    3.36
   3  -3   6   47.56    3.69
  -3  -3  -6   52.13    3.36
  -3  -3  -6   49.12    3.48
  -3   3  -6   50.96    3.58
   3   3   6   52.48    3.53
   3   3   6   53.97    3.62
   3   3   6   47.59    3.50
  -4  -3  -6    0.86    0.23
  -4  -3  -6    0.49    0.40
   4  -3   6    0.72    0.62
   4  -3   6    0.90    0.18
   4   3   6    1.28    0.43
   4   3   6    0.88    0.27
   4   3   6    0.37    0.34
   5  -3   6    1.81    0.72
  -5  -3  -6    1.10    0.49
   5  -3   6    0.87    0.16
  -5  -3  -6    1.04    0.30
   5   3   6    1.18    0.34
   5   3   6    0.21    0.34
   5   3   6    1.54    0.46
  -6  -3  -6    1.86    0.57
   6  -3   6    2.23    0.84
  -6  -3  -6    1.84    0.41
   6   3   6    2.23    0.56
   6   3   6    2.61    0.48
   6   3   6    1.71    0.50
   7  -3   6   20.43    2.02
  -7  -3  -6   20.12    1.76
   7   3   6   20.33    1.73
   7   3   6   20.13    1.62
   7   3   6   19.75    1.69
   8  -3   6    6.50    1.08
   8  -3   6    8.43    1.30
   8   3   6    8.16    0.97
   8   3   6    8.05    1.03
   8   3   6    6.56    0.97
   9  -3   6   -0.29    0.68
   9  -3   6    1.07    0.66
   9   3   6   -0.16    0.50
   9   3   6    0.46    0.56
   9   3   6    1.28    0.57
  10  -3   6    0.99    0.64
  10  -3   6    0.14    0.80
  10   3   6    0.39    0.60
  10   3   6    0.42    0.63
  10   3   6   -0.67    0.55
  11  -3   6    0.04    0.86
  11  -3   6    0.22    0.70
  11   3   6    2.31    0.79
  11   3   6   -0.38    0.70
  11   3   6    2.59    0.74
  12  -3   6    6.31    1.31
  12  -3   6    4.92    1.20
  12   3   6    5.30    1.11
  12   3   6    4.23    1.00
  12   3   6    6.03    1.24
  13  -4  -6    0.17    0.80
  13  -4  -6    0.08    0.90
 -13  -4   6   -0.26    0.64
  13   4  -6   -0.93    0.74
  13   4  -6   -0.97    0.87
  13   4  -6    1.14    1.02
  12  -4  -6   -0.59    0.66
 -12  -4   6    1.02    0.73
  12  -4  -6    0.19    0.76
  12   4  -6    0.87    0.91
  12   4  -6   -1.01    0.70
  12   4  -6   -0.52    0.67
 -11  -4   6    0.72    0.64
  11  -4  -6    0.57    0.67
  11  -4  -6   -0.20    0.73
  11   4  -6   -0.60    0.70
  11   4  -6   -0.61    0.72
  11   4  -6   -0.93    0.58
  10  -4  -6   -0.15    0.72
  10  -4  -6   -0.25    0.57
 -10  -4   6   -0.16    0.55
  10   4  -6   -1.53    0.54
  10   4  -6   -0.02    0.72
   9  -4  -6    6.48    0.98
  -9  -4   6    5.87    1.00
   9  -4  -6    6.97    1.11
   9   4  -6    5.53    1.00
  -9   4   6    5.19    0.51
   9   4  -6    7.20    1.23
  -8  -4   6    3.76    0.83
   8  -4  -6    4.91    0.93
   8   4  -6    5.69    0.98
   8   4  -6    3.46    0.96
  -8   4   6    3.85    0.41
   7  -4  -6   12.67    1.33
  -7  -4   6   10.37    1.25
   7   4  -6   13.69    1.43
  -7   4   6   12.38    0.94
   7   4  -6   11.31    1.48
  -6  -4   6   13.92    1.38
   6  -4  -6   13.60    1.32
   6   4  -6   12.73    1.35
   6   4  -6   12.64    1.50
   5  -4  -6    0.38    0.44
  -5  -4   6    0.91    0.47
   5   4  -6    0.85    0.49
   5   4  -6    0.88    0.57
   4  -4  -6   -0.11    0.33
  -4  -4   6    0.14    0.34
   4  -4  -6   -0.20    0.35
   4   4  -6   -0.71    0.45
   4   4  -6   -0.43    0.36
  -4   4   6   -0.29    0.33
   3  -4  -6   91.34    5.91
  -3  -4   6   97.26    6.06
   3  -4  -6   96.35    5.85
  -3  -4   6   83.44    5.86
   3   4  -6   87.07    6.03
  -3   4   6   72.94    5.85
   3   4  -6   83.91    5.90
  -3   4   6   84.60    5.81
  -2  -4   6   34.29    2.35
   2  -4  -6   31.19    2.25
  -2  -4   6   31.73    2.30
   2  -4  -6   31.99    2.28
  -2   4   6   27.97    2.28
  -2   4   6   30.44    2.28
   2   4  -6   31.33    2.48
  -2   4   6   34.07    2.31
  -1  -4   6    7.53    0.84
   1  -4  -6    6.79    0.76
   1  -4  -6    7.38    0.70
  -1  -4   6    7.73    0.79
  -1   4   6    7.17    0.83
  -1   4   6    6.68    0.80
   1   4  -6    7.57    0.63
   1   4  -6    7.30    1.02
   1   4  -6    6.62    0.73
   0  -4  -6    5.04    0.61
   0  -4   6    4.71    0.56
   0  -4  -6    4.33    0.51
   0   4   6    3.86    0.61
   0   4   6    4.87    0.69
   0   4   6    5.10    0.65
   0   4  -6    5.22    0.56
   0   4  -6    4.71    0.79
  -1  -4  -6   24.42    1.82
   1  -4   6   25.10    1.78
  -1   4  -6   25.12    2.03
   1   4   6   23.38    1.90
   1   4   6   21.59    1.86
  -1   4  -6   25.20    1.76
   1   4   6   27.42    1.97
  -2  -4  -6    3.98    0.58
   2  -4   6    3.71    0.47
  -2  -4  -6    4.29    0.40
   2   4   6    4.14    0.65
  -2   4  -6    3.16    0.70
  -2   4  -6    4.25    0.47
   2   4   6    3.48    0.64
  -3  -4  -6   21.83    1.85
   3  -4   6   20.68    2.03
   3  -4   6   23.12    1.61
  -3  -4  -6   24.37    1.58
   3   4   6   19.94    1.79
  -3   4  -6   23.41    1.89
   3   4   6   21.79    1.80
  -4  -4  -6   45.19    3.57
   4  -4   6   50.81    3.82
   4  -4   6   49.65    3.33
  -4  -4  -6   52.75    3.35
   4   4   6   50.05    3.58
   4   4   6   48.78    3.55
   5  -4   6    8.68    0.65
  -5  -4  -6    8.39    0.74
   5  -4   6    6.95    1.19
  -5  -4  -6    7.57    0.99
   5   4   6    9.00    1.05
   5   4   6    6.58    0.95
  -6  -4  -6   -0.02    0.48
   6  -4   6    1.12    0.84
  -6  -4  -6   -0.16    0.26
   6   4   6    0.74    0.53
   6   4   6    0.48    0.49
   6   4   6   -0.03    0.35
  -7  -4  -6   15.54    1.61
   7  -4   6   15.84    1.82
   7   4   6   13.88    1.33
   7   4   6   16.00    1.52
   7   4   6   15.28    1.57
   8  -4   6    1.98    0.97
  -8  -4  -6    0.04    0.53
   8   4   6    1.82    0.56
   8   4   6    0.66    0.64
   8   4   6    0.89    0.62
   9  -4   6    0.73    0.72
   9  -4   6    2.86    0.97
   9   4   6    0.89    0.65
   9   4   6    2.18    0.76
   9   4   6    2.13    0.63
  10  -4   6   -0.51    0.61
  10  -4   6    1.36    0.95
  10   4   6   -0.03    0.56
  10   4   6    0.24    0.65
  10   4   6   -0.17    0.66
  11  -4   6    0.09    0.76
  11  -4   6    1.22    0.99
  11   4   6   -0.88    0.61
  11   4   6   -0.40    0.71
  11   4   6    0.41    0.59
  12  -4   6    0.35    0.85
  12  -4   6   -0.53    0.97
  12   4   6    0.04    0.76
  12   4   6   -1.06    0.62
  12   4   6   -0.23    0.86
  12  -5  -6    0.68    0.88
  12  -5  -6    0.39    0.78
 -12  -5   6    1.49    0.76
  12   5  -6   -1.94    0.73
  12   5  -6   -0.10    0.85
  11  -5  -6    0.42    0.86
 -11  -5   6    0.94    0.74
  11  -5  -6    2.42    0.87
  11   5  -6    0.15    0.76
  11   5  -6    0.61    0.92
  10  -5  -6    0.35    0.70
  10  -5  -6    2.12    0.78
 -10  -5   6    0.03    0.63
  10   5  -6   -0.71    0.69
  10   5  -6   -0.22    0.84
  -9  -5   6    6.52    1.11
   9  -5  -6    6.26    1.14
   9   5  -6    6.81    1.19
   9   5  -6    5.56    1.22
   8  -5  -6    0.58    0.63
  -8  -5   6    0.04    0.61
  -8   5   6    0.95    0.23
   8   5  -6    1.60    0.89
  -8   5   6    0.85    0.23
   8   5  -6   -0.09    0.68
  -7  -5   6    1.31    0.64
   7  -5  -6    0.49    0.63
   7   5  -6    0.30    0.72
   7   5  -6   -0.40    0.59
  -7   5   6   -0.04    0.21
  -6  -5   6    3.62    0.78
   6  -5  -6    2.24    0.68
  -6   5   6    3.76    0.48
   6   5  -6    5.27    0.94
   6   5  -6    3.59    1.00
   5  -5  -6    8.70    1.05
  -5  -5   6    8.14    1.00
  -5   5   6    7.97    0.80
   5   5  -6    7.74    1.09
   5   5  -6    6.14    1.19
  -4  -5   6    2.49    0.57
   4  -5  -6    2.59    0.61
   4  -5  -6    2.24    0.56
   4   5  -6    2.87    0.84
  -4   5   6    3.18    0.48
   4   5  -6    2.49    0.66
   3  -5  -6   12.23    1.12
  -3  -5   6    8.78    1.08
   3  -5  -6   17.49    1.41
   3  -5  -6   11.58    1.12
  -3   5   6   11.38    1.05
   3   5  -6   10.83    1.36
   3   5  -6   11.71    1.32
   2  -5  -6    2.24    0.51
  -2  -5   6    3.67    0.59
   2  -5  -6    1.93    0.48
   2   5  -6    1.82    0.66
  -2   5   6    1.62    0.43
  -2   5   6    2.21    0.47
   1  -5  -6   26.39    1.92
   1  -5  -6   21.66    1.81
  -1  -5   6   25.04    1.88
  -1   5   6   24.25    1.89
   1   5  -6   22.35    2.08
  -1   5   6   25.16    2.01
   1   5  -6   25.40    1.69
   0  -5  -6    3.87    0.55
   0  -5   6    4.60    0.63
   0   5  -6    4.92    0.60
   0   5   6    4.78    0.77
   0   5   6    3.68    0.67
   0   5  -6    5.45    0.93
   1  -5   6   12.86    1.09
   1   5   6   11.29    1.28
  -1   5  -6   10.91    1.34
  -1   5  -6   11.90    1.01
   1   5   6   13.47    1.24
  -2  -5  -6   16.23    1.22
   2  -5   6   17.22    1.34
  -2  -5  -6   15.71    1.51
  -2   5  -6   16.99    1.27
   2   5   6   17.63    1.56
   2   5   6   16.29    1.51
  -2   5  -6   17.60    1.61
   3  -5   6    5.95    1.11
  -3  -5  -6    6.52    0.95
  -3  -5  -6    7.63    0.63
   3  -5   6    6.37    0.70
  -3   5  -6    6.46    1.02
   3   5   6    7.49    1.00
   3   5   6    5.95    0.90
  -3   5  -6    6.92    0.64
  -4  -5  -6   24.69    1.75
  -4  -5  -6   22.93    2.05
   4  -5   6   26.33    2.35
   4  -5   6   24.73    1.77
   4   5   6   24.51    2.08
   4   5   6   24.15    2.04
  -5  -5  -6    8.21    0.78
   5  -5   6    9.47    0.75
   5  -5   6    7.09    1.30
  -5  -5  -6    7.37    1.05
   5   5   6    7.56    1.12
   5   5   6    7.54    1.04
  -6  -5  -6   -1.10    0.46
   6  -5   6    2.23    1.00
   6   5   6   -0.40    0.48
   6   5   6    0.66    0.62
   7  -5   6    1.25    0.92
  -7  -5  -6    0.15    0.61
   7   5   6    1.12    0.69
   7   5   6    1.40    0.72
  -8  -5  -6    3.59    0.85
   8  -5   6    4.63    1.20
   8   5   6    3.18    0.87
   8   5   6    4.00    0.91
   9  -5   6    6.87    1.43
  -9  -5  -6    9.13    1.25
   9   5   6    4.93    1.08
   9   5   6    7.15    1.19
  10  -5   6    7.14    1.41
  10  -5   6    8.02    1.33
  10   5   6    6.54    1.27
  10   5   6    7.46    1.07
  10   5   6    9.97    1.48
  11  -5   6    0.84    0.86
  11  -5   6   -0.05    0.93
  11   5   6    0.31    0.80
  11   5   6    0.66    0.68
  11   5   6    0.13    0.86
  12  -5   6    0.37    0.95
  12  -5   6   -0.04    1.15
  12   5   6    0.76    0.86
  12   5   6    2.33    1.11
  12   5   6    1.02    0.73
  12  -6  -6    1.52    1.08
  12  -6  -6    5.05    1.21
 -12  -6   6    5.03    1.16
  12   6  -6    4.98    1.38
  12   6  -6    5.06    1.40
  11  -6  -6    6.35    1.21
 -11  -6   6    3.86    1.07
  11  -6  -6    7.66    1.42
  11   6  -6    8.89    1.66
  11   6  -6    6.52    1.34
  10  -6  -6   -0.58    0.66
 -10  -6   6    1.12    0.76
  10   6  -6    1.93    0.96
  10   6  -6    1.78    1.03
   9  -6  -6    4.33    1.03
  -9  -6   6    3.71    0.93
   9   6  -6    4.30    1.21
   9   6  -6    4.33    1.12
  -8  -6   6    6.24    1.17
   8  -6  -6   11.49    1.42
  -8   6   6   10.19    0.78
   8   6  -6    9.10    1.52
   8   6  -6   11.91    1.53
   7  -6  -6    7.50    1.13
  -7  -6   6    7.07    1.14
  -7   6   6    5.94    0.64
   7   6  -6    6.18    1.15
   7   6  -6    5.24    1.28
  -6  -6   6    4.02    0.87
   6  -6  -6    3.88    0.87
   6   6  -6    2.88    0.98
  -6   6   6    3.77    0.51
   6   6  -6    3.35    0.95
   5  -6  -6    3.78    0.79
  -5  -6   6    2.86    0.74
   5   6  -6    1.80    0.79
   5   6  -6    1.96    0.98
  -5   6   6    2.34    0.45
   4  -6  -6   20.40    1.67
  -4  -6   6   16.99    1.66
   4  -6  -6   17.50    1.58
   4   6  -6   18.56    1.80
  -4   6   6   17.28    1.46
   4   6  -6   18.88    2.09
  -3  -6   6    9.05    1.10
   3  -6  -6    8.65    1.02
   3   6  -6    7.79    1.07
   3   6  -6    7.85    1.28
  -2  -6   6    5.48    0.81
   2  -6  -6    5.70    0.81
   2   6  -6    3.98    0.99
   1  -6  -6   24.73    2.09
  -1  -6   6   27.60    2.16
  -1   6   6   28.88    2.13
   1   6  -6   24.77    2.40
  -1   6   6   30.09    2.34
   1   6  -6   28.71    1.89
   0  -6   6    2.40    0.55
   0  -6  -6    2.58    0.55
   0   6   6    2.20    0.68
   0   6   6    3.07    0.76
   0   6   6    3.40    0.65
   0   6  -6    3.87    0.95
   1  -6   6    0.44    0.41
  -1   6  -6    0.37    0.67
   1   6   6    0.28    0.57
   1   6   6   -0.11    0.47
  -2  -6  -6    0.90    0.57
   2  -6   6    1.83    0.49
  -2   6  -6    2.08    0.79
   2   6   6    2.10    0.70
  -2   6  -6    1.31    0.36
   2   6   6    0.23    0.59
  -3  -6  -6   -0.04    0.54
  -3  -6  -6    0.13    0.27
   3  -6   6    0.59    0.40
   3  -6   6    0.00    0.71
   3   6   6    0.45    0.61
   3   6   6   -0.20    0.58
  -3   6  -6    0.51    0.64
  -3   6  -6    0.06    0.25
   4  -6   6    2.98    1.01
   4  -6   6    2.82    0.50
  -4  -6  -6    3.84    0.85
  -4  -6  -6    2.33    0.39
   4   6   6    2.13    0.79
  -4   6  -6    2.53    0.37
   4   6   6    1.22    0.66
  -5  -6  -6    6.32    0.67
  -5  -6  -6    4.65    0.94
   5  -6   6    6.51    0.68
   5  -6   6    3.93    1.23
   5   6   6    7.56    1.16
   5   6   6    5.43    1.05
   6  -6   6   -0.28    0.92
  -6  -6  -6    0.26    0.57
   6   6   6    0.21    0.65
   6   6   6    1.32    0.68
  -7  -6  -6   21.15    2.07
   7  -6   6   21.57    2.42
   7   6   6   23.09    2.14
   7   6   6   22.19    2.12
   8  -6   6    1.00    0.96
  -8  -6  -6   -0.04    0.62
   8   6   6    0.59    0.77
   8   6   6    1.31    0.77
  -9  -6  -6    0.24    0.58
   9  -6   6   -0.38    0.94
   9   6   6    0.21    0.74
   9   6   6    1.06    0.82
  10  -6   6    0.72    1.08
  10   6   6    0.84    0.85
  10   6   6    1.84    1.02
  11  -6   6    7.15    1.67
  11  -6   6    7.69    1.39
  11   6   6    3.55    1.16
  11  -7  -6    0.63    0.96
 -11  -7   6    1.39    0.90
  11   7  -6   -0.73    1.00
  11   7  -6   -0.86    0.90
 -10  -7   6    0.05    0.75
  10  -7  -6   -0.90    0.74
  10   7  -6    0.88    1.05
  10   7  -6   -0.08    0.94
  -9  -7   6    2.32    0.91
   9  -7  -6    3.29    0.95
   9   7  -6    3.75    1.32
  -8  -7   6    1.53    0.78
   8  -7  -6   -0.78    0.63
   8   7  -6    0.23    0.94
   8   7  -6    2.05    0.95
   7  -7  -6    2.39    0.78
  -7  -7   6    1.55    0.81
   7   7  -6    2.75    1.10
   7   7  -6    0.47    0.87
   6  -7  -6    4.21    0.95
  -6  -7   6    3.18    0.87
   6   7  -6    3.49    1.14
   6   7  -6    4.59    1.08
   5  -7  -6    3.08    0.79
  -5  -7   6    1.50    0.71
   5   7  -6    4.41    1.12
   5   7  -6    2.42    0.93
   4  -7  -6    4.52    0.82
  -4  -7   6    2.35    0.73
   4   7  -6    2.24    1.04
   4   7  -6    2.34    0.85
  -3  -7   6    0.62    0.55
   3  -7  -6    0.25    0.51
   3   7  -6    0.10    0.85
  -2  -7   6    3.14    0.72
   2  -7  -6    3.20    0.70
   2   7  -6    5.20    1.16
  -1  -7   6    4.55    0.82
   1  -7  -6    6.82    0.87
  -1   7   6    7.16    0.84
  -1   7   6    6.13    1.10
   1   7  -6    5.98    1.24
   0  -7  -6    0.69    0.48
   0  -7   6    1.34    0.55
   0   7   6    0.73    0.66
   0   7  -6    1.39    0.84
   0   7   6    1.24    0.54
   1  -7   6   10.88    1.16
  -1   7  -6   10.52    1.51
   1   7   6   11.45    1.39
   1   7   6   11.00    1.43
   2  -7   6   -0.50    0.47
  -2  -7  -6    0.42    0.58
  -2   7  -6    0.10    0.63
   2   7   6    0.33    0.65
   2   7   6   -0.38    0.62
  -3  -7  -6   13.98    1.60
   3  -7   6   16.07    1.40
  -3  -7  -6   15.20    1.22
   3  -7   6   13.99    1.87
  -3   7  -6   15.35    1.82
   3   7   6   13.51    1.62
   3   7   6   16.33    1.81
  -4  -7  -6    4.49    0.91
  -4  -7  -6    5.57    0.65
   4  -7   6    5.24    1.22
   4  -7   6    6.11    0.79
  -4   7  -6    3.54    1.05
  -4   7  -6    4.68    0.58
   4   7   6    5.69    1.18
   4   7   6    4.69    1.06
  -5  -7  -6    0.01    0.62
   5  -7   6    1.39    0.45
   5  -7   6   -0.85    0.74
   5   7   6   -0.42    0.65
   5   7   6    0.38    0.69
   6  -7   6    1.41    1.05
  -6  -7  -6    3.55    0.91
   6   7   6    3.09    0.96
   6   7   6    1.27    0.83
  -7  -7  -6    0.10    0.61
   7  -7   6    0.36    1.05
   7   7   6   -0.32    0.73
   7   7   6    1.41    0.84
  -8  -7  -6    6.35    1.22
   8  -7   6   10.23    1.72
   8   7   6    9.50    1.52
   8   7   6    8.80    1.45
   9  -7   6    0.12    1.11
  -9  -7  -6    0.54    0.63
   9   7   6    0.25    0.78
   9   7   6    1.43    0.94
  10  -7   6    0.86    1.15
  10   7   6   -0.28    0.79
  10   7   6   -0.16    0.96
  10  -8  -6    2.31    1.08
 -10  -8   6    2.56    1.04
  10   8  -6    1.88    1.30
  10   8  -6    1.33    1.21
   9  -8  -6   -0.24    0.70
  -9  -8   6    0.94    0.84
   9   8  -6    0.21    1.01
   9   8  -6    1.11    1.15
   8  -8  -6   -0.70    0.70
  -8  -8   6   -0.22    0.69
   8   8  -6   -0.10    0.91
   8   8  -6    0.89    1.06
   7  -8  -6    1.21    0.75
  -7  -8   6    0.77    0.80
   7   8  -6    0.54    0.92
   7   8  -6    2.02    1.15
  -6  -8   6    0.12    0.65
   6  -8  -6   -0.58    0.61
   6   8  -6    2.28    0.97
   6   8  -6    1.30    1.04
   5  -8  -6    0.70    0.62
  -5  -8   6   -0.35    0.64
   5   8  -6    0.29    0.93
   5   8  -6    0.48    0.84
  -4  -8   6    1.59    0.73
   4  -8  -6    1.29    0.69
   4   8  -6    1.49    1.01
  -3  -8   6   12.60    1.50
   3  -8  -6   12.03    1.36
   3   8  -6   11.50    1.80
  -2  -8   6    0.99    0.71
   2  -8  -6    0.55    0.57
   2   8  -6    1.77    0.97
   1  -8  -6   19.89    1.77
  -1  -8   6   19.57    1.89
  -1   8   6   21.04    1.67
  -1   8   6   21.72    2.22
   1   8  -6   17.22    2.23
   0  -8   6    2.00    0.69
   0  -8  -6    1.46    0.57
   0   8   6    1.50    0.59
   0   8   6    1.65    0.82
   0   8  -6    2.79    1.06
   1  -8   6   20.89    1.87
   1   8   6   18.24    2.13
  -1   8  -6   25.30    2.56
  -2  -8  -6    5.53    1.04
   2  -8   6    4.76    0.83
  -2   8  -6    4.87    1.28
   2   8   6    2.94    0.96
   2   8   6    4.73    1.12
  -3  -8  -6   11.20    1.47
   3  -8   6   14.96    1.34
   3  -8   6   10.01    1.61
  -3   8  -6   11.18    1.69
   3   8   6   11.93    1.55
   3   8   6   10.94    1.60
   4  -8   6    2.83    0.66
   4  -8   6    1.87    1.06
  -4  -8  -6    2.15    0.79
   4   8   6    1.35    0.87
  -4   8  -6    2.29    0.95
   4   8   6    2.53    0.92
  -5  -8  -6    0.44    0.68
   5  -8   6    1.08    0.48
   5  -8   6   -0.49    0.86
   5   8   6    1.12    0.86
   5   8   6    0.34    0.77
  -6  -8  -6    0.56    0.74
   6  -8   6    0.62    0.94
   6   8   6   -0.37    0.85
   6   8   6    0.19    0.74
  -7  -8  -6    1.06    0.74
   7  -8   6    2.02    1.04
   7   8   6    0.37    0.93
   7   8   6    1.00    0.89
   8  -8   6    1.20    1.11
  -8  -8  -6    1.71    0.77
   8   8   6   -0.33    0.91
   8   8   6    1.00    0.93
   9  -8   6    1.07    1.18
  -9  -8  -6    2.79    0.92
   9   8   6    1.56    1.01
   9   8   6   -0.77    0.97
   9  -9  -6    2.27    0.96
  -9  -9   6    1.77    1.04
   9   9  -6    4.10    1.41
   9   9  -6    2.85    1.36
   8  -9  -6    0.83    0.79
  -8  -9   6    0.62    0.79
   8   9  -6    1.24    1.11
   8   9  -6   -1.24    0.89
  -7  -9   6    5.99    1.22
   7  -9  -6    3.77    0.99
   7   9  -6    3.30    1.26
   7   9  -6    5.38    1.35
  -6  -9   6    0.91    0.78
   6  -9  -6    1.25    0.78
   6   9  -6    1.52    1.04
   6   9  -6    0.04    0.94
   5  -9  -6   -0.36    0.61
  -5  -9   6   -0.13    0.67
   5   9  -6   -0.18    1.00
   4  -9  -6   -0.79    0.50
  -4  -9   6   -0.36    0.71
   4   9  -6    0.92    0.95
  -3  -9   6   -0.17    0.67
   3  -9  -6   -0.25    0.57
   3   9  -6   -0.46    0.89
  -2  -9   6    0.31    0.71
   2  -9  -6   -0.25    0.49
   2   9  -6   -1.43    0.80
  -1  -9   6    0.23    0.66
   1  -9  -6    1.32    0.60
   1   9  -6    0.26    0.94
  -1   9   6    0.41    0.81
   0  -9   6    5.91    1.01
   0  -9  -6    5.23    0.91
   0   9   6    6.11    1.21
   0   9   6    6.46    0.88
   0   9  -6    4.18    1.22
   1  -9   6    0.74    0.63
  -1  -9  -6   -0.27    0.43
  -1   9  -6   -0.05    0.91
   1   9   6   -0.15    0.51
   1   9   6   -0.33    0.70
   2  -9   6    3.53    1.05
   2  -9   6    5.08    0.92
  -2   9  -6    6.28    1.37
   2   9   6    5.01    1.19
   2   9   6    5.42    1.20
  -3  -9  -6    0.12    0.66
   3  -9   6    0.19    0.57
   3  -9   6    0.15    0.84
   3   9   6    1.12    0.83
  -3   9  -6    0.72    0.88
   3   9   6   -0.07    0.76
   4  -9   6   -1.63    0.74
  -4  -9  -6    0.56    0.68
   4  -9   6    1.71    0.58
   4   9   6    0.02    0.80
   4   9   6   -0.08    0.81
   5  -9   6   -0.83    0.88
   5  -9   6    2.01    0.62
  -5  -9  -6    1.53    0.73
   5   9   6    1.10    0.90
   5   9   6   -0.43    0.82
   6  -9   6    1.89    1.18
  -6  -9  -6    3.19    0.96
   6   9   6    2.91    1.08
   6   9   6    2.08    1.07
  -7  -9  -6    1.12    0.74
   7  -9   6    0.80    0.98
   7   9   6    0.03    0.81
   7   9   6    0.19    0.91
   8  -9   6    0.89    1.11
  -8  -9  -6    2.59    0.97
   8   9   6    0.91    1.13
   8   9   6    2.44    1.12
   7 -10  -6    0.57    0.79
  -7 -10   6    0.98    1.02
   7  10  -6   -0.33    1.08
   7  10  -6    2.79    1.31
   6 -10  -6    1.12    0.80
  -6 -10   6    2.53    0.99
   6  10  -6    0.81    1.08
   5 -10  -6    0.11    0.67
  -5 -10   6    0.37    0.82
   5  10  -6   -0.18    1.02
   4 -10  -6    1.80    0.75
  -4 -10   6    1.86    0.91
   4  10  -6    2.52    1.18
   3 -10  -6    0.18    0.65
  -3 -10   6    1.12    0.82
   3  10  -6    1.79    1.16
  -2 -10   6   15.55    1.74
   2 -10  -6    9.22    1.35
   2  10  -6   11.44    1.89
  -1 -10   6    1.59    0.81
   1 -10  -6    0.27    0.59
   1  10  -6    0.05    0.95
  -1  10   6   -0.17    0.77
   0 -10  -6    3.72    0.85
   0 -10   6    3.69    1.03
   0  10   6    6.15    0.82
   0  10   6    4.88    1.24
   0  10  -6    6.24    1.49
  -1 -10  -6    0.44    0.51
   1 -10   6    1.01    0.73
   1  10   6   -0.49    0.77
  -1  10  -6    3.12    1.12
   1  10   6    1.56    0.62
   2 -10   6    3.26    1.05
   2 -10   6    1.77    0.73
  -2  10  -6   -0.17    0.85
   2  10   6    2.96    1.04
   2  10   6    1.46    0.65
   3 -10   6    0.52    0.60
   3 -10   6    0.30    0.83
   3  10   6    0.27    0.85
   3  10   6   -0.70    0.79
  -3  10  -6    2.02    1.06
   4 -10   6    1.67    1.03
   4 -10   6    1.53    0.62
   4  10   6    0.37    0.84
   4  10   6    2.22    1.07
  -5 -10  -6    0.81    0.84
   5 -10   6   -0.66    0.87
   5  10   6    0.47    0.87
   5  10   6   -0.73    0.79
  -6 -10  -6    2.52    1.01
   6 -10   6    3.49    1.27
   6  10   6    2.54    1.12
   6  10   6    3.71    1.32
  -7 -10  -6    6.56    1.38
   7 -10   6    5.22    1.56
   7  10   6    7.18    1.63
   7  10   6    8.98    1.65
   5 -11  -6    0.01    0.69
  -5 -11   6   -0.14    0.98
   5  11  -6    0.81    1.22
   4 -11  -6    1.37    0.78
  -4 -11   6    0.49    0.92
   4  11  -6    1.54    1.23
  -3 -11   6   -0.68    0.84
   3 -11  -6   -0.47    0.59
   3  11  -6   -0.26    0.98
  -2 -11   6    1.17    0.91
   2 -11  -6   -0.25    0.62
   2  11  -6    0.93    1.07
  -1 -11   6    3.00    0.99
   1 -11  -6    1.32    0.74
  -1  11   6    1.89    1.07
   1  11  -6    1.36    1.08
   0 -11   6    0.08    0.77
   0 -11  -6    0.07    0.54
   0  11  -6    0.60    1.04
   0  11   6    2.15    1.05
   1 -11   6    1.51    0.76
   1 -11   6    2.58    0.93
  -1 -11  -6   -0.47    0.48
   1  11   6    0.77    0.93
  -1  11  -6   -0.75    0.97
   2 -11   6    0.26    0.79
   2 -11   6    1.83    0.76
  -2 -11  -6    1.48    0.59
  -2  11  -6    0.69    1.02
   2  11   6    0.80    0.97
   3 -11   6   -0.32    0.80
   3 -11   6    1.45    0.72
   3  11   6    0.45    0.97
  -3  11  -6   -0.87    0.88
   4 -11   6   -0.18    0.87
   5  11   6    5.02    1.43
  13   0  -7    2.73    1.00
  13   0  -7    2.80    0.89
  12   0  -7   -0.54    0.66
 -12   0   7    0.12    0.42
  12   0  -7   -0.61    0.54
  11   0  -7   -0.15    0.50
  11   0  -7   -0.11    0.63
 -11   0   7   -0.38    0.37
  10   0  -7   -0.06    0.48
  10   0  -7   -0.80    0.51
 -10   0   7    0.03    0.40
   9   0  -7    1.01    0.46
  -9   0   7    0.93    0.42
   9   0  -7    0.57    0.57
  -8   0   7   -0.08    0.31
   8   0  -7   -0.07    0.32
   8   0  -7   -0.23    0.42
   7   0  -7    0.23    0.38
  -7   0   7    0.35    0.29
   7   0  -7    0.26    0.27
  -6   0   7   -0.12    0.24
   6   0  -7    0.23    0.24
   6   0  -7   -0.32    0.31
  -5   0   7   71.68    4.95
   5   0  -7   77.35    5.02
  -5   0   7   75.12    4.92
   5   0  -7   72.74    4.91
  -4   0   7    0.00    0.21
   4   0  -7   -0.02    0.15
   4   0  -7   -0.21    0.22
  -4   0   7    0.44    0.22
  -4   0   7    0.27    0.16
  -3   0   7   12.30    0.95
  -3   0   7   11.70    0.85
   3   0  -7   12.42    0.86
  -3   0   7   12.73    0.97
   3   0  -7   11.42    0.97
   2   0  -7   -0.35    0.23
  -2   0   7   -0.06    0.20
   2   0  -7   -0.06    0.23
  -2   0   7   -0.09    0.08
   1   0  -7  394.63   26.28
  -1   0   7  392.50   26.19
  -1   0   7  424.60   26.29
   1   0   7   11.95    0.91
   2   0   7   -0.35    0.30
   2   0   7    0.07    0.21
   3   0   7   28.25    1.95
   3   0   7   30.69    2.01
  -3   0  -7   23.37    1.97
   4   0   7    0.06    0.34
   4   0   7   -0.08    0.25
   4   0   7   -0.39    0.30
  -4   0  -7   -0.04    0.28
   5   0   7   43.77    3.00
   5   0   7   46.66    3.00
  -5   0  -7   37.37    3.00
   5   0   7   41.18    2.99
   6   0   7   -0.32    0.34
   6   0   7   -0.56    0.37
   6   0   7    0.31    0.42
   7   0   7    2.38    0.59
   7   0   7    3.62    0.70
   8   0   7    0.85    0.48
   8   0   7    0.30    0.50
   8   0   7    0.30    0.55
   9   0   7   10.27    1.23
   9   0   7    8.33    0.95
   9   0   7   10.18    1.23
  10   0   7    0.18    0.63
  10   0   7    0.00    0.57
  11   0   7   13.38    1.66
  11   0   7   19.48    1.78
  12   0   7    1.19    0.91
  12   0   7   -0.03    0.70
  13   0   7   -0.85    0.89
  13   0   7    0.98    0.95
  13  -1  -7    0.56    0.73
  13  -1  -7    0.78    0.95
 -13  -1   7    2.79    0.69
  13   1  -7    2.24    0.87
  13   1  -7    1.95    0.93
  12  -1  -7   -0.63    0.69
 -12  -1   7    0.07    0.46
  12  -1  -7    0.23    0.62
  12   1  -7   -0.89    0.54
 -12   1   7    0.18    0.37
  12   1  -7   -0.08    0.74
  11  -1  -7    0.48    0.54
 -11  -1   7    0.12    0.45
  11  -1  -7    1.38    0.75
  11   1  -7    0.35    0.53
 -11   1   7    0.05    0.34
  11   1  -7   -0.48    0.58
  10  -1  -7    2.34    0.69
  10  -1  -7    1.80    0.60
 -10  -1   7    2.33    0.60
  10   1  -7    1.90    0.60
  10   1  -7    2.09    0.67
 -10   1   7    1.98    0.48
  -9  -1   7    5.55    0.80
   9  -1  -7    5.21    0.93
   9  -1  -7    5.43    0.78
  -9   1   7    5.84    0.69
   9   1  -7    6.96    0.86
   9   1  -7    4.78    0.89
   8  -1  -7    0.83    0.39
   8  -1  -7   -0.44    0.38
  -8  -1   7    0.44    0.37
   8   1  -7   -0.13    0.34
  -8   1   7    0.82    0.33
   8   1  -7    0.64    0.44
  -7  -1   7    2.23    0.48
  -7  -1   7    2.60    0.51
   7  -1  -7    2.45    0.44
   7  -1  -7    2.58    0.55
   7   1  -7    2.72    0.56
   7   1  -7    1.88    0.43
  -7   1   7    1.94    0.39
  -6  -1   7    3.52    0.50
  -6  -1   7    3.61    0.49
   6  -1  -7    3.38    0.46
   6  -1  -7    3.17    0.53
   6   1  -7    2.85    0.47
  -6   1   7    3.54    0.46
   6   1  -7    3.57    0.58
   6   1  -7    2.78    0.46
   5  -1  -7   30.34    2.31
  -5  -1   7   34.30    2.27
  -5  -1   7   30.67    2.30
   5  -1  -7   33.43    2.24
   5   1  -7   31.34    2.35
  -5   1   7   32.17    2.27
   5   1  -7   33.24    2.31
  -5   1   7   35.74    2.44
   5   1  -7   32.76    2.28
   4  -1  -7   51.26    3.52
  -4  -1   7   50.97    3.52
   4  -1  -7   49.09    3.43
  -4  -1   7   52.59    3.47
  -4  -1   7   56.35    3.57
   4   1  -7   46.84    3.55
   4   1  -7   49.76    3.48
   4   1  -7   54.43    3.54
  -4   1   7   56.76    3.55
  -4   1   7   51.96    3.50
  -3  -1   7    3.02    0.42
  -3  -1   7    4.22    0.50
  -3  -1   7    3.06    0.35
   3  -1  -7    3.41    0.41
   3  -1  -7    2.93    0.29
   3   1  -7    3.02    0.48
  -3   1   7    2.63    0.38
   3   1  -7    3.21    0.42
   3   1  -7    3.26    0.40
  -2  -1   7    6.65    0.58
  -2  -1   7    7.17    0.65
  -2  -1   7    6.84    0.67
   2  -1  -7    6.30    0.59
   2  -1  -7    8.05    0.75
  -2   1   7    7.37    0.59
   2   1  -7    8.52    0.72
   2   1  -7    6.46    0.60
   1  -1  -7    2.31    0.31
  -1  -1   7    3.76    0.45
   1  -1  -7    2.81    0.24
   1  -1  -7    2.64    0.49
  -1  -1   7    2.50    0.35
   1   1  -7    2.80    0.41
  -1   1   7    2.34    0.45
   1   1  -7    2.52    0.41
  -1   1   7    2.58    0.26
  -1   1   7    3.66    0.32
   0  -1   7    3.51    0.50
   0  -1  -7    4.04    0.34
   0   1   7    3.04    0.32
   0   1  -7    4.13    0.49
   0   1   7    3.64    0.35
  -1  -1  -7  365.63   23.13
   1   1   7  363.75   23.13
   1   1   7  324.41   23.11
  -1   1  -7  372.91   23.18
   2  -1   7    7.34    0.90
  -2  -1  -7    7.97    0.67
  -2   1  -7    8.15    0.69
   2   1   7    7.85    0.66
   2   1   7    8.17    0.70
  -3  -1  -7   33.03    2.27
   3  -1   7   37.59    2.46
  -3  -1  -7   27.08    2.24
   3   1   7   30.88    2.27
   3   1   7   33.91    2.22
   3   1   7   34.68    2.37
  -4  -1  -7   35.83    2.90
  -4  -1  -7   41.15    2.94
   4  -1   7   46.21    3.08
   4  -1   7   43.32    2.98
   4   1   7   40.68    2.94
   4   1   7   45.15    2.89
  -4   1  -7   37.67    3.01
   4   1   7   49.58    3.05
  -5  -1  -7   19.30    1.72
   5  -1   7   22.43    1.78
   5  -1   7   24.23    1.89
   5  -1   7   25.24    1.73
   5   1   7   23.13    1.76
   5   1   7   23.80    1.71
   5   1   7   23.30    1.82
   6  -1   7    1.83    0.52
   6  -1   7    1.99    0.44
   6  -1   7    2.47    0.66
   6   1   7    2.64    0.57
   6   1   7    1.19    0.46
   6   1   7    2.69    0.51
   7  -1   7   -0.07    0.38
   7  -1   7    0.88    0.39
   7  -1   7    0.14    0.56
   7   1   7    0.52    0.43
   7   1   7    0.23    0.44
   7   1   7    0.78    0.53
   8  -1   7    1.05    0.64
   8  -1   7    0.62    0.55
   8  -1   7   -0.05    0.35
   8   1   7    0.65    0.49
   8   1   7    0.68    0.49
   9  -1   7    0.45    0.40
   9  -1   7    2.19    0.69
   9  -1   7    1.55    0.72
   9   1   7    1.08    0.53
   9   1   7    1.29    0.55
  10  -1   7    1.58    0.83
  10  -1   7    1.37    0.72
  10   1   7    3.04    0.81
  10   1   7    1.17    0.67
  11  -1   7    6.52    1.18
  11  -1   7    6.99    1.19
  11   1   7    6.18    1.08
  11   1   7    7.86    1.19
  12  -1   7    0.13    0.75
  12  -1   7   -0.07    0.78
  12   1   7    0.07    0.80
  12   1   7    0.45    0.82
  13  -1   7    0.63    0.89
  13  -1   7    0.56    0.91
  13   1   7    1.30    1.02
  13   1   7    0.77    0.91
  13  -2  -7    0.47    0.71
 -13  -2   7    0.64    0.59
  13  -2  -7    0.91    0.83
  13   2  -7    0.59    0.81
  13   2  -7    0.67    0.83
  12  -2  -7    0.60    0.80
  12  -2  -7    0.70    0.69
 -12  -2   7    0.19    0.48
  12   2  -7    0.86    0.81
  12   2  -7    0.76    0.70
  11  -2  -7    0.38    0.60
 -11  -2   7    0.80    0.56
  11  -2  -7   -0.26    0.64
 -11   2   7   -0.36    0.26
  11   2  -7   -0.07    0.60
  11   2  -7    0.43    0.59
  10  -2  -7    5.44    0.98
  10  -2  -7    7.49    0.98
 -10  -2   7    6.34    0.95
  10   2  -7    4.56    0.92
 -10   2   7    5.98    0.69
  10   2  -7    6.56    0.96
   9  -2  -7   11.08    1.18
  -9  -2   7   11.26    1.21
   9   2  -7    8.99    1.25
   9   2  -7   11.48    1.22
  -9   2   7    9.69    0.92
   8  -2  -7   13.04    1.12
  -8  -2   7   13.69    1.27
   8  -2  -7    9.46    1.15
  -8   2   7   11.04    0.94
   8   2  -7   11.12    1.28
   8   2  -7   10.44    1.13
  -7  -2   7   25.59    1.96
   7  -2  -7   25.89    1.98
   7  -2  -7   26.86    1.89
   7   2  -7   24.86    1.94
   7   2  -7   24.58    1.98
  -7   2   7   23.55    1.78
  -6  -2   7    0.72    0.32
  -6  -2   7    0.94    0.37
   6  -2  -7    0.31    0.28
   6  -2  -7    0.52    0.37
   6   2  -7    0.02    0.32
  -6   2   7   -0.03    0.21
   6   2  -7    0.63    0.40
  -5  -2   7  110.03    7.31
   5  -2  -7  115.18    7.31
  -5  -2   7  115.84    7.27
   5   2  -7   98.01    7.33
   5   2  -7  108.51    7.29
  -4  -2   7   17.80    1.35
   4  -2  -7   19.34    1.38
  -4  -2   7   17.52    1.40
  -4  -2   7   18.22    1.39
   4   2  -7   17.56    1.40
  -4   2   7   17.22    1.38
   4   2  -7   18.11    1.38
  -3  -2   7    0.39    0.23
   3  -2  -7    0.55    0.32
  -3  -2   7    0.12    0.25
   3  -2  -7    0.04    0.21
  -3  -2   7    0.32    0.27
   3   2  -7    0.20    0.24
   3   2  -7    0.39    0.27
  -3   2   7    0.35    0.23
   3   2  -7    0.24    0.33
   2  -2  -7   12.26    1.12
  -2  -2   7   13.40    1.03
   2  -2  -7   14.04    0.97
  -2  -2   7   13.47    1.03
   2  -2  -7   11.87    0.95
   2   2  -7   12.55    1.13
   2   2  -7   13.27    1.03
  -2   2   7   14.72    1.12
  -2   2   7   13.58    0.98
   2   2  -7   11.29    1.03
   1  -2  -7    0.27    0.17
   1  -2  -7    0.14    0.12
  -1  -2   7    0.16    0.25
  -1  -2   7   -0.05    0.20
  -1   2   7    0.20    0.33
  -1   2   7    0.22    0.17
   1   2  -7    0.12    0.33
  -1   2   7    0.00    0.19
   1   2  -7    0.18    0.20
   1   2  -7    0.44    0.25
   0  -2   7    0.11    0.24
   0  -2  -7    0.18    0.17
   0  -2   7    0.53    0.22
   0   2  -7    0.41    0.34
   0   2   7    0.18    0.11
   0   2   7    0.02    0.21
   1  -2   7    0.35    0.20
  -1  -2  -7    0.24    0.19
   1   2   7    0.06    0.22
  -1   2  -7    0.69    0.36
   1   2   7    0.24    0.21
  -2  -2  -7    0.52    0.17
   2  -2   7    0.75    0.21
  -2  -2  -7    0.47    0.22
   2   2   7    0.53    0.26
   2   2   7    0.69    0.13
   2   2   7    0.51    0.40
  -2   2  -7    0.78    0.34
   2   2   7    0.78    0.26
  -3  -2  -7    0.45    0.24
  -3  -2  -7    0.43    0.19
   3  -2   7    0.68    0.54
   3   2   7    0.44    0.26
   3   2   7    0.19    0.16
   3   2   7    0.05    0.38
   3   2   7    0.31    0.26
   4  -2   7   52.17    3.72
  -4  -2  -7   49.81    3.45
   4   2   7   53.44    3.42
   4   2   7   46.55    3.51
   4   2   7   55.02    3.64
   4   2   7   49.60    3.46
   5  -2   7   20.43    1.71
  -5  -2  -7   16.63    1.35
   5   2   7   20.36    1.77
   5   2   7   16.81    1.41
   5   2   7   16.90    1.32
   5   2   7   17.35    1.36
   6  -2   7   29.01    2.22
   6  -2   7   30.66    1.99
  -6  -2  -7   25.83    2.08
   6  -2   7   33.33    2.42
   6   2   7   25.63    2.04
   6   2   7   27.45    2.15
   7  -2   7   17.65    1.61
   7  -2   7   18.67    1.80
   7  -2   7   18.33    1.32
   7   2   7   18.37    1.50
   7   2   7   17.71    1.58
   8  -2   7    9.70    1.17
   8  -2   7    9.84    1.35
   8  -2   7    9.34    0.74
   8   2   7    8.85    1.11
   8   2   7    9.14    1.03
   9  -2   7    3.75    0.95
   9  -2   7    4.70    0.87
   9   2   7    4.09    0.83
   9   2   7    5.15    0.82
  10  -2   7    2.70    0.83
  10  -2   7    4.18    1.01
  10   2   7    4.12    0.81
  10   2   7    3.93    0.94
  11  -2   7    0.84    0.75
  11  -2   7   -0.89    0.76
  11   2   7   -0.09    0.70
  11   2   7   -0.06    0.66
  12  -2   7    2.33    1.06
  12  -2   7    2.98    1.03
  12   2   7    3.48    1.06
  12   2   7    2.58    0.91
  13  -2   7    1.81    1.12
  13  -2   7    6.21    1.25
  13   2   7    3.82    1.09
  13   2   7    4.54    1.21
 -13  -3   7   -0.39    0.58
  13  -3  -7   -0.94    0.66
  13  -3  -7    0.79    0.87
  13   3  -7   -0.23    0.77
  13   3  -7    0.09    0.77
 -12  -3   7    4.18    0.93
  12  -3  -7    5.25    1.04
  12  -3  -7    4.13    1.09
  12   3  -7    4.64    1.02
  12   3  -7    2.59    0.89
  11  -3  -7    2.20    0.83
  11  -3  -7    2.98    0.83
 -11  -3   7    1.67    0.68
  11   3  -7    2.80    0.82
  11   3  -7    1.15    0.69
  10  -3  -7   -0.05    0.55
  10  -3  -7    0.76    0.63
 -10  -3   7    0.81    0.58
  10   3  -7    1.49    0.69
  10   3  -7    0.43    0.61
 -10   3   7    0.03    0.27
   9  -3  -7    5.36    0.84
   9  -3  -7    4.52    0.95
  -9  -3   7    4.56    0.86
   9   3  -7    4.32    0.87
  -9   3   7    5.38    0.56
   9   3  -7    5.71    0.94
  -8  -3   7    3.71    0.75
   8  -3  -7    4.45    0.68
   8  -3  -7    2.97    0.75
  -8   3   7    4.14    0.47
   8   3  -7    3.62    0.81
   8   3  -7    3.89    0.77
   7  -3  -7    3.39    0.60
   7  -3  -7    3.12    0.70
  -7  -3   7    2.92    0.64
   7   3  -7    4.61    0.72
  -7   3   7    3.17    0.42
   7   3  -7    3.06    0.73
  -6  -3   7    1.10    0.42
   6  -3  -7    0.74    0.44
   6   3  -7    1.14    0.46
  -5  -3   7    4.03    0.55
   5  -3  -7    3.72    0.59
  -5  -3   7    3.13    0.54
   5   3  -7    3.75    0.61
   5   3  -7    4.26    0.77
  -4  -3   7   24.59    1.79
   4  -3  -7   26.09    1.89
  -4  -3   7   22.41    1.82
   4  -3  -7   27.70    1.81
   4   3  -7   22.01    1.92
   4   3  -7   23.92    1.85
  -4   3   7   20.83    1.80
   3  -3  -7    0.19    0.25
  -3  -3   7    0.21    0.28
  -3  -3   7   -0.22    0.25
  -3  -3   7   -0.04    0.29
   3  -3  -7   -0.29    0.29
  -3   3   7    0.03    0.28
   3   3  -7    0.41    0.45
   3   3  -7    0.08    0.33
   3   3  -7   -0.24    0.23
  -2  -3   7   15.90    1.24
  -2  -3   7   15.11    1.21
   2  -3  -7   15.44    1.14
   2  -3  -7   15.78    1.17
   2  -3  -7   14.64    1.28
  -2   3   7   16.68    1.28
   2   3  -7   15.92    1.35
   2   3  -7   14.46    1.19
  -2   3   7   14.64    1.18
  -1  -3   7   47.76    3.23
   1  -3  -7   51.24    3.14
   1  -3  -7   48.70    3.20
  -1  -3   7   52.50    3.30
   1   3  -7   48.80    3.23
  -1   3   7   42.96    3.30
  -1   3   7   41.20    3.17
   1   3  -7   47.41    3.20
   1   3  -7   45.56    3.37
  -1   3   7   45.24    3.22
   0  -3   7   10.28    0.82
   0  -3  -7    8.57    0.79
   0  -3  -7    9.46    0.67
   0   3   7   10.22    0.88
   0   3  -7    9.69    0.81
   0   3   7   11.90    1.06
   0   3  -7    9.85    1.07
   0   3   7    8.17    0.84
   1  -3   7    2.02    0.32
   1  -3   7    1.53    0.31
  -1  -3  -7    2.08    0.35
  -1   3  -7    1.70    0.47
   1   3   7    1.57    0.38
   1   3   7    1.57    0.43
  -1   3  -7    2.19    0.32
   1   3   7    2.10    0.41
   2  -3   7    0.26    0.19
  -2  -3  -7    0.39    0.11
  -2  -3  -7    1.04    0.28
  -2   3  -7    0.41    0.38
   2   3   7   -0.13    0.42
   2   3   7    0.51    0.32
   2   3   7    0.53    0.30
  -3  -3  -7   14.88    1.21
   3  -3   7   14.54    1.10
   3  -3   7   11.88    1.46
  -3  -3  -7   15.43    1.07
  -3   3  -7   15.98    1.34
   3   3   7   16.01    1.26
   3   3   7   16.11    1.26
  -4  -3  -7   20.57    1.48
   4  -3   7   22.28    1.90
   4  -3   7   20.27    1.43
   4   3   7   19.95    1.62
   4   3   7   21.35    1.63
   4   3   7   20.59    1.48
   5  -3   7    4.41    0.90
   5  -3   7    3.81    0.37
  -5  -3  -7    5.26    0.56
   5   3   7    4.23    0.53
   5   3   7    3.85    0.61
   5   3   7    4.28    0.67
   6  -3   7    3.61    0.89
  -6  -3  -7    3.02    0.52
   6   3   7    3.44    0.52
   6   3   7    2.40    0.59
   6   3   7    3.70    0.66
   7  -3   7    8.20    1.29
   7   3   7    9.86    1.15
   7   3   7   10.89    1.01
   7   3   7   10.27    1.21
   8  -3   7    0.72    0.76
   8  -3   7    0.22    0.54
   8   3   7    0.42    0.50
   8   3   7    0.50    0.50
   8   3   7    0.63    0.48
   9  -3   7    0.60    0.82
   9  -3   7    0.40    0.62
   9   3   7    0.07    0.56
   9   3   7    0.24    0.53
   9   3   7   -0.24    0.45
  10  -3   7    0.59    0.67
  10  -3   7    0.93    0.89
  10   3   7    1.17    0.63
  10   3   7    0.33    0.62
  10   3   7   -0.14    0.55
  11  -3   7    0.22    0.74
  11  -3   7   -0.70    0.86
  11   3   7    0.00    0.59
  11   3   7    0.52    0.74
  11   3   7    0.21    0.64
  12  -3   7   -0.27    0.82
  12  -3   7   -0.06    0.94
  12   3   7    2.45    0.97
  12   3   7    0.76    0.72
  12   3   7    1.94    0.79
  13  -4  -7    1.63    1.02
 -13  -4   7    0.86    0.74
  13  -4  -7    0.60    0.91
  13   4  -7    0.42    0.94
  13   4  -7    2.72    1.10
 -12  -4   7   -0.20    0.63
  12  -4  -7    0.34    0.86
  12  -4  -7    0.20    0.72
  12   4  -7    0.59    0.94
  12   4  -7   -0.48    0.73
  11  -4  -7   -0.65    0.67
 -11  -4   7   -0.16    0.54
  11   4  -7    0.10    0.82
  11   4  -7    0.68    0.74
  10  -4  -7    2.85    0.80
 -10  -4   7    1.50    0.69
  10  -4  -7    1.51    0.82
  10   4  -7    1.48    0.75
  10   4  -7    2.13    0.94
   9  -4  -7    5.05    0.86
   9  -4  -7    5.26    0.99
  -9  -4   7    5.16    0.92
  -9   4   7    4.06    0.48
   9   4  -7    4.33    1.05
   9   4  -7    7.59    1.13
   8  -4  -7    4.54    0.87
  -8  -4   7    5.15    0.91
  -8   4   7    4.42    0.48
   8   4  -7    3.79    1.00
   8   4  -7    4.24    0.90
  -7  -4   7    0.31    0.50
   7  -4  -7    0.56    0.54
   7   4  -7    0.30    0.68
  -7   4   7    0.73    0.27
   7   4  -7    1.22    0.63
   6  -4  -7    1.07    0.53
  -6  -4   7    0.32    0.45
   6   4  -7   -0.04    0.60
   6   4  -7    0.64    0.51
  -5  -4   7    4.58    0.72
   5  -4  -7    6.06    0.76
   5   4  -7    4.87    0.80
   5   4  -7    6.73    1.05
  -4  -4   7    2.14    0.51
   4  -4  -7    1.82    0.44
   4  -4  -7    2.05    0.52
   4   4  -7    0.99    0.57
   4   4  -7    1.52    0.52
  -4   4   7    2.13    0.51
  -3  -4   7    6.38    0.79
   3  -4  -7    8.34    0.79
  -3  -4   7    6.14    0.89
   3  -4  -7    7.74    0.88
   3  -4  -7    6.50    0.74
   3   4  -7    5.78    0.92
  -3   4   7    5.70    0.76
   3   4  -7    6.93    0.85
  -2  -4   7    8.53    0.94
   2  -4  -7    8.28    0.80
  -2  -4   7    6.23    0.78
   2  -4  -7    9.58    0.77
  -2   4   7    8.57    0.88
  -2   4   7    7.48    0.84
  -2   4   7    7.98    0.85
   2   4  -7    8.03    1.04
   1  -4  -7   24.86    1.84
  -1  -4   7   26.22    1.87
   1  -4  -7   24.33    1.77
  -1  -4   7   27.91    1.96
   1   4  -7   25.20    1.77
   1   4  -7   24.72    1.83
  -1   4   7   22.93    1.92
  -1   4   7   25.94    1.93
   1   4  -7   23.78    2.05
   0  -4   7   20.54    1.53
   0  -4  -7   18.66    1.42
   0  -4  -7   20.00    1.53
   0   4   7   18.89    1.57
   0   4  -7   19.76    1.75
   0   4  -7   21.47    1.51
   0   4   7   19.81    1.62
   0   4   7   22.44    1.67
   1  -4   7    2.10    0.39
   1  -4   7    2.55    0.31
  -1  -4  -7    2.31    0.43
  -1   4  -7    2.92    0.40
   1   4   7    3.83    0.60
   1   4   7    1.97    0.49
  -1   4  -7    3.58    0.74
  -2  -4  -7   29.77    2.52
   2  -4   7   30.45    2.14
  -2  -4  -7   31.80    2.04
   2   4   7   29.83    2.28
  -2   4  -7   31.19    2.13
  -2   4  -7   30.59    2.39
   2   4   7   27.39    2.26
   3  -4   7    0.25    0.23
   3  -4   7    0.43    0.59
  -3  -4  -7   -0.08    0.14
  -3   4  -7    0.36    0.43
   3   4   7    0.06    0.35
   3   4   7    0.37    0.40
  -4  -4  -7    6.93    0.61
   4  -4   7    6.99    1.22
   4  -4   7    7.01    0.63
   4   4   7    7.78    0.95
   4   4   7    5.89    0.84
  -5  -4  -7    0.64    0.27
   5  -4   7    1.17    0.25
   5  -4   7    0.89    0.79
   5   4   7    0.51    0.44
   5   4   7    0.23    0.49
  -6  -4  -7   10.90    0.96
   6  -4   7   11.23    1.50
   6   4   7   11.46    1.30
   6   4   7   11.15    1.24
   6   4   7    9.88    0.99
   7  -4   7   -0.30    0.81
   7   4   7    0.30    0.50
   7   4   7   -0.22    0.52
   7   4   7    0.19    0.41
   8  -4   7   -0.45    0.74
   8   4   7    0.97    0.52
   8   4   7    0.74    0.61
   8   4   7    0.58    0.55
   9  -4   7    1.84    0.76
   9  -4   7    2.72    1.04
   9   4   7    2.65    0.69
   9   4   7    2.51    0.80
   9   4   7    3.58    0.93
  10  -4   7    4.97    1.09
  10  -4   7    4.28    1.15
  10   4   7    3.91    0.94
  10   4   7    3.75    0.97
  10   4   7    3.57    0.85
  11  -4   7    0.44    0.79
  11  -4   7    1.88    1.04
  11   4   7    0.61    0.83
  11   4   7   -0.29    0.63
  11   4   7   -0.01    0.61
  12  -4   7   -0.62    0.76
  12  -4   7    1.80    1.18
  12   4   7    0.15    0.67
  12   4   7    0.29    0.88
  12   4   7   -0.62    0.68
  12  -5  -7   -1.44    0.66
 -12  -5   7    1.11    0.78
  12  -5  -7    0.38    0.90
  12   5  -7    0.19    0.92
  12   5  -7   -1.29    0.80
  11  -5  -7    0.02    0.74
  11  -5  -7    1.93    0.82
 -11  -5   7    0.46    0.71
  11   5  -7   -0.03    0.80
  11   5  -7   -0.58    0.79
  10  -5  -7    2.56    0.82
 -10  -5   7    2.87    0.81
  10  -5  -7    1.17    0.72
  10   5  -7    1.51    0.95
  10   5  -7    1.83    0.89
  -9  -5   7   -0.45    0.54
   9  -5  -7   -0.29    0.63
  -9   5   7   -0.24    0.19
   9   5  -7   -0.16    0.77
   9   5  -7   -0.75    0.64
  -8  -5   7    0.53    0.64
   8  -5  -7    0.10    0.64
  -8   5   7    0.59    0.24
  -8   5   7    0.22    0.23
   8   5  -7    0.42    0.67
   8   5  -7   -0.49    0.71
  -7  -5   7    0.33    0.59
   7  -5  -7    0.50    0.59
  -7   5   7    1.09    0.29
   7   5  -7   -0.44    0.60
   7   5  -7    0.24    0.78
  -6  -5   7   17.37    1.65
   6  -5  -7   20.45    1.64
   6   5  -7   15.67    1.87
  -6   5   7   16.51    1.36
   6   5  -7   18.19    1.82
  -5  -5   7    1.25    0.52
   5  -5  -7    0.50    0.49
   5   5  -7    0.46    0.69
   5   5  -7    0.10    0.55
  -5   5   7    0.97    0.34
   4  -5  -7    3.20    0.60
   4  -5  -7    3.60    0.65
  -4  -5   7    2.45    0.63
   4   5  -7    1.31    0.62
  -4   5   7    3.20    0.53
   4   5  -7    3.22    0.86
  -3  -5   7    1.10    0.46
   3  -5  -7    0.64    0.39
   3  -5  -7    0.18    0.36
   3   5  -7    0.76    0.64
  -3   5   7    0.56    0.34
   3   5  -7    0.34    0.50
   2  -5  -7   26.45    1.95
  -2  -5   7   27.33    2.04
   2  -5  -7   23.98    1.98
   2   5  -7   26.14    2.25
  -2   5   7   25.69    2.00
  -2   5   7   30.31    2.37
   1  -5  -7   15.25    1.18
   1  -5  -7   15.41    1.26
  -1  -5   7   14.94    1.27
  -1   5   7   13.43    1.30
   1   5  -7   15.60    1.63
   1   5  -7   13.58    1.07
   0  -5   7    9.65    0.91
   0  -5  -7    8.05    0.79
   0   5   7    8.83    1.04
   0   5  -7    7.95    1.15
   0   5   7    8.76    0.99
   1  -5   7   15.44    1.34
  -1   5  -7   17.47    1.31
   1   5   7   17.84    1.53
   1   5   7   16.00    1.49
  -1   5  -7   17.01    1.64
  -2  -5  -7    0.62    0.21
   2  -5   7    0.79    0.34
  -2   5  -7    0.32    0.25
   2   5   7   -0.37    0.42
  -2   5  -7    0.90    0.57
   2   5   7    0.09    0.43
   3  -5   7    0.30    0.32
   3  -5   7    0.22    0.65
  -3  -5  -7    0.32    0.20
  -3   5  -7    0.77    0.24
  -3   5  -7    0.39    0.54
   3   5   7   -0.17    0.45
   3   5   7    0.18    0.49
   4  -5   7   13.00    1.09
  -4  -5  -7   13.67    1.04
  -4  -5  -7   16.00    1.56
   4  -5   7   13.51    1.71
   4   5   7   14.38    1.46
   4   5   7   11.71    1.36
   5  -5   7   16.36    1.95
   5  -5   7   17.29    1.27
  -5  -5  -7   17.69    1.30
  -5  -5  -7   15.80    1.62
   5   5   7   16.66    1.61
   5   5   7   16.75    1.73
  -6  -5  -7    1.98    0.41
  -6  -5  -7    0.24    0.58
   6  -5   7    4.10    1.06
   6   5   7    1.78    0.71
   6   5   7    2.34    0.69
   7  -5   7   42.78    3.17
  -7  -5  -7   29.63    2.71
   7   5   7   32.48    2.72
   7   5   7   32.52    2.71
   8  -5   7    1.71    0.98
   8   5   7    1.99    0.75
   8   5   7    2.54    0.81
   9  -5   7    6.28    1.38
   9   5   7    4.37    1.05
   9   5   7    4.57    0.98
  10  -5   7    3.30    1.20
  10  -5   7    3.58    1.02
  10   5   7    3.33    0.97
  10   5   7    4.21    0.85
  10   5   7    2.89    0.97
  11  -5   7   -0.99    0.95
  11  -5   7    0.09    0.77
  11   5   7   -1.00    0.77
  11   5   7    0.55    0.60
  11   5   7   -0.31    0.72
  12  -5   7    3.27    1.40
  12  -5   7    2.24    1.12
  12   5   7    1.60    1.09
  12   5   7    0.67    0.92
  12   5   7    1.44    0.75
 -12  -6   7    0.41    0.82
  12  -6  -7    1.14    0.92
  12  -6  -7    0.43    0.98
  12   6  -7   -0.94    0.92
  12   6  -7    1.12    1.09
  11  -6  -7    0.19    0.77
 -11  -6   7   -0.73    0.66
  11  -6  -7   -0.14    0.79
  11   6  -7   -0.35    0.89
  11   6  -7    1.42    1.07
  10  -6  -7    5.29    1.05
 -10  -6   7    3.35    0.97
  10   6  -7    3.69    1.20
  10   6  -7    1.99    0.99
  -9  -6   7   14.23    1.73
   9  -6  -7   15.70    1.78
   9   6  -7   15.29    2.11
   9   6  -7   17.52    1.97
  -8  -6   7   -0.26    0.57
   8  -6  -7    0.53    0.66
   8   6  -7   -0.04    0.72
   8   6  -7   -0.67    0.80
  -7  -6   7    8.26    1.24
   7  -6  -7   10.18    1.28
  -7   6   7    8.75    1.09
   7   6  -7   11.77    1.49
   7   6  -7   10.94    1.65
   6  -6  -7    5.94    0.97
  -6  -6   7    5.95    1.01
   6   6  -7    4.86    1.10
  -6   6   7    6.09    0.68
   6   6  -7    7.06    1.36
  -5  -6   7    3.15    0.80
   5  -6  -7    4.25    0.80
  -5   6   7    5.04    0.64
   5   6  -7    3.54    1.03
   5   6  -7    5.74    1.03
   4  -6  -7    1.29    0.63
   4  -6  -7    1.20    0.54
  -4  -6   7    0.45    0.54
   4   6  -7    1.22    0.68
   4   6  -7    1.40    0.80
  -3  -6   7    0.41    0.45
   3  -6  -7   -0.34    0.41
   3   6  -7    0.00    0.63
   2  -6  -7    1.96    0.50
  -2  -6   7    1.61    0.54
  -2   6   7    2.50    0.53
   2   6  -7    0.63    0.72
  -1  -6   7    1.44    0.51
   1  -6  -7    0.80    0.40
   1   6  -7    0.85    0.24
   1   6  -7    0.24    0.67
  -1   6   7    0.65    0.59
  -1   6   7    0.47    0.43
   0  -6  -7    1.17    0.40
   0  -6   7    1.54    0.48
   0   6   7    0.77    0.51
   0   6   7    0.80    0.55
   0   6  -7    1.73    0.83
   0   6   7    0.50    0.55
   1  -6   7    0.82    0.44
   1   6   7    0.22    0.58
   1   6   7    0.34    0.53
  -1   6  -7    0.26    0.67
  -2  -6  -7    0.13    0.23
   2  -6   7    0.13    0.40
  -2   6  -7    0.34    0.33
   2   6   7    0.17    0.52
  -2   6  -7    0.30    0.65
   2   6   7   -0.06    0.55
  -3  -6  -7    2.25    0.37
   3  -6   7    2.27    0.86
   3  -6   7    1.66    0.48
  -3   6  -7    2.72    0.41
   3   6   7    1.51    0.67
   3   6   7    2.90    0.79
  -3   6  -7    2.47    0.79
  -4  -6  -7    4.11    0.87
   4  -6   7    5.61    1.18
   4  -6   7    6.99    0.70
  -4  -6  -7    4.24    0.54
   4   6   7    4.63    0.96
   4   6   7    5.53    0.97
   5  -6   7    0.09    0.36
  -5  -6  -7   -0.17    0.26
   5  -6   7    0.61    0.94
  -5  -6  -7   -0.58    0.54
   5   6   7   -0.58    0.61
   5   6   7    0.09    0.63
  -6  -6  -7    3.10    0.85
   6  -6   7    2.83    1.13
   6   6   7    2.59    0.82
   6   6   7    3.81    0.93
  -7  -6  -7    1.19    0.66
   7  -6   7    0.71    1.00
   7   6   7    0.46    0.74
   7   6   7    2.06    0.83
  -8  -6  -7    1.72    0.74
   8  -6   7    0.54    1.01
   8   6   7    0.19    0.67
   8   6   7    2.02    0.89
   9  -6   7    4.24    1.32
   9   6   7    4.85    1.18
   9   6   7    1.60    0.88
  10  -6   7   -1.13    0.99
  10   6   7   -0.02    0.71
  10   6   7    0.21    0.84
  11  -6   7    0.09    1.15
  11  -6   7   -0.91    0.82
  11   6   7   -0.82    0.92
  11   6   7    0.15    0.85
  11  -7  -7    3.93    1.20
  11  -7  -7    6.62    1.31
 -11  -7   7    7.02    1.34
  11   7  -7    5.84    1.36
  11   7  -7    3.32    1.37
 -10  -7   7    7.02    1.41
  10  -7  -7   10.02    1.53
  10   7  -7    8.58    1.80
  10   7  -7   11.71    1.73
   9  -7  -7    0.07    0.73
  -9  -7   7    1.66    0.84
   9   7  -7    0.93    0.96
   9   7  -7    1.26    0.94
   8  -7  -7    3.17    0.91
  -8  -7   7    1.21    0.75
   8   7  -7    0.84    1.00
   8   7  -7    1.63    0.97
  -7  -7   7   -0.69    0.57
   7  -7  -7    1.35    0.71
   7   7  -7   -0.73    0.73
   7   7  -7    0.15    0.87
  -6  -7   7    7.78    1.23
   6  -7  -7   13.84    1.46
   6   7  -7    8.24    1.62
   6   7  -7   14.26    1.63
  -5  -7   7    4.34    0.98
   5  -7  -7    5.11    0.91
   5   7  -7    7.58    1.43
   5   7  -7    4.37    1.03
   4  -7  -7    0.63    0.55
  -4  -7   7   -0.20    0.58
   4   7  -7   -0.75    0.57
   4   7  -7    0.06    0.77
  -3  -7   7    1.51    0.65
   3  -7  -7    2.52    0.64
   3   7  -7    2.37    1.01
  -2  -7   7   21.79    1.92
   2  -7  -7   21.56    1.80
   2   7  -7   22.35    2.32
  -1  -7   7    2.19    0.63
   1  -7  -7    0.73    0.47
  -1   7   7    0.88    0.49
  -1   7   7   -0.05    0.61
   1   7  -7    0.56    0.76
   0  -7  -7   -0.36    0.37
   0  -7   7    0.76    0.52
   0   7  -7    0.60    0.82
   0   7   7    0.87    0.68
   0   7   7    0.35    0.50
  -1  -7  -7   11.25    1.10
   1  -7   7   12.25    1.24
  -1   7  -7   12.25    1.65
   1   7   7   13.08    1.51
   1   7   7   11.60    1.44
   2  -7   7   15.72    1.44
   2   7   7   14.11    1.62
   2   7   7   15.20    1.72
  -2   7  -7   15.21    1.87
   3  -7   7    7.74    1.46
   3  -7   7    6.69    0.89
  -3  -7  -7    9.16    0.79
  -3   7  -7    8.59    1.36
   3   7   7    6.53    1.20
   3   7   7    7.05    1.20
   4  -7   7   12.75    1.87
  -4  -7  -7   15.01    1.69
   4  -7   7   15.64    1.40
  -4  -7  -7   16.80    1.26
   4   7   7   15.42    1.80
  -4   7  -7   15.95    1.25
   4   7   7   13.41    1.75
  -4   7  -7   18.74    2.01
   5  -7   7    0.72    0.90
  -5  -7  -7   -0.04    0.62
   5  -7   7    0.80    0.43
   5   7   7    0.96    0.74
   5   7   7    1.23    0.78
  -6  -7  -7    1.22    0.76
   6  -7   7    2.43    1.14
   6   7   7    3.18    1.00
   6   7   7    1.53    0.85
  -7  -7  -7    0.10    0.59
   7  -7   7    0.16    1.01
   7   7   7   -0.49    0.70
   7   7   7    0.34    0.78
  -8  -7  -7    2.72    0.86
   8  -7   7    0.65    1.00
   8   7   7    0.97    0.85
   8   7   7   -0.46    0.75
   9  -7   7    1.55    1.18
   9   7   7    0.94    0.85
   9   7   7    0.89    0.97
  10  -7   7    4.89    1.51
  10   7   7    2.34    1.02
  10   7   7    4.15    1.28
 -10  -8   7    2.77    1.11
  10  -8  -7    2.26    0.99
  10   8  -7    5.83    1.55
  10   8  -7    1.88    1.18
   9  -8  -7   -0.71    0.69
  -9  -8   7   -0.08    0.77
   9   8  -7    0.54    0.91
   9   8  -7   -0.03    0.91
   8  -8  -7   -0.39    0.65
  -8  -8   7   -0.44    0.67
   8   8  -7   -0.22    0.91
   8   8  -7   -1.24    0.78
  -7  -8   7    1.01    0.77
   7  -8  -7    2.26    0.82
   7   8  -7    3.87    1.14
   7   8  -7    2.45    1.18
   6  -8  -7    3.06    0.84
  -6  -8   7    2.22    0.88
   6   8  -7    3.39    1.08
   6   8  -7    1.31    1.07
  -5  -8   7   -0.67    0.60
   5  -8  -7    0.51    0.61
   5   8  -7    0.41    0.80
   5   8  -7   -0.58    0.83
   4  -8  -7    0.44    0.56
  -4  -8   7    0.81    0.68
   4   8  -7    0.59    0.97
   3  -8  -7    0.92    0.57
  -3  -8   7    0.80    0.71
   3   8  -7    2.08    1.04
  -2  -8   7    6.19    1.06
   2  -8  -7    5.67    0.89
   2   8  -7    4.65    1.24
   2   8  -7    5.79    0.57
   1  -8  -7   35.27    2.85
  -1  -8   7   39.44    3.00
  -1   8   7   39.41    2.85
   1   8  -7   42.31    3.39
  -1   8   7   35.87    3.13
   0  -8   7    4.78    0.85
   0  -8  -7    3.36    0.69
   0   8   7    4.20    0.80
   0   8  -7    4.20    1.18
   0   8   7    4.66    1.11
   1  -8   7    1.71    0.68
  -1  -8  -7    3.09    0.59
   1   8   7    1.53    0.75
   1   8   7    2.77    0.92
  -1   8  -7    1.09    0.97
   2  -8   7    2.29    0.67
   2   8   7    1.34    0.79
   2   8   7    0.94    0.79
  -2   8  -7    1.57    0.90
   3  -8   7    9.38    1.62
   3  -8   7   13.80    1.25
   3   8   7    8.02    1.36
  -3   8  -7    7.80    1.45
   3   8   7   10.12    1.49
  -4  -8  -7    1.84    0.78
   4  -8   7    1.76    0.60
   4  -8   7    2.72    1.12
   4   8   7    1.35    0.83
  -4   8  -7    1.69    0.97
   4   8   7    2.83    0.93
   5  -8   7    1.40    0.95
   5  -8   7    1.57    0.49
  -5  -8  -7    1.09    0.73
   5   8   7    1.42    0.83
   5   8   7    0.95    0.82
   6  -8   7   -0.53    0.92
  -6  -8  -7   -0.10    0.61
   6   8   7    1.06    0.80
   6   8   7    1.00    0.90
  -7  -8  -7    4.26    1.11
   7  -8   7    5.38    1.39
   7   8   7    5.82    1.24
   7   8   7    4.86    1.28
   8  -8   7    1.09    1.21
   8   8   7    0.80    1.03
   8   8   7    0.96    0.91
   9  -8   7    0.02    1.23
   9   8   7   -0.01    0.87
   9   8   7   -0.65    0.92
   9  -9  -7    0.02    0.75
  -9  -9   7    1.49    0.97
   9   9  -7    0.60    1.24
   9   9  -7    0.44    1.19
   8  -9  -7    1.20    0.81
  -8  -9   7    1.89    0.94
   8   9  -7    3.09    1.37
   8   9  -7    0.81    1.08
  -7  -9   7   -0.56    0.74
   7  -9  -7   -0.28    0.68
   7   9  -7    1.03    1.15
   7   9  -7    0.60    1.02
  -6  -9   7   -0.79    0.69
   6  -9  -7    0.35    0.68
   6   9  -7    0.44    0.92
   6   9  -7    1.36    1.20
   5  -9  -7   -0.04    0.62
  -5  -9   7   -0.41    0.72
   5   9  -7   -0.21    0.90
  -4  -9   7    0.91    0.74
   4  -9  -7    0.35    0.60
   4   9  -7    1.86    1.12
  -3  -9   7    1.77    0.81
   3  -9  -7   -0.07    0.54
   3   9  -7    0.42    0.97
  -2  -9   7    0.10    0.69
   2  -9  -7    0.83    0.60
   2   9  -7    1.83    1.04
   1  -9  -7    2.94    0.70
  -1  -9   7    2.98    0.89
   1   9  -7    4.06    1.29
  -1   9   7    2.27    0.94
  -1   9   7    2.51    0.63
   0  -9  -7   11.24    1.34
   0  -9   7   13.59    1.53
   0   9   7   11.32    1.64
   0   9   7   14.24    1.43
   0   9  -7   16.29    2.09
  -1  -9  -7   -0.02    0.40
   1  -9   7    0.28    0.65
  -1   9  -7    0.88    0.92
   1   9   7    0.10    0.73
   1   9   7    0.54    0.54
   2  -9   7    6.16    1.27
   2  -9   7    7.60    1.07
   2   9   7    7.68    1.32
  -2   9  -7    8.19    1.51
   2   9   7    4.73    1.16
   3  -9   7    1.35    0.65
   3  -9   7    1.03    0.88
   3   9   7    0.89    0.80
   3   9   7    2.19    0.90
  -3   9  -7    1.07    0.94
   4  -9   7    4.86    1.30
   4  -9   7    4.79    0.81
  -4   9  -7    5.34    1.30
   4   9   7    3.86    1.10
   4   9   7    4.10    1.14
   5  -9   7    9.21    1.81
   5   9   7   10.54    1.69
   5   9   7   15.84    1.96
   6  -9   7   -0.86    0.90
   6   9   7   -0.79    0.84
   6   9   7    0.14    0.85
   7  -9   7   -0.59    0.99
   7   9   7    1.59    1.11
   7   9   7    0.32    0.84
   8  -9   7    0.51    1.09
   8   9   7    1.74    0.98
   8   9   7    1.05    1.13
  -7 -10   7   -0.51    0.81
   7 -10  -7   -0.07    0.72
   7  10  -7   -0.19    1.16
   6 -10  -7    0.31    0.71
  -6 -10   7    1.29    0.93
   6  10  -7    0.95    1.20
   5 -10  -7   -0.21    0.61
  -5 -10   7    0.14    0.82
   5  10  -7    0.38    1.05
   4 -10  -7    0.20    0.60
  -4 -10   7    0.25    0.79
   4  10  -7    0.43    0.98
  -3 -10   7    5.45    1.18
   3  10  -7    3.53    1.39
   2 -10  -7    4.96    0.95
  -2 -10   7    5.70    1.14
   2  10  -7    4.99    1.51
   1 -10  -7   -0.73    0.44
  -1 -10   7    0.71    0.77
   1  10  -7   -0.99    0.86
  -1  10   7    1.52    0.96
   0 -10   7    4.03    1.02
   0 -10  -7    3.33    0.78
   0  10   7    3.09    0.71
   0  10   7    4.86    1.17
   0  10  -7    4.53    1.34
  -1 -10  -7    0.85    0.53
   1 -10   7    0.70    0.73
   1  10   7    1.76    0.69
  -1  10  -7    2.24    1.09
   1  10   7    1.40    0.87
  -2 -10  -7    0.56    0.46
   2 -10   7    1.83    0.75
   2 -10   7    1.18    0.86
   2  10   7    0.80    0.87
  -2  10  -7    0.20    0.86
   2  10   7   -0.18    0.59
   3 -10   7   -1.50    0.75
   3 -10   7    0.47    0.61
   3  10   7   -0.03    0.83
  -3  10  -7    1.17    0.95
   3  10   7    0.83    0.85
   4 -10   7    2.01    1.08
   4 -10   7    3.81    0.76
   4  10   7    0.92    1.00
   4  10   7    2.17    1.06
   5 -10   7    1.83    1.19
   5  10   7    0.91    0.94
   5  10   7   -0.89    0.88
   6 -10   7    0.35    0.99
   6  10   7    1.85    1.13
   6  10   7    0.33    0.88
   5 -11  -7    1.38    0.77
  -5 -11   7    1.64    1.12
   5  11  -7   -0.57    1.05
  -4 -11   7    1.74    1.07
   4 -11  -7    1.87    0.79
   4  11  -7    2.25    1.46
  -3 -11   7    0.30    0.90
   3 -11  -7   -0.16    0.56
   3  11  -7   -1.37    1.01
  -2 -11   7    0.62    0.92
   2 -11  -7    0.81    0.69
   2  11  -7    1.35    1.17
   1 -11  -7    0.59    0.63
  -1 -11   7    2.30    1.00
   1  11  -7    1.23    1.11
   0 -11   7    0.47    0.78
   0 -11  -7    0.76    0.59
   0  11  -7    0.16    0.98
   0  11   7    0.25    0.86
  -1 -11  -7    1.13    0.60
   1 -11   7    3.21    0.93
   1  11   7    3.44    1.25
  -1  11  -7    1.94    1.16
   2 -11   7    2.36    0.80
   2 -11   7    1.31    0.90
  -2  11  -7   -0.19    1.01
   2  11   7    1.89    1.05
   3 -11   7    1.04    1.00
   3 -11   7    1.40    0.68
  -3  11  -7   -2.11    0.76
   3  11   7   -0.34    0.85
   4 -11   7    0.67    0.91
   4  11   7    0.88    0.99
   4  11   7    0.36    1.00
  13   0  -8   -0.74    0.67
 -13   0   8   -0.47    0.48
  13   0  -8    1.27    0.77
  12   0  -8   -0.17    0.58
  12   0  -8    0.65    0.76
 -12   0   8   -0.25    0.40
 -11   0   8   -0.27    0.37
  11   0  -8   -0.04    0.48
  11   0  -8    0.28    0.61
 -10   0   8    1.75    0.50
  10   0  -8    0.45    0.55
  10   0  -8    1.00    0.51
  -9   0   8    0.09    0.36
   9   0  -8   -0.02    0.39
   9   0  -8   -0.56    0.49
   8   0  -8    5.97    0.73
   8   0  -8    6.21    0.88
  -8   0   8    6.39    0.74
   7   0  -8   -0.29    0.25
   7   0  -8    0.07    0.42
  -7   0   8    0.02    0.28
   6   0  -8   50.59    3.31
  -6   0   8   47.48    3.34
   6   0  -8   48.01    3.42
   5   0  -8    0.15    0.19
  -5   0   8    0.16    0.25
  -5   0   8    0.03    0.18
   5   0  -8   -0.02    0.27
   4   0  -8    0.39    0.28
   4   0  -8    0.73    0.19
  -4   0   8    0.19    0.23
  -4   0   8    0.64    0.17
  -4   0   8    1.02    0.31
  -3   0   8   -0.39    0.20
  -3   0   8    0.11    0.21
  -3   0   8   -0.22    0.09
   3   0  -8   -0.05    0.22
   3   0  -8    0.15    0.13
  -2   0   8  104.80    6.66
   2   0  -8   96.77    6.74
  -1   0   8    0.02    0.19
   1   0  -8   -0.20    0.29
  -1   0   8   -0.18    0.28
   0   0   8  344.25   22.49
   1   0   8   -0.26    0.17
   2   0   8    2.01    0.34
   2   0   8    1.34    0.41
   3   0   8    0.40    0.34
   3   0   8   -0.25    0.20
   4   0   8  278.93   16.19
  -4   0  -8  210.91   16.16
   4   0   8  250.48   16.15
   5   0   8   -0.22    0.37
   5   0   8    0.22    0.32
  -5   0  -8   -0.31    0.29
   5   0   8   -0.02    0.38
   6   0   8    4.40    0.65
   6   0   8    3.08    0.58
   6   0   8    2.90    0.61
   7   0   8    0.13    0.43
   7   0   8    0.34    0.48
   7   0   8   -0.05    0.49
   8   0   8   17.92    1.63
   8   0   8   17.59    1.63
   8   0   8   17.60    1.54
   9   0   8   -0.48    0.58
   9   0   8   -0.09    0.49
  10   0   8    0.06    0.58
  10   0   8    1.41    0.72
  11   0   8    0.10    0.63
  11   0   8    0.67    0.71
  12   0   8    4.10    1.04
  12   0   8    3.03    1.01
  13   0   8    0.44    0.94
  13   0   8   -0.96    0.89
  13  -1  -8   -0.82    0.70
  13  -1  -8    1.54    0.76
 -13  -1   8    0.39    0.52
  13   1  -8    0.12    0.72
  13   1  -8   -0.07    0.79
 -12  -1   8    0.61    0.50
  12  -1  -8    1.05    0.71
  12  -1  -8   -0.14    0.59
 -12   1   8   -0.19    0.35
  12   1  -8    1.59    0.70
  12   1  -8   -0.03    0.64
  11  -1  -8    4.27    0.94
  11  -1  -8    2.98    0.71
 -11  -1   8    3.20    0.69
  11   1  -8    3.80    0.75
 -11   1   8    2.50    0.56
  11   1  -8    1.80    0.77
  10  -1  -8    6.09    1.00
 -10  -1   8    8.52    1.01
  10  -1  -8    9.37    1.03
 -10   1   8    7.57    0.89
  10   1  -8    7.01    1.10
  10   1  -8    8.38    1.05
  -9  -1   8   -0.32    0.39
   9  -1  -8   -0.40    0.37
   9  -1  -8   -0.05    0.53
   9   1  -8    0.76    0.44
  -9   1   8   -0.06    0.33
   9   1  -8    0.23    0.52
   8  -1  -8    1.46    0.53
  -8  -1   8    1.19    0.46
   8  -1  -8    1.14    0.41
   8   1  -8    0.61    0.49
  -8   1   8    1.22    0.37
   8   1  -8    1.13    0.43
   7  -1  -8    6.01    0.67
  -7  -1   8    5.78    0.73
   7  -1  -8    4.40    0.72
  -7  -1   8    6.30    0.70
   7   1  -8    5.68    0.80
  -7   1   8    5.83    0.63
   7   1  -8    5.89    0.70
  -6  -1   8   36.92    2.60
   6  -1  -8   35.17    2.63
  -6  -1   8   37.00    2.56
   6  -1  -8   37.66    2.53
   6   1  -8   38.21    2.57
   6   1  -8   35.58    2.67
  -6   1   8   35.45    2.55
   5  -1  -8   12.46    1.06
   5  -1  -8   14.57    0.97
  -5  -1   8   12.24    1.06
  -5  -1   8   12.56    0.99
   5   1  -8   11.09    1.08
  -5   1   8   12.37    1.02
   5   1  -8   12.04    1.02
   5   1  -8   14.41    1.08
  -4  -1   8   59.97    3.93
   4  -1  -8   54.93    3.81
  -4  -1   8   64.52    3.97
   4  -1  -8   57.20    3.91
  -4  -1   8   59.94    3.85
   4   1  -8   50.32    3.94
   4   1  -8   56.15    3.87
   4   1  -8   57.37    3.93
  -4   1   8   61.07    3.93
  -3  -1   8   59.29    4.12
  -3  -1   8   65.58    4.16
  -3  -1   8   61.00    4.05
   3  -1  -8   63.98    4.22
   3  -1  -8   58.01    3.99
   3  -1  -8   59.39    4.10
   3   1  -8   60.62    4.07
  -3   1   8   64.13    4.11
  -2  -1   8    2.84    0.39
   2  -1  -8    2.93    0.52
   2  -1  -8    2.64    0.36
  -2  -1   8    2.70    0.33
  -2  -1   8    2.45    0.39
  -2   1   8    3.26    0.36
  -2   1   8    2.51    0.48
   2   1  -8    3.30    0.48
  -1  -1   8   29.16    2.03
   1  -1  -8   27.83    1.85
  -1  -1   8   28.77    1.99
   1  -1  -8   24.41    2.06
  -1   1   8   26.85    2.08
  -1   1   8   28.22    1.87
   1   1  -8   27.41    2.04
  -1   1   8   30.02    1.91
   1   1  -8   28.99    1.99
   0  -1   8    4.97    0.63
   0  -1  -8    5.17    0.44
   0   1  -8    6.42    0.64
   0   1   8    5.22    0.46
  -1  -1  -8  276.39   18.13
  -1   1  -8  280.63   18.17
   1   1   8  280.01   18.13
  -2  -1  -8   23.10    1.71
   2   1   8   24.86    1.70
   2   1   8   23.88    1.72
  -2   1  -8   25.20    1.71
   3  -1   8    0.43    0.44
  -3  -1  -8    0.58    0.26
  -3  -1  -8    0.72    0.26
   3   1   8    0.61    0.29
   3   1   8    0.68    0.17
   3   1   8    0.61    0.26
   4  -1   8    7.72    0.83
  -4  -1  -8    6.05    0.75
   4  -1   8    7.24    0.92
   4   1   8    9.53    0.95
   4   1   8    7.56    0.71
   4   1   8    6.50    0.77
  -5  -1  -8    3.27    0.54
   5  -1   8    3.01    0.69
   5  -1   8    4.43    0.58
   5  -1   8    3.01    0.57
   5   1   8    3.88    0.56
   5   1   8    3.42    0.52
   5   1   8    3.32    0.64
   6  -1   8   33.08    2.52
   6  -1   8   29.55    2.42
   6  -1   8   33.54    2.34
   6   1   8   28.72    2.38
   6   1   8   36.66    2.49
   6   1   8   32.32    2.34
   7  -1   8    0.71    0.42
   7  -1   8    0.44    0.57
   7  -1   8    1.09    0.49
   7   1   8    0.15    0.43
   7   1   8   -0.04    0.40
   8  -1   8    1.62    0.58
   8  -1   8    1.89    0.75
   8  -1   8    0.21    0.41
   8   1   8    2.98    0.65
   8   1   8    0.80    0.56
   9  -1   8    0.03    0.54
   9  -1   8    0.60    0.68
   9   1   8    0.97    0.61
   9   1   8   -0.70    0.50
  10  -1   8    0.58    0.67
  10  -1   8   -0.23    0.69
  10   1   8    1.13    0.68
  10   1   8    0.76    0.64
  11  -1   8   -0.02    0.66
  11  -1   8    1.64    0.85
  11   1   8    0.09    0.73
  11   1   8    0.47    0.75
  12  -1   8   16.96    1.88
  12  -1   8   14.03    1.82
  12   1   8   16.25    1.88
  12   1   8   17.42    1.90
  13  -1   8    5.68    1.26
  13  -1   8    4.34    1.28
  13   1   8    8.85    1.51
  13   1   8    6.31    1.29
  13  -2  -8    0.14    0.70
  13  -2  -8    0.82    0.90
 -13  -2   8   -0.19    0.57
  13   2  -8   -0.04    0.77
  13   2  -8    1.83    0.85
  12  -2  -8    0.41    0.73
  12  -2  -8    0.29    0.63
 -12  -2   8    0.75    0.60
  12   2  -8    0.00    0.67
  12   2  -8    0.25    0.67
 -11  -2   8    2.61    0.71
  11  -2  -8    1.65    0.76
  11  -2  -8    3.29    0.74
  11   2  -8    2.05    0.83
 -11   2   8    3.48    0.53
  11   2  -8    1.97    0.71
  10  -2  -8    0.39    0.52
  10  -2  -8    1.03    0.68
 -10  -2   8    0.55    0.53
  10   2  -8    0.92    0.59
 -10   2   8    0.41    0.34
  10   2  -8    0.30    0.64
   9  -2  -8    5.86    0.97
  -9  -2   8    5.77    0.90
   9  -2  -8    6.95    0.89
   9   2  -8    5.85    0.97
  -9   2   8    6.39    0.70
   9   2  -8    6.80    0.91
   8  -2  -8    1.32    0.45
  -8  -2   8    0.14    0.41
   8  -2  -8    0.93    0.50
   8   2  -8    1.35    0.50
  -8   2   8    1.04    0.32
   8   2  -8    0.13    0.53
   7  -2  -8    1.49    0.52
  -7  -2   8    1.96    0.50
   7  -2  -8    1.94    0.44
   7   2  -8    1.82    0.49
   7   2  -8    1.30    0.55
  -7   2   8    1.88    0.35
   6  -2  -8    0.74    0.28
   6  -2  -8    0.30    0.35
  -6  -2   8   -0.14    0.24
  -6  -2   8    0.28    0.33
   6   2  -8    0.76    0.36
   6   2  -8   -0.14    0.38
  -6   2   8   -0.14    0.22
  -5  -2   8    2.82    0.40
   5  -2  -8    2.39    0.36
  -5  -2   8    1.71    0.41
   5  -2  -8    2.14    0.43
   5   2  -8    1.50    0.46
   5   2  -8    1.68    0.43
   4  -2  -8    4.52    0.56
  -4  -2   8    5.07    0.57
   4  -2  -8    6.51    0.77
  -4  -2   8    4.63    0.59
   4   2  -8    6.00    0.66
  -4   2   8    5.06    0.62
   4   2  -8    5.71    0.64
   3  -2  -8   65.60    4.30
   3  -2  -8   68.16    4.46
  -3  -2   8   66.10    4.32
  -3  -2   8   57.59    4.36
  -3  -2   8   63.49    4.35
   3   2  -8   66.68    4.45
  -3   2   8   64.81    4.32
   3   2  -8   64.20    4.34
   3   2  -8   63.57    4.36
  -2  -2   8   28.09    2.01
   2  -2  -8   28.50    1.93
  -2  -2   8   27.02    2.02
   2  -2  -8   27.37    2.13
   2  -2  -8   28.72    1.95
   2   2  -8   31.06    2.06
  -2   2   8   28.35    2.11
  -2   2   8   28.08    1.96
   2   2  -8   30.68    2.13
   2   2  -8   27.94    2.03
   1  -2  -8   49.51    3.31
  -1  -2   8   52.34    3.40
   1  -2  -8   51.10    3.30
  -1   2   8   49.29    3.52
   1   2  -8   48.21    3.47
   1   2  -8   49.44    3.42
  -1   2   8   50.08    3.31
  -1   2   8   48.43    3.33
   1   2  -8   51.34    3.41
   0  -2  -8   96.47    6.28
   0  -2   8   96.26    6.36
   0  -2   8  100.57    6.34
   0   2   8   94.39    6.30
   0   2   8   91.94    6.22
   0   2  -8   95.82    6.42
   1  -2   8  150.15    9.55
  -1  -2  -8  145.97    9.53
   1   2   8  140.44    9.54
  -1   2  -8  146.09    9.64
  -2  -2  -8   29.00    2.14
   2  -2   8   32.52    2.13
  -2   2  -8   31.47    2.22
   2   2   8   32.41    2.03
   2   2   8   28.95    2.09
   2   2   8   29.15    2.15
   3  -2   8   -0.73    0.48
  -3  -2  -8    0.23    0.23
  -3  -2  -8    0.11    0.20
   3   2   8    0.27    0.26
   3   2   8   -0.01    0.16
   3   2   8    0.34    0.42
   3   2   8    0.45    0.26
   4  -2   8    0.08    0.52
  -4  -2  -8    0.20    0.23
   4   2   8    0.17    0.22
   4   2   8    0.25    0.26
   4   2   8    0.25    0.45
   4   2   8   -0.16    0.27
  -5  -2  -8    5.13    0.60
   5  -2   8    2.94    0.78
   5   2   8    4.02    0.49
   5   2   8    3.15    0.50
   5   2   8    2.21    0.49
   6  -2   8    5.99    0.61
   6  -2   8    3.74    0.70
   6  -2   8    5.28    0.95
  -6  -2  -8    4.07    0.65
   6   2   8    4.16    0.59
   6   2   8    3.44    0.66
   7  -2   8    4.68    0.53
   7  -2   8    4.34    0.75
   7  -2   8    5.65    0.99
   7   2   8    2.88    0.62
   7   2   8    4.47    0.65
   8  -2   8   15.59    1.20
   8  -2   8   14.33    1.68
   8  -2   8   16.69    1.58
   8   2   8   16.15    1.42
   8   2   8   17.85    1.56
   9  -2   8    0.29    0.73
   9  -2   8    0.36    0.56
   9   2   8   -0.32    0.51
   9   2   8   -0.38    0.49
  10  -2   8    3.16    0.99
  10  -2   8    2.26    0.79
  10   2   8    4.66    0.89
  10   2   8    2.27    0.74
  11  -2   8    1.17    0.90
  11  -2   8    1.40    0.81
  11   2   8    1.01    0.81
  11   2   8    1.36    0.74
  12  -2   8    0.57    0.91
  12  -2   8   -0.44    0.73
  12   2   8    0.34    0.77
  12   2   8   -0.59    0.74
  13  -3  -8   -0.12    0.87
 -13  -3   8    0.44    0.67
  13  -3  -8   -0.22    0.74
  13   3  -8    1.05    0.86
  13   3  -8   -0.03    0.81
  12  -3  -8    1.99    0.82
  12  -3  -8    0.00    0.71
 -12  -3   8    0.80    0.66
  12   3  -8    2.43    0.87
  12   3  -8    2.17    0.89
 -11  -3   8    0.23    0.61
  11  -3  -8    0.84    0.72
  11  -3  -8    0.44    0.63
  11   3  -8   -0.07    0.63
  11   3  -8   -0.04    0.64
  10  -3  -8    1.47    0.63
 -10  -3   8    3.13    0.77
  10  -3  -8    2.27    0.76
 -10   3   8    2.66    0.43
  10   3  -8    2.26    0.80
  10   3  -8    3.21    0.81
   9  -3  -8    5.48    0.82
   9  -3  -8    4.16    0.81
  -9  -3   8    4.57    0.85
   9   3  -8    5.30    0.90
  -9   3   8    5.41    0.58
   9   3  -8    3.40    0.85
   8  -3  -8   23.33    1.93
  -8  -3   8   20.16    1.89
   8  -3  -8   25.38    1.82
   8   3  -8   21.72    1.90
  -8   3   8   21.93    1.62
   8   3  -8   20.80    1.92
   7  -3  -8    0.27    0.51
  -7  -3   8    0.84    0.49
   7  -3  -8    1.05    0.42
   7   3  -8    0.28    0.44
  -7   3   8    0.78    0.29
   6  -3  -8    1.19    0.51
  -6  -3   8    1.72    0.51
   6   3  -8    2.17    0.56
   6   3  -8    1.69    0.60
   5  -3  -8    1.40    0.42
  -5  -3   8    0.77    0.40
  -5  -3   8    1.59    0.40
   5   3  -8    1.02    0.44
   5   3  -8    0.55    0.55
   4  -3  -8    6.76    0.82
   4  -3  -8    4.53    0.59
  -4  -3   8    6.28    0.69
  -4  -3   8    4.25    0.64
   4   3  -8    8.23    0.96
   4   3  -8    4.34    0.67
  -4   3   8    5.24    0.65
   3  -3  -8    4.61    0.69
  -3  -3   8    4.58    0.57
   3  -3  -8    4.20    0.50
   3  -3  -8    3.95    0.49
  -3  -3   8    4.43    0.59
  -3   3   8    4.12    0.55
   3   3  -8    3.73    0.61
   3   3  -8    4.46    0.76
   2  -3  -8    4.88    0.53
  -2  -3   8    5.39    0.63
  -2  -3   8    4.24    0.56
   2  -3  -8    4.75    0.71
   2  -3  -8    5.10    0.50
  -2   3   8    5.04    0.55
   2   3  -8    5.72    0.82
  -2   3   8    5.51    0.68
   2   3  -8    4.45    0.56
   1  -3  -8   12.77    1.00
   1  -3  -8   13.69    0.92
  -1  -3   8   13.38    1.12
  -1  -3   8   14.35    1.07
  -1   3   8   12.28    1.18
   1   3  -8   11.67    1.02
  -1   3   8   11.88    0.98
  -1   3   8   12.50    1.03
   1   3  -8   13.59    1.05
   1   3  -8   12.61    1.21
   0  -3   8   13.95    1.01
   0  -3  -8   13.58    1.02
   0  -3  -8   12.89    0.88
   0  -3   8   11.98    1.02
   0   3  -8   12.88    1.03
   0   3  -8   13.02    1.22
   0   3   8   13.25    1.06
  -1  -3  -8   21.15    1.59
   1  -3   8   23.05    1.59
   1  -3   8   21.01    1.60
   1   3   8   22.44    1.63
   1   3   8   22.46    1.76
   1   3   8   21.51    1.63
  -1   3  -8   22.06    1.76
  -2  -3  -8    1.96    0.36
  -2  -3  -8    1.77    0.19
   2  -3   8    1.54    0.30
  -2   3  -8    2.05    0.50
   2   3   8    1.27    0.38
   2   3   8    1.39    0.38
   2   3   8    2.00    0.56
   3  -3   8   32.08    2.61
  -3  -3  -8   34.24    2.17
   3  -3   8   34.41    2.21
   3   3   8   32.47    2.31
   3   3   8   28.83    2.15
  -3   3  -8   30.82    2.38
   3   3   8   31.87    2.33
   4  -3   8    0.11    0.59
   4  -3   8    0.28    0.19
  -4  -3  -8    0.22    0.21
   4   3   8   -0.26    0.33
   4   3   8    0.54    0.32
   4   3   8    0.38    0.23
   5  -3   8   20.49    1.87
   5  -3   8   17.04    1.23
  -5  -3  -8   16.88    1.34
   5   3   8   18.64    1.33
   5   3   8   17.22    1.48
   5   3   8   16.49    1.44
  -6  -3  -8    7.91    0.88
   6  -3   8    6.76    0.61
   6  -3   8    9.72    0.75
   6  -3   8    7.39    1.25
   6   3   8    8.67    0.97
   6   3   8    8.44    1.03
   6   3   8    8.61    0.84
   7  -3   8    5.06    1.12
   7   3   8    3.67    0.72
   7   3   8    6.24    0.83
   7   3   8    3.78    0.63
   8  -3   8   10.29    1.48
   8  -3   8    6.67    1.12
   8   3   8   10.27    1.25
   8   3   8   10.31    1.08
   8   3   8   10.29    1.18
   9  -3   8    2.65    1.01
   9  -3   8    2.97    0.79
   9   3   8    1.78    0.68
   9   3   8    2.25    0.65
   9   3   8    3.54    0.75
  10  -3   8    4.42    1.13
  10  -3   8    4.31    0.98
  10   3   8    3.72    0.95
  10   3   8    2.37    0.73
  10   3   8    3.90    0.83
  11  -3   8   -0.72    0.65
  11  -3   8    0.85    0.95
  11   3   8   -0.23    0.56
  11   3   8   -0.85    0.53
  11   3   8   -0.09    0.67
  12  -3   8    0.20    0.96
  12  -3   8    0.37    0.85
  12   3   8    1.05    0.78
  12   3   8    0.44    0.70
  12   3   8    2.94    1.01
  13  -4  -8    2.71    1.01
 -13  -4   8    1.44    0.80
  13  -4  -8    0.39    0.83
  13   4  -8    1.36    1.01
  13   4  -8    0.66    0.89
  12  -4  -8   -1.12    0.67
  12  -4  -8    0.31    0.74
 -12  -4   8    1.71    0.78
  12   4  -8    2.55    0.94
  12   4  -8   -0.92    0.80
  11  -4  -8    1.11    0.69
 -11  -4   8   -0.44    0.55
  11  -4  -8   -0.90    0.61
  11   4  -8   -1.04    0.69
  11   4  -8    0.22    0.68
  10  -4  -8    2.78    0.76
 -10  -4   8    2.04    0.75
  10  -4  -8    1.61    0.80
  10   4  -8    3.71    0.88
 -10   4   8    3.13    0.42
  10   4  -8    6.12    1.23
   9  -4  -8    3.38    0.79
  -9  -4   8    3.44    0.81
   9  -4  -8    2.94    0.85
   9   4  -8    5.79    1.01
   9   4  -8    4.68    1.05
  -9   4   8    3.67    0.46
  -8  -4   8   11.45    1.38
   8  -4  -8   14.28    1.49
   8   4  -8   12.62    1.64
  -8   4   8   11.65    1.00
   8   4  -8   15.56    1.57
   7  -4  -8    4.99    0.85
  -7  -4   8    5.41    0.92
   7   4  -8    6.36    0.97
   7   4  -8    7.23    1.19
  -6  -4   8    5.50    0.84
   6  -4  -8    7.55    0.89
   6   4  -8    7.13    0.97
   6   4  -8    6.54    1.14
  -5  -4   8    6.32    0.80
   5  -4  -8    5.01    0.68
   5   4  -8    2.42    0.69
   5   4  -8    5.77    1.02
  -4  -4   8    4.98    0.79
   4  -4  -8    9.78    1.16
   4  -4  -8    9.51    0.87
   4   4  -8   10.82    1.09
   4   4  -8    8.00    1.12
  -4   4   8    8.20    0.93
   3  -4  -8    2.65    0.60
   3  -4  -8    2.16    0.44
  -3  -4   8    2.35    0.67
  -3  -4   8    2.14    0.48
   3  -4  -8    2.79    0.46
   3   4  -8    3.24    0.74
   3   4  -8    2.90    0.60
  -3   4   8    2.38    0.49
   2  -4  -8   13.21    1.02
   2  -4  -8   11.49    0.94
  -2  -4   8   10.51    1.06
  -2  -4   8   13.03    1.11
  -2   4   8   12.17    1.12
  -2   4   8    9.93    1.00
   2   4  -8   12.00    1.33
   1  -4  -8   19.11    1.48
  -1  -4   8   21.28    1.61
  -1  -4   8   18.80    1.51
   1  -4  -8   20.78    1.39
   1   4  -8   20.85    1.51
  -1   4   8   18.92    1.62
   1   4  -8   17.38    1.71
   1   4  -8   18.49    1.43
  -1   4   8   18.56    1.58
   0  -4  -8    2.45    0.43
   0  -4  -8    2.40    0.30
   0  -4   8    2.49    0.43
   0   4  -8    3.12    0.43
   0   4   8    2.28    0.51
   0   4  -8    3.14    0.69
   0   4   8    2.33    0.49
  -1  -4  -8   12.10    1.00
  -1  -4  -8    9.78    0.80
   1  -4   8   11.31    0.87
   1  -4   8   12.10    0.96
   1   4   8   11.53    1.07
  -1   4  -8   12.36    0.95
  -1   4  -8   13.49    1.35
   1   4   8   11.74    1.07
   2  -4   8   27.72    2.02
  -2  -4  -8   29.87    1.90
   2   4   8   28.23    2.17
   2   4   8   25.98    2.13
  -2   4  -8   30.08    2.29
   3  -4   8    0.37    0.66
   3  -4   8    0.25    0.24
  -3  -4  -8    0.02    0.14
   3   4   8    1.08    0.46
   3   4   8    0.20    0.37
  -3   4  -8   -0.30    0.42
   4  -4   8    2.93    0.38
  -4  -4  -8    3.30    0.39
   4  -4   8    2.42    0.85
   4   4   8    2.60    0.61
   5  -4   8   -1.04    0.61
   5  -4   8    0.14    0.20
  -5  -4  -8   -0.14    0.23
   5   4   8   -0.11    0.37
   5   4   8   -0.35    0.44
   6  -4   8    1.85    0.98
  -6  -4  -8    0.63    0.34
   6   4   8    0.99    0.39
   6   4   8    0.85    0.55
   6   4   8    0.53    0.53
   7  -4   8    8.15    1.38
   7   4   8    5.91    0.95
   7   4   8    6.89    0.82
   7   4   8    4.20    0.84
   8  -4   8    3.23    1.10
   8   4   8    3.86    0.67
   8   4   8    3.00    0.78
   8   4   8    3.72    0.81
   9  -4   8   11.18    1.43
   9  -4   8   12.08    1.75
   9   4   8   11.36    1.40
   9   4   8   10.70    1.37
   9   4   8   11.30    1.24
  10  -4   8    3.83    0.97
  10  -4   8    3.14    1.07
  10   4   8    4.66    1.02
  10   4   8    4.53    0.96
  11  -4   8    4.20    1.11
  11  -4   8    3.61    1.15
  11   4   8    4.48    1.14
  11   4   8    3.73    1.00
  11   4   8    4.44    0.91
  12  -4   8    0.08    1.10
  12  -4   8    1.35    0.91
  12   4   8    1.29    0.97
  12   4   8    0.12    0.74
  12   4   8    1.99    0.79
 -12  -5   8    1.26    0.81
  12  -5  -8    2.18    0.90
  12  -5  -8    1.16    0.79
  12   5  -8    2.37    1.18
  12   5  -8    2.56    1.03
 -11  -5   8    0.16    0.68
  11  -5  -8    0.62    0.75
  11  -5  -8    0.57    0.79
  11   5  -8    1.09    1.00
  11   5  -8    0.56    0.85
  10  -5  -8    0.16    0.71
  10  -5  -8    0.68    0.67
 -10  -5   8    1.69    0.79
  10   5  -8   -0.46    0.74
  10   5  -8    0.86    0.92
  -9  -5   8    1.89    0.76
   9  -5  -8    0.27    0.69
   9   5  -8    2.08    0.85
  -9   5   8    1.55    0.31
   9   5  -8    3.86    1.10
  -8  -5   8    9.67    1.26
   8  -5  -8    8.06    1.15
   8   5  -8   12.21    1.40
   8   5  -8    7.81    1.36
  -8   5   8    8.04    0.89
  -8   5   8    8.47    0.77
  -7  -5   8    2.89    0.77
   7  -5  -8    2.19    0.71
  -7   5   8    2.03    0.40
   7   5  -8    3.96    1.07
   7   5  -8    3.04    0.84
   6  -5  -8   -0.19    0.50
  -6  -5   8   -0.39    0.48
  -6   5   8    0.47    0.30
   6   5  -8    1.36    0.78
   6   5  -8   -0.58    0.55
   5  -5  -8    3.00    0.63
  -5  -5   8    3.52    0.69
  -5   5   8    2.59    0.48
   5   5  -8    3.10    0.87
   5   5  -8    1.65    0.69
  -4  -5   8    0.85    0.44
   4  -5  -8    0.37    0.42
   4  -5  -8    1.33    0.56
   4   5  -8    1.99    0.78
   4   5  -8    0.06    0.50
  -4   5   8    0.95    0.36
   3  -5  -8    6.84    0.77
  -3  -5   8    4.09    0.67
   3  -5  -8    5.87    0.71
   3   5  -8    5.82    1.03
  -3   5   8    4.45    0.72
   2  -5  -8    4.62    0.60
  -2  -5   8    4.79    0.67
   2  -5  -8    5.18    0.68
   2   5  -8    6.12    1.06
  -2   5   8    4.85    0.73
  -1  -5   8   35.79    2.69
   1  -5  -8   37.74    2.58
   1  -5  -8   40.15    2.69
   1   5  -8   38.20    2.96
   1   5  -8   36.16    2.55
  -1   5   8   35.73    2.76
   0  -5   8    7.77    0.81
   0  -5  -8    6.71    0.66
   0   5   8    7.40    0.90
   0   5  -8    7.09    1.11
   0   5   8    6.29    0.90
  -1  -5  -8    5.72    0.67
   1  -5   8    9.39    0.86
   1   5   8    9.52    1.05
  -1   5  -8    8.67    0.78
  -1   5  -8    8.91    1.14
   1   5   8    8.48    1.01
   2  -5   8   18.89    1.35
  -2  -5  -8   19.65    1.33
   2  -5   8   17.57    1.48
  -2   5  -8   19.34    1.79
   2   5   8   19.45    1.67
   2   5   8   19.04    1.68
  -2   5  -8   20.20    1.46
   3  -5   8   29.35    2.08
   3  -5   8   25.31    2.52
  -3  -5  -8   29.61    1.96
   3   5   8   28.10    2.29
   3   5   8   30.42    2.33
  -3   5  -8   27.30    2.36
  -4  -5  -8    6.75    0.59
   4  -5   8    5.97    0.66
   4  -5   8    6.43    1.26
   4   5   8    5.84    0.92
   4   5   8    6.36    0.95
   5  -5   8    3.95    0.49
   5  -5   8    5.16    1.23
  -5  -5  -8    3.71    0.49
   5   5   8    4.99    0.89
   5   5   8    4.36    0.81
   6  -5   8   11.04    1.55
  -6  -5  -8    8.26    0.83
   6   5   8    8.26    1.16
   6   5   8    8.59    1.20
   7  -5   8   11.71    1.72
   7   5   8    8.61    1.22
   7   5   8    6.69    1.15
   8  -5   8    3.66    1.18
   8   5   8    5.06    1.00
   8   5   8    2.33    0.81
   9  -5   8    2.04    1.13
   9   5   8    4.46    1.02
   9   5   8    1.81    0.77
  10  -5   8    1.11    1.08
  10  -5   8    1.85    0.90
  10   5   8    2.20    0.67
  10   5   8    2.14    0.93
  10   5   8    0.89    0.74
  11  -5   8    0.40    1.04
  11  -5   8    1.28    0.89
  11   5   8    1.40    0.64
  11   5   8    0.59    0.76
  11   5   8   -1.38    0.71
 -12  -6   8   -0.49    0.74
  12  -6  -8    0.86    0.88
  12  -6  -8   -0.23    0.93
  12   6  -8    1.28    1.01
  12   6  -8    0.60    1.14
  11  -6  -8    0.95    0.87
 -11  -6   8    0.06    0.73
  11  -6  -8    1.48    0.85
  11   6  -8    0.84    0.96
  11   6  -8    0.35    0.96
 -10  -6   8    0.54    0.74
  10  -6  -8   -0.71    0.67
  10   6  -8   -0.67    0.77
  10   6  -8    1.32    1.00
  -9  -6   8    0.86    0.74
   9  -6  -8    1.34    0.75
   9   6  -8    4.58    1.26
   9   6  -8    3.18    1.02
  -8  -6   8   -0.19    0.61
   8  -6  -8   -0.84    0.62
   8   6  -8    1.00    0.94
   8   6  -8    0.26    0.76
   7  -6  -8    1.21    0.65
  -7  -6   8    0.97    0.68
   7   6  -8   -0.39    0.70
   7   6  -8    0.74    0.87
   6  -6  -8    0.64    0.58
  -6  -6   8    0.20    0.59
   6   6  -8    0.22    0.69
  -6   6   8    0.37    0.30
   6   6  -8   -0.30    0.80
   5  -6  -8    1.77    0.65
  -5  -6   8    2.20    0.70
   5   6  -8    1.96    0.83
   5   6  -8    2.77    1.05
   4  -6  -8    1.61    0.53
  -4  -6   8    0.93    0.59
   4   6  -8    1.54    0.92
   4   6  -8    0.73    0.70
   3  -6  -8    1.08    0.46
  -3  -6   8    1.19    0.52
   3   6  -8    0.17    0.72
   2  -6  -8    3.63    0.60
   2   6  -8    4.60    1.07
  -2   6   8    3.86    0.68
  -1  -6   8    0.95    0.47
   1  -6  -8    1.96    0.46
   1   6  -8    1.94    0.83
  -1   6   8    1.77    0.55
   0  -6   8    1.85    0.51
   0  -6  -8    1.54    0.41
   0   6   8    2.35    0.69
   0   6  -8    2.05    0.85
   0   6   8    1.68    0.60
   0   6   8    1.81    0.64
   1  -6   8    3.22    0.58
  -1  -6  -8    2.18    0.44
   1   6   8    5.37    0.87
   1   6   8    2.67    0.71
  -1   6  -8    3.97    0.95
  -2  -6  -8   22.04    1.59
   2  -6   8   23.21    1.78
  -2   6  -8   23.73    2.14
   2   6   8   21.18    1.97
   2   6   8   23.14    2.01
   3  -6   8    0.02    0.73
   3  -6   8    0.57    0.40
  -3  -6  -8    0.40    0.24
  -3   6  -8    1.19    0.30
   3   6   8    0.12    0.58
   3   6   8    0.35    0.58
  -3   6  -8    0.66    0.62
   4  -6   8    1.13    0.42
  -4  -6  -8    0.31    0.23
   4  -6   8    1.52    0.92
   4   6   8    0.21    0.66
  -4   6  -8   -0.05    0.64
   4   6   8    0.60    0.61
   5  -6   8   20.51    1.57
  -5  -6  -8   20.63    1.52
   5  -6   8   19.73    2.30
   5   6   8   20.68    1.98
   5   6   8   20.57    1.93
  -6  -6  -8    0.98    0.37
   6  -6   8    2.07    0.36
   6  -6   8    2.90    1.12
   6   6   8    0.80    0.70
   6   6   8    0.42    0.68
   7  -6   8   13.02    1.84
   7   6   8    7.82    1.25
   7   6   8    6.17    1.19
   8  -6   8    1.49    1.16
   8   6   8    1.22    0.80
   8   6   8    1.81    0.77
   9  -6   8   -0.48    0.99
   9   6   8    2.54    0.95
   9   6   8    0.53    0.73
  10  -6   8   -0.27    0.99
  10   6   8    0.78    0.77
  10   6   8   -0.60    0.89
  11  -6   8    0.91    0.96
  11  -6   8    0.13    1.13
  11   6   8    0.47    0.98
  11   6   8   -0.19    0.75
  11  -7  -8    0.81    0.92
  11  -7  -8    2.73    1.00
 -11  -7   8    0.60    0.89
  11   7  -8    0.32    1.13
  11   7  -8    2.47    1.25
 -10  -7   8    0.79    0.87
  10  -7  -8    2.17    0.93
  10   7  -8    0.26    1.00
  10   7  -8    1.40    0.96
  -9  -7   8    0.99    0.83
   9  -7  -8    0.11    0.73
   9   7  -8    1.70    1.01
   9   7  -8    1.44    1.08
  -8  -7   8   -0.12    0.68
   8  -7  -8    0.16    0.66
   8   7  -8   -0.97    0.79
   8   7  -8   -0.80    0.83
  -7  -7   8    3.14    0.92
   7  -7  -8    3.50    0.86
   7   7  -8    3.00    1.18
   7   7  -8    3.08    1.04
  -6  -7   8    1.79    0.84
   6  -7  -8    2.04    0.74
   6   7  -8    4.10    1.01
   6   7  -8    3.87    1.21
  -5  -7   8    4.00    0.89
   5  -7  -8    3.80    0.80
   5   7  -8    2.99    0.97
   5   7  -8    4.68    1.24
   4  -7  -8   -0.33    0.48
  -4  -7   8    0.12    0.61
   4   7  -8   -0.84    0.82
  -3  -7   8    2.57    0.74
   3  -7  -8    2.70    0.64
   3   7  -8    4.10    1.09
  -2  -7   8    5.26    0.95
   2  -7  -8    7.09    0.89
   2   7  -8    6.64    0.67
   2   7  -8    6.49    1.30
  -2   7   8    7.17    0.90
   1  -7  -8    7.64    0.94
  -1  -7   8    8.94    1.12
   1   7  -8    7.32    1.36
  -1   7   8    9.88    1.10
   0  -7  -8   -0.01    0.35
   0  -7   8   -0.30    0.48
   0   7   8    0.28    0.52
   0   7  -8    2.63    0.96
   0   7   8   -0.30    0.59
  -1  -7  -8   -0.32    0.33
   1  -7   8   -0.26    0.48
  -1   7  -8    0.38    0.82
   1   7   8    0.40    0.64
   1   7   8   -0.29    0.55
   2  -7   8    1.69    0.56
  -2  -7  -8    0.87    0.31
   2   7   8    1.94    0.77
  -2   7  -8    1.68    0.91
   2   7   8    1.58    0.70
   3  -7   8    8.44    1.53
   3  -7   8    8.49    1.01
  -3  -7  -8    9.96    0.85
   3   7   8    9.71    1.35
  -3   7  -8   12.69    1.65
   3   7   8   11.19    1.46
   4  -7   8    0.29    0.79
  -4  -7  -8    0.11    0.27
   4  -7   8   -0.75    0.40
   4   7   8    0.20    0.67
   4   7   8   -1.20    0.61
  -4   7  -8   -0.14    0.76
   5  -7   8    3.49    1.18
   5  -7   8    2.81    0.55
   5   7   8    1.99    0.81
   5   7   8    1.72    0.80
   6  -7   8   17.85    2.33
   6  -7   8   21.87    1.57
   6   7   8   16.93    2.01
   6   7   8   17.49    2.08
   7  -7   8    5.47    1.47
   7   7   8    3.99    1.06
   7   7   8    3.95    1.06
   8  -7   8    5.18    1.42
   8   7   8    6.89    1.33
   8   7   8    7.16    1.31
   9  -7   8    1.62    1.24
   9   7   8    1.45    0.95
   9   7   8   -0.25    0.78
  10  -7   8   -0.16    1.15
  10   7   8    0.74    0.87
  10   7   8    1.63    1.03
  10  -8  -8    0.31    0.84
 -10  -8   8    0.30    0.88
  10   8  -8   -0.54    1.05
  10   8  -8    0.73    1.02
   9  -8  -8    2.43    0.97
  -9  -8   8    0.68    0.85
   9   8  -8    0.22    1.14
   9   8  -8    0.66    1.04
  -8  -8   8    0.14    0.71
   8  -8  -8   -0.49    0.65
   8   8  -8    0.32    1.04
   8   8  -8    1.53    1.02
  -7  -8   8    2.52    0.93
   7  -8  -8    5.45    1.03
   7   8  -8    4.44    1.40
   7   8  -8    8.11    1.47
   6  -8  -8    0.21    0.62
  -6  -8   8   -0.54    0.63
   6   8  -8    1.65    0.93
   6   8  -8    0.10    0.94
   5  -8  -8    1.30    0.65
  -5  -8   8    1.15    0.75
   5   8  -8    2.47    1.18
  -4  -8   8    3.87    0.89
   4  -8  -8    2.48    0.70
   4   8  -8    0.44    0.93
  -3  -8   8    2.20    0.75
   3  -8  -8    2.99    0.73
   3   8  -8    3.30    1.11
   2  -8  -8    9.68    1.13
  -2  -8   8    8.21    1.22
   2   8  -8    9.88    0.79
   2   8  -8    9.01    1.63
   1  -8  -8   16.55    1.54
  -1  -8   8   19.14    1.79
   1   8  -8   18.02    2.24
  -1   8   8   18.54    1.65
   0  -8  -8    2.24    0.53
   0  -8   8    2.14    0.71
   0   8  -8    2.72    1.08
   0   8   8    1.96    0.85
   0   8   8    2.88    0.72
  -1  -8  -8    3.24    0.63
   1  -8   8    4.84    0.83
   1   8   8    3.32    0.96
   1   8   8    1.69    0.82
  -1   8  -8    3.63    1.10
   2  -8   8    1.31    0.63
  -2   8  -8    1.99    0.94
   2   8   8    0.26    0.77
   2   8   8    2.88    0.86
   3  -8   8    1.93    0.90
   3  -8   8    0.38    0.55
   3   8   8    0.85    0.75
  -3   8  -8    0.21    0.80
   3   8   8   -0.02    0.70
   4  -8   8    0.36    0.50
   4  -8   8    0.28    0.94
   4   8   8    0.07    0.71
   4   8   8    0.67    0.76
  -4   8  -8    1.04    0.84
   5  -8   8    0.40    0.88
   5  -8   8    0.23    0.43
   5   8   8    0.10    0.73
   5   8   8   -0.29    0.75
   6  -8   8    4.59    1.29
   6   8   8   -0.33    0.75
   6   8   8    2.19    0.90
   7  -8   8   -0.43    0.90
   7   8   8    0.03    0.86
   7   8   8    1.62    0.89
   8  -8   8   -0.12    1.09
   8   8   8    0.65    0.92
   8   8   8    0.64    0.80
   9  -8   8   -0.78    1.06
   9   8   8   -0.32    1.01
   9   8   8    1.02    0.89
  -9  -9   8    2.26    1.14
   9  -9  -8    3.63    1.11
   9   9  -8    2.93    1.42
   9   9  -8    4.63    1.44
  -8  -9   8   -0.49    0.79
   8  -9  -8    1.10    0.79
   8   9  -8   -0.77    1.02
   8   9  -8    1.04    1.06
  -7  -9   8   -0.40    0.75
   7  -9  -8   -0.80    0.61
   7   9  -8   -0.98    0.96
   7   9  -8   -0.40    1.06
   6  -9  -8    1.22    0.73
  -6  -9   8   -0.20    0.77
   6   9  -8    2.03    1.16
   5  -9  -8    0.42    0.59
  -5  -9   8   -1.11    0.68
   5   9  -8    1.40    1.09
   4  -9  -8    0.00    0.54
  -4  -9   8   -0.27    0.67
   4   9  -8    0.72    1.04
  -3  -9   8   -0.44    0.66
   3  -9  -8    0.74    0.53
   3   9  -8    0.00    0.98
   2  -9  -8   19.04    1.76
  -2  -9   8   21.63    2.10
   2   9  -8   18.61    2.46
   1  -9  -8    8.14    1.08
  -1  -9   8    7.59    1.21
   1   9  -8    9.21    1.61
  -1   9   8   10.35    1.16
   0  -9   8    1.45    0.72
   0  -9  -8    1.13    0.52
   0   9  -8    1.03    1.02
   0   9   8    1.42    0.86
   0   9   8    1.92    0.64
  -1  -9  -8    3.99    0.71
   1  -9   8    4.94    0.94
   1   9   8    6.97    1.25
  -1   9  -8    3.64    1.16
   1   9   8    2.98    0.83
   2  -9   8    0.03    0.60
  -2  -9  -8    0.50    0.38
  -2   9  -8   -1.15    0.79
   2   9   8   -0.40    0.70
   2   9   8   -0.87    0.71
   3  -9   8    7.47    1.05
   3  -9   8    4.58    1.31
  -3   9  -8    7.80    1.50
   3   9   8    8.28    1.35
   3   9   8    7.71    1.33
   4  -9   8    1.54    1.01
   4  -9   8    2.17    0.68
   4   9   8    2.24    1.01
   4   9   8    2.04    1.05
  -4   9  -8    3.19    1.14
   5  -9   8    0.70    1.05
   5   9   8    1.66    1.02
   5   9   8    0.71    0.86
   6  -9   8    2.16    1.17
   6   9   8    1.47    1.04
   6   9   8    1.08    0.88
   7  -9   8    1.01    1.06
   7   9   8    1.11    1.09
   7   9   8    0.81    0.89
   8  -9   8    1.70    1.24
   8   9   8    0.43    0.87
   8   9   8    0.44    1.08
   7 -10  -8    2.05    0.79
  -7 -10   8   -0.01    0.92
   7  10  -8    1.43    1.27
  -6 -10   8    0.01    0.85
   6 -10  -8    0.60    0.71
   6  10  -8    1.94    1.25
  -5 -10   8   -1.46    0.74
   5 -10  -8   -0.69    0.56
   5  10  -8   -0.59    0.96
   4 -10  -8   -0.31    0.54
  -4 -10   8   -1.31    0.74
   4  10  -8   -0.77    0.89
  -3 -10   8    0.02    0.78
   3 -10  -8    0.57    0.59
   3  10  -8    1.38    1.19
  -2 -10   8   -0.50    0.73
   2 -10  -8    0.20    0.55
   2  10  -8   -0.46    1.00
  -1 -10   8    0.27    0.75
   1 -10  -8    0.46    0.54
   1  10  -8    0.36    0.98
   0 -10   8    2.34    0.88
   0 -10  -8    1.03    0.54
   0  10  -8    0.79    1.01
   0  10   8    1.11    0.58
   0  10   8    1.73    0.97
  -1 -10  -8    6.64    0.95
   1 -10   8    5.76    1.11
   1  10   8    8.09    1.16
   1  10   8    5.66    1.24
  -1  10  -8    6.85    1.52
  -2 -10  -8    0.75    0.50
   2 -10   8    1.39    0.97
   2 -10   8    1.53    0.76
   2  10   8    3.19    0.86
   2  10   8    1.22    0.90
  -2  10  -8    3.22    1.17
   3 -10   8    4.96    1.31
   3 -10   8    5.54    0.97
  -3  10  -8    5.52    1.49
   3  10   8    5.34    1.31
   3  10   8    5.50    1.30
   4 -10   8    0.81    1.02
   4 -10   8    1.52    0.62
   4  10   8    0.01    0.82
   4  10   8    0.26    0.91
   5 -10   8    1.23    1.02
   5  10   8   -0.16    0.80
   5  10   8    1.55    1.12
   6 -10   8    4.78    1.42
   6  10   8    4.19    1.33
   6  10   8    2.39    1.11
  -5 -11   8    2.06    1.13
   5 -11  -8    1.07    0.75
   5  11  -8    1.49    1.30
  -4 -11   8   -0.31    0.92
   4 -11  -8    0.57    0.65
   4  11  -8   -0.72    0.97
   3 -11  -8   -0.09    0.55
  -3 -11   8   -0.12    0.90
   3  11  -8    0.69    1.19
  -2 -11   8    5.12    1.26
   2 -11  -8    6.32    1.03
   2  11  -8    7.99    1.71
   1 -11  -8    2.19    0.75
  -1 -11   8    4.02    1.12
   1  11  -8    4.66    1.39
   0 -11   8    1.53    0.89
   0 -11  -8    0.32    0.55
   0  11  -8   -0.56    0.98
   0  11   8    0.57    0.93
   1 -11   8   -0.25    0.68
  -1  11  -8   -0.91    0.89
   1  11   8    0.33    0.86
   2 -11   8    0.76    0.85
  -2  11  -8    0.95    1.01
   2  11   8    0.29    0.84
   3 -11   8    2.38    0.78
   3 -11   8    1.66    1.05
  -3  11  -8    1.39    1.15
   3  11   8    2.70    1.13
   4 -11   8   -0.04    0.96
   4  11   8    1.12    1.06
   4  11   8   -1.17    0.82
 -13   0   9   -0.16    0.49
  13   0  -9    0.52    0.83
  13   0  -9    1.53    0.75
 -12   0   9    0.11    0.45
  12   0  -9   -0.50    0.60
  12   0  -9   -0.30    0.57
  11   0  -9    0.17    0.48
  11   0  -9    0.66    0.65
 -11   0   9   -0.19    0.42
  10   0  -9    0.31    0.55
  10   0  -9    0.59    0.48
 -10   0   9   -0.46    0.36
   9   0  -9   -0.09    0.55
   9   0  -9   -0.69    0.35
  -9   0   9   -0.32    0.37
  -8   0   9   -0.63    0.29
   8   0  -9   -0.43    0.44
   8   0  -9   -0.36    0.29
   7   0  -9   10.76    0.98
  -7   0   9   11.89    1.03
   7   0  -9   12.45    1.15
   6   0  -9    0.28    0.37
   6   0  -9   -0.11    0.21
  -6   0   9    0.20    0.26
   5   0  -9   14.96    1.26
   5   0  -9   16.06    1.13
  -5   0   9   14.84    1.21
  -5   0   9   15.19    1.12
  -4   0   9   -0.01    0.23
  -4   0   9   -0.02    0.13
   4   0  -9    0.29    0.16
  -4   0   9    0.26    0.26
   4   0  -9   -0.06    0.27
   3   0  -9   59.54    4.54
  -3   0   9   77.02    4.57
  -3   0   9   68.11    4.57
   3   0  -9   70.29    4.66
  -3   0   9   65.85    4.42
   2   0  -9   -0.19    0.28
  -2   0   9    0.18    0.23
  -1   0   9   19.06    1.49
   1   0  -9   18.07    1.48
   0   0   9   -0.29    0.15
   0   0   9   -0.34    0.34
   1   0   9   86.04    5.68
   2   0   9    0.20    0.22
   2   0   9   -0.32    0.31
   3   0   9   61.48    4.35
   3   0   9   67.67    4.42
   4   0   9   -0.17    0.25
   4   0   9    0.29    0.38
   5   0   9    3.84    0.62
   5   0   9    2.74    0.57
  -5   0  -9    2.43    0.56
   5   0   9    1.73    0.45
   6   0   9   -0.25    0.35
   6   0   9    0.56    0.49
   6   0   9   -0.54    0.43
   7   0   9   -0.11    0.51
   7   0   9   -0.29    0.44
   7   0   9    0.07    0.50
   8   0   9    0.02    0.56
   8   0   9   -1.12    0.48
   8   0   9   -0.16    0.50
   9   0   9    0.98    0.64
   9   0   9    0.23    0.55
  10   0   9   -0.46    0.52
  10   0   9    0.07    0.64
  11   0   9    1.47    0.78
  11   0   9   -0.16    0.65
  12   0   9    0.63    0.80
  12   0   9    0.58    0.70
 -13  -1   9   -0.33    0.52
  13  -1  -9   -0.46    0.77
  13  -1  -9   -0.69    0.60
  13   1  -9    0.45    0.73
  13   1  -9    0.74    0.82
  12  -1  -9    0.75    0.78
 -12  -1   9    0.62    0.52
  12  -1  -9    3.23    0.81
 -12   1   9    0.75    0.46
  12   1  -9    1.66    0.72
  12   1  -9    0.42    0.74
 -11  -1   9    9.12    1.12
  11  -1  -9    9.67    1.31
  11  -1  -9    8.94    1.07
  11   1  -9    5.55    1.08
 -11   1   9    6.49    0.88
  11   1  -9    9.27    1.15
 -10  -1   9    2.82    0.66
  10  -1  -9    2.87    0.74
  10  -1  -9    3.22    0.67
  10   1  -9    2.67    0.81
  10   1  -9    4.56    0.75
 -10   1   9    2.77    0.56
   9  -1  -9   10.40    1.26
   9  -1  -9   12.80    1.13
  -9  -1   9   13.15    1.25
   9   1  -9   10.95    1.33
  -9   1   9   10.62    1.07
   9   1  -9   12.25    1.18
   8  -1  -9   -0.52    0.43
   8  -1  -9   -0.09    0.31
  -8  -1   9    0.07    0.37
   8   1  -9   -0.35    0.33
  -8   1   9    0.12    0.31
   8   1  -9    0.03    0.46
  -7  -1   9    0.10    0.28
  -7  -1   9    0.15    0.35
   7  -1  -9    0.36    0.42
   7  -1  -9    0.16    0.28
   7   1  -9    0.62    0.34
  -7   1   9    0.40    0.28
   7   1  -9    0.06    0.39
  -6  -1   9    6.68    0.78
  -6  -1   9    7.49    0.72
   6  -1  -9    8.10    0.70
   6  -1  -9    7.94    0.88
  -6   1   9    7.46    0.75
   6   1  -9    8.60    0.94
   6   1  -9    8.77    0.83
   5  -1  -9    1.49    0.40
   5  -1  -9    2.29    0.31
  -5  -1   9    2.54    0.37
  -5  -1   9    2.63    0.43
  -5   1   9    2.42    0.40
   5   1  -9    2.13    0.38
   5   1  -9    2.67    0.48
   4  -1  -9    0.58    0.15
  -4  -1   9    0.51    0.29
  -4  -1   9    0.23    0.19
  -4  -1   9   -0.30    0.26
   4  -1  -9    0.92    0.31
   4   1  -9    0.28    0.32
  -4   1   9    0.21    0.28
   4   1  -9    0.26    0.24
  -3  -1   9    5.62    0.51
   3  -1  -9    6.27    0.76
  -3  -1   9    5.05    0.60
   3  -1  -9    5.81    0.62
  -3  -1   9    6.03    0.67
  -3   1   9    6.44    0.60
   3   1  -9    6.37    0.56
  -2  -1   9    8.83    0.75
  -2  -1   9    7.10    0.71
   2  -1  -9    7.87    0.88
  -2  -1   9    8.23    0.65
   2  -1  -9    6.76    0.66
  -2   1   9    8.61    0.67
   2   1  -9    7.31    0.79
  -2   1   9    9.03    0.86
  -1  -1   9   29.08    2.09
   1  -1  -9   27.57    1.89
   1   1  -9   26.06    2.08
  -1   1   9   28.11    2.15
  -1   1   9   31.82    1.95
  -1   1   9   28.06    1.90
   1   1  -9   28.93    2.03
   0  -1  -9   74.85    4.93
   0  -1   9   69.01    5.09
   0   1  -9   77.18    5.02
   0   1   9   78.44    4.94
  -1  -1  -9    0.22    0.18
   1   1   9    0.59    0.21
  -1   1  -9   -0.16    0.25
  -2  -1  -9   14.74    1.16
   2   1   9   14.59    1.17
  -2   1  -9   16.95    1.17
   2   1   9   15.90    1.17
  -3  -1  -9    4.14    0.50
   3  -1   9    3.03    0.66
   3   1   9    3.34    0.48
   3   1   9    3.86    0.47
   3   1   9    4.04    0.36
   4  -1   9   67.02    4.75
   4  -1   9   72.39    4.87
   4   1   9   71.91    4.68
   4   1   9   66.44    4.72
   4   1   9   70.94    4.83
  -5  -1  -9    0.84    0.40
   5  -1   9    0.88    0.40
   5  -1   9    2.07    0.66
   5   1   9    2.09    0.44
   5   1   9    1.37    0.41
   5   1   9    2.63    0.61
   6  -1   9   15.86    1.20
   6  -1   9   14.39    1.39
   6  -1   9   10.14    1.16
   6   1   9    9.73    1.12
   6   1   9   12.67    1.12
   6   1   9    9.89    1.35
   7  -1   9    3.46    0.71
   7  -1   9    7.22    0.79
   7  -1   9    5.45    0.96
   7   1   9    7.12    0.91
   7   1   9    5.66    0.77
   8  -1   9    2.91    0.81
   8  -1   9    1.94    0.53
   8  -1   9    2.63    0.68
   8   1   9    2.23    0.63
   8   1   9    2.13    0.62
   9  -1   9   -0.73    0.50
   9  -1   9   -0.87    0.61
   9   1   9    0.45    0.53
   9   1   9    0.20    0.50
  10  -1   9    2.16    0.82
  10  -1   9    2.86    0.90
  10   1   9    1.24    0.73
  10   1   9    2.08    0.77
  11  -1   9    5.71    1.14
  11  -1   9    6.24    1.15
  11   1   9    7.68    1.19
  11   1   9    8.45    1.33
  12  -1   9    3.42    1.03
  12  -1   9    3.87    1.03
  12   1   9    3.08    1.07
  12   1   9    3.65    1.05
 -13  -2   9    0.56    0.65
  13  -2  -9    2.27    0.82
  13  -2  -9    1.27    0.89
  13   2  -9    1.31    0.89
  13   2  -9    3.19    0.97
  12  -2  -9    0.89    0.60
 -12  -2   9    0.97    0.65
  12  -2  -9   -0.18    0.64
  12   2  -9    0.87    0.78
  12   2  -9    1.59    0.76
  11  -2  -9    0.99    0.72
  11  -2  -9    0.44    0.55
 -11  -2   9   -0.37    0.47
  11   2  -9    0.72    0.60
  11   2  -9   -0.09    0.63
 -11   2   9   -0.35    0.31
 -10  -2   9    0.80    0.55
  10  -2  -9    0.26    0.46
  10  -2  -9   -0.43    0.57
  10   2  -9   -0.44    0.48
  10   2  -9   -0.04    0.63
 -10   2   9   -0.21    0.31
   9  -2  -9    5.68    0.77
   9  -2  -9    3.79    0.79
  -9  -2   9    4.59    0.80
   9   2  -9    6.92    0.89
   9   2  -9    5.27    0.90
  -9   2   9    5.78    0.67
  -8  -2   9   17.19    1.50
   8  -2  -9   17.25    1.53
   8  -2  -9   16.98    1.38
  -8   2   9   16.35    1.30
   8   2  -9   16.22    1.55
   8   2  -9   15.52    1.45
   7  -2  -9    0.21    0.43
   7  -2  -9    1.14    0.36
  -7  -2   9    1.05    0.46
   7   2  -9    1.03    0.54
  -7   2   9    1.16    0.33
   7   2  -9    1.18    0.47
  -6  -2   9    2.67    0.52
  -6  -2   9    3.00    0.47
   6  -2  -9    3.09    0.43
   6  -2  -9    2.48    0.51
   6   2  -9    3.72    0.56
  -6   2   9    3.19    0.47
   6   2  -9    2.99    0.64
  -5  -2   9    0.30    0.25
   5  -2  -9    0.32    0.29
   5  -2  -9    0.15    0.21
  -5  -2   9    0.60    0.32
   5   2  -9   -0.18    0.30
   4  -2  -9   60.53    4.05
  -4  -2   9   60.29    4.03
  -4  -2   9   58.07    4.09
   4  -2  -9   69.27    4.38
   4   2  -9   57.13    4.06
  -4   2   9   57.26    4.06
   3  -2  -9    1.15    0.28
  -3  -2   9    1.14    0.33
  -3  -2   9    0.50    0.27
  -3  -2   9    0.57    0.35
   3  -2  -9    1.25    0.22
   3  -2  -9    1.09    0.39
  -3   2   9    1.03    0.29
   3   2  -9    1.18    0.41
   3   2  -9    1.32    0.32
   3   2  -9    0.86    0.33
   2  -2  -9   -0.16    0.12
  -2  -2   9    0.19    0.24
   2  -2  -9   -0.02    0.30
   2  -2  -9    0.05    0.16
   2   2  -9    0.08    0.30
   2   2  -9    0.12    0.25
  -2   2   9   -0.09    0.17
  -2   2   9    0.10    0.32
   2   2  -9   -0.27    0.18
   1  -2  -9    0.78    0.17
   1  -2  -9    0.35    0.17
  -1  -2   9    0.24    0.23
   1   2  -9    0.49    0.31
   1   2  -9    0.38    0.34
  -1   2   9    0.52    0.20
  -1   2   9    0.45    0.41
  -1   2   9    0.54    0.17
   0  -2   9    0.13    0.21
   0  -2   9    0.21    0.26
   0  -2  -9   -0.05    0.14
   0   2   9    0.01    0.09
   0   2   9    0.18    0.20
   0   2  -9    0.00    0.31
   1  -2   9    1.18    0.30
  -1  -2  -9    1.20    0.25
   1   2   9    1.12    0.27
  -1   2  -9    1.66    0.43
  -2  -2  -9   26.01    1.90
  -2   2  -9   26.86    1.98
   2   2   9   26.12    1.92
   2   2   9   25.64    1.83
   2   2   9   28.74    1.79
   3  -2   9    8.73    1.12
  -3  -2  -9    7.44    0.75
  -3  -2  -9    6.93    0.68
   3   2   9    8.82    0.65
   3   2   9    8.77    0.70
   3   2   9    8.90    1.01
   3   2   9    7.75    0.78
  -4  -2  -9   19.42    1.54
   4  -2   9   22.09    1.89
   4   2   9   21.15    1.53
   4   2   9   21.43    1.62
   4   2   9   21.22    1.49
   5  -2   9    7.31    1.11
  -5  -2  -9    8.93    0.87
   5   2   9    9.37    0.89
   5   2   9    9.15    0.99
   5   2   9    9.32    0.81
   6  -2   9    2.18    0.81
   6  -2   9    3.88    0.55
  -6  -2  -9    2.37    0.52
   6  -2   9    2.55    0.63
   6   2   9    2.50    0.50
   6   2   9    2.53    0.56
   6   2   9    3.09    0.49
   7  -2   9   -0.87    0.66
   7  -2   9   -0.15    0.45
   7  -2   9    0.46    0.37
   7   2   9   -0.44    0.41
   7   2   9    0.56    0.41
   8  -2   9    1.92    0.64
   8  -2   9    2.76    0.92
   8  -2   9    2.49    0.44
   8   2   9    3.28    0.66
   8   2   9    2.03    0.66
   9  -2   9    5.23    0.93
   9  -2   9    7.37    1.23
   9   2   9    5.48    0.87
   9   2   9    5.70    0.97
  10  -2   9    9.40    1.40
  10  -2   9   16.36    1.80
  10   2   9   11.40    1.47
  10   2   9   15.05    1.47
  11  -2   9   -0.41    0.83
  11  -2   9    0.99    0.76
  11   2   9    0.49    0.73
  11   2   9    0.44    0.65
  12  -2   9    3.20    1.04
  12  -2   9   -0.68    0.86
  12   2   9    1.62    0.93
  12   2   9    1.56    0.80
 -13  -3   9    1.09    0.73
  13  -3  -9   -0.19    0.72
  13  -3  -9    0.40    0.82
  13   3  -9    2.47    0.99
  13   3  -9    1.57    0.87
  12  -3  -9    1.27    0.71
  12  -3  -9   -0.45    0.69
 -12  -3   9    0.08    0.61
  12   3  -9    0.85    0.79
  12   3  -9    0.35    0.73
  11  -3  -9    1.97    0.72
  11  -3  -9    2.76    0.88
 -11  -3   9    1.58    0.72
  11   3  -9    2.53    0.88
  11   3  -9    2.37    0.82
 -11   3   9    2.22    0.45
  10  -3  -9   15.19    1.33
 -10  -3   9   11.54    1.37
  10  -3  -9   13.58    1.53
  10   3  -9   10.91    1.45
  10   3  -9   15.19    1.50
 -10   3   9    9.74    1.00
  -9  -3   9    0.13    0.55
   9  -3  -9    0.58    0.51
   9  -3  -9    1.11    0.65
  -9   3   9    1.03    0.34
   9   3  -9    1.66    0.64
   9   3  -9    0.84    0.67
  -8  -3   9    8.18    1.07
   8  -3  -9    8.05    0.94
   8  -3  -9    7.24    1.02
   8   3  -9    9.68    1.14
  -8   3   9    6.99    0.74
   7  -3  -9    0.58    0.51
   7  -3  -9    0.25    0.35
  -7  -3   9    0.27    0.43
   7   3  -9    0.57    0.48
  -7   3   9    0.83    0.31
  -6  -3   9    6.71    0.91
   6  -3  -9    8.80    0.96
   6   3  -9    8.69    0.99
   6   3  -9    9.69    1.20
   5  -3  -9    9.89    0.99
  -5  -3   9   11.39    0.98
  -5  -3   9    9.31    1.06
   5   3  -9   11.24    1.24
   5   3  -9   11.26    1.11
  -4  -3   9   12.02    1.11
   4  -3  -9   13.18    1.03
  -4  -3   9   13.34    1.07
   4   3  -9   11.22    1.11
  -4   3   9   11.49    1.06
   4   3  -9   11.79    1.31
   3  -3  -9   28.46    1.96
   3  -3  -9   28.56    1.97
  -3  -3   9   26.50    2.05
  -3  -3   9   27.86    2.04
   3  -3  -9   29.18    2.18
   3   3  -9   28.91    2.21
   3   3  -9   28.47    2.09
  -3   3   9   26.33    2.00
  -2  -3   9   20.05    1.55
   2  -3  -9   20.41    1.44
   2  -3  -9   19.44    1.41
   2  -3  -9   19.44    1.66
  -2  -3   9   20.68    1.53
  -2   3   9   19.08    1.46
   2   3  -9   20.53    1.69
   2   3  -9   20.39    1.53
  -2   3   9   20.28    1.64
   2   3  -9   20.21    1.53
  -1  -3   9   27.84    1.96
   1  -3  -9   27.33    1.89
  -1  -3   9   30.43    2.04
   1  -3  -9   26.89    1.82
   1   3  -9   26.24    1.95
  -1   3   9   27.07    1.92
  -1   3   9   23.67    1.85
   1   3  -9   27.62    2.11
   1   3  -9   28.05    1.96
  -1   3   9   27.03    2.10
   0  -3   9   37.95    2.45
   0  -3  -9   33.86    2.40
   0  -3   9   34.26    2.45
   0   3   9   33.72    2.45
   0   3  -9   34.26    2.60
   0   3  -9   35.41    2.45
   1  -3   9    6.45    0.68
  -1  -3  -9    5.42    0.61
   1  -3   9    6.26    0.63
  -1   3  -9    6.28    0.85
   1   3   9    5.94    0.79
   1   3   9    7.49    0.69
   1   3   9    5.22    0.65
   2  -3   9   52.44    3.35
  -2  -3  -9   48.66    3.37
   2   3   9   47.99    3.41
  -2   3  -9   47.95    3.51
   2   3   9   48.58    3.37
   3  -3   9   68.71    4.83
   3  -3   9   72.74    4.46
  -3  -3  -9   63.11    4.40
   3   3   9   60.25    4.37
   3   3   9   69.74    4.52
   3   3   9   65.74    4.56
  -3   3  -9   70.76    4.63
   4  -3   9   40.02    2.65
   4  -3   9   39.95    3.11
  -4  -3  -9   37.07    2.65
   4   3   9   37.67    2.79
   4   3   9   40.18    2.64
   4   3   9   38.01    2.75
   5  -3   9   31.22    2.49
  -5  -3  -9   26.82    2.04
   5  -3   9   27.76    1.96
   5   3   9   27.34    2.12
   5   3   9   31.16    2.03
   5   3   9   27.67    2.17
   6  -3   9   -0.01    0.17
  -6  -3  -9    0.11    0.31
   6  -3   9    0.97    0.74
   6   3   9    0.08    0.33
   6   3   9   -0.11    0.40
   6   3   9   -0.21    0.36
   7  -3   9   -1.02    0.75
   7  -3   9    0.34    0.29
   7  -3   9    0.14    0.17
   7   3   9    0.42    0.39
   7   3   9    0.42    0.46
   7   3   9    0.17    0.44
   8  -3   9   18.54    1.98
   8  -3   9   18.37    1.66
   8   3   9   12.24    1.52
   8   3   9   15.79    1.50
   8   3   9   17.56    1.44
   9  -3   9   -0.43    0.79
   9  -3   9    0.48    0.65
   9   3   9    0.87    0.62
   9   3   9    0.41    0.51
   9   3   9    0.26    0.53
  10  -3   9   -0.18    0.86
  10  -3   9    0.47    0.64
  10   3   9   -0.10    0.53
  10   3   9    0.89    0.64
  10   3   9    0.72    0.72
  11  -3   9    1.27    0.77
  11  -3   9   -0.05    0.89
  11   3   9    0.75    0.64
  11   3   9    0.70    0.84
  11   3   9   -0.40    0.54
  12  -3   9   -0.40    0.97
  12  -3   9   -0.23    0.79
  12   3   9    0.16    0.85
  12   3   9    0.22    0.68
  12   3   9    0.36    0.71
 -13  -4   9   -0.93    0.65
  13  -4  -9    0.27    0.75
  13  -4  -9    0.33    0.88
  13   4  -9    0.56    0.91
  13   4  -9    1.94    1.07
  12  -4  -9    0.43    0.72
 -12  -4   9    1.49    0.73
  12  -4  -9    1.30    0.81
  12   4  -9   -2.14    0.66
  12   4  -9    0.09    0.75
  11  -4  -9    0.95    0.75
 -11  -4   9    0.99    0.70
  11  -4  -9    2.07    0.74
  11   4  -9    2.01    0.85
  11   4  -9    1.55    0.96
  10  -4  -9    0.53    0.63
  10  -4  -9    0.42    0.56
 -10  -4   9    1.08    0.68
  10   4  -9    0.16    0.82
  10   4  -9   -0.05    0.66
 -10   4   9    0.26    0.29
  -9  -4   9    7.96    1.18
   9  -4  -9    7.15    1.14
   9  -4  -9   10.37    1.14
  -9   4   9    7.18    0.74
   9   4  -9   10.68    1.32
   9   4  -9    8.34    1.34
   8  -4  -9    0.51    0.61
   8  -4  -9   -0.25    0.44
  -8  -4   9   -0.63    0.51
   8   4  -9   -0.79    0.53
  -8   4   9    0.95    0.31
   8   4  -9    0.21    0.72
   7  -4  -9   13.67    1.45
  -7  -4   9   14.65    1.59
   7   4  -9   18.48    1.90
   7   4  -9   18.44    1.71
   6  -4  -9    1.04    0.51
  -6  -4   9    0.22    0.45
   6   4  -9   -0.25    0.49
   6   4  -9    0.50    0.68
  -5  -4   9    1.03    0.42
   5  -4  -9    0.07    0.38
   5   4  -9   -0.33    0.44
   5   4  -9    0.02    0.61
   4  -4  -9   -0.01    0.33
  -4  -4   9   -0.18    0.38
   4   4  -9    0.46    0.44
  -4   4   9    0.42    0.39
   4   4  -9    0.15    0.57
   3  -4  -9   21.31    1.50
  -3  -4   9   18.70    1.59
   3  -4  -9   20.81    1.70
   3  -4  -9   20.31    1.51
   3   4  -9   19.53    1.79
  -3   4   9   18.10    1.55
   2  -4  -9   56.94    3.92
  -2  -4   9   63.24    4.08
   2  -4  -9   61.65    3.87
  -2  -4   9   56.44    3.98
   2   4  -9   58.03    3.93
  -2   4   9   55.42    4.05
  -2   4   9   51.24    3.92
   2   4  -9   59.72    4.19
   1  -4  -9    2.63    0.32
  -1  -4   9    2.41    0.53
   1  -4  -9    3.01    0.45
  -1  -4   9    2.74    0.49
  -1   4   9    2.56    0.59
  -1   4   9    1.96    0.46
   1   4  -9    2.35    0.66
   1   4  -9    2.46    0.42
   0  -4  -9   31.64    2.25
   0  -4  -9   32.44    2.10
   0  -4   9   29.97    2.26
   0   4   9   30.44    2.30
   0   4  -9   33.20    2.50
   0   4  -9   31.54    2.25
   1  -4   9   13.23    1.06
  -1  -4  -9   14.03    1.14
   1  -4   9   15.32    1.13
   1   4   9   15.26    1.24
  -1   4  -9   13.20    1.10
  -1   4  -9   13.54    1.45
   1   4   9   12.37    1.18
   2  -4   9   47.40    3.14
   2   4   9   45.81    3.24
  -2   4  -9   45.42    3.38
   2   4   9   44.14    3.26
   3  -4   9    0.15    0.23
  -3  -4  -9    0.03    0.14
   3  -4   9   -0.07    0.64
   3   4   9   -0.12    0.38
  -3   4  -9    0.73    0.49
   3   4   9    0.21    0.36
   4  -4   9   21.82    1.57
   4  -4   9   25.44    2.16
  -4  -4  -9   21.21    1.55
   4   4   9   22.23    1.81
   4   4   9   21.34    1.77
   5  -4   9   11.79    1.61
  -5  -4  -9   10.35    0.91
   5  -4   9   11.52    0.85
   5   4   9    8.80    1.11
   5   4   9   11.45    1.19
   6  -4   9    1.67    0.28
  -6  -4  -9    0.91    0.37
   6  -4   9    2.16    0.96
   6   4   9    1.36    0.54
   6   4   9    1.58    0.43
   6   4   9    1.65    0.60
   7  -4   9    1.46    0.97
   7   4   9    0.55    0.52
   7   4   9    0.08    0.53
   7   4   9    0.31    0.40
   8  -4   9   14.82    1.89
   8   4   9   13.96    1.50
   8   4   9   12.62    1.51
   8   4   9   11.75    1.26
   9  -4   9    2.09    1.09
   9  -4   9    1.48    0.73
   9   4   9    0.91    0.55
   9   4   9    1.59    0.77
   9   4   9    1.58    0.69
  10  -4   9   -0.20    0.85
  10  -4   9    0.98    0.74
  10   4   9    0.02    0.62
  10   4   9    0.48    0.55
  10   4   9   -0.15    0.70
  11  -4   9   -0.19    0.75
  11  -4   9    0.97    0.98
  11   4   9   -0.15    0.76
  11   4   9    0.14    0.59
  11   4   9    1.57    0.75
  12  -4   9   -0.46    0.98
  12  -4   9   -0.78    0.84
  12   4   9    0.67    0.93
  12   4   9    1.64    0.74
  12   4   9   -0.28    0.89
  12  -5  -9    2.36    0.99
  12  -5  -9    0.68    0.85
 -12  -5   9    0.96    0.81
  12   5  -9    1.22    0.92
  12   5  -9    1.27    1.08
  11  -5  -9    3.64    0.90
 -11  -5   9    3.04    0.92
  11  -5  -9    2.07    0.85
  11   5  -9    4.04    1.21
  11   5  -9    2.64    0.97
  10  -5  -9    0.86    0.66
  10  -5  -9    1.61    0.80
 -10  -5   9    0.85    0.72
  10   5  -9    0.12    0.85
  10   5  -9    1.47    0.84
   9  -5  -9    1.35    0.72
  -9  -5   9    0.01    0.60
   9   5  -9    0.10    0.84
  -9   5   9    0.16    0.26
   9   5  -9    0.02    0.66
   8  -5  -9    1.62    0.71
  -8  -5   9    1.67    0.72
  -8   5   9    2.72    0.43
   8   5  -9    3.38    0.90
   8   5  -9    3.24    0.99
   7  -5  -9    3.22    0.75
  -7  -5   9    3.37    0.80
   7   5  -9    3.30    0.85
   7   5  -9    2.86    1.01
  -6  -5   9    0.69    0.58
   6  -5  -9   -0.07    0.44
   6   5  -9    0.06    0.62
   6   5  -9   -0.07    0.77
  -5  -5   9    0.52    0.52
   5  -5  -9    1.63    0.53
   5   5  -9    0.11    0.71
   5   5  -9    1.11    0.65
   4  -5  -9    3.96    0.60
   4  -5  -9    5.21    0.68
  -4  -5   9    2.00    0.57
   4   5  -9    2.49    0.84
   4   5  -9    3.26    0.75
  -3  -5   9    8.91    1.05
   3  -5  -9   10.27    1.02
   3  -5  -9    9.40    0.91
   3   5  -9    9.29    1.34
  -3   5   9    8.58    1.01
  -2  -5   9    6.17    0.85
   2  -5  -9    7.15    0.83
   2  -5  -9    7.66    0.72
   2   5  -9    7.01    0.75
  -2   5   9    8.22    0.93
   2   5  -9    6.12    1.06
   1  -5  -9    0.03    0.30
   1  -5  -9    0.15    0.23
  -1  -5   9   -0.14    0.31
   1   5  -9    0.85    0.62
  -1   5   9    0.03    0.42
   1   5  -9    0.26    0.28
   0  -5  -9    6.15    0.56
   0  -5   9    5.12    0.70
   0   5   9    6.18    0.81
   0   5   9    6.58    0.88
   0   5  -9    7.61    1.12
  -1  -5  -9   10.61    0.83
   1  -5   9   13.10    1.06
  -1   5  -9   10.39    1.32
   1   5   9   10.94    1.17
   1   5   9   12.00    1.23
  -2  -5  -9    7.50    0.56
   2  -5   9    7.70    0.67
   2  -5   9    8.25    0.81
   2   5   9    8.45    1.00
   2   5   9    7.20    0.95
  -2   5  -9    6.75    0.74
  -2   5  -9    6.31    1.05
   3  -5   9   29.04    2.13
   3  -5   9   27.58    2.61
  -3  -5  -9   31.22    2.00
   3   5   9   28.74    2.36
   3   5   9   27.14    2.31
  -3   5  -9   31.05    2.45
  -4  -5  -9    6.58    0.60
   4  -5   9    7.94    1.35
   4  -5   9    7.34    0.71
   4   5   9    6.42    0.94
   4   5   9    6.96    0.98
  -5  -5  -9    1.51    0.34
   5  -5   9    1.96    0.38
   5  -5   9    2.38    1.02
   5   5   9    2.08    0.65
   5   5   9    1.33    0.64
   6  -5   9    3.61    1.20
  -6  -5  -9    3.63    0.53
   6  -5   9    3.61    0.44
   6   5   9    3.20    0.78
   6   5   9    4.37    0.89
   7  -5   9   32.10    2.84
   7   5   9   25.62    2.33
   7   5   9   28.44    2.45
   8  -5   9    1.16    1.08
   8   5   9    0.06    0.60
   8   5   9   -0.58    0.52
   9  -5   9   -0.56    0.95
   9   5   9    0.93    0.72
   9   5   9   -0.71    0.63
  10  -5   9    6.23    1.40
  10  -5   9    6.24    1.27
  10   5   9    3.86    1.04
  10   5   9    7.00    0.97
  10   5   9    6.28    1.25
  11  -5   9    2.57    1.00
  11  -5   9    0.95    1.10
  11   5   9    1.38    0.98
  11   5   9    1.06    0.85
  11   5   9    2.68    0.74
  11  -6  -9    1.96    0.96
 -11  -6   9    1.94    0.94
  11  -6  -9    4.64    1.03
  11   6  -9    2.76    1.13
  11   6  -9    4.16    1.32
 -10  -6   9    1.52    0.85
  10  -6  -9    3.18    0.85
  10  -6  -9    2.98    0.94
  10   6  -9    0.05    0.87
  10   6  -9    2.64    1.11
   9  -6  -9    1.42    0.77
  -9  -6   9    0.08    0.67
   9   6  -9    1.94    1.00
   9   6  -9    2.32    0.95
  -9   6   9    2.44    0.44
   8  -6  -9    6.25    1.04
  -8  -6   9    5.43    1.08
   8   6  -9    5.70    1.21
   8   6  -9    6.79    1.33
   7  -6  -9    0.38    0.57
  -7  -6   9   -0.10    0.63
   7   6  -9   -0.45    0.82
   7   6  -9    0.51    0.71
   6  -6  -9    0.84    0.58
  -6  -6   9    2.09    0.70
   6   6  -9    1.39    0.79
   6   6  -9    1.24    0.87
   5  -6  -9    0.89    0.53
  -5  -6   9    0.33    0.60
   5   6  -9   -0.53    0.64
   5   6  -9    0.04    0.75
  -4  -6   9    3.59    0.77
   4  -6  -9    2.77    0.59
   4   6  -9    0.50    0.78
   3  -6  -9    0.85    0.42
  -3  -6   9    0.41    0.48
   3   6  -9   -0.82    0.57
   2  -6  -9   10.12    0.95
  -2  -6   9    9.01    1.10
   2   6  -9    9.88    0.89
  -2   6   9   10.64    1.14
   2   6  -9    8.98    1.43
  -1  -6   9    0.99    0.47
   1  -6  -9    1.00    0.35
   1   6  -9    1.07    0.78
  -1   6   9    0.62    0.51
   0  -6  -9   -0.15    0.26
   0  -6   9    0.74    0.45
   0   6   9    0.41    0.50
   0   6   9    0.52    0.55
   0   6  -9   -0.09    0.61
   0   6   9    0.62    0.52
  -1  -6  -9    9.37    0.88
   1  -6   9   12.39    1.12
  -1   6  -9   10.32    1.41
   1   6   9   11.05    1.26
   1   6   9   11.56    1.28
  -2  -6  -9    0.71    0.22
   2  -6   9    0.82    0.44
  -2   6  -9    1.06    0.69
   2   6   9    1.30    0.64
   2   6   9   -0.14    0.49
   3  -6   9    0.76    0.41
  -3  -6  -9    1.01    0.23
   3  -6   9   -0.40    0.70
  -3   6  -9   -0.10    0.61
   3   6   9    0.78    0.59
   3   6   9    1.03    0.63
   4  -6   9   34.51    2.52
  -4  -6  -9   36.12    2.40
   4  -6   9   31.87    3.03
  -4   6  -9   37.90    2.94
   4   6   9   35.45    2.84
   4   6   9   33.11    2.78
   5  -6   9   10.77    1.04
  -5  -6  -9   11.51    0.94
   5  -6   9   13.47    1.82
   5   6   9   14.13    1.50
   5   6   9    9.72    1.46
   6  -6   9    0.54    0.33
   6  -6   9    0.33    0.91
   6   6   9    0.61    0.65
   6   6   9    0.43    0.61
   7  -6   9    0.00    1.01
   7   6   9    0.20    0.66
   7   6   9    0.12    0.63
   8  -6   9    2.03    1.21
   8   6   9    5.03    1.13
[truncated: 395,262 more chars]
