# Supplementary material for: 1,3,2,5-Diazadiborinine featuring nucleophilic and electrophilic boron centres
Source: Nat Commun. 2015 Jun 15;6:7340. doi: 10.1038/ncomms8340 (PMC4490389; doi:10.1038/ncomms8340)
Supplement: Supplementary Data 5 — Crystallographic information for compound 7 [file ncomms8340-s6.cif]

data_global
_audit_creation_method                  'APEX2 v2014.9-0'

_publ_requested_journal                 ?

_publ_contact_author_name               ?
_publ_contact_author_address            
;
;
_publ_contact_author_email              ?
_publ_contact_author_fax                ?
_publ_contact_author_phone              ?

_publ_section_title                     
;
;
_publ_section_abstract                  
;
;
_publ_section_references                
;
;
_publ_section_comment                   
;
;

data_I
_chemical_name_systematic               ?
_chemical_name_common                   ?
_chemical_formula_moiety                ?
_chemical_formula_sum                   'C23.50 H27 B2 Cl N2 O4'
_chemical_formula_iupac                 ?
_chemical_formula_weight                458.54

_chemical_melting_point                 ?

_space_group_crystal_system             monoclinic
_space_group_name_H-M_alt               'P 1 21/c 1'
_space_group_name_Hall                  '-P 2ybc'
loop_
    _space_group_symop_operation_xyz
    'x, y, z'
    '-x, y+1/2, -z+1/2'
    '-x, -y, -z'
    'x, -y-1/2, z-1/2'

_cell_length_a                          13.0170(16)
_cell_length_b                          6.3932(8)
_cell_length_c                          27.756(3)
_cell_angle_alpha                       90
_cell_angle_beta                        99.795(4)
_cell_angle_gamma                       90
_cell_volume                            2276.2(5)
_cell_formula_units_Z                   4
_cell_measurement_reflns_used           2327
_cell_measurement_theta_min             2.9790
_cell_measurement_theta_max             24.5627
_cell_measurement_temperature           103.(2)

_exptl_crystal_description              plate
_exptl_crystal_colour                   colourless
_exptl_crystal_size_max                 0.280
_exptl_crystal_size_mid                 0.100
_exptl_crystal_size_min                 0.020
_exptl_crystal_density_diffrn           1.338
_exptl_crystal_density_meas             ?
_exptl_crystal_density_method           'not measured'
_exptl_crystal_F_000                    964

_exptl_absorpt_coefficient_mu           0.202
_exptl_absorpt_correction_type          multi-scan
_exptl_absorpt_process_details          'SADABS V2014/4 (Bruker AXS Inc.)'
_exptl_absorpt_correction_T_min         0.73
_exptl_absorpt_correction_T_max         1.00

_exptl_special_details                  
;
; 

_diffrn_ambient_temperature             103.(2)

_diffrn_source                          'fine-focus sealed tube'
_diffrn_source_type                     ?

_diffrn_radiation_type                  MoK\a
_diffrn_radiation_wavelength            0.71073
_diffrn_radiation_monochromator         'graphite'
_diffrn_measurement_device_type         'CCD area detector'
_diffrn_measurement_method              'phi and omega scans'
_diffrn_detector_area_resol_mean        8.3333
_diffrn_reflns_number                   17919
_diffrn_reflns_av_R_equivalents         0.1490
_diffrn_reflns_av_unetI/netI            0.1493
_diffrn_reflns_theta_min                1.49
_diffrn_reflns_theta_max                25.02
_diffrn_reflns_theta_full               25.02
_diffrn_measured_fraction_theta_max     1.000
_diffrn_measured_fraction_theta_full    1.000
_diffrn_reflns_limit_h_min              -13
_diffrn_reflns_limit_h_max              15
_diffrn_reflns_limit_k_min              -7
_diffrn_reflns_limit_k_max              7
_diffrn_reflns_limit_l_min              -29
_diffrn_reflns_limit_l_max              32

_refine_special_details                 'Refined as a 3-component twin.'

_reflns_number_total                    4020
_reflns_number_gt                       2054
_reflns_threshold_expression            'I > 2\s(I)'

_refine_ls_structure_factor_coef        Fsqd
_refine_ls_matrix_type                  full
_refine_ls_R_factor_all                 0.1746
_refine_ls_R_factor_gt                  0.0730
_refine_ls_wR_factor_gt                 0.1601
_refine_ls_wR_factor_ref                0.2232
_refine_ls_goodness_of_fit_ref          1.053
_refine_ls_restrained_S_all             1.022
_refine_ls_number_reflns                4020
_refine_ls_number_parameters            311
_refine_ls_number_restraints            310
_refine_ls_number_constraints           ?
_refine_ls_hydrogen_treatment           constr
_refine_ls_weighting_scheme             calc
_refine_ls_weighting_details            
    'w=1/[\s^2^(Fo^2^)+(0.1024P)^2^] where P=(Fo^2^+2Fc^2^)/3'

_atom_sites_solution_hydrogens          geom
_atom_sites_solution_primary            ?
_atom_sites_solution_secondary          ?

_refine_ls_shift/su_max                 0.000
_refine_ls_shift/su_mean                0.000
_refine_diff_density_max                0.424
_refine_diff_density_min                -0.480
_refine_ls_extinction_method            none
_refine_ls_extinction_coef              ?

loop_
    _atom_type_symbol
    _atom_type_description
    _atom_type_scat_dispersion_real
    _atom_type_scat_dispersion_imag
    _atom_type_scat_source
    C C 0.0033 0.0016 'International Tables Vol C Tables 4.2.6.8 and 6.1.1.4'
    H H 0.0000 0.0000 'International Tables Vol C Tables 4.2.6.8 and 6.1.1.4'
    B B 0.0013 0.0007 'International Tables Vol C Tables 4.2.6.8 and 6.1.1.4'
    N N 0.0061 0.0033 'International Tables Vol C Tables 4.2.6.8 and 6.1.1.4'
    O O 0.0106 0.0060 'International Tables Vol C Tables 4.2.6.8 and 6.1.1.4'
    Cl Cl 0.1484 0.1585
     'International Tables Vol C Tables 4.2.6.8 and 6.1.1.4'

_computing_data_collection              'APEX2 (Bruker AXS Inc., 2014)'
_computing_cell_refinement              'SAINT V8.34A (Bruker AXS Inc., 2013)'
_computing_data_reduction               'SAINT V8.34A (Bruker AXS Inc., 2013)'
_computing_structure_solution           ?
_computing_structure_refinement         'SHELXL-2014/6 (Sheldrick, 2014)'
_computing_molecular_graphics           'XP (Bruker AXS Inc., 2014)'
_computing_publication_material         'APEX2 (Bruker AXS Inc., 2014)'

loop_
    _atom_site_type_symbol
    _atom_site_label
    _atom_site_fract_x
    _atom_site_fract_y
    _atom_site_fract_z
    _atom_site_U_iso_or_equiv
    _atom_site_adp_type
    _atom_site_calc_flag
    _atom_site_refinement_flags_adp
    _atom_site_refinement_flags_occupancy
    _atom_site_refinement_flags_posn
    _atom_site_occupancy
    _atom_site_disorder_assembly
    _atom_site_disorder_group
    B B1 0.2895(4) 0.8011(8) 0.35050(19) 0.0144(12) Uani d U . . 1 . .
    B B2 0.2520(4) 0.8027(8) 0.25125(19) 0.0150(12) Uani d U . . 1 . .
    C C1 0.3135(4) 0.8157(7) 0.40838(16) 0.0168(11) Uani d U . . 1 . .
    C C2 0.3230(4) 1.0122(8) 0.43156(17) 0.0224(12) Uani d U . . 1 . .
    H H2 0.3106 1.1348 0.4121 0.027 Uiso calc U . R 1 . .
    C C3 0.3499(4) 1.0326(8) 0.48195(17) 0.0260(13) Uani d U . . 1 . .
    H H3 0.3554 1.1676 0.4965 0.031 Uiso calc U . R 1 . .
    C C4 0.3688(4) 0.8561(8) 0.51092(17) 0.0268(13) Uani d U . . 1 . .
    H H4 0.3885 0.8698 0.5453 0.032 Uiso calc U . R 1 . .
    C C5 0.3590(4) 0.6605(8) 0.48986(17) 0.0241(13) Uani d U . . 1 . .
    H H5 0.371 0.5389 0.5097 0.029 Uiso calc U . R 1 . .
    C C6 0.3315(4) 0.6420(7) 0.43939(16) 0.0184(11) Uani d U . . 1 . .
    H H6 0.3247 0.506 0.4254 0.022 Uiso calc U . R 1 . .
    C C7 0.0923(4) 0.6027(7) 0.34421(17) 0.0170(11) Uani d U . . 1 . .
    C C8 0.1069(4) 0.4348(8) 0.38392(18) 0.0278(13) Uani d U . . 1 . .
    H H8A 0.15 0.3213 0.3744 0.042 Uiso calc U . R 1 . .
    H H8B 0.0387 0.3791 0.3879 0.042 Uiso calc U . R 1 . .
    H H8C 0.1413 0.496 0.4149 0.042 Uiso calc U . R 1 . .
    C C9 0.0407(4) 0.7980(8) 0.35981(19) 0.0305(13) Uani d U . . 1 . .
    H H9A 0.0881 0.8672 0.3863 0.046 Uiso calc U . R 1 . .
    H H9B -0.0238 0.7597 0.3713 0.046 Uiso calc U . R 1 . .
    H H9C 0.0246 0.8935 0.3319 0.046 Uiso calc U . R 1 . .
    C C10 0.0323(4) 0.5098(8) 0.29682(17) 0.0266(13) Uani d U . . 1 . .
    H H10A 0.0385 0.3555 0.297 0.032 Uiso calc U . R 1 . .
    H H10B -0.0424 0.5479 0.2926 0.032 Uiso calc U . R 1 . .
    C C11 0.1731(4) 0.6763(6) 0.27900(16) 0.0144(10) Uani d U . . 1 . .
    C C12 0.3625(4) 0.7180(7) 0.27783(16) 0.0131(10) Uani d U . . 1 . .
    C C13 0.5343(4) 0.6453(8) 0.29476(16) 0.0193(11) Uani d U . . 1 . .
    H H13A 0.5802 0.7689 0.295 0.023 Uiso calc U . R 1 . .
    H H13B 0.5746 0.5181 0.2898 0.023 Uiso calc U . R 1 . .
    C C14 0.4903(3) 0.6310(7) 0.34319(16) 0.0140(10) Uani d U . . 1 . .
    C C15 0.4878(4) 0.4058(7) 0.36016(18) 0.0233(12) Uani d U . . 1 . .
    H H15A 0.459 0.4002 0.3905 0.035 Uiso calc U . R 1 . .
    H H15B 0.5588 0.349 0.366 0.035 Uiso calc U . R 1 . .
    H H15C 0.444 0.3227 0.335 0.035 Uiso calc U . R 1 . .
    C C16 0.5506(4) 0.7726(7) 0.38214(17) 0.0232(13) Uani d U . . 1 . .
    H H16A 0.5476 0.9171 0.3702 0.035 Uiso calc U . R 1 . .
    H H16B 0.6234 0.7268 0.3894 0.035 Uiso calc U . R 1 . .
    H H16C 0.5196 0.7652 0.4119 0.035 Uiso calc U . R 1 . .
    C C17 0.2502(4) 1.0330(7) 0.27975(17) 0.0176(11) Uani d U . . 1 . .
    C C18 0.2289(4) 0.7937(7) 0.19258(16) 0.0143(11) Uani d U . . 1 . .
    C C19 0.2166(4) 0.9685(7) 0.16221(16) 0.0181(11) Uani d U . . 1 . .
    H H19 0.2214 1.104 0.1765 0.022 Uiso calc U . R 1 . .
    C C20 0.1972(4) 0.9494(7) 0.11121(16) 0.0197(12) Uani d U . . 1 . .
    H H20 0.1884 1.0714 0.0914 0.024 Uiso calc U . R 1 . .
    C C21 0.1909(4) 0.7555(7) 0.08974(17) 0.0186(12) Uani d U . . 1 . .
    H H21 0.1779 0.7421 0.0552 0.022 Uiso calc U . R 1 . .
    C C22 0.2037(4) 0.5789(8) 0.11936(17) 0.0252(13) Uani d U . . 1 . .
    H H22 0.1999 0.4439 0.1049 0.03 Uiso calc U . R 1 . .
    C C23 0.2220(4) 0.5976(8) 0.16939(16) 0.0215(12) Uani d U . . 1 . .
    H H23 0.2302 0.4745 0.1889 0.026 Uiso calc U . R 1 . .
    C C24 0.0411(14) 0.482(2) 0.9741(5) 0.072(4) Uani d U P D 0.5 A -1
    H H24A 0.1101 0.5514 0.9781 0.086 Uiso calc U P R 0.5 A -1
    H H24B 0.0163 0.4555 0.9389 0.086 Uiso calc U P R 0.5 A -1
    Cl Cl1 0.0475(5) 0.2368(9) 1.00982(18) 0.0784(18) Uani d U P D 0.5 A -1
    Cl Cl2 -0.0499(4) 0.6360(9) 0.9995(2) 0.0817(19) Uani d U P D 0.5 A -1
    N N1 0.1906(3) 0.6657(5) 0.32668(13) 0.0138(9) Uani d U . . 1 . .
    N N2 0.3819(3) 0.7103(6) 0.32567(13) 0.0150(9) Uani d U . . 1 . .
    O O1 0.0812(2) 0.6013(5) 0.25752(11) 0.0191(8) Uani d U . . 1 . .
    O O2 0.4422(2) 0.6647(5) 0.25612(10) 0.0155(8) Uani d U . . 1 . .
    O O3 0.2697(2) 1.0174(4) 0.32923(10) 0.0152(8) Uani d U . . 1 . .
    O O4 0.2349(3) 1.2035(5) 0.26136(11) 0.0237(9) Uani d U . . 1 . .

loop_
    _atom_site_aniso_label
    _atom_site_aniso_U_11
    _atom_site_aniso_U_22
    _atom_site_aniso_U_33
    _atom_site_aniso_U_12
    _atom_site_aniso_U_13
    _atom_site_aniso_U_23
    B1 0.015(3) 0.009(2) 0.019(2) -0.001(2) 0.003(2) 0.0000(19)
    B2 0.014(3) 0.010(3) 0.020(2) 0.002(2) -0.002(2) -0.0010(19)
    C1 0.013(3) 0.015(2) 0.022(2) -0.0008(19) 0.0000(19) 0.0001(18)
    C2 0.024(3) 0.016(2) 0.025(3) 0.000(2) 0.001(2) -0.0033(19)
    C3 0.037(4) 0.015(3) 0.023(3) 0.000(2) -0.002(2) -0.009(2)
    C4 0.042(4) 0.022(3) 0.015(2) -0.003(2) 0.001(2) 0.002(2)
    C5 0.033(3) 0.019(3) 0.019(2) -0.002(2) 0.002(2) 0.0037(19)
    C6 0.026(3) 0.013(2) 0.017(2) -0.001(2) 0.003(2) -0.0020(18)
    C7 0.010(2) 0.017(2) 0.024(2) -0.0031(19) 0.0036(18) 0.0021(19)
    C8 0.025(3) 0.027(3) 0.030(3) -0.008(2) 0.003(2) 0.004(2)
    C9 0.025(3) 0.026(3) 0.042(3) 0.002(2) 0.009(3) -0.003(2)
    C10 0.022(3) 0.029(3) 0.028(3) -0.007(2) 0.002(2) 0.002(2)
    C11 0.015(2) 0.004(2) 0.023(2) 0.0052(18) -0.0010(18) -0.0009(18)
    C12 0.015(2) 0.007(2) 0.017(2) 0.0012(18) 0.0017(18) -0.0024(18)
    C13 0.013(2) 0.021(3) 0.021(2) 0.004(2) -0.0047(18) 0.001(2)
    C14 0.007(2) 0.014(2) 0.020(2) -0.0007(19) -0.0005(17) 0.0019(18)
    C15 0.022(3) 0.011(2) 0.035(3) 0.006(2) -0.001(2) 0.003(2)
    C16 0.017(3) 0.021(3) 0.029(3) 0.002(2) -0.004(2) -0.006(2)
    C17 0.021(3) 0.012(2) 0.020(2) 0.001(2) 0.002(2) 0.0023(18)
    C18 0.013(3) 0.011(2) 0.018(2) 0.0010(19) -0.0007(18) 0.0007(17)
    C19 0.018(3) 0.015(2) 0.021(2) -0.002(2) 0.003(2) -0.0039(19)
    C20 0.021(3) 0.019(3) 0.018(2) 0.000(2) 0.002(2) 0.0039(19)
    C21 0.018(3) 0.021(3) 0.016(2) 0.000(2) 0.001(2) 0.0001(19)
    C22 0.033(3) 0.019(3) 0.023(2) -0.003(2) 0.001(2) -0.003(2)
    C23 0.024(3) 0.015(2) 0.023(2) 0.002(2) -0.001(2) 0.0009(19)
    C24 0.107(10) 0.080(8) 0.024(7) 0.045(7) 0.001(7) 0.018(6)
    Cl1 0.101(4) 0.089(4) 0.037(2) 0.016(4) -0.013(2) 0.016(3)
    Cl2 0.083(3) 0.078(4) 0.069(4) 0.015(4) -0.027(3) -0.029(3)
    N1 0.011(2) 0.011(2) 0.0188(19) 0.0003(16) 0.0019(15) 0.0011(15)
    N2 0.011(2) 0.014(2) 0.0185(19) 0.0003(16) -0.0009(15) -0.0018(16)
    O1 0.0161(19) 0.0188(18) 0.0204(17) -0.0021(15) -0.0022(14) -0.0002(14)
    O2 0.0103(17) 0.0185(18) 0.0173(16) 0.0063(14) 0.0012(13) 0.0001(14)
    O3 0.019(2) 0.0100(16) 0.0165(17) -0.0010(14) 0.0011(14) 0.0000(12)
    O4 0.041(2) 0.0088(17) 0.0199(18) 0.0052(16) 0.0022(16) 0.0012(14)

_geom_special_details                   
;
All esds (except the esd in the dihedral angle between two l.s. planes)
are estimated using the full covariance matrix.  The cell esds are taken
into account individually in the estimation of esds in distances, angles
and torsion angles; correlations between esds in cell parameters are only
used when they are defined by crystal symmetry.  An approximate (isotropic)
treatment of cell esds is used for estimating esds involving l.s. planes.
;

loop_
    _geom_bond_atom_site_label_1
    _geom_bond_atom_site_label_2
    _geom_bond_site_symmetry_2
    _geom_bond_distance
    _geom_bond_publ_flag
    B1 O3 . 1.509(6) ?
    B1 C1 . 1.586(7) ?
    B1 N2 . 1.594(7) ?
    B1 N1 . 1.598(6) ?
    B2 C12 . 1.596(7) ?
    B2 C11 . 1.602(7) ?
    B2 C18 . 1.606(6) ?
    B2 C17 . 1.673(7) ?
    C1 C6 . 1.400(6) ?
    C1 C2 . 1.407(6) ?
    C2 C3 . 1.389(6) ?
    C3 C4 . 1.383(7) ?
    C4 C5 . 1.377(7) ?
    C5 C6 . 1.391(6) ?
    C7 N1 . 1.500(6) ?
    C7 C9 . 1.515(7) ?
    C7 C8 . 1.527(6) ?
    C7 C10 . 1.531(7) ?
    C10 O1 . 1.475(6) ?
    C11 N1 . 1.306(5) ?
    C11 O1 . 1.332(5) ?
    C12 N2 . 1.310(5) ?
    C12 O2 . 1.329(5) ?
    C13 O2 . 1.471(5) ?
    C13 C14 . 1.551(7) ?
    C14 N2 . 1.500(6) ?
    C14 C15 . 1.517(6) ?
    C14 C16 . 1.522(6) ?
    C17 O4 . 1.206(5) ?
    C17 O3 . 1.357(5) ?
    C18 C19 . 1.392(6) ?
    C18 C23 . 1.405(6) ?
    C19 C20 . 1.400(6) ?
    C20 C21 . 1.372(6) ?
    C21 C22 . 1.390(6) ?
    C22 C23 . 1.374(6) ?
    C24 Cl2 . 1.776(13) ?
    C24 Cl1 . 1.851(13) ?

loop_
    _geom_angle_atom_site_label_1
    _geom_angle_atom_site_label_2
    _geom_angle_atom_site_label_3
    _geom_angle_site_symmetry_1
    _geom_angle_site_symmetry_3
    _geom_angle
    _geom_angle_publ_flag
    O3 B1 C1 . . 109.5(4) ?
    O3 B1 N2 . . 104.8(4) ?
    C1 B1 N2 . . 115.2(4) ?
    O3 B1 N1 . . 105.2(3) ?
    C1 B1 N1 . . 117.2(4) ?
    N2 B1 N1 . . 103.8(3) ?
    C12 B2 C11 . . 102.0(4) ?
    C12 B2 C18 . . 117.0(4) ?
    C11 B2 C18 . . 116.4(4) ?
    C12 B2 C17 . . 99.4(4) ?
    C11 B2 C17 . . 98.9(4) ?
    C18 B2 C17 . . 119.7(4) ?
    C6 C1 C2 . . 115.8(4) ?
    C6 C1 B1 . . 124.0(4) ?
    C2 C1 B1 . . 120.2(4) ?
    C3 C2 C1 . . 122.1(5) ?
    C4 C3 C2 . . 119.9(5) ?
    C5 C4 C3 . . 120.0(4) ?
    C4 C5 C6 . . 119.6(4) ?
    C5 C6 C1 . . 122.6(4) ?
    N1 C7 C9 . . 108.4(4) ?
    N1 C7 C8 . . 114.5(4) ?
    C9 C7 C8 . . 112.3(4) ?
    N1 C7 C10 . . 99.4(4) ?
    C9 C7 C10 . . 112.3(4) ?
    C8 C7 C10 . . 109.3(4) ?
    O1 C10 C7 . . 105.1(4) ?
    N1 C11 O1 . . 115.1(4) ?
    N1 C11 B2 . . 119.9(4) ?
    O1 C11 B2 . . 124.5(4) ?
    N2 C12 O2 . . 114.8(4) ?
    N2 C12 B2 . . 119.0(4) ?
    O2 C12 B2 . . 126.1(4) ?
    O2 C13 C14 . . 105.2(4) ?
    N2 C14 C15 . . 110.7(4) ?
    N2 C14 C16 . . 111.9(4) ?
    C15 C14 C16 . . 112.3(4) ?
    N2 C14 C13 . . 99.5(3) ?
    C15 C14 C13 . . 110.8(4) ?
    C16 C14 C13 . . 111.0(4) ?
    O4 C17 O3 . . 118.9(4) ?
    O4 C17 B2 . . 127.6(4) ?
    O3 C17 B2 . . 113.5(4) ?
    C19 C18 C23 . . 116.6(4) ?
    C19 C18 B2 . . 124.6(4) ?
    C23 C18 B2 . . 118.9(4) ?
    C18 C19 C20 . . 121.6(4) ?
    C21 C20 C19 . . 120.3(4) ?
    C20 C21 C22 . . 119.0(4) ?
    C23 C22 C21 . . 120.7(5) ?
    C22 C23 C18 . . 121.8(4) ?
    Cl2 C24 Cl1 . . 103.2(10) ?
    C11 N1 C7 . . 109.4(4) ?
    C11 N1 B1 . . 112.4(4) ?
    C7 N1 B1 . . 133.1(4) ?
    C12 N2 C14 . . 110.5(4) ?
    C12 N2 B1 . . 113.3(4) ?
    C14 N2 B1 . . 136.1(3) ?
    C11 O1 C10 . . 106.2(3) ?
    C12 O2 C13 . . 107.0(3) ?
    C17 O3 B1 . . 117.0(3) ?

_shelx_res_file                         
;
TITL rei215 in P2(1)/c
CELL 0.71073  13.01700   6.39320  27.75590  90.0000  99.7949  90.0000
ZERR    4.00   0.00160   0.00080   0.00310   0.0000   0.0037   0.0000
LATT 1
SYMM -X, 0.5+Y, 0.5-Z
SFAC C  H  B  N  O  Cl
UNIT 94  108  8  8  16  4
L.S. 12
ACTA
BOND
FMAP 2
PLAN 10
SIZE 0.02 0.10 0.28
sadi c24 cl1 c24 cl2
rigu
SIMU 0.02 C24 > CL2
TEMP -170
WGHT    0.102400
FVAR       0.10491
MOLE 1
B1    3    0.289458    0.801060    0.350498    11.00000    0.01486    0.00899 =
         0.01936    0.00001    0.00288   -0.00059
B2    3    0.251952    0.802730    0.251253    11.00000    0.01370    0.00981 =
         0.01976   -0.00098   -0.00236    0.00158
C1    1    0.313529    0.815726    0.408380    11.00000    0.01271    0.01457 =
         0.02205    0.00006    0.00004   -0.00081
C2    1    0.323011    1.012165    0.431558    11.00000    0.02434    0.01625 =
         0.02529   -0.00327    0.00052   -0.00037
AFIX  43
H2    2    0.310606    1.134801    0.412110    11.00000   -1.20000
AFIX   0
C3    1    0.349921    1.032649    0.481949    11.00000    0.03728    0.01522 =
         0.02313   -0.00880   -0.00164    0.00004
AFIX  43
H3    2    0.355358    1.167604    0.496485    11.00000   -1.20000
AFIX   0
C4    1    0.368787    0.856089    0.510925    11.00000    0.04205    0.02216 =
         0.01468    0.00164    0.00077   -0.00285
AFIX  43
H4    2    0.388462    0.869773    0.545341    11.00000   -1.20000
AFIX   0
C5    1    0.359036    0.660538    0.489860    11.00000    0.03305    0.01940 =
         0.01919    0.00372    0.00225   -0.00194
AFIX  43
H5    2    0.371036    0.538948    0.509695    11.00000   -1.20000
AFIX   0
C6    1    0.331524    0.641980    0.439386    11.00000    0.02559    0.01279 =
         0.01661   -0.00198    0.00286   -0.00073
AFIX  43
H6    2    0.324667    0.506033    0.425389    11.00000   -1.20000
AFIX   0
C7    1    0.092262    0.602718    0.344213    11.00000    0.01050    0.01668 =
         0.02405    0.00206    0.00355   -0.00312
C8    1    0.106886    0.434754    0.383923    11.00000    0.02531    0.02721 =
         0.03005    0.00393    0.00251   -0.00766
AFIX 137
H8A   2    0.150022    0.321340    0.374450    11.00000   -1.50000
H8B   2    0.038705    0.379110    0.387946    11.00000   -1.50000
H8C   2    0.141312    0.496038    0.414852    11.00000   -1.50000
AFIX   0
C9    1    0.040748    0.797981    0.359813    11.00000    0.02519    0.02559 =
         0.04197   -0.00334    0.00947    0.00186
AFIX 137
H9A   2    0.088108    0.867152    0.386258    11.00000   -1.50000
H9B   2   -0.023818    0.759664    0.371346    11.00000   -1.50000
H9C   2    0.024626    0.893460    0.331929    11.00000   -1.50000
AFIX   0
C10   1    0.032309    0.509845    0.296820    11.00000    0.02168    0.02881 =
         0.02827    0.00166    0.00150   -0.00744
AFIX  23
H10A  2    0.038459    0.355492    0.296977    11.00000   -1.20000
H10B  2   -0.042411    0.547897    0.292578    11.00000   -1.20000
AFIX   0
C11   1    0.173122    0.676326    0.278998    11.00000    0.01487    0.00378 =
         0.02313   -0.00094   -0.00104    0.00517
C12   1    0.362546    0.718005    0.277828    11.00000    0.01457    0.00699 =
         0.01747   -0.00238    0.00173    0.00117
C13   1    0.534263    0.645335    0.294756    11.00000    0.01269    0.02143 =
         0.02122    0.00134   -0.00471    0.00406
AFIX  23
H13A  2    0.580207    0.768852    0.294963    11.00000   -1.20000
H13B  2    0.574572    0.518094    0.289835    11.00000   -1.20000
AFIX   0
C14   1    0.490292    0.631047    0.343189    11.00000    0.00680    0.01426 =
         0.02003    0.00187   -0.00055   -0.00074
C15   1    0.487798    0.405773    0.360162    11.00000    0.02173    0.01132 =
         0.03481    0.00349   -0.00079    0.00620
AFIX 137
H15A  2    0.458979    0.400168    0.390536    11.00000   -1.50000
H15B  2    0.558757    0.348967    0.365955    11.00000   -1.50000
H15C  2    0.444046    0.322690    0.334955    11.00000   -1.50000
AFIX   0
C16   1    0.550603    0.772621    0.382138    11.00000    0.01685    0.02099 =
         0.02918   -0.00633   -0.00371    0.00244
AFIX 137
H16A  2    0.547591    0.917057    0.370156    11.00000   -1.50000
H16B  2    0.623438    0.726805    0.389449    11.00000   -1.50000
H16C  2    0.519621    0.765179    0.411895    11.00000   -1.50000
AFIX   0
C17   1    0.250180    1.033045    0.279747    11.00000    0.02073    0.01170 =
         0.01975    0.00227    0.00185    0.00063
C18   1    0.228919    0.793687    0.192577    11.00000    0.01333    0.01079 =
         0.01760    0.00072   -0.00068    0.00095
C19   1    0.216574    0.968484    0.162214    11.00000    0.01783    0.01529 =
         0.02107   -0.00390    0.00266   -0.00243
AFIX  43
H19   2    0.221392    1.104023    0.176450    11.00000   -1.20000
AFIX   0
C20   1    0.197232    0.949410    0.111215    11.00000    0.02121    0.01910 =
         0.01830    0.00391    0.00155    0.00031
AFIX  43
H20   2    0.188446    1.071358    0.091383    11.00000   -1.20000
AFIX   0
C21   1    0.190906    0.755477    0.089742    11.00000    0.01833    0.02095 =
         0.01610    0.00008    0.00133   -0.00040
AFIX  43
H21   2    0.177943    0.742108    0.055150    11.00000   -1.20000
AFIX   0
C22   1    0.203748    0.578900    0.119357    11.00000    0.03272    0.01850 =
         0.02293   -0.00322    0.00050   -0.00290
AFIX  43
H22   2    0.199852    0.443912    0.104851    11.00000   -1.20000
AFIX   0
C23   1    0.222018    0.597552    0.169394    11.00000    0.02411    0.01533 =
         0.02329    0.00090   -0.00129    0.00228
AFIX  43
H23   2    0.230210    0.474495    0.188856    11.00000   -1.20000
PART -1  10.50
AFIX   0
C24   1    0.041111    0.482168    0.974054    10.50000    0.10684    0.08005 =
         0.02439    0.01776    0.00145    0.04515
AFIX  23
H24A  2    0.110090    0.551351    0.978133    10.50000   -1.20000
H24B  2    0.016329    0.455454    0.938863    10.50000   -1.20000
AFIX   0
CL1   6    0.047464    0.236832    1.009825    10.50000    0.10059    0.08905 =
         0.03692    0.01569   -0.01282    0.01578
CL2   6   -0.049873    0.635992    0.999491    10.50000    0.08316    0.07846 =
         0.06938   -0.02949   -0.02700    0.01484
PART 0
N1    4    0.190616    0.665669    0.326682    11.00000    0.01121    0.01121 =
         0.01876    0.00115    0.00190    0.00033
N2    4    0.381911    0.710314    0.325672    11.00000    0.01088    0.01436 =
         0.01847   -0.00178   -0.00094    0.00026
O1    5    0.081245    0.601333    0.257518    11.00000    0.01615    0.01882 =
         0.02038   -0.00016   -0.00216   -0.00215
O2    5    0.442187    0.664667    0.256120    11.00000    0.01025    0.01854 =
         0.01726    0.00008    0.00121    0.00634
O3    5    0.269665    1.017445    0.329229    11.00000    0.01854    0.01000 =
         0.01653    0.00005    0.00110   -0.00099
O4    5    0.234888    1.203538    0.261360    11.00000    0.04131    0.00881 =
         0.01989    0.00122    0.00221    0.00524
HKLF 4

REM  rei215 in P2(1)/c
REM R1 =  0.0730 for    2054 Fo > 4sig(Fo)  and  0.1746 for all    4020 data
REM    311 parameters refined using    310 restraints

END

WGHT      0.1024      0.0000

REM Highest difference peak  0.424,  deepest hole -0.480,  1-sigma level  0.119
Q1    1   0.2365  0.7841  0.0432  11.00000  0.05    0.42
Q2    1   0.3745  0.7749  0.5014  11.00000  0.05    0.36
Q3    1   0.6491  0.6854  0.4516  11.00000  0.05    0.36
Q4    1   0.4013  1.2299  0.4805  11.00000  0.05    0.35
Q5    1   0.5637  0.6603  0.4402  11.00000  0.05    0.35
Q6    1   0.1300  0.8640  0.0205  11.00000  0.05    0.34
Q7    1   0.6480  0.4097  0.4105  11.00000  0.05    0.34
Q8    1  -0.0174  0.3215  1.0217  11.00000  0.05    0.34
Q9    1   0.2773  0.5099  0.0698  11.00000  0.05    0.33
Q10   1   0.5122  0.5719  0.5311  11.00000  0.05    0.33
;
_shelx_res_checksum                     32100

_shelx_hkl_file                         
;
   1   0   0   -0.09    0.06
  -1   0   0   -0.03    0.06
   2   0   0   44.35    1.56
  -2   0   0   45.66    1.58
  -2   0   0   46.13    1.57
   2   0   0   48.52    1.60
   3   0   0    2.38    0.50
  -3   0   0    1.18    0.49
   3   0   0    1.05    0.46
  -3   0   0    2.30    0.49
   4   0   0   78.93    2.78
  -4   0   0   70.82    2.71
  -4   0   0   79.65    2.75
  -5   0   0   16.02    1.18
   5   0   0   17.36    1.29
  -5   0   0   18.66    1.31
   6   0   0    1.20    0.70
  -6   0   0    0.31    0.72
  -6   0   0    1.50    0.61
  -7   0   0  145.03    4.97
  -7   0   0  143.67    5.09
   7   0   0  151.13    5.20
  -8   0   0    8.93    1.25
  -8   0   0    8.78    1.44
   8   0   0   10.65    1.47
  -9   0   0    2.53    0.87
  -9   0   0    1.12    1.05
   9   0   0    0.48    0.95
 -10   0   0    3.58    1.30
  10   0   0    2.17    1.24
 -11   0   0    2.29    1.38
  11   0   0    5.49    1.51
  12   0   0    5.04    1.59
 -12   0   0    2.35    1.48
  13   0   0    1.11    1.46
  14   0   0   -2.86    1.28
  15   0   0    2.16    1.79
   0  -1   0    0.13    0.21
   0  -1   0   -0.13    0.23
   0  -1   0    0.13    0.25
   0  -1   0    0.07    0.36
   0   1   0    0.00    0.25
   0   1   0   -0.19    0.23
   0   1   0    0.01    0.31
  -1  -1   0  308.19    9.19
   1  -1   0  293.78    9.21
  -1  -1   0  328.92    9.15
  -1  -1   0  315.79    9.18
   1  -1   0  324.31    9.48
   1   1   0  315.93    9.15
  -1   1   0  318.48    9.21
  -1   1   0  319.71    9.44
   1   1   0  324.22    9.20
   2  -1   0   15.50    1.20
  -2  -1   0   13.93    0.81
   2  -1   0   14.83    0.98
  -2   1   0   13.17    1.13
   2   1   0   13.27    0.79
   2   1   0   12.54    0.68
  -2   1   0   13.00    0.92
  -3  -1   0    6.11    0.76
   3  -1   0    4.11    1.00
  -3   1   0    3.91    0.97
   3   1   0    6.05    0.75
   4  -1   0    3.79    1.11
   4  -1   0    7.59    0.93
  -4  -1   0    6.02    0.84
   4   1   0    6.76    0.88
  -4   1   0    4.97    1.08
  -4   1   0    6.69    0.90
   5  -1   0   56.88    2.55
   5  -1   0   65.58    2.94
  -5  -1   0   59.47    2.43
  -5   1   0   64.15    2.62
   5   1   0   59.05    2.44
  -5   1   0   63.50    2.85
   6  -1   0   28.50    1.85
  -6  -1   0   34.55    1.78
  -6   1   0   32.94    2.14
  -6   1   0   31.57    1.87
   6   1   0   33.56    1.80
   7  -1   0    0.35    0.80
  -7  -1   0    0.09    0.58
   7   1   0   -0.20    0.64
  -7   1   0   -0.43    0.54
  -7   1   0    2.03    1.08
   8  -1   0    4.58    1.11
  -8  -1   0    5.53    1.02
  -8   1   0    5.91    1.41
  -8   1   0    2.55    0.86
   8   1   0    4.64    1.09
  -9  -1   0   14.15    1.57
   9  -1   0   16.89    1.81
  -9  -1   0   11.67    0.89
  -9   1   0   11.88    1.60
   9   1   0   13.06    1.65
  -9   1   0   12.22    1.93
  10  -1   0    3.99    1.39
  10   1   0    6.40    1.46
 -10   1   0    6.17    1.59
  11  -1   0    0.47    1.34
  11   1   0    1.53    1.20
 -11   1   0    2.10    1.41
  12  -1   0    2.81    1.55
 -12   1   0    0.71    1.55
  12   1   0    1.56    1.35
  13  -1   0   -0.29    1.44
  13   1   0    1.65    1.41
 -13   1   0   -1.54    1.92
  14  -1   0    0.27    1.54
  14   1   0    1.45    1.53
  15  -1   0    2.52    1.82
  15   1   0    1.19    1.48
   0  -2   0   34.47    1.64
   0  -2   0   34.41    1.64
   0  -2   0   31.54    1.98
   0  -2   0   34.55    1.67
   0   2   0   32.61    2.11
   0   2   0   35.59    1.69
   0   2   0   35.88    1.71
   1  -2   0   21.85    1.37
  -1  -2   0   23.94    1.29
   1  -2   0   17.64    1.89
  -1  -2   0   21.72    1.34
  -1  -2   0   19.82    1.55
   1  -2   0   23.05    1.31
   1   2   0   22.57    1.36
  -1   2   0   19.52    1.74
   1   2   0   20.40    1.32
   1   2   0   20.03    1.31
   1   2   0   17.97    1.59
  -1   2   0   22.81    1.39
   2  -2   0    7.70    1.00
   2  -2   0    8.51    1.42
  -2  -2   0    8.33    1.04
  -2  -2   0    7.71    0.99
   2   2   0    8.03    1.07
  -2   2   0    8.75    1.07
  -2   2   0    9.68    1.49
   2   2   0    8.61    0.98
   2   2   0    8.95    1.20
  -3  -2   0    1.05    0.56
   3  -2   0    0.61    0.64
   3  -2   0   -0.85    1.00
  -3   2   0    0.09    1.05
   3   2   0   -0.40    0.56
  -3   2   0    1.47    0.62
   3   2   0    0.63    0.56
  -4  -2   0    2.21    0.64
   4  -2   0    1.28    0.75
   4  -2   0    1.79    1.10
   4   2   0    1.99    0.48
   4   2   0    2.79    0.71
  -4   2   0    6.90    1.01
  -4   2   0    2.06    1.08
   5  -2   0   21.53    2.23
  -5  -2   0   21.45    1.42
   5  -2   0   21.45    1.71
  -5   2   0   24.21    2.17
   5   2   0   24.48    1.56
  -5   2   0   23.68    1.69
   6  -2   0    2.00    0.92
  -6  -2   0    0.60    0.63
  -6   2   0    0.88    1.18
   6   2   0    0.50    0.69
  -6   2   0    0.58    0.74
  -7  -2   0   -0.11    0.64
   7  -2   0    0.66    0.88
  -7   2   0   -0.28    0.64
  -7   2   0    0.43    1.32
   7   2   0    0.64    0.79
   8  -2   0    2.38    1.19
  -8  -2   0    2.22    0.90
   8   2   0    1.34    0.97
  -8   2   0    3.30    1.43
  -8   2   0    1.36    0.92
   9  -2   0    2.71    1.23
  -9   2   0    3.02    1.59
   9   2   0    3.34    1.15
  10  -2   0    2.66    1.47
  10   2   0    7.58    1.42
 -10   2   0    8.20    1.93
  11  -2   0    1.22    1.43
 -11   2   0   -0.50    1.49
  11   2   0    1.07    1.13
  12  -2   0    3.14    1.78
  12   2   0    1.49    1.31
  13  -2   0    3.51    2.05
  13   2   0    3.15    1.47
  14  -2   0    2.59    1.83
  14   2   0    1.75    1.48
   0  -3   0    0.15    0.61
   0  -3   0    0.36    1.09
   0  -3   0   -0.17    0.65
   0  -3   0    1.03    0.62
   0   3   0    0.56    1.06
   0   3   0    0.05    0.69
   0   3   0    0.48    0.70
   1  -3   0    1.33    0.63
  -1  -3   0    0.90    0.62
   1  -3   0    0.65    1.11
   1  -3   0    0.85    0.67
  -1  -3   0    0.84    0.61
   1  -3   0    1.18    0.66
  -1  -3   0    1.48    0.75
  -1   3   0    0.83    1.15
   1   3   0    1.18    0.73
   1   3   0    2.08    0.73
  -1   3   0    1.92    0.79
   1   3   0    1.68    1.05
   1   3   0    2.20    0.72
  -2  -3   0   15.96    1.43
   2  -3   0   14.40    1.92
   2  -3   0   15.10    1.42
   2  -3   0   17.52    1.55
  -2   3   0   16.02    1.44
   2   3   0   17.22    1.40
   2   3   0   14.45    1.42
   2   3   0   16.45    1.78
  -2   3   0   16.19    2.13
   3  -3   0    2.07    0.96
   3  -3   0    4.16    1.53
  -3  -3   0    2.78    0.85
  -3  -3   0    2.47    0.75
   3  -3   0    2.30    0.79
   3   3   0    2.62    0.88
  -3   3   0    3.15    0.87
   3   3   0    2.66    0.94
   3   3   0    2.61    0.79
  -3   3   0    2.19    1.23
  -4  -3   0    1.14    0.67
   4  -3   0    0.30    1.25
  -4  -3   0    1.54    0.82
   4  -3   0    2.41    0.90
   4   3   0    1.43    0.74
  -4   3   0    2.49    0.87
  -4   3   0    2.03    1.25
   4   3   0    2.21    0.80
  -5  -3   0    9.55    1.31
   5  -3   0    7.20    1.39
  -5  -3   0    6.88    1.13
   5   3   0    4.90    0.98
  -5   3   0    6.34    1.17
   5   3   0    7.93    1.04
  -5   3   0    7.54    1.67
   6  -3   0    2.23    1.21
  -6  -3   0    1.21    0.77
   6   3   0    2.03    0.51
   6   3   0    2.30    0.92
  -6   3   0    1.42    0.98
  -6   3   0    3.29    1.59
   7  -3   0    0.07    1.13
  -7  -3   0   -1.25    0.66
   7   3   0   -0.48    0.88
  -7   3   0   -1.10    1.41
  -7   3   0   -0.49    0.82
   8  -3   0    9.79    1.80
   8   3   0    9.10    1.49
  -8   3   0   10.07    2.08
   9  -3   0   10.76    2.00
   9   3   0    9.18    1.60
  10  -3   0    4.73    1.63
  10   3   0    0.47    1.18
  11  -3   0   -0.39    1.54
  11   3   0    0.79    1.26
  12  -3   0   -0.19    1.44
  12   3   0    1.29    1.41
  13  -3   0    0.67    1.45
  13   3   0    0.61    1.46
  14  -3   0    0.83    1.91
   0  -4   0    0.20    0.78
   0  -4   0    0.38    0.75
   0  -4   0    1.50    0.97
   0   4   0    1.23    0.88
   0   4   0    1.24    0.89
   0   4   0    0.62    1.21
   1  -4   0    2.22    1.01
  -1  -4   0    1.81    0.93
  -1  -4   0    1.07    0.81
   1  -4   0    0.64    0.80
   1  -4   0    2.31    0.91
   1   4   0    0.85    0.80
  -1   4   0    2.21    1.37
   1   4   0    0.45    0.87
   1   4   0    1.10    1.32
  -1   4   0    1.06    0.91
   2  -4   0   26.77    2.22
   2  -4   0   28.52    1.92
  -2  -4   0   25.06    1.82
  -2  -4   0   26.35    2.04
   2  -4   0   26.10    1.96
  -2   4   0   27.57    2.09
  -2   4   0   24.30    2.52
   2   4   0   27.59    2.46
   2   4   0   28.11    2.11
   2   4   0   29.56    2.05
  -3  -4   0   11.69    1.44
  -3  -4   0   11.71    1.73
   3  -4   0   13.23    1.65
   3  -4   0   13.31    1.82
  -3   4   0    9.42    1.46
   3   4   0   12.06    1.68
   3   4   0   13.30    1.97
  -3   4   0   15.74    2.28
   3   4   0   13.83    1.68
  -4  -4   0    4.50    1.21
   4  -4   0    6.08    1.24
  -4  -4   0    5.01    1.11
   4  -4   0    3.12    1.41
  -4   4   0    3.86    1.21
   4   4   0    5.26    1.29
   4   4   0    6.30    1.34
   4   4   0    7.27    1.25
  -4   4   0    7.42    1.86
   5  -4   0   12.89    1.96
   5  -4   0    7.95    1.39
  -5  -4   0    7.61    1.32
  -5  -4   0    8.56    1.32
   5   4   0    8.62    1.33
   5   4   0   10.95    1.68
   5   4   0   10.18    1.59
  -5   4   0   10.23    3.08
  -5   4   0    6.44    1.38
  -6  -4   0    2.93    1.16
   6  -4   0    1.87    1.28
   6   4   0    1.37    1.01
   6   4   0    1.87    0.87
  -6   4   0    2.84    1.19
  -7  -4   0    4.60    1.33
   7  -4   0    7.38    1.79
   7   4   0    4.86    0.93
   7   4   0    3.92    1.21
  -8  -4   0    0.86    1.05
   8  -4   0    0.25    1.40
   8   4   0   -1.36    0.96
   9  -4   0    0.27    1.41
   9   4   0   -1.00    1.00
  10  -4   0    0.57    1.46
  10   4   0    0.28    1.17
  11  -4   0   -0.35    1.58
  11   4   0    1.50    1.28
  12  -4   0    4.17    2.09
  12   4   0    1.95    1.44
   0  -5   0   -1.78    0.72
   0  -5   0    0.13    1.00
   0   5   0    3.10    1.69
   0   5   0   -0.59    1.06
   1  -5   0   10.65    1.77
  -1  -5   0   12.44    1.84
   1  -5   0    7.01    1.47
   1   5   0   11.22    1.76
   1   5   0   12.08    1.81
  -1   5   0    7.91    1.43
  -1   5   0    8.54    2.10
   1   5   0   11.19    2.08
   2  -5   0    7.23    1.65
  -2  -5   0    7.77    1.51
   2   5   0    9.66    1.59
  -2   5   0    5.41    1.33
   2   5   0    7.23    1.83
   3  -5   0    2.53    1.42
  -3  -5   0    3.60    1.30
  -3   5   0    1.68    1.21
   3   5   0    4.39    1.41
   3   5   0    4.52    1.32
   3   5   0    0.62    1.41
  -4  -5   0    3.31    1.21
   4  -5   0    2.93    1.36
   4   5   0    2.10    1.17
  -4   5   0    0.21    1.17
   4   5   0    2.93    1.36
   4   5   0    2.91    1.50
   5  -5   0    1.43    1.34
  -5  -5   0    1.34    1.13
   5   5   0   -0.33    0.99
   5   5   0   -0.45    1.22
   5   5   0    0.58    1.22
   6  -5   0    8.21    2.03
  -6  -5   0    3.52    1.21
   6   5   0    5.24    1.62
   6   5   0    4.65    1.39
   6   5   0    3.09    1.19
  -7  -5   0   -0.52    1.07
   7  -5   0    0.98    1.50
   7   5   0    0.06    1.17
   7   5   0   -0.52    1.01
  -8  -5   0   -1.51    1.02
   8  -5   0    0.31    1.54
   8   5   0    0.75    1.13
   8   5   0    0.79    1.43
  -9  -5   0   -0.31    1.17
   9  -5   0    1.98    1.84
   9   5   0    2.04    1.59
   9   5   0    0.50    1.14
  10  -5   0    0.72    1.91
  10   5   0    0.22    1.18
  11  -5   0    6.67    2.57
  11   5   0    3.46    1.58
   0  -6   0    9.81    1.82
   0   6   0    9.50    1.79
  -1  -6   0    3.89    1.43
   1  -6   0    1.85    1.43
   1   6   0    4.25    1.43
  -1   6   0    3.50    1.48
   2  -6   0    5.42    1.64
  -2  -6   0    3.63    1.32
   2   6   0    4.67    1.51
   3  -6   0    8.96    1.92
  -3  -6   0    4.55    1.42
   3   6   0    7.24    1.69
   3   6   0    4.44    2.37
  -4  -6   0    0.68    1.11
   4  -6   0   -0.12    1.40
   4   6   0    2.56    1.32
   4   6   0   -2.86    1.37
   4   6   0    2.65    1.43
   5  -6   0    1.03    1.65
  -5  -6   0    0.22    1.15
   5   6   0    2.42    1.43
   5   6   0    0.03    1.20
  -6  -6   0    2.18    1.34
   6  -6   0    3.83    1.95
   6   6   0    2.88    1.40
   6   6   0    0.51    1.39
  -7  -6   0    3.05    1.37
   7  -6   0    5.51    2.12
   7   6   0    6.34    1.74
   7   6   0    5.35    1.60
   8  -6   0    3.49    1.90
   8   6   0    2.19    1.56
   8   6   0    2.23    1.28
   9  -6   0   -1.02    1.83
   9   6   0   -1.30    1.21
   9   6   0   -0.04    1.45
   0  -7   0   -0.87    1.25
  -1  -7   0    0.76    1.31
   1  -7   0   -2.06    1.36
  -2  -7   0   -0.01    1.34
   2  -7   0    1.28    1.54
   3  -7   0    0.38    1.41
  -3  -7   0    0.53    1.38
   3   7   0    0.46    1.28
   4  -7   0    6.74    2.19
  -4  -7   0    4.67    1.66
   4   7   0    2.64    1.50
   5  -7   0    1.58    1.96
   5   7   0    1.93    1.35
  15   0  -1   -0.33    1.58
  14   0  -1   -0.97    1.34
  13   0  -1   -0.02    1.22
  12   0  -1   -0.35    1.20
 -12   0   1   -2.66    1.18
 -11   0   1   -2.33    1.07
  11   0  -1    0.31    1.23
 -10   0   1   -1.15    1.01
  10   0  -1    1.83    1.21
  -9   0   1    0.68    0.72
   9   0  -1    1.08    1.00
  -9   0   1   -0.62    0.93
  -8   0   1    0.60    0.66
   8   0  -1   -1.37    0.79
  -8   0   1    0.52    0.91
  -7   0   1    0.82    0.81
  -7   0   1    0.62    0.58
   7   0  -1    2.30    0.80
  -6   0   1   -1.30    0.68
   6   0  -1    1.10    0.72
  -6   0   1    0.96    0.51
  -5   0   1   -0.54    0.58
   5   0  -1    0.25    0.61
  -5   0   1    0.02    0.50
  -4   0   1   25.98    1.40
  -3   0   1   -0.51    0.39
  -3   0   1   -0.09    0.39
   3   0  -1    0.19    0.42
  -2   0   1   -0.62    0.27
   2   0  -1   -0.99    0.23
  -1   0   1   -0.25    0.07
   1   0  -1   -0.16    0.10
   1   0   1    0.01    0.06
   1   0   1    0.01    0.07
  -1   0  -1    0.02    0.10
  -1   0  -1    0.00    0.07
   2   0   1    0.07    0.22
  -2   0  -1    0.11    0.22
  -2   0  -1    0.43    0.27
   2   0   1   -0.04    0.25
  -3   0  -1    0.23    0.47
  -3   0  -1   -0.47    0.36
   3   0   1   -0.35    0.45
   3   0   1   -0.16    0.42
  -4   0  -1    0.84    0.63
   4   0   1    0.80    0.55
   4   0   1   -0.40    0.60
  -4   0  -1    0.79    0.50
  -5   0  -1   -0.34    0.46
   5   0   1    0.31    0.57
   5   0   1   -1.16    0.59
  -5   0  -1   -0.18    0.62
  -6   0  -1   -0.35    0.69
  -6   0  -1    0.27    0.53
   6   0   1    0.25    0.66
  -7   0  -1    1.98    0.67
  -7   0  -1    0.87    0.81
   7   0   1    1.98    0.83
  -8   0  -1    0.54    0.63
   8   0   1    0.60    0.91
  -8   0  -1    0.63    0.96
  -9   0  -1   -0.65    0.68
   9   0   1   -0.77    0.92
  -9   0  -1   -0.71    1.00
  10   0   1    1.16    1.14
 -10   0  -1    0.28    1.11
  11   0   1   -0.17    1.16
 -11   0  -1   -1.85    1.15
 -12   0  -1    0.81    1.34
  12   0   1    0.55    1.30
  13   0   1    0.29    1.34
  14   0   1    0.05    1.48
  15   0   1   -2.61    1.37
  15  -1  -1    1.94    1.78
  15   1  -1    2.63    1.62
  14  -1  -1    3.84    1.81
  14   1  -1    1.26    1.46
  13  -1  -1    1.17    1.57
  13   1  -1    1.76    1.47
 -13   1   1   -3.78    1.30
  12  -1  -1    0.53    1.34
 -12   1   1   -3.37    1.24
  12   1  -1    3.77    1.49
  11  -1  -1    0.24    1.33
 -11   1   1    0.39    1.31
  11   1  -1    0.00    1.17
  10  -1  -1    7.43    1.56
 -10  -1   1    7.49    0.98
 -10   1   1    8.69    1.70
  10   1  -1    7.46    1.43
  -9  -1   1    6.56    0.74
  -9  -1   1    5.35    1.08
   9  -1  -1    7.67    1.54
  -9   1   1    9.33    1.45
  -9   1   1    8.14    1.63
   9   1  -1    8.19    1.42
   8  -1  -1    9.69    1.53
  -8  -1   1    8.12    1.30
  -8  -1   1   10.01    0.82
  -8   1   1    9.85    1.81
   8   1  -1   11.47    1.51
  -8   1   1   10.82    1.39
   7  -1  -1    7.76    1.26
  -7  -1   1   11.42    1.24
  -7   1   1    7.68    1.23
  -7   1   1   10.59    1.50
   7   1  -1   10.80    1.29
   6  -1  -1    1.07    0.70
  -6  -1   1    0.38    0.60
  -6   1   1    0.15    0.61
   6   1  -1    1.31    0.74
  -6   1   1    3.19    1.04
   5  -1  -1    4.22    0.80
  -5  -1   1    4.18    0.72
  -5   1   1    3.54    0.98
   5   1  -1    4.38    0.79
  -5   1   1    5.51    0.89
  -4  -1   1    1.08    0.55
   4  -1  -1    0.60    0.57
  -4   1   1   -0.36    0.80
  -4   1   1    1.08    0.58
   4   1  -1    0.52    0.53
  -3  -1   1  403.03   11.62
   3  -1  -1  402.07   11.71
  -3   1   1  390.69   11.73
   3   1  -1  396.99   11.63
  -3   1   1  396.89   11.96
  -2  -1   1    3.09    0.54
   2  -1  -1    3.79    0.57
  -2  -1   1    4.04    0.54
   2   1  -1    3.78    0.60
  -2   1   1    2.92    0.70
   2   1  -1    2.83    0.47
  -2   1   1    4.09    0.60
  -1  -1   1    2.85    0.49
   1  -1  -1    3.01    0.47
  -1   1   1    5.53    0.53
   1   1  -1    2.72    0.44
  -1   1   1    3.34    0.63
   0  -1   1    2.66    0.41
   0  -1   1    2.25    0.47
   0  -1  -1    1.99    0.36
   0  -1  -1    2.15    0.33
   0  -1   1    1.92    0.31
   0  -1  -1    3.03    0.39
   0  -1   1    2.36    0.38
   0   1   1    2.30    0.36
   0   1  -1    2.03    0.34
   0   1   1    2.59    0.46
   0   1  -1    2.48    0.51
   0   1   1    3.23    0.45
   0   1  -1    2.51    0.41
   0   1   1    1.88    0.31
  -1  -1  -1    6.83    0.52
   1  -1   1    6.24    0.60
   1  -1   1    4.82    0.60
  -1  -1  -1    5.59    0.52
   1  -1   1    3.58    0.66
  -1   1  -1    5.44    0.58
   1   1   1    5.94    0.49
  -1   1  -1    5.19    0.84
   2  -1   1   74.91    2.86
   2  -1   1   72.88    2.59
  -2  -1  -1   76.30    2.42
  -2   1  -1   73.30    2.59
   2   1   1   75.26    2.42
  -2   1  -1   70.36    2.83
   3  -1   1   15.81    1.12
   3  -1   1   14.36    1.43
  -3  -1  -1   18.81    1.04
   3   1   1   16.91    0.61
  -3   1  -1   15.51    1.59
   3   1   1   18.07    1.00
  -3   1  -1   14.64    1.16
   4  -1   1    3.03    0.76
   4  -1   1    2.99    1.06
  -4  -1  -1    1.52    0.54
  -4   1  -1    3.01    0.71
   4   1   1    2.71    0.63
  -4   1  -1    2.16    1.04
   5  -1   1    3.75    1.12
  -5  -1  -1    4.84    0.74
   5  -1   1    4.99    0.88
  -5   1  -1    5.32    0.88
   5   1   1    4.13    0.74
  -5   1  -1    5.64    1.14
   6  -1   1    4.33    1.20
  -6  -1  -1    3.66    0.76
   6  -1   1    3.53    0.93
  -6   1  -1    3.39    1.11
   6   1   1    2.81    0.76
  -6   1  -1    4.18    0.84
   7  -1   1    0.20    0.80
  -7  -1  -1    1.92    0.65
  -7  -1  -1    0.95    0.50
   7   1   1    0.42    0.71
  -7   1  -1    1.03    0.71
  -7   1  -1    0.58    1.03
  -8  -1  -1    0.24    0.65
   8  -1   1    2.97    1.18
  -8  -1  -1    1.93    0.48
  -8   1  -1    2.71    0.92
   8   1   1    0.75    0.91
  -8   1  -1   -0.13    1.14
  -9  -1  -1    2.59    0.51
  -9  -1  -1    3.47    0.95
   9  -1   1    3.13    1.22
   9   1   1    2.67    1.10
  -9   1  -1    3.61    1.43
  -9   1  -1    2.37    0.97
  10  -1   1    2.34    1.28
  10   1   1    1.65    1.16
 -10   1  -1    1.29    1.39
  11  -1   1    2.28    1.49
 -11   1  -1    2.05    1.51
  11   1   1    0.79    1.22
  12  -1   1    2.54    1.52
  12   1   1    4.38    1.47
 -12   1  -1   -1.21    1.58
  13  -1   1    1.72    1.56
  13   1   1   -1.06    1.27
  14  -1   1    1.46    1.67
  14   1   1   -0.20    1.40
  15  -1   1    1.97    1.83
  15   1   1   -0.23    1.45
  14  -2  -1   -0.65    1.61
  14   2  -1   -0.98    1.33
  13  -2  -1    1.15    1.79
  13   2  -1    1.36    1.35
  12  -2  -1    5.39    1.94
  12   2  -1    2.83    1.33
  11  -2  -1    0.36    1.33
 -11   2   1   -1.11    1.40
  11   2  -1    0.12    1.08
  10  -2  -1   -0.21    1.29
 -10   2   1    0.20    1.41
  10   2  -1    0.24    1.06
   9  -2  -1    1.78    1.30
  -9   2   1   -1.81    1.31
   9   2  -1   -0.29    0.92
   8  -2  -1    6.77    1.47
  -8  -2   1    6.43    1.18
   8   2  -1    3.82    1.14
  -8   2   1    6.56    1.58
  -8   2   1    6.88    1.31
   7  -2  -1    5.75    1.27
  -7  -2   1    3.00    0.83
  -7   2   1    5.28    1.57
  -7   2   1    2.42    0.93
   7   2  -1    2.67    0.98
   6  -2  -1    1.02    0.92
  -6  -2   1    1.00    0.66
  -6   2   1    0.62    0.73
   6   2  -1    0.58    0.71
  -6   2   1    1.55    1.10
   5  -2  -1    1.69    0.83
  -5  -2   1   -0.02    0.53
  -5   2   1    1.37    0.71
  -5   2   1    1.33    1.00
   5   2  -1    0.05    0.60
   4  -2  -1    0.15    0.72
  -4  -2   1    0.52    0.57
  -4   2   1    1.02    0.95
  -4   2   1    0.56    0.66
   4   2  -1    0.49    0.62
   4   2  -1    0.96    0.44
  -3  -2   1    4.99    0.93
   3  -2  -1    7.37    1.05
  -3  -2   1    9.69    1.01
  -3   2   1    8.32    1.11
   3   2  -1    7.79    0.96
  -3   2   1    7.97    1.32
   3   2  -1    6.84    0.95
   2  -2  -1    0.69    0.69
  -2  -2   1    1.11    0.62
  -2  -2   1    1.21    0.65
  -2  -2   1    0.39    0.74
   2   2  -1    1.23    0.62
   2   2  -1    2.21    0.70
  -2   2   1    1.08    0.66
   2   2  -1    1.59    0.77
  -2   2   1    0.86    1.04
  -1  -2   1    2.32    0.92
   1  -2  -1    1.88    0.61
  -1  -2   1    2.20    0.73
   1  -2  -1    1.49    0.61
  -1  -2   1    2.17    0.63
  -1   2   1    1.91    0.66
   1   2  -1    2.81    0.96
   1   2  -1    2.66    0.68
   1   2  -1    2.37    0.71
  -1   2   1    2.20    1.07
   1   2  -1    2.26    0.67
   0  -2   1  134.02    4.62
   0  -2  -1  125.33    4.11
   0  -2   1  123.28    4.08
   0  -2  -1  122.95    4.14
   0  -2   1  121.44    4.17
   0  -2  -1  127.43    4.08
   0  -2   1  120.13    4.11
   0   2  -1  123.46    4.16
   0   2   1  129.23    4.13
   0   2  -1  124.59    4.52
   0   2   1  124.31    4.12
   0   2  -1  116.47    4.16
   0   2   1  128.41    4.47
  -1  -2  -1   14.76    1.08
   1  -2   1   13.58    1.19
   1  -2   1   11.54    1.56
  -1  -2  -1   12.01    1.13
   1  -2   1   15.82    1.22
   1   2   1   15.02    1.11
  -1   2  -1   13.06    1.76
   1   2   1   12.37    1.35
  -1   2  -1   13.97    1.12
   1   2   1   15.79    1.23
   1   2   1   12.63    1.06
  -2  -2  -1    0.28    0.58
  -2  -2  -1   -0.05    0.51
   2  -2   1    1.30    0.63
   2  -2   1   -1.42    0.93
   2  -2   1    0.70    0.59
  -2   2  -1    0.60    0.65
   2   2   1    0.92    0.71
   2   2   1   -0.22    0.68
  -2   2  -1   -0.57    1.05
   2   2   1   -0.16    0.53
  -3  -2  -1   23.85    1.37
   3  -2   1   19.73    2.04
   3  -2   1   24.60    1.63
  -3   2  -1   23.65    1.47
  -3   2  -1   24.21    1.98
   3   2   1   23.14    1.37
   3   2   1   25.09    1.34
   4  -2   1    6.28    1.45
   4  -2   1    6.10    1.04
  -4  -2  -1    7.77    0.90
   4   2   1    8.29    0.96
  -4   2  -1    6.69    1.35
  -4   2  -1    8.09    1.10
   4   2   1    6.17    0.77
  -5  -2  -1    3.80    0.76
   5  -2   1    4.38    1.02
   5  -2   1    3.69    1.45
  -5   2  -1    6.60    1.41
   5   2   1    6.24    0.92
  -5   2  -1    4.29    0.94
  -6  -2  -1    9.33    1.15
   6  -2   1   10.71    1.45
   6  -2   1   10.55    1.97
  -6   2  -1   10.82    1.28
  -6   2  -1   10.91    1.91
   6   2   1    9.70    1.27
  -7  -2  -1   19.53    1.55
   7  -2   1   18.40    1.83
  -7   2  -1   17.93    1.75
   7   2   1   18.79    1.61
  -7   2  -1   17.00    2.24
  -8  -2  -1    0.13    0.73
   8  -2   1    1.26    1.09
  -8   2  -1   -0.42    0.75
   8   2   1    1.06    0.96
  -8   2  -1    1.61    1.42
   9  -2   1    0.27    1.18
  -9   2  -1    0.09    1.45
   9   2   1    0.53    0.95
  10  -2   1   -0.90    1.18
 -10   2  -1    0.00    1.45
  10   2   1    1.86    1.16
  11  -2   1   19.79    2.44
 -11   2  -1   15.51    2.52
  11   2   1   18.49    2.09
  12  -2   1    1.50    1.50
  12   2   1    0.02    1.14
  13  -2   1    1.75    1.70
  13   2   1    0.36    1.30
  14  -2   1    1.48    1.84
  14   2   1   -0.78    1.25
  14  -3  -1   -0.78    1.91
  14   3  -1   -1.34    1.51
  13  -3  -1    1.05    1.79
  13   3  -1   -0.36    1.40
  12  -3  -1    3.56    1.81
  12   3  -1   -1.89    1.20
  11  -3  -1    3.81    1.74
  11   3  -1    5.35    1.49
  10  -3  -1    1.39    1.56
  10   3  -1    3.13    1.28
   9  -3  -1    3.34    1.55
   9   3  -1    6.80    1.48
   8  -3  -1    4.01    1.36
  -8   3   1    3.98    1.58
   8   3  -1    3.36    1.21
   7  -3  -1    4.54    1.26
  -7  -3   1    2.99    0.90
  -7   3   1    5.61    1.32
  -7   3   1    6.36    1.68
   7   3  -1    4.87    1.18
  -6  -3   1    3.08    0.84
   6  -3  -1    3.81    1.31
  -6   3   1    3.23    1.57
   6   3  -1    2.06    0.98
  -6   3   1    3.03    1.10
   6   3  -1    3.44    0.58
  -5  -3   1    0.29    0.68
   5  -3  -1    0.66    0.99
   5   3  -1    0.50    0.63
   5   3  -1    2.06    0.82
  -5   3   1    3.06    1.42
  -5   3   1    2.53    0.95
   4  -3  -1    9.83    1.34
  -4  -3   1    8.06    1.16
  -4  -3   1   11.45    1.36
  -4   3   1    8.16    1.58
  -4   3   1    8.65    1.29
   4   3  -1    9.06    1.24
   4   3  -1    8.27    1.19
   3  -3  -1    3.34    0.92
  -3  -3   1    3.04    0.76
  -3  -3   1    2.41    0.90
   3  -3  -1    2.45    0.87
  -3   3   1    5.01    1.35
   3   3  -1    2.73    0.84
   3   3  -1    5.43    1.05
  -3   3   1    2.89    0.84
   3   3  -1    3.17    0.81
  -2  -3   1    0.42    0.91
  -2  -3   1    0.69    0.59
   2  -3  -1    0.54    0.67
   2  -3  -1   -0.25    0.63
  -2  -3   1    1.05    0.74
  -2   3   1   -0.14    0.68
   2   3  -1    0.89    0.65
   2   3  -1    1.00    0.93
   2   3  -1    0.16    0.69
  -2   3   1   -0.41    1.08
  -1  -3   1   66.62    3.24
  -1  -3   1   64.30    2.83
  -1  -3   1   67.02    2.76
  -1  -3   1   66.54    2.72
   1  -3  -1   67.41    2.83
   1  -3  -1   64.80    2.79
   1  -3  -1   64.59    2.76
   1   3  -1   64.37    2.74
   1   3  -1   64.69    2.82
   1   3  -1   59.45    2.73
   1   3  -1   66.36    3.18
  -1   3   1   68.32    2.85
  -1   3   1   65.53    3.25
   0  -3  -1    6.79    1.00
   0  -3   1    6.59    1.04
   0  -3  -1    6.54    1.04
   0  -3   1    4.86    0.84
   0  -3  -1    5.31    0.93
   0  -3   1    3.18    1.33
   0  -3   1    6.52    0.96
   0   3   1    6.47    1.36
   0   3  -1    5.73    1.30
   0   3   1    5.38    0.89
   0   3  -1    9.27    1.24
   0   3  -1    5.81    0.96
   0   3   1    6.18    0.96
   1  -3   1    1.41    0.66
  -1  -3  -1    2.16    0.81
  -1  -3  -1    1.08    0.74
   1  -3   1    1.91    0.65
  -1  -3  -1    1.59    0.67
   1  -3   1    0.13    1.24
   1  -3   1    1.33    0.70
   1   3   1    0.95    0.74
  -1   3  -1    2.90    1.21
   1   3   1    1.48    0.75
   1   3   1    1.49    1.02
   1   3   1    1.88    0.74
  -1   3  -1    1.93    0.82
  -2  -3  -1   13.49    1.22
   2  -3   1    9.13    1.34
  -2  -3  -1   11.35    1.26
   2  -3   1   13.20    1.36
   2  -3   1   11.06    1.82
   2   3   1    9.19    1.59
  -2   3  -1    9.12    1.18
   2   3   1    9.58    1.29
  -2   3  -1   11.21    1.80
  -3  -3  -1    5.84    1.00
   3  -3   1    4.98    1.57
  -3  -3  -1    6.16    0.94
   3  -3   1    4.93    1.09
   3  -3   1    6.26    1.06
  -3   3  -1    4.92    0.96
   3   3   1    6.68    1.06
   3   3   1    6.66    1.15
  -3   3  -1    7.52    1.56
   3   3   1    5.53    1.04
   4  -3   1   23.88    1.83
  -4  -3  -1   23.10    1.55
   4  -3   1   22.88    2.56
  -4  -3  -1   21.87    1.68
  -4   3  -1   24.28    2.32
   4   3   1   23.04    1.62
  -4   3  -1   22.32    1.67
   4   3   1   23.11    1.66
   5  -3   1    6.16    1.22
   5  -3   1    5.77    1.69
  -5  -3  -1    6.16    1.01
  -5  -3  -1    7.07    1.17
  -5   3  -1    6.81    1.22
   5   3   1    6.33    1.06
  -5   3  -1    7.47    1.73
   5   3   1    7.18    1.08
   6  -3   1    4.47    1.31
   6  -3   1    7.19    1.91
  -6  -3  -1    4.76    0.97
   6   3   1    5.36    0.72
   6   3   1    5.35    1.07
  -6   3  -1    4.35    1.60
  -6   3  -1    5.20    1.21
  -7  -3  -1    1.52    0.83
   7  -3   1    0.29    1.04
  -7   3  -1    1.01    0.84
  -7   3  -1    0.25    1.47
   7   3   1    1.07    0.89
   8  -3   1    0.86    1.26
  -8   3  -1   -0.15    1.47
   8   3   1    0.91    1.03
   9  -3   1    1.99    1.43
   9   3   1    0.43    1.13
  10  -3   1   15.32    2.23
  10   3   1   15.55    2.14
  11  -3   1    0.13    1.52
  11   3   1   -0.44    1.13
  12  -3   1   19.36    2.60
  12   3   1   19.24    2.45
  13  -3   1    1.95    1.89
  13   3   1    0.25    1.46
  13  -4  -1    1.62    2.00
  13   4  -1   -0.87    1.32
  12  -4  -1   -0.06    1.89
  12   4  -1   -0.85    1.29
  11  -4  -1    4.66    2.03
  11   4  -1    0.85    1.28
  10  -4  -1    1.62    1.50
  10   4  -1   -1.29    1.08
   9  -4  -1    0.75    1.56
   9   4  -1    0.24    1.12
  -8  -4   1    2.44    1.26
   8  -4  -1    4.29    1.68
   8   4  -1    2.02    1.17
   7  -4  -1    4.99    1.67
  -7  -4   1    2.56    1.21
   7   4  -1    2.70    1.18
   7   4  -1    4.65    0.80
   6  -4  -1   12.35    2.02
  -6  -4   1    9.35    1.55
  -6   4   1   10.14    1.66
   6   4  -1   11.26    1.38
   6   4  -1   10.34    1.57
  -5  -4   1    6.15    1.32
  -5  -4   1    5.90    1.20
   5  -4  -1    7.84    1.48
   5  -4  -1    6.81    1.41
  -5   4   1    6.47    1.41
   5   4  -1    7.39    1.31
   5   4  -1    8.13    1.31
  -5   4   1    6.37    2.21
   5   4  -1    7.02    1.44
  -4  -4   1   24.05    2.11
  -4  -4   1   24.28    1.88
   4  -4  -1   23.45    2.01
   4  -4  -1   23.39    2.09
   4   4  -1   24.14    1.98
   4   4  -1   24.02    2.19
  -4   4   1   27.66    2.18
  -4   4   1   25.49    2.70
   4   4  -1   21.08    2.01
   3  -4  -1    8.78    1.41
   3  -4  -1    6.54    1.34
  -3  -4   1    8.79    1.45
  -3  -4   1    7.72    1.24
   3   4  -1    9.03    1.62
  -3   4   1    8.53    1.87
  -3   4   1    8.05    1.38
   3   4  -1    7.94    1.28
   3   4  -1    7.73    1.39
  -2  -4   1    5.83    1.28
   2  -4  -1    4.02    1.08
  -2  -4   1    2.72    0.94
   2  -4  -1    3.02    0.91
   2  -4  -1    5.69    1.37
   2   4  -1    4.42    1.46
  -2   4   1    5.01    1.11
  -2   4   1    7.50    1.80
   2   4  -1    4.90    1.20
   2   4  -1    2.92    1.09
  -1  -4   1   12.28    1.63
   1  -4  -1   12.58    1.43
  -1  -4   1   12.02    1.44
   1  -4  -1   10.59    1.59
   1  -4  -1    9.64    1.43
   1   4  -1    9.49    1.72
   1   4  -1    8.59    1.35
   1   4  -1   10.95    1.57
  -1   4   1   10.73    1.38
  -1   4   1   11.34    1.99
   0  -4  -1    1.33    0.87
   0  -4  -1    0.70    0.74
   0  -4   1    0.41    0.79
   0  -4  -1   -0.08    0.85
   0  -4   1    1.79    0.98
   0  -4   1    1.87    0.86
   0  -4   1    1.47    1.51
   0   4  -1    0.75    0.94
   0   4  -1    0.77    0.83
   0   4  -1    0.41    1.33
   0   4   1    1.69    1.39
   0   4   1    2.10    0.92
   0   4   1    0.78    0.81
   1  -4   1   10.21    1.38
   1  -4   1    9.12    1.41
  -1  -4  -1    6.77    1.10
   1  -4   1    9.14    1.39
  -1  -4  -1    6.94    1.21
   1  -4   1    9.95    1.97
   1   4   1    9.61    1.41
   1   4   1    9.39    1.43
  -1   4  -1    8.87    1.44
   1   4   1   10.63    2.00
  -1   4  -1   12.37    2.35
   2  -4   1   -1.15    1.36
   2  -4   1   -1.10    0.86
   2  -4   1    1.14    0.80
  -2  -4  -1    0.10    0.72
   2  -4   1    1.04    0.80
  -2  -4  -1   -0.92    0.88
   2   4   1    2.71    1.02
  -2   4  -1    1.38    0.93
   2   4   1    0.33    1.21
  -2   4  -1    2.07    1.59
   2   4   1    0.83    0.90
   3  -4   1   17.79    2.82
  -3  -4  -1   19.70    1.71
   3  -4   1   20.21    2.07
  -3  -4  -1   15.85    1.72
   3  -4   1   18.87    1.85
   3   4   1   20.76    1.92
   3   4   1   20.23    2.21
   3   4   1   20.22    1.82
  -3   4  -1   16.61    1.85
  -3   4  -1   19.87    2.76
  -4  -4  -1    1.13    0.93
   4  -4   1   -0.09    0.81
   4  -4   1   -0.99    0.92
   4  -4   1    0.49    1.51
  -4  -4  -1    0.81    0.81
   4   4   1    0.52    1.04
  -4   4  -1    0.47    1.01
   4   4   1   -0.38    0.86
   4   4   1    1.85    1.08
  -4   4  -1    0.96    1.50
   5  -4   1   12.86    1.63
  -5  -4  -1   14.30    1.65
   5  -4   1   12.94    1.81
  -5  -4  -1   13.91    1.56
   5   4   1   14.65    1.74
   5   4   1   12.15    1.82
  -5   4  -1   11.87    1.78
   5   4   1   12.36    1.59
   6  -4   1    6.33    1.69
  -6  -4  -1    3.80    1.28
  -6   4  -1    6.30    1.65
   6   4   1    4.39    1.00
   6   4   1    5.36    1.23
   7  -4   1   -0.42    1.14
  -7  -4  -1   -0.33    1.02
   7   4   1   -0.73    0.89
   7   4   1    0.19    0.60
  -8  -4  -1    2.28    1.16
   8  -4   1    2.78    1.52
   8   4   1    2.21    1.13
   9  -4   1   -0.48    1.45
   9   4   1   -1.20    0.96
  10  -4   1   -0.78    1.32
  10   4   1    4.42    1.40
  11  -4   1    0.18    1.75
  11   4   1    0.86    1.34
  12  -4   1   -1.84    1.64
  12   4   1   -0.92    1.28
  11  -5  -1    0.12    2.19
  11   5  -1    0.52    1.42
  10  -5  -1   -2.14    1.75
 -10  -5   1    0.87    1.20
  10   5  -1    3.73    1.42
   9  -5  -1    0.79    1.66
  -9  -5   1    0.69    1.25
   9   5  -1    1.32    1.48
   9   5  -1   -0.33    1.21
  -8  -5   1    4.23    1.48
   8  -5  -1    4.88    1.94
   8   5  -1    2.99    1.64
   8   5  -1    4.78    1.43
   7  -5  -1   17.24    2.55
  -7  -5   1    9.89    1.79
   7   5  -1   15.22    2.18
   7   5  -1   13.80    1.98
   6  -5  -1    6.10    1.80
  -6  -5   1    0.75    1.15
   6   5  -1    3.15    1.22
   6   5  -1    0.46    1.23
   6   5  -1    1.96    1.16
   5  -5  -1   68.47    3.94
  -5  -5   1   61.90    3.44
   5   5  -1   67.44    3.55
   5   5  -1   59.52    3.47
   5   5  -1   61.66    3.48
   4  -5  -1    4.25    1.57
  -4  -5   1    3.01    1.22
  -4   5   1    4.98    1.43
   4   5  -1    2.28    1.51
   4   5  -1    2.76    1.23
   4   5  -1    3.27    1.32
   3  -5  -1   34.50    2.71
  -3  -5   1   28.59    2.38
   3   5  -1   26.24    2.38
   3   5  -1   24.46    2.78
  -3   5   1   30.02    2.48
   3   5  -1   26.86    2.35
   2  -5  -1    2.35    1.36
  -2  -5   1    1.24    1.14
   2   5  -1    4.02    1.71
  -2   5   1    4.41    1.28
   2   5  -1    4.22    1.31
   1  -5  -1   31.64    2.51
  -1  -5   1   30.65    2.46
  -1   5   1   32.66    3.13
   1   5  -1   29.13    2.30
   1   5  -1   31.35    2.46
   1   5  -1   32.40    2.92
  -1   5   1   29.96    2.40
   0  -5   1    1.49    1.20
   0  -5  -1    4.60    1.37
   0  -5   1    0.86    0.98
   0   5   1    2.78    1.68
   0   5   1    0.15    1.02
   0   5  -1    2.24    1.22
   0   5  -1    5.83    1.91
   1  -5   1   13.05    1.95
   1  -5   1   12.50    1.72
  -1  -5  -1   10.87    1.77
   1   5   1   11.67    2.16
  -1   5  -1   11.96    1.85
   1   5   1   12.43    1.81
   1   5   1   13.36    1.82
  -1   5  -1   14.91    2.95
   2  -5   1    9.29    1.78
  -2  -5  -1    6.95    1.41
   2   5   1   10.26    1.59
   2   5   1   10.21    2.01
  -2   5  -1    7.34    1.46
   3  -5   1    7.03    1.55
  -3  -5  -1    6.26    1.41
   3   5   1    9.41    1.66
   3   5   1    8.44    1.53
  -3   5  -1    9.10    1.73
   3   5   1    7.33    1.75
   4  -5   1    9.36    1.88
  -4  -5  -1    7.91    1.52
   4   5   1   10.04    1.82
   4   5   1   10.91    1.87
   4   5   1    8.36    1.58
  -4   5  -1    9.86    2.61
   5  -5   1   -0.01    1.11
  -5  -5  -1    2.19    1.14
   5   5   1   -0.84    1.25
   5   5   1    1.13    1.10
   5   5   1    0.62    1.16
  -6  -5  -1    0.33    1.04
   6  -5   1    0.09    1.35
   6   5   1   -0.19    0.98
   6   5   1   -0.49    1.24
   6   5   1   -1.85    0.99
  -7  -5  -1    2.88    1.24
   7  -5   1    1.81    1.59
   7   5   1    1.73    1.36
   7   5   1    0.02    1.10
  -8  -5  -1    3.06    1.36
   8  -5   1    9.67    2.00
   8   5   1    8.85    2.00
   8   5   1    5.90    1.52
   9  -5   1    0.44    1.64
  -9  -5  -1   -1.39    1.09
   9   5   1    2.54    1.36
   9   5   1    0.88    1.52
  10  -5   1    2.86    2.04
  10   5   1    2.84    1.45
  11  -5   1    2.97    2.07
  11   5   1    0.36    1.25
   9  -6  -1   -0.51    2.09
   9   6  -1    1.40    1.56
   9   6  -1    0.84    1.28
   8  -6  -1    1.63    1.82
   8   6  -1    0.89    1.32
   8   6  -1    0.20    1.41
  -7  -6   1    1.31    1.14
   7  -6  -1    2.13    1.79
   7   6  -1    0.76    1.38
   7   6  -1    1.06    1.22
  -6  -6   1    1.46    1.25
   6  -6  -1    2.56    1.79
   6   6  -1    2.73    1.39
   6   6  -1    2.81    1.51
   5  -6  -1    0.82    1.56
  -5  -6   1    1.03    1.19
   5   6  -1    3.30    1.49
   5   6  -1    1.22    1.32
  -4  -6   1   10.71    1.75
   4  -6  -1   13.75    2.23
   4   6  -1   13.69    2.16
   4   6  -1   11.67    2.25
   3  -6  -1    0.68    1.25
  -3  -6   1    0.76    1.18
   3   6  -1    1.48    1.30
   3   6  -1   -2.04    2.57
   2  -6  -1    1.62    1.35
  -2  -6   1    5.53    1.60
   2   6  -1    1.53    1.32
   1  -6  -1    0.35    1.20
  -1  -6   1    1.17    1.23
  -1   6   1   -0.27    1.06
   1   6  -1    2.43    1.36
   1   6  -1   -0.16    1.16
   0  -6  -1    2.19    1.35
   0  -6   1    1.78    1.40
   0   6   1    2.47    1.31
   0   6  -1    4.24    1.48
   1  -6   1    3.90    1.58
  -1  -6  -1    4.55    1.37
   1   6   1    5.52    1.48
   2  -6   1    0.71    1.37
  -2  -6  -1    1.38    1.24
   2   6   1   -0.77    1.10
  -3  -6  -1    3.73    1.43
   3  -6   1    7.47    1.99
   3   6   1    4.95    2.20
   3   6   1    3.09    1.42
  -4  -6  -1    1.09    1.12
   4  -6   1    2.33    1.64
   4   6   1   -2.24    1.45
   4   6   1    0.24    1.09
   4   6   1   -0.86    1.29
   5  -6   1    1.95    1.65
  -5  -6  -1    0.98    1.22
   5   6   1    4.89    1.43
   5   6   1    2.42    1.56
  -6  -6  -1    0.73    1.19
   6  -6   1    0.47    1.45
   6   6   1    0.53    1.23
   6   6   1   -1.05    1.31
   7  -6   1    0.67    1.68
  -7  -6  -1    1.60    1.26
   7   6   1    0.31    1.18
   7   6   1    0.18    1.41
   8  -6   1    9.59    2.47
   8   6   1   10.55    2.17
   8   6   1    4.79    1.61
   9  -6   1    4.35    2.24
   9   6   1    3.01    1.57
   9   6   1    6.00    1.97
   6  -7  -1    0.59    1.92
   5  -7  -1    0.84    1.93
   5   7  -1    0.83    1.44
  -4  -7   1    1.47    1.36
   4  -7  -1    1.89    1.60
   4   7  -1    0.24    1.36
  -3  -7   1    1.31    1.35
   3  -7  -1    2.89    1.74
   3   7  -1    3.13    1.53
   2  -7  -1    1.88    1.67
  -2  -7   1    0.04    1.37
   1  -7  -1    0.36    1.30
  -1  -7   1    1.77    1.38
   0  -7  -1   -0.04    1.29
   0  -7   1    0.97    1.48
  -1  -7  -1   -1.16    1.19
   1  -7   1    1.41    1.61
   2  -7   1    2.22    1.53
  -2  -7  -1    0.76    1.30
   3  -7   1    4.94    1.94
  -3  -7  -1    3.80    1.66
   3   7   1    5.59    1.71
   4  -7   1    2.84    1.91
   4   7   1    0.87    1.36
   5  -7   1    0.93    1.79
   5   7   1    2.71    1.50
  15   0  -2    0.97    1.64
  14   0  -2   -0.41    1.54
  13   0  -2   27.72    2.80
 -12   0   2   -0.69    1.37
  12   0  -2    4.20    1.48
 -11   0   2    4.73    1.37
  11   0  -2    6.33    1.60
 -10   0   2    5.96    1.33
  10   0  -2    6.44    1.52
  -9   0   2    6.35    1.26
  -9   0   2    6.78    1.17
   9   0  -2    7.87    1.44
  -8   0   2   38.38    2.14
  -8   0   2   39.27    2.18
   8   0  -2   37.50    2.29
  -7   0   2   -1.71    0.64
  -7   0   2   -0.71    0.50
   7   0  -2    1.09    0.76
  -6   0   2  231.58    7.29
   6   0  -2  229.60    7.46
  -6   0   2  240.65    7.46
  -5   0   2    1.38    0.63
   5   0  -2    0.14    0.65
  -5   0   2   -0.68    0.55
   4   0  -2  978.10   28.23
  -4   0   2 1000.00   28.26
   3   0  -2   54.95    2.03
  -3   0   2   53.66    2.00
   2   0  -2  110.64    3.44
  -2   0   2  112.48    3.45
  -1   0   2   -0.18    0.08
   1   0  -2   -0.05    0.10
   0   0  -2    0.02    0.09
   1   0   2   -0.17    0.11
   1   0   2    0.04    0.09
   2   0   2    2.47    0.40
  -2   0  -2    2.32    0.34
   2   0   2    2.34    0.40
  -2   0  -2    2.36    0.42
  -3   0  -2  470.37   13.85
  -3   0  -2  493.34   13.82
   3   0   2  481.34   13.83
   3   0   2  475.68   13.86
  -4   0  -2   34.76    1.63
  -4   0  -2   32.92    1.50
   4   0   2   31.31    1.66
   4   0   2   33.10    1.57
   5   0   2   27.41    1.55
  -5   0  -2   29.26    1.48
  -5   0  -2   27.38    1.55
   5   0   2   30.04    1.64
   6   0   2   21.51    1.54
   6   0   2   17.96    1.46
  -6   0  -2   23.40    1.56
  -6   0  -2   23.24    1.42
   7   0   2    0.87    0.77
  -7   0  -2    1.86    0.88
   7   0   2    1.74    0.84
  -7   0  -2    1.48    0.68
  -8   0  -2    0.64    1.00
  -8   0  -2    2.52    0.82
   8   0   2    2.53    1.04
  -9   0  -2   -0.33    1.05
  -9   0  -2    0.14    0.74
   9   0   2    0.56    1.04
 -10   0  -2    3.41    1.30
  10   0   2    2.47    1.26
  11   0   2    4.69    1.49
 -11   0  -2    3.34    1.37
  12   0   2    1.56    1.31
 -12   0  -2   -2.85    1.09
  13   0   2    2.64    1.48
  14   0   2    0.82    1.42
  15   0   2   -2.76    1.39
  15  -1  -2    0.30    1.59
  15   1  -2   -0.90    1.41
  14  -1  -2    4.18    1.91
  14   1  -2    1.80    1.53
  13  -1  -2    1.71    1.54
  13   1  -2    0.26    1.40
 -13   1   2   -3.53    1.49
  12  -1  -2    3.62    1.46
 -12   1   2    0.70    1.42
  12   1  -2    2.32    1.47
  11  -1  -2    6.24    1.71
  11   1  -2    3.96    1.47
 -11   1   2    4.80    1.53
 -10  -1   2    0.15    0.59
  10  -1  -2    1.38    1.33
 -10   1   2    1.71    1.31
  10   1  -2    2.28    1.15
   9  -1  -2    1.75    1.19
  -9  -1   2    2.14    0.64
  -9  -1   2    1.80    0.79
   9   1  -2    1.27    1.07
  -9   1   2    1.17    1.21
  -9   1   2    2.62    0.98
  -8  -1   2   10.14    1.36
   8  -1  -2    8.42    1.37
  -8  -1   2    9.96    0.87
  -8   1   2    9.49    1.73
   8   1  -2    6.86    1.23
  -8   1   2    7.82    1.22
  -7  -1   2    1.26    0.47
  -7  -1   2    1.59    0.67
   7  -1  -2    1.83    0.92
   7   1  -2    2.14    0.88
  -7   1   2    1.92    0.77
  -7   1   2    2.73    1.04
  -6  -1   2    0.18    0.38
  -6  -1   2   -0.09    0.55
   6  -1  -2    1.93    0.78
  -6   1   2    0.91    0.59
  -6   1   2    0.21    0.87
   6   1  -2    0.94    0.70
  -5  -1   2   62.59    2.50
   5  -1  -2   63.66    2.62
  -5  -1   2   62.29    1.92
  -5   1   2   57.06    2.72
  -5   1   2   60.44    2.57
   5   1  -2   60.98    2.52
   4  -1  -2   10.70    1.13
  -4  -1   2   11.55    0.64
  -4  -1   2   11.82    1.06
   4   1  -2   10.47    1.07
  -4   1   2   11.68    1.04
  -4   1   2   10.97    1.36
  -3  -1   2    0.57    0.36
   3  -1  -2    0.72    0.54
  -3  -1   2    0.09    0.46
  -3   1   2    0.57    0.54
   3   1  -2    1.44    0.57
  -3   1   2   -1.54    0.71
  -2  -1   2    1.15    0.41
   2  -1  -2    0.86    0.49
  -2  -1   2    1.50    0.47
   2   1  -2    1.18    0.41
   2   1  -2    1.05    0.36
  -2   1   2    0.69    0.39
   1  -1  -2   67.29    2.36
  -1  -1   2   69.22    2.42
  -1  -1   2   70.62    2.38
  -1  -1   2   78.12    2.47
   1   1  -2   71.23    2.42
   1   1  -2   74.27    2.42
  -1   1   2   72.49    2.38
   0  -1   2   83.97    2.55
   0  -1   2   85.47    2.69
   0  -1  -2   86.45    2.68
   0  -1  -2   77.11    2.55
   0  -1  -2   83.48    2.56
   0  -1   2   79.71    2.69
   0  -1   2   82.69    2.81
   0   1  -2   79.02    2.78
   0   1   2   79.05    2.55
   0   1   2   81.23    2.66
   0   1  -2   88.07    2.70
   0   1  -2   82.59    2.68
   0   1   2   81.67    2.56
   1  -1   2   -0.37    0.30
   1  -1   2   -0.18    0.30
  -1  -1  -2    0.03    0.21
   1  -1   2    0.21    0.51
  -1  -1  -2    0.25    0.24
   1   1   2    0.42    0.24
  -1   1  -2    0.02    0.31
  -1   1  -2   -0.30    0.47
   2  -1   2  146.43    4.98
   2  -1   2  145.03    4.68
  -2  -1  -2  147.62    4.44
  -2   1  -2  150.02    4.92
   2   1   2  144.07    4.43
  -2   1  -2  157.20    4.69
   3  -1   2  158.47    5.34
   3  -1   2  152.03    4.98
  -3  -1  -2  147.81    4.72
  -3   1  -2  162.43    5.30
   3   1   2  154.98    4.74
  -3   1  -2  158.56    4.99
   3   1   2  150.07    4.53
   4  -1   2   -0.20    0.88
   4  -1   2    0.19    0.62
  -4  -1  -2    0.89    0.51
   4   1   2    1.52    0.34
  -4   1  -2    0.87    0.93
  -4   1  -2    0.99    0.59
   4   1   2    1.68    0.55
  -5  -1  -2    3.89    0.72
   5  -1   2    2.57    1.03
  -5   1  -2    5.46    1.16
   5   1   2    3.73    0.68
   5   1   2    2.61    0.48
   6  -1   2   16.14    1.80
  -6  -1  -2   20.85    1.41
   6  -1   2   24.90    1.66
  -6   1  -2   22.36    1.93
   6   1   2   18.77    1.39
  -6   1  -2   22.13    1.50
   7  -1   2    7.09    1.44
   7  -1   2    7.38    1.17
  -7  -1  -2    4.72    0.86
   7   1   2    5.26    0.99
  -7   1  -2    7.53    1.20
  -7   1  -2    6.60    1.37
   8  -1   2   -0.71    0.86
  -8  -1  -2   -0.04    0.63
  -8  -1  -2    0.28    0.44
   8  -1   2   -0.48    1.07
   8   1   2    0.38    0.82
  -8   1  -2   -0.03    0.73
  -8   1  -2    1.89    1.28
   9  -1   2    3.74    1.36
  -9  -1  -2    5.02    1.06
  -9  -1  -2    6.05    0.71
  -9   1  -2    3.92    1.47
  -9   1  -2    7.83    1.50
   9   1   2    3.96    1.18
  10  -1   2   -1.44    1.16
  10   1   2    3.58    1.26
 -10   1  -2    3.13    1.56
  11  -1   2    0.84    1.39
 -11   1  -2   -1.12    1.37
  11   1   2   -2.02    1.06
  12  -1   2   -0.89    1.33
  12   1   2   -0.55    1.16
 -12   1  -2   -2.54    1.40
  13  -1   2   -2.24    1.40
  13   1   2    1.90    1.52
  14  -1   2    0.64    1.67
  14   1   2    1.16    1.41
  14  -2  -2   -1.09    1.66
  14   2  -2    1.20    1.34
  13  -2  -2   -0.09    1.68
  13   2  -2    1.30    1.38
  12  -2  -2    1.45    1.63
  12   2  -2    1.53    1.31
  11  -2  -2    2.59    1.63
 -11   2   2    5.50    1.68
  11   2  -2    6.05    1.53
  10  -2  -2   -0.63    1.27
  10   2  -2    0.46    1.09
 -10   2   2    1.32    1.52
   9  -2  -2   -0.37    1.24
  -9   2   2    0.21    1.30
   9   2  -2   -0.38    1.01
  -8  -2   2    1.99    0.88
   8  -2  -2    0.37    1.13
   8   2  -2    1.11    0.95
  -8   2   2    1.04    0.88
  -8   2   2    1.75    1.32
   7  -2  -2    1.50    1.04
  -7  -2   2    0.40    0.66
  -7   2   2    0.53    1.17
   7   2  -2    0.87    0.81
  -7   2   2    0.14    0.68
   6  -2  -2   36.94    2.19
  -6  -2   2   34.90    1.94
  -6   2   2   32.34    2.11
  -6   2   2   34.56    2.35
   6   2  -2   34.98    2.01
   5  -2  -2    0.55    0.78
  -5  -2   2    1.60    0.66
  -5   2   2    1.07    1.03
  -5   2   2    0.51    0.74
   5   2  -2    0.78    0.67
  -4  -2   2   24.43    1.49
  -4  -2   2   21.89    1.25
   4  -2  -2   23.60    1.63
  -4   2   2   24.63    1.64
   4   2  -2   25.65    1.21
  -4   2   2   24.09    1.88
   4   2  -2   22.22    1.47
  -3  -2   2   12.76    1.16
   3  -2  -2   14.21    1.19
  -3  -2   2   11.79    1.10
   3   2  -2   12.68    1.11
  -3   2   2   11.84    1.22
   3   2  -2   12.05    1.12
  -3   2   2    8.85    1.38
  -2  -2   2   14.16    1.39
   2  -2  -2   12.87    1.23
  -2  -2   2   15.65    1.29
  -2  -2   2   15.16    1.19
   2   2  -2   14.25    1.15
   2   2  -2   13.38    1.11
  -2   2   2   16.03    1.23
   2   2  -2   18.18    1.39
  -2   2   2   13.03    1.49
  -1  -2   2   25.79    1.52
   1  -2  -2   27.76    1.43
  -1  -2   2   24.07    1.76
  -1  -2   2   25.16    1.44
   1  -2  -2   25.43    1.45
  -1   2   2   27.76    1.45
   1   2  -2   25.08    1.44
   1   2  -2   27.25    1.77
   1   2  -2   26.21    1.55
   1   2  -2   25.99    1.42
  -1   2   2   24.21    1.77
   0  -2   2    8.03    1.03
   0  -2   2    9.17    0.90
   0  -2  -2    9.17    0.88
   0  -2   2    7.84    1.35
   0  -2   2    7.96    0.97
   0  -2  -2    8.40    0.93
   0  -2  -2   11.71    1.09
   0   2   2    9.91    0.95
   0   2   2    6.09    1.18
   0   2  -2   10.84    1.15
   0   2   2    9.54    0.95
   0   2  -2   11.59    1.13
   0   2  -2    9.53    1.38
   1  -2   2   52.54    2.24
  -1  -2  -2   51.07    2.00
   1  -2   2   49.77    2.63
   1  -2   2   49.84    2.22
  -1  -2  -2   54.00    2.06
  -1   2  -2   51.74    2.63
   1   2   2   52.16    2.35
  -1   2  -2   51.02    2.18
  -1   2  -2   55.25    2.28
   1   2   2   52.16    2.07
   1   2   2   49.73    2.16
   1   2   2   52.66    2.09
  -2  -2  -2   14.14    1.08
   2  -2   2   10.07    1.78
   2  -2   2   14.06    1.27
  -2  -2  -2   15.34    1.05
   2  -2   2   14.34    1.24
  -2   2  -2   13.44    1.66
   2   2   2   12.78    1.24
   2   2   2   12.76    1.05
   2   2   2   11.04    1.18
  -2   2  -2   11.89    1.22
  -3  -2  -2    1.27    0.54
   3  -2   2    0.22    0.68
   3  -2   2   -1.61    0.97
  -3  -2  -2    0.33    0.53
  -3   2  -2    0.35    0.98
   3   2   2    0.12    0.55
  -3   2  -2    1.15    0.61
   3   2   2    0.68    0.52
   4  -2   2   -0.59    0.93
   4  -2   2    0.11    0.74
  -4  -2  -2    0.50    0.50
   4   2   2   -0.43    0.45
  -4   2  -2   -0.18    1.04
  -4   2  -2    0.49    0.63
   4   2   2    0.13    0.50
   5  -2   2   21.85    1.71
  -5  -2  -2   21.85    1.35
   5  -2   2   22.45    2.24
  -5   2  -2   22.26    2.17
   5   2   2   21.59    0.82
   5   2   2   20.67    1.36
   5   2   2   18.60    0.87
  -5   2  -2   22.17    1.66
   6  -2   2   11.12    1.82
   6  -2   2   12.69    1.40
  -6  -2  -2   14.09    1.24
  -6   2  -2   13.16    1.81
   6   2   2   11.61    1.23
  -6   2  -2   11.20    1.43
  -7  -2  -2    2.52    0.79
   7  -2   2    1.79    1.49
   7  -2   2    3.20    1.05
  -7   2  -2    3.12    1.46
  -7   2  -2    2.84    0.97
   7   2   2    1.70    0.88
  -8  -2  -2    0.43    0.73
   8  -2   2   -0.32    1.43
   8  -2   2    0.62    1.17
   8   2   2    0.41    0.86
  -8   2  -2    0.21    0.81
  -8   2  -2    0.49    1.43
   9  -2   2   15.85    2.09
  -9   2  -2   13.71    2.20
   9   2   2   15.21    1.85
  10  -2   2   -1.21    1.21
  10   2   2    2.29    1.17
 -10   2  -2   -1.15    1.52
  11  -2   2    1.04    1.38
 -11   2  -2   -0.62    1.59
  11   2   2    0.53    1.15
  12  -2   2    3.50    1.57
  12   2   2   -0.05    1.15
  13  -2   2    6.43    2.02
  13   2   2    8.55    1.87
  14  -2   2   -0.13    1.58
  14   2   2    2.39    1.43
  14  -3  -2    0.44    1.99
  14   3  -2    0.47    1.57
  13  -3  -2   -5.03    1.52
  13   3  -2   -1.26    1.34
  12  -3  -2    9.54    2.25
  12   3  -2    6.43    1.84
  11  -3  -2   -0.23    1.60
  11   3  -2    1.29    1.27
  10  -3  -2    2.92    1.58
  10   3  -2    3.15    1.35
   9  -3  -2    5.73    1.58
   9   3  -2    6.24    1.46
   8  -3  -2    1.02    1.34
  -8   3   2    2.94    1.31
   8   3  -2    1.19    1.08
  -8   3   2    2.26    1.44
   7  -3  -2    0.02    1.18
  -7  -3   2    0.71    0.83
   7   3  -2   -0.27    0.90
  -7   3   2    0.75    1.29
  -7   3   2   -0.85    0.77
  -6  -3   2    1.41    0.78
   6  -3  -2    0.22    0.98
  -6   3   2    0.72    0.83
   6   3  -2    0.85    0.88
   6   3  -2    0.09    0.50
  -6   3   2   -1.00    1.06
   5  -3  -2    5.96    1.30
  -5  -3   2    4.09    0.91
   5   3  -2    6.56    1.14
  -5   3   2    4.40    1.38
   5   3  -2    4.54    0.82
  -5   3   2    5.04    1.12
   4  -3  -2    3.16    1.00
  -4  -3   2    3.35    0.87
  -4  -3   2    2.66    0.90
  -4  -3   2    3.11    0.95
  -4   3   2    3.89    1.00
   4   3  -2    2.63    0.86
   4   3  -2    4.61    0.98
  -4   3   2    3.01    1.33
  -3  -3   2    2.11    1.00
   3  -3  -2    0.20    0.62
  -3  -3   2    0.66    0.70
  -3  -3   2    1.13    0.83
   3  -3  -2    1.57    0.85
   3   3  -2    0.93    0.73
  -3   3   2    0.93    1.04
   3   3  -2    2.07    0.81
   3   3  -2    1.54    0.90
  -3   3   2    1.42    0.77
  -2  -3   2   10.75    1.33
   2  -3  -2   12.21    1.23
  -2  -3   2    9.69    1.16
   2  -3  -2    8.75    1.31
  -2  -3   2    8.12    1.49
   2   3  -2   10.56    1.27
   2   3  -2    9.40    1.27
  -2   3   2    9.39    1.63
  -2   3   2   12.00    1.31
   2   3  -2   11.40    1.53
  -1  -3   2    5.26    0.88
  -1  -3   2    4.74    0.99
   1  -3  -2    5.76    0.94
   1  -3  -2    4.92    0.89
  -1  -3   2    6.48    1.34
  -1  -3   2    5.31    0.93
  -1   3   2    4.22    0.87
   1   3  -2    8.03    1.24
   1   3  -2    5.22    1.19
   1   3  -2    5.92    1.02
  -1   3   2    6.57    1.35
   0  -3  -2   48.61    2.33
   0  -3   2   47.68    2.27
   0  -3  -2   49.99    2.27
   0  -3   2   49.39    2.91
   0  -3  -2   48.19    2.19
   0  -3   2   48.39    2.34
   0  -3   2   48.84    2.23
   0   3   2   52.29    2.31
   0   3  -2   53.34    2.43
   0   3  -2   46.82    2.72
   0   3   2   43.98    2.25
   0   3   2   48.58    2.73
   0   3  -2   49.08    2.42
  -1  -3  -2    2.76    0.71
   1  -3   2    4.19    0.89
   1  -3   2    1.36    0.74
   1  -3   2    1.36    0.68
  -1  -3  -2    2.88    0.78
  -1  -3  -2    1.09    0.69
   1  -3   2    1.48    1.17
  -1   3  -2    2.42    1.27
   1   3   2    3.30    0.78
   1   3   2    2.56    0.81
  -1   3  -2    1.82    0.83
  -1   3  -2    2.02    0.73
   1   3   2    4.15    1.09
   1   3   2    1.52    0.78
   2  -3   2   22.30    1.71
  -2  -3  -2   24.94    1.55
  -2  -3  -2   26.16    1.67
   2  -3   2   24.21    1.78
   2  -3   2   24.89    2.27
  -2   3  -2   25.09    1.69
   2   3   2   26.93    1.81
   2   3   2   26.91    1.89
  -2   3  -2   24.83    2.23
   2   3   2   28.05    1.64
   3  -3   2    0.67    0.77
  -3  -3  -2    0.38    0.61
   3  -3   2   -1.00    0.67
  -3  -3  -2    0.91    0.68
   3  -3   2   -0.55    1.06
   3   3   2    0.89    0.60
  -3   3  -2    0.59    0.70
   3   3   2    0.86    0.76
   3   3   2   -0.15    0.78
  -3   3  -2    0.13    1.13
   4  -3   2    0.07    0.69
   4  -3   2    0.55    1.26
   4  -3   2    1.54    0.96
  -4  -3  -2    2.25    0.82
  -4  -3  -2    0.87    0.65
  -4   3  -2    0.98    0.76
   4   3   2    0.53    0.67
   4   3   2    1.07    0.78
  -4   3  -2    1.69    1.37
   5  -3   2    0.33    0.98
   5  -3   2    0.45    1.37
  -5  -3  -2    2.30    0.87
  -5  -3  -2    0.07    0.65
  -5   3  -2    0.26    0.79
   5   3   2    1.00    0.70
  -5   3  -2    1.20    1.30
   5   3   2    0.42    0.71
   6  -3   2    1.57    1.57
   6  -3   2    0.02    1.07
  -6  -3  -2    0.33    0.69
  -6   3  -2   -0.11    1.44
   6   3   2    0.08    0.50
   6   3   2    1.05    0.78
  -6   3  -2    0.35    0.89
   7  -3   2   -1.10    1.53
  -7  -3  -2    1.39    0.83
   7  -3   2   -0.21    1.19
  -7   3  -2    1.25    1.57
  -7   3  -2    0.65    0.82
   7   3   2    1.03    0.89
   8  -3   2    4.19    1.45
  -8   3  -2    1.92    1.96
   8   3   2    2.84    1.10
   9  -3   2    9.38    1.94
   9   3   2    6.84    1.45
  10  -3   2    2.10    1.52
  10   3   2   -0.07    1.01
  11  -3   2   -1.34    1.38
  11   3   2    0.11    1.19
  12  -3   2    5.97    2.19
  12   3   2    1.67    1.41
  13  -3   2   -0.18    1.61
  13   3   2   -1.67    1.35
  13  -4  -2    4.14    2.16
  13   4  -2    0.73    1.56
  12  -4  -2    3.56    2.15
  12   4  -2   -1.20    1.25
  11  -4  -2    2.84    1.92
  11   4  -2    0.76    1.35
  10  -4  -2    3.00    1.61
  10   4  -2    2.43    1.33
   9  -4  -2   -1.70    1.42
   9   4  -2   -0.66    1.05
  -8  -4   2   25.95    2.35
   8  -4  -2   31.53    2.62
   8   4  -2   28.29    2.38
   7  -4  -2    1.38    1.28
  -7  -4   2    3.69    1.33
   7   4  -2    4.37    1.32
   7   4  -2    2.41    0.74
   6  -4  -2    0.23    1.05
  -6  -4   2    0.61    1.08
   6   4  -2    1.12    1.00
  -6   4   2    1.70    1.10
   6   4  -2    0.49    0.81
  -5  -4   2    4.88    1.18
   5  -4  -2    2.15    1.40
  -5  -4   2    4.04    1.26
   5  -4  -2    6.25    1.41
   5   4  -2    5.96    1.23
   5   4  -2    3.67    1.16
  -5   4   2    3.67    1.89
  -5   4   2    4.38    1.26
   5   4  -2    5.17    1.32
   4  -4  -2    7.03    1.44
  -4  -4   2   10.55    1.57
  -4  -4   2    5.78    1.31
   4  -4  -2   11.12    1.59
   4   4  -2    9.88    1.58
  -4   4   2   10.15    1.98
   4   4  -2    9.52    1.76
  -4   4   2    9.44    1.47
   4   4  -2   10.17    1.45
   3  -4  -2    5.60    1.18
  -3  -4   2    6.26    1.14
   3  -4  -2    3.45    1.21
  -3  -4   2    7.44    1.35
  -3   4   2    6.41    1.67
   3   4  -2    3.86    1.16
   3   4  -2    4.44    1.42
   3   4  -2    4.98    1.17
  -3   4   2    6.76    1.32
  -2  -4   2   30.10    2.02
  -2  -4   2   31.28    2.76
   2  -4  -2   29.32    2.24
   2  -4  -2   35.20    2.23
   2  -4  -2   31.11    2.06
  -2  -4   2   29.38    2.26
  -2   4   2   30.83    2.84
   2   4  -2   30.88    2.14
   2   4  -2   31.85    2.22
   2   4  -2   30.00    2.52
  -2   4   2   31.76    2.17
  -1  -4   2    1.05    0.77
  -1  -4   2   -0.45    1.33
   1  -4  -2    1.25    0.81
  -1  -4   2    1.61    0.95
   1  -4  -2   -0.61    0.87
  -1  -4   2    1.47    0.77
   1  -4  -2    1.55    0.78
   1   4  -2   -0.09    0.90
  -1   4   2    0.49    0.85
   1   4  -2    0.66    1.19
  -1   4   2   -0.30    1.23
   1   4  -2    1.88    0.99
   0  -4   2   -0.44    0.72
   0  -4  -2    0.24    0.81
   0  -4   2    0.35    0.97
   0  -4  -2    0.24    0.72
   0  -4   2   -1.92    1.29
   0  -4   2    0.36    0.70
   0  -4  -2    0.68    0.85
   0   4   2    1.24    0.81
   0   4  -2   -0.30    0.73
   0   4  -2    1.04    0.92
   0   4  -2   -0.46    1.28
   0   4   2   -1.65    1.11
   1  -4   2   -1.79    1.45
   1  -4   2    0.81    0.75
   1  -4   2    1.30    1.02
  -1  -4  -2    2.06    0.96
  -1  -4  -2    1.81    0.79
   1  -4   2    1.36    0.81
   1   4   2    1.88    1.27
  -1   4  -2    0.10    1.28
  -1   4  -2    1.04    0.90
   1   4   2    1.68    0.90
   1   4   2    0.63    0.81
  -2  -4  -2    0.74    0.89
  -2  -4  -2    2.48    0.85
   2  -4   2   -0.63    1.44
   2  -4   2   -0.82    0.75
   2  -4   2    0.98    0.82
   2  -4   2    0.91    1.10
  -2   4  -2    1.29    1.48
   2   4   2    4.73    1.23
   2   4   2    2.96    1.36
   2   4   2   -0.36    0.84
  -2   4  -2    1.36    0.89
   3  -4   2   28.46    2.18
  -3  -4  -2   27.17    1.85
   3  -4   2   25.00    2.08
   3  -4   2   30.21    3.21
  -3  -4  -2   28.59    2.05
  -3   4  -2   28.57    2.10
  -3   4  -2   29.25    2.98
   3   4   2   24.98    1.92
   3   4   2   27.29    2.27
   3   4   2   24.87    2.14
  -4  -4  -2    6.27    1.20
   4  -4   2    2.68    1.12
  -4  -4  -2    4.50    1.05
   4  -4   2    5.33    1.50
   4  -4   2    1.83    1.84
   4   4   2    4.44    1.13
   4   4   2    6.06    1.38
  -4   4  -2    6.39    1.84
  -4   4  -2    6.01    1.31
   4   4   2    4.33    1.24
   5  -4   2    3.19    1.95
   5  -4   2    3.63    1.41
   5  -4   2    1.62    1.07
  -5  -4  -2    3.23    0.94
  -5  -4  -2    0.60    0.97
   5   4   2    4.69    1.39
   5   4   2    2.76    1.00
   5   4   2    3.58    1.08
  -5   4  -2    1.48    1.07
   6  -4   2    1.33    1.34
  -6  -4  -2    1.55    1.06
   6  -4   2   -0.99    1.47
   6   4   2    1.01    0.88
   6   4   2    0.60    0.92
  -7  -4  -2    2.83    1.15
   7  -4   2    4.61    1.49
   7   4   2    2.89    0.72
   7   4   2    2.76    1.11
  -8  -4  -2   -1.02    0.96
   8  -4   2    1.59    1.42
   8   4   2    0.05    1.00
  -9  -4  -2    6.21    1.44
   9  -4   2    7.21    1.90
   9   4   2    5.92    1.45
  10  -4   2    3.57    1.60
  10   4   2    3.23    1.37
  11  -4   2    0.05    1.74
  11   4   2   -0.34    1.26
  12  -4   2   -0.69    1.72
  12   4   2    0.68    1.39
  11  -5  -2    0.17    2.05
  11   5  -2   -0.68    1.35
  10  -5  -2    6.11    2.25
 -10  -5   2    6.07    1.62
  10   5  -2    2.57    1.46
  -9  -5   2    5.95    1.63
   9  -5  -2    3.48    1.89
   9   5  -2    3.71    1.57
   9   5  -2    2.42    1.40
  -8  -5   2    6.79    1.68
   8  -5  -2   15.80    2.57
   8   5  -2    9.57    1.95
   8   5  -2    8.49    1.67
  -7  -5   2    4.67    1.47
   7  -5  -2    4.78    1.86
   7   5  -2    3.49    1.35
   7   5  -2    7.97    1.71
  -6  -5   2    5.15    1.35
   6  -5  -2    9.35    1.88
   6   5  -2    5.56    1.43
   6   5  -2    8.67    1.62
   6   5  -2    8.62    1.55
  -5  -5   2    7.96    1.58
   5  -5  -2    6.30    1.59
  -5   5   2    9.00    1.97
   5   5  -2    8.27    1.58
   5   5  -2    9.53    1.62
   5   5  -2    6.50    1.51
   4  -5  -2   15.32    2.20
  -4  -5   2   14.53    1.97
  -4   5   2   13.67    1.99
   4   5  -2   16.32    2.06
   4   5  -2   13.27    1.93
   4   5  -2   13.82    2.31
  -3  -5   2    2.00    1.17
   3  -5  -2    1.16    1.25
   3   5  -2    0.95    1.12
  -3   5   2    1.70    1.18
   3   5  -2   -0.63    1.06
   3   5  -2    0.97    1.47
   2  -5  -2   34.33    2.63
  -2  -5   2   35.55    2.64
  -2   5   2   36.81    2.60
   2   5  -2   34.56    2.52
   2   5  -2   34.31    3.13
  -1  -5   2    2.88    1.35
   1  -5  -2    1.74    1.21
  -1   5   2    4.61    1.87
   1   5  -2    0.87    1.08
   1   5  -2    0.32    1.13
   1   5  -2    0.14    1.46
  -1   5   2    1.82    1.10
   0  -5   2   26.93    2.40
   0  -5   2   23.80    2.06
   0  -5  -2   26.49    2.24
   0   5  -2   24.46    2.17
   0   5  -2   21.92    3.04
   0   5   2   26.58    2.35
   0   5  -2   23.90    2.32
   0   5   2   31.82    3.00
   1  -5   2    1.32    1.18
  -1  -5  -2    0.47    0.98
   1  -5   2   -1.20    0.76
   1   5   2    1.29    1.39
   1   5   2    0.74    1.04
  -1   5  -2   -0.16    1.00
   1   5   2    0.39    1.05
  -2  -5  -2   -0.32    0.96
   2  -5   2    1.45    1.05
   2  -5   2    2.21    1.15
   2   5   2    1.76    1.51
  -2   5  -2    0.29    0.96
   2   5   2    0.56    0.99
   3  -5   2   15.60    2.20
  -3  -5  -2   14.83    1.81
  -3   5  -2   12.55    1.96
   3   5   2   13.31    1.92
   3   5   2   13.74    2.44
   3   5   2   13.79    2.06
   4  -5   2    2.61    1.55
  -4  -5  -2    1.09    1.07
   4   5   2    2.76    1.25
   4   5   2   -0.11    1.13
   4   5   2    1.50    1.35
   5  -5   2    7.95    1.81
  -5  -5  -2    7.05    1.40
   5   5   2    6.12    1.58
   5   5   2    6.73    1.55
   5   5   2    8.40    1.53
   6  -5   2    1.56    1.34
  -6  -5  -2   -0.49    0.95
   6   5   2   -3.39    0.93
   6   5   2    0.03    0.96
   6   5   2   -0.61    1.18
  -7  -5  -2    4.06    1.32
   7  -5   2    6.17    1.88
   7   5   2    4.99    1.68
   7   5   2    4.01    1.32
   8  -5   2    3.61    1.73
  -8  -5  -2    2.06    1.24
   8   5   2    1.00    1.13
   8   5   2    2.44    1.54
   9  -5   2   -1.45    1.49
  -9  -5  -2    0.62    1.39
   9   5   2   -1.15    1.43
   9   5   2    2.43    1.28
  10  -5   2    3.22    2.11
  10   5   2    3.70    1.48
  11  -5   2   -1.46    1.47
  11   5   2    1.85    1.32
   9  -6  -2    5.15    2.55
   9   6  -2    1.65    1.61
   9   6  -2    3.69    1.62
   8  -6  -2    1.10    1.82
  -8  -6   2   -1.05    1.16
   8   6  -2    0.98    1.38
   8   6  -2    0.75    1.32
  -7  -6   2   15.78    2.34
   7  -6  -2   23.88    3.02
   7   6  -2   15.97    2.37
   7   6  -2   18.29    2.55
  -6  -6   2    1.78    1.28
   6  -6  -2    0.81    1.61
   6   6  -2   -1.43    1.10
   6   6  -2    0.62    1.21
   5  -6  -2    2.38    1.65
  -5  -6   2    4.62    1.51
   5   6  -2    1.26    1.29
   5   6  -2    2.78    1.48
   4  -6  -2    4.34    1.58
  -4  -6   2    2.99    1.35
   4   6  -2    0.88    1.67
   4   6  -2    4.39    1.50
  -3  -6   2   22.45    2.48
   3  -6  -2   32.66    2.94
   3   6  -2   31.87    2.74
  -2  -6   2    0.30    1.20
   2  -6  -2   -0.64    1.18
   2   6  -2   -1.89    1.05
  -2   6   2    0.54    1.12
  -1  -6   2   15.77    2.29
   1  -6  -2   15.65    2.29
   1   6  -2   11.59    1.97
   1   6  -2   13.61    2.17
  -1   6   2   15.69    2.11
   0  -6   2    0.19    1.31
   0  -6  -2    2.15    1.28
   0   6   2    3.14    1.28
  -1  -6  -2   10.70    1.79
   1  -6   2    8.53    1.93
   1   6   2   12.39    1.97
   2  -6   2   -0.67    1.35
  -2  -6  -2   -0.82    0.94
   2   6   2    0.79    1.16
  -3  -6  -2    0.19    1.07
   3  -6   2    0.30    1.43
   3   6   2    0.21    1.84
   3   6   2   -0.93    0.94
   4  -6   2   13.19    2.36
  -4  -6  -2    9.07    1.66
   4   6   2   10.22    2.58
   4   6   2    6.95    1.70
   4   6   2   12.37    1.95
   5  -6   2    3.98    1.72
  -5  -6  -2    1.70    1.29
   5   6   2    3.05    1.32
   5   6   2    2.08    1.42
  -6  -6  -2    1.07    1.24
   6  -6   2   -1.24    1.50
   6   6   2    3.48    1.47
   6   6   2    4.49    1.47
   7  -6   2    2.19    1.80
   7   6   2    0.52    1.32
   7   6   2   -0.01    1.21
   8  -6   2    4.72    2.15
   8   6   2    2.52    1.46
   8   6   2    2.22    1.69
   9  -6   2   -2.11    1.76
   9   6   2    3.63    1.60
   9   6   2    0.48    1.63
   6  -7  -2    5.66    2.37
   6   7  -2    2.81    1.53
   5  -7  -2    3.48    2.02
  -5  -7   2    1.81    1.43
   5   7  -2    4.36    1.64
   4  -7  -2    3.73    2.01
  -4  -7   2    2.75    1.56
   4   7  -2    4.12    1.70
  -3  -7   2    0.38    1.23
   3  -7  -2    1.00    1.73
   3   7  -2   -1.35    1.24
   2  -7  -2   -0.40    1.15
  -2  -7   2    0.12    1.27
   2   7  -2    0.00    1.31
  -1  -7   2   -1.61    1.20
   1  -7  -2    2.21    1.36
   0  -7   2    0.68    1.50
   0  -7  -2    0.00    1.37
   1  -7   2   -1.42    1.32
  -1  -7  -2   -0.80    1.25
   2  -7   2    0.84    1.66
  -2  -7  -2   -1.40    1.08
  -3  -7  -2   -1.93    1.17
   3  -7   2    1.28    1.68
   4  -7   2    4.35    2.04
   4   7   2    0.81    1.42
   5  -7   2    1.57    1.53
   5   7   2   -1.10    1.27
  15   0  -3   -1.21    1.50
  14   0  -3    0.11    1.50
  13   0  -3    0.97    1.52
  12   0  -3    0.83    1.32
 -12   0   3   -0.03    1.24
 -11   0   3    0.53    1.12
  11   0  -3   -0.59    1.18
 -10   0   3    9.27    1.71
  -9   0   3    1.00    0.81
   9   0  -3    1.51    1.12
  -9   0   3   -0.53    0.90
  -8   0   3    0.78    0.85
   8   0  -3    1.47    0.94
  -8   0   3    0.43    0.61
  -7   0   3    2.78    0.77
  -7   0   3    0.07    0.67
   7   0  -3    0.12    0.72
  -6   0   3    0.41    0.52
  -6   0   3   -0.95    0.61
   6   0  -3    1.90    0.78
   5   0  -3   -0.61    0.56
  -5   0   3    0.14    0.50
  -4   0   3    1.71    0.63
   4   0  -3    1.92    0.68
   3   0  -3    0.44    0.43
  -3   0   3   -0.23    0.38
  -2   0   3   -0.17    0.26
   2   0  -3    0.19    0.28
  -1   0   3   -0.17    0.13
   1   0  -3   -0.13    0.15
   0   0   3   -0.06    0.07
   0   0  -3   -0.03    0.15
   0   0   3   -0.10    0.15
   1   0   3    0.25    0.14
  -1   0  -3    0.09    0.15
   1   0   3    0.10    0.22
  -1   0  -3    0.30    0.25
   2   0   3    0.27    0.27
  -2   0  -3   -0.10    0.26
   2   0   3   -0.30    0.36
  -2   0  -3   -0.49    0.38
   3   0   3    0.24    0.42
  -3   0  -3    0.95    0.58
   3   0   3    1.19    0.58
  -3   0  -3    0.01    0.40
   4   0   3    0.40    0.66
  -4   0  -3    0.24    0.65
  -4   0  -3    0.19    0.48
   4   0   3    0.52    0.53
   5   0   3   -0.27    0.53
   5   0   3   -0.18    0.62
  -5   0  -3    0.41    0.68
  -5   0  -3   -0.32    0.43
  -6   0  -3    0.95    0.57
   6   0   3   -0.23    0.61
   6   0   3   -0.39    0.72
  -6   0  -3    0.94    0.79
  -7   0  -3    0.52    0.59
   7   0   3   -0.35    0.71
  -7   0  -3    1.29    0.86
   7   0   3   -0.36    0.76
  -8   0  -3   -0.96    0.58
   8   0   3    0.21    0.85
   8   0   3   -0.03    0.87
  -8   0  -3   -0.24    0.96
  -9   0  -3   -0.93    0.63
   9   0   3    0.63    1.01
  -9   0  -3    0.02    1.01
  10   0   3    0.91    1.14
 -10   0  -3    0.46    1.17
  11   0   3   -1.28    1.09
 -11   0  -3   -1.57    1.19
  12   0   3    3.10    1.42
 -12   0  -3   -1.83    1.13
  13   0   3    1.96    1.46
  14   0   3   -0.19    1.40
  15  -1  -3    2.94    1.95
  15   1  -3   -0.90    1.40
  14  -1  -3    2.61    1.74
  14   1  -3    1.38    1.47
  13  -1  -3   -0.06    1.43
  13   1  -3    1.24    1.35
 -13   1   3   -4.13    1.21
  12  -1  -3    0.21    1.35
  12   1  -3    1.01    1.28
 -12   1   3    0.99    1.37
 -11  -1   3   -0.50    0.66
  11  -1  -3    1.69    1.47
  11   1  -3   -1.26    1.10
 -11   1   3   -1.45    1.17
  10  -1  -3    4.27    1.50
 -10  -1   3    3.66    0.81
 -10   1   3    4.10    1.35
  10   1  -3    2.15    1.22
  -9  -1   3   11.70    1.06
  -9  -1   3   11.91    1.54
   9  -1  -3   10.92    1.66
   9   1  -3   15.17    1.79
  -9   1   3    9.37    1.71
  -9   1   3   10.37    1.53
  -8  -1   3    5.19    0.77
   8  -1  -3    5.77    1.28
  -8  -1   3    4.31    1.05
   8   1  -3    2.81    0.97
  -8   1   3    4.73    1.26
  -8   1   3    4.15    0.98
  -7  -1   3   73.19    2.54
   7  -1  -3   76.85    3.31
  -7  -1   3   77.50    3.20
  -7   1   3   73.95    3.17
   7   1  -3   73.20    3.20
  -7   1   3   80.13    3.43
  -6  -1   3    2.26    0.72
   6  -1  -3    2.62    0.91
   6   1  -3    2.18    0.76
  -6   1   3    3.74    0.84
  -6   1   3    3.38    0.96
  -5  -1   3    2.03    0.43
  -5  -1   3    3.06    0.69
   5  -1  -3    2.11    0.77
  -5   1   3    0.68    0.79
   5   1  -3    2.04    0.64
  -5   1   3    1.51    0.59
  -4  -1   3   35.41    1.73
   4  -1  -3   36.20    1.80
  -4  -1   3   35.08    1.39
  -4   1   3   35.13    1.76
   4   1  -3   37.90    1.78
   3  -1  -3   46.32    1.93
  -3  -1   3   44.50    1.69
  -3  -1   3   45.26    1.84
   3   1  -3   45.55    1.92
  -3   1   3   42.98    1.89
  -2  -1   3   91.17    3.02
  -2  -1   3   88.98    3.08
   2  -1  -3   89.99    3.03
  -2   1   3   94.11    3.08
   2   1  -3   95.24    3.10
   2   1  -3   93.73    3.00
   1  -1  -3    2.34    0.43
  -1  -1   3    2.15    0.53
  -1  -1   3    2.13    0.47
   1   1  -3    1.89    0.51
  -1   1   3    1.99    0.37
   1   1  -3    2.54    0.51
   0  -1   3  134.68    4.39
   0  -1   3  144.73    4.28
   0  -1  -3  137.29    4.22
   0  -1   3  135.61    4.23
   0  -1  -3  136.84    4.06
   0   1  -3  128.59    4.37
   0   1   3  133.76    4.21
   0   1  -3  137.78    4.25
   0   1  -3  140.90    4.24
   0   1   3  138.86    4.06
  -1  -1  -3    4.25    0.42
   1  -1   3    4.38    0.59
   1  -1   3    4.39    0.78
   1  -1   3    3.91    0.63
  -1   1  -3    3.95    0.73
  -1   1  -3    4.74    0.65
   1   1   3    3.66    0.40
   1   1   3    3.51    0.41
  -1   1  -3    3.67    0.55
  -2  -1  -3   97.70    3.00
   2  -1   3  101.12    3.32
   2  -1   3   94.57    3.57
  -2   1  -3   97.10    3.54
  -2   1  -3   97.22    3.27
   2   1   3   97.23    3.00
   3  -1   3   -0.10    0.54
  -3  -1  -3    1.52    0.44
   3  -1   3   -0.28    0.83
   3   1   3    1.00    0.42
  -3   1  -3    1.58    0.61
  -3   1  -3    1.52    0.96
   3   1   3    0.45    0.38
   4  -1   3    0.24    0.91
  -4  -1  -3    0.12    0.43
   4  -1   3    0.53    0.59
  -4   1  -3    2.16    0.88
   4   1   3    1.55    0.43
   4   1   3    0.83    0.48
  -4   1  -3    1.44    0.61
  -5  -1  -3    0.63    0.52
   5  -1   3    0.02    0.91
   5  -1   3    1.18    0.70
  -5   1  -3    2.35    1.03
  -5   1  -3    2.48    0.74
   5   1   3    1.41    0.44
   5   1   3    0.86    0.59
   6  -1   3   19.19    1.91
   6  -1   3   21.75    1.61
  -6  -1  -3   20.48    1.37
  -6   1  -3   24.97    1.95
  -6   1  -3   21.66    1.56
   6   1   3   21.78    1.13
   6   1   3   20.74    1.46
   7  -1   3    1.77    0.91
   7  -1   3    1.51    1.12
  -7  -1  -3    1.33    0.65
  -7   1  -3    2.83    1.23
   7   1   3    1.45    0.80
  -7   1  -3    1.73    0.79
   8  -1   3   -1.22    1.12
   8  -1   3   -1.27    0.83
  -8  -1  -3    0.33    0.64
  -8   1  -3   -1.22    1.14
   8   1   3    0.26    0.86
  -8   1  -3    0.10    0.68
  -9  -1  -3    8.95    1.37
   9  -1   3   10.42    1.70
   9  -1   3    9.78    1.80
  -9   1  -3    5.03    1.64
   9   1   3    6.27    1.32
  10  -1   3    2.70    1.36
 -10   1  -3    2.26    1.52
  10   1   3    1.86    1.14
  11  -1   3    1.02    1.33
 -11   1  -3    1.38    1.52
  11   1   3    0.55    1.13
  12  -1   3   -1.24    1.26
  12   1   3   -1.60    1.09
 -12   1  -3   -1.46    1.51
  13  -1   3    2.10    1.61
  13   1   3    1.25    1.37
  14  -1   3   -2.50    1.49
  14   1   3    0.10    1.46
  14  -2  -3    1.15    2.05
  14   2  -3    0.20    1.45
  13  -2  -3    4.90    1.91
  13   2  -3    5.11    1.65
  12  -2  -3    1.67    1.67
  12   2  -3   -0.39    1.16
  11  -2  -3    3.06    1.64
 -11   2   3    3.98    1.65
  11   2  -3    2.92    1.26
  10  -2  -3    2.99    1.36
  10   2  -3    2.06    1.24
 -10   2   3    6.76    1.66
   9  -2  -3   -0.23    1.04
   9   2  -3   -0.13    0.98
  -9   2   3    2.44    1.41
  -9   2   3    2.08    1.62
   8  -2  -3    5.27    1.37
  -8  -2   3    5.50    1.06
   8   2  -3    5.46    1.25
  -8   2   3    5.82    1.26
  -8   2   3    8.15    1.65
   7  -2  -3    7.84    1.41
  -7  -2   3    6.54    1.09
  -7   2   3    4.64    1.07
   7   2  -3    2.87    0.98
  -7   2   3    4.61    1.41
  -6  -2   3    3.40    0.84
   6  -2  -3    4.06    1.10
   6   2  -3    2.55    0.82
  -6   2   3    2.17    0.87
  -6   2   3    4.04    1.22
  -5  -2   3    8.25    0.87
   5  -2  -3    9.16    1.31
  -5  -2   3    7.75    0.99
   5   2  -3    8.84    1.21
  -5   2   3    8.24    1.24
  -5   2   3    8.15    1.39
   4  -2  -3   11.13    1.25
  -4  -2   3   12.61    1.18
  -4  -2   3    8.19    1.03
  -4   2   3    9.67    1.40
   4   2  -3   11.80    0.94
  -4   2   3    9.77    1.22
   3  -2  -3   30.08    1.74
  -3  -2   3   32.87    1.74
  -3  -2   3   32.69    1.69
  -3   2   3   30.73    2.13
   3   2  -3   30.65    1.62
  -3   2   3   29.98    1.73
   3   2  -3   32.36    1.65
  -2  -2   3   23.21    1.62
  -2  -2   3   24.27    1.48
   2  -2  -3   22.60    1.47
  -2  -2   3   24.54    1.57
   2   2  -3   22.18    1.47
   2   2  -3   25.91    1.38
  -2   2   3   22.73    1.76
  -2   2   3   27.42    1.52
   2   2  -3   25.67    1.58
   1  -2  -3    3.73    0.72
   1  -2  -3    4.54    0.72
  -1  -2   3    2.40    0.70
  -1  -2   3    3.32    1.07
  -1  -2   3    3.54    0.69
   1   2  -3    4.27    1.02
  -1   2   3    3.43    0.68
   1   2  -3    2.82    0.62
   1   2  -3    2.46    0.66
   1   2  -3    2.76    0.72
   0  -2   3   88.30    3.28
   0  -2  -3   93.59    3.10
   0  -2   3   83.00    3.58
   0  -2   3   95.17    3.31
   0  -2   3   88.89    3.09
   0  -2  -3   92.66    3.26
   0  -2  -3   90.71    3.12
   0   2  -3   94.68    3.66
   0   2  -3   87.33    3.32
   0   2  -3   92.04    3.31
   0   2   3   95.59    3.16
   1  -2   3   -0.60    0.96
  -1  -2  -3    1.55    0.50
   1  -2   3    0.86    0.66
   1  -2   3    1.72    0.72
  -1  -2  -3    0.34    0.50
  -1   2  -3    1.18    0.96
   1   2   3    0.91    0.56
   1   2   3    0.56    0.50
   1   2   3    0.02    0.64
  -1   2  -3   -0.06    0.66
  -1   2  -3    0.15    0.68
   2  -2   3   12.17    1.69
   2  -2   3    8.41    1.09
   2  -2   3    7.76    1.02
  -2  -2  -3    9.42    0.94
  -2  -2  -3   10.73    0.93
   2   2   3   11.14    1.21
   2   2   3    9.52    0.89
  -2   2  -3   11.04    1.58
  -2   2  -3    9.18    1.15
   3  -2   3   15.60    1.34
   3  -2   3    9.74    1.58
  -3  -2  -3   11.46    1.00
  -3  -2  -3   11.54    0.96
  -3   2  -3   11.76    1.78
   3   2   3   11.46    0.95
  -3   2  -3   10.86    1.19
   4  -2   3   23.70    1.74
   4  -2   3   24.79    2.25
  -4  -2  -3   25.51    1.39
   4   2   3   24.30    1.38
  -4   2  -3   29.72    2.29
  -4   2  -3   26.09    1.60
   5  -2   3    0.81    0.84
  -5  -2  -3    1.12    0.56
   5  -2   3   -2.05    1.06
  -5   2  -3    0.27    0.62
  -5   2  -3    0.41    1.05
   5   2   3   -0.21    0.31
   5   2   3   -0.37    0.52
  -6  -2  -3    7.33    1.05
   6  -2   3   10.24    1.45
   6  -2   3    8.09    1.70
   6   2   3    6.68    1.04
  -6   2  -3   10.04    1.90
  -6   2  -3    6.79    1.15
   7  -2   3   10.71    1.63
  -7  -2  -3    9.17    1.21
   7  -2   3   10.81    1.99
   7   2   3   11.94    1.44
  -7   2  -3    9.66    1.49
  -7   2  -3    9.40    1.83
   8  -2   3    6.20    1.41
   8  -2   3    5.73    1.78
  -8  -2  -3    5.11    0.98
  -8   2  -3    3.25    1.12
   8   2   3    4.01    1.08
  -8   2  -3    3.91    1.70
   9  -2   3    1.36    1.53
   9  -2   3    2.52    1.34
   9   2   3    5.55    1.27
  -9   2  -3    3.50    1.75
  10  -2   3    3.07    1.44
  10   2   3    3.27    1.21
 -10   2  -3    3.23    1.76
  11  -2   3    2.03    1.40
  11   2   3    7.10    1.48
 -11   2  -3    1.10    1.91
  12  -2   3    2.73    1.63
  12   2   3    2.65    1.41
  13  -2   3   -0.61    1.55
  13   2   3    0.63    1.33
  14  -2   3   -1.25    1.54
  14   2   3    2.06    1.49
  14  -3  -3    5.08    2.33
  14   3  -3    0.00    1.52
  13  -3  -3    1.90    2.20
  13   3  -3    2.72    1.63
  12  -3  -3   -0.95    1.64
  12   3  -3    1.68    1.48
  11  -3  -3   11.23    2.18
  11   3  -3    8.23    1.78
  10  -3  -3    4.34    1.73
  10   3  -3    5.83    1.56
   9  -3  -3    0.56    1.38
   9   3  -3    0.47    1.09
   8  -3  -3   -0.67    1.22
  -8   3   3   -0.13    0.81
   8   3  -3    1.22    1.10
  -8   3   3    2.90    1.43
  -7  -3   3    0.98    0.82
   7  -3  -3    1.60    1.12
  -7   3   3    1.63    1.29
  -7   3   3    0.15    0.87
   7   3  -3    0.80    0.98
  -6  -3   3   -0.39    0.67
   6  -3  -3    0.80    0.97
  -6   3   3    4.02    1.52
   6   3  -3    0.63    0.57
  -6   3   3    0.18    0.87
   6   3  -3    0.89    0.85
  -5  -3   3   -0.41    0.72
  -5  -3   3    1.28    0.74
   5  -3  -3   -0.84    0.90
  -5   3   3    0.72    0.76
  -5   3   3    1.30    1.23
   5   3  -3    1.49    0.70
   5   3  -3    0.16    0.73
  -4  -3   3    3.04    1.01
   4  -3  -3    4.30    1.15
  -4  -3   3    2.98    0.87
  -4  -3   3    2.84    0.91
  -4   3   3    2.49    1.19
  -4   3   3    4.03    1.00
   4   3  -3    2.67    0.86
   4   3  -3    3.23    0.89
  -3  -3   3   48.34    2.42
   3  -3  -3   48.86    2.54
  -3  -3   3   54.04    2.70
  -3  -3   3   60.00    2.67
   3   3  -3   47.06    2.42
   3   3  -3   44.94    2.35
  -3   3   3   49.35    2.46
   3   3  -3   50.14    2.53
  -3   3   3   54.25    3.06
  -2  -3   3    2.53    1.11
  -2  -3   3    1.78    0.83
   2  -3  -3    0.97    0.80
  -2  -3   3    0.32    0.68
   2  -3  -3    1.68    0.74
   2   3  -3    1.51    0.81
   2   3  -3    0.74    0.68
  -2   3   3    2.03    0.79
  -2   3   3    1.81    1.05
   2   3  -3    0.79    0.97
   1  -3  -3    4.00    0.84
  -1  -3   3    5.05    0.86
  -1  -3   3    3.48    0.96
   1  -3  -3    2.36    0.74
  -1  -3   3    2.20    0.72
  -1  -3   3    1.29    1.08
   1  -3  -3    3.67    0.80
  -1   3   3    2.82    1.07
   1   3  -3    3.18    0.94
   1   3  -3    2.83    1.09
  -1   3   3    5.25    0.92
   1   3  -3    3.04    0.93
   0  -3  -3   17.17    1.28
   0  -3   3   17.15    1.36
   0  -3  -3   17.54    1.43
   0  -3  -3   19.35    1.36
   0  -3   3   16.23    1.53
   0  -3   3   15.80    2.01
   0  -3   3   15.73    1.28
   0   3  -3   17.24    1.42
   0   3   3   19.10    1.79
   0   3  -3   19.05    2.03
   0   3   3   17.47    1.41
   0   3  -3   16.32    1.45
   1  -3   3    8.09    1.28
  -1  -3  -3    9.66    1.13
   1  -3   3    8.88    1.62
   1  -3   3   10.21    1.25
   1  -3   3    9.24    1.08
  -1  -3  -3    9.35    1.05
   1   3   3    8.13    1.09
  -1   3  -3    7.26    1.14
  -1   3  -3    9.52    1.70
  -1   3  -3    7.31    1.17
   1   3   3    8.79    1.16
   1   3   3    7.49    1.39
   1   3   3    9.48    1.29
   2  -3   3    1.26    0.75
  -2  -3  -3    1.13    0.59
  -2  -3  -3    1.34    0.66
   2  -3   3    0.47    0.67
   2  -3   3    1.11    1.19
   2   3   3    0.35    0.62
  -2   3  -3    1.92    0.76
   2   3   3    1.56    0.86
   2   3   3    0.70    0.79
  -2   3  -3    0.07    1.06
   3  -3   3    2.70    0.98
  -3  -3  -3    2.07    0.69
  -3  -3  -3    2.93    0.80
   3  -3   3    2.71    0.82
   3  -3   3    2.85    1.36
  -3   3  -3    2.89    1.31
   3   3   3    2.87    0.74
   3   3   3    3.10    0.90
  -3   3  -3    0.24    0.71
   3   3   3    3.55    0.94
   4  -3   3   -0.57    0.76
  -4  -3  -3    0.13    0.68
   4  -3   3   -1.67    1.11
  -4  -3  -3   -0.81    0.57
   4  -3   3   -0.32    0.74
  -4   3  -3    1.28    1.24
  -4   3  -3    0.44    0.76
   4   3   3    0.58    0.66
   4   3   3   -0.65    0.70
   5  -3   3   -0.85    0.78
  -5  -3  -3    0.36    0.64
   5  -3   3    1.15    1.38
  -5  -3  -3    1.16    0.85
  -5   3  -3   -0.31    0.83
   5   3   3    0.68    0.72
  -5   3  -3   -0.63    1.23
   5   3   3    0.74    0.73
   6  -3   3   10.08    2.12
  -6  -3  -3    9.32    1.31
   6  -3   3   11.10    1.70
  -6   3  -3   15.55    2.31
  -6   3  -3   10.05    1.55
   6   3   3    9.46    1.01
   6   3   3    9.36    1.35
   7  -3   3    0.09    1.21
   7  -3   3    1.50    1.58
  -7  -3  -3    1.33    0.77
   7   3   3    0.53    0.86
  -7   3  -3    0.31    1.39
  -7   3  -3   -0.23    0.99
   8  -3   3   16.58    2.70
   8  -3   3   16.00    1.94
   8   3   3   10.58    1.67
   9  -3   3   27.90    2.60
   9   3   3   21.52    2.16
  10  -3   3    3.32    1.59
  10   3   3   -0.02    1.07
  11  -3   3    3.50    1.54
  11   3   3    0.96    1.31
  12  -3   3    5.10    2.04
  12   3   3    5.69    1.66
  13  -3   3    2.76    1.84
  13   3   3   -0.45    1.34
  13  -4  -3    1.85    2.07
  13   4  -3    0.78    1.46
  12  -4  -3    4.37    2.22
  12   4  -3    2.41    1.45
  11  -4  -3    0.98    1.75
  11   4  -3    1.62    1.36
  10  -4  -3   -0.92    1.50
  10   4  -3    0.84    1.27
   9  -4  -3    1.06    1.55
   9   4  -3    1.27    1.19
   8  -4  -3   21.48    2.56
   8   4  -3   18.38    2.12
   7  -4  -3    0.36    1.38
  -7  -4   3    0.50    1.07
   7   4  -3    0.11    0.69
  -7   4   3    0.22    1.13
   7   4  -3    3.14    1.27
   6  -4  -3   21.44    2.31
  -6  -4   3   17.84    2.02
   6   4  -3   17.11    1.88
  -6   4   3   17.72    1.87
   6   4  -3   17.43    1.62
   5  -4  -3    0.25    1.19
  -5  -4   3    1.70    1.15
  -5  -4   3    0.31    0.97
  -5   4   3   -0.04    0.84
  -5   4   3    0.99    1.71
   5   4  -3   -0.30    0.92
   5   4  -3   -1.11    0.91
   5   4  -3    0.96    1.00
  -4  -4   3   11.58    1.55
  -4  -4   3   15.38    1.82
   4  -4  -3   11.70    1.61
  -4  -4   3   10.80    1.89
   4  -4  -3   17.33    1.96
  -4   4   3   12.60    2.17
  -4   4   3   10.79    1.65
   4   4  -3   12.37    1.69
   4   4  -3   11.82    1.67
   4   4  -3   13.47    1.86
  -3  -4   3   -2.13    1.16
  -3  -4   3    2.24    1.13
   3  -4  -3    1.51    1.09
  -3  -4   3    0.99    0.88
   3  -4  -3    1.03    0.83
   3   4  -3    0.06    0.88
   3   4  -3    2.72    1.29
  -3   4   3    1.27    0.86
  -3   4   3    1.49    1.34
   3   4  -3    1.93    1.01
   2  -4  -3    1.07    0.81
  -2  -4   3   -1.09    1.35
  -2  -4   3   -0.46    0.64
  -2  -4   3    0.70    1.01
   2  -4  -3    1.02    1.05
   2  -4  -3   -0.19    0.71
  -2   4   3    0.45    0.88
  -2   4   3    1.37    1.32
   2   4  -3    1.44    0.97
   2   4  -3    1.65    1.30
   2   4  -3   -0.98    0.90
   1  -4  -3    0.88    0.95
  -1  -4   3    0.92    0.84
   1  -4  -3    0.20    0.69
  -1  -4   3   -0.23    1.37
  -1  -4   3    1.13    1.04
   1  -4  -3   -0.08    0.85
   1   4  -3    1.12    0.89
  -1   4   3   -1.16    1.02
   1   4  -3    0.81    0.99
   1   4  -3    2.15    1.37
  -1   4   3    0.55    0.84
   0  -4  -3    6.15    1.05
   0  -4   3    6.79    1.80
   0  -4   3    6.68    1.17
   0  -4  -3    6.11    1.12
   0  -4   3    7.12    1.23
   0  -4  -3    8.75    1.39
   0  -4   3    5.96    1.21
   0   4  -3    6.48    1.20
   0   4   3    6.92    1.51
   0   4  -3    6.10    1.30
   0   4  -3    6.55    1.69
   0   4   3    5.99    1.10
  -1  -4  -3   12.14    1.34
   1  -4   3   10.44    2.23
  -1  -4  -3   13.93    1.59
   1  -4   3   13.51    1.57
   1  -4   3   15.32    1.50
   1  -4   3   14.80    1.65
  -1   4  -3   13.24    2.44
   1   4   3   12.56    1.48
   1   4   3   15.23    2.05
   1   4   3   13.57    1.60
  -1   4  -3   10.78    1.47
  -2  -4  -3    0.49    0.70
   2  -4   3   -0.23    0.90
  -2  -4  -3    1.14    0.85
   2  -4   3   -0.71    0.76
   2  -4   3   -0.48    1.43
   2   4   3   -0.34    1.07
   2   4   3   -0.01    0.81
  -2   4  -3   -0.75    1.29
   2   4   3   -0.55    0.95
   2   4   3    0.39    0.82
  -2   4  -3    0.07    0.95
  -3  -4  -3    0.99    0.77
  -3  -4  -3    0.05    0.85
   3  -4   3    1.08    1.10
   3  -4   3    1.71    1.73
   3  -4   3   -0.02    0.78
   3   4   3    0.90    0.84
  -3   4  -3    0.31    1.53
   3   4   3    0.32    1.09
   3   4   3    0.03    1.01
  -3   4  -3    0.39    1.02
  -4  -4  -3   12.15    1.45
   4  -4   3   11.54    2.42
   4  -4   3    9.43    1.62
   4  -4   3   11.56    1.80
  -4  -4  -3    9.10    1.48
  -4   4  -3   12.03    1.73
   4   4   3   11.14    1.85
   4   4   3    7.48    1.43
   4   4   3   10.90    1.47
  -4   4  -3   10.45    2.12
   5  -4   3   10.31    1.86
   5  -4   3   10.29    2.30
  -5  -4  -3    9.88    1.52
   5  -4   3    9.81    1.63
  -5  -4  -3   11.30    1.44
   5   4   3   11.56    1.71
   5   4   3    8.69    1.36
  -5   4  -3   11.05    1.69
   5   4   3   14.01    1.85
   6  -4   3   -0.33    1.28
   6  -4   3   -0.03    1.79
  -6  -4  -3    1.33    0.94
   6  -4   3   -1.51    1.60
   6   4   3   -1.19    0.77
   6   4   3   -0.75    0.78
  -7  -4  -3    3.75    1.16
   7  -4   3    2.06    1.81
   7  -4   3    1.61    1.37
   7   4   3    1.34    0.70
   7   4   3    0.24    0.97
  -8  -4  -3    1.65    1.09
   8  -4   3   -0.58    1.32
   8   4   3    0.47    1.03
  -9  -4  -3    1.02    1.12
   9  -4   3    0.12    1.51
   9   4   3    0.66    1.06
  10  -4   3   -0.60    1.47
  10   4   3   -0.47    1.12
  11  -4   3    1.95    1.78
  11   4   3   -1.51    1.15
  12  -4   3   -0.42    1.84
  12   4   3    0.94    1.40
  11  -5  -3    8.49    2.50
  11   5  -3    5.99    1.80
  10  -5  -3    1.45    1.88
 -10  -5   3    1.78    1.40
  10   5  -3   -0.65    1.24
   9  -5  -3    5.14    1.78
  -9  -5   3    2.34    1.41
   9   5  -3    9.11    1.78
   9   5  -3    6.75    1.61
   8  -5  -3    2.06    1.79
  -8  -5   3    0.50    1.32
   8   5  -3   -0.07    1.31
   8   5  -3   -0.95    1.12
  -7  -5   3   23.08    2.46
   7  -5  -3   32.08    2.77
   7   5  -3   29.28    2.58
   7   5  -3   27.25    2.51
  -6  -5   3    2.12    1.20
   6  -5  -3    3.73    1.63
   6   5  -3    3.39    1.31
   6   5  -3    0.39    1.04
   6   5  -3    0.82    1.08
   5  -5  -3   65.56    3.84
  -5  -5   3   58.05    3.42
   5   5  -3   58.18    3.36
   5   5  -3   58.65    3.40
   5   5  -3   57.10    3.40
  -5   5   3   68.74    3.66
  -4  -5   3    6.25    1.51
   4  -5  -3    8.13    1.81
  -4   5   3    3.48    1.39
   4   5  -3    3.77    1.36
   4   5  -3    5.58    1.40
   4   5  -3    7.10    1.73
   3  -5  -3    5.26    1.49
  -3  -5   3    4.35    1.37
   3   5  -3    3.82    1.45
   3   5  -3    5.48    1.46
  -3   5   3    7.15    1.56
   3   5  -3    4.79    1.73
  -2  -5   3    0.88    1.19
   2  -5  -3   -0.32    1.12
   2   5  -3    0.75    1.18
   2   5  -3   -0.76    1.49
  -2   5   3    1.63    1.09
  -1  -5   3    1.04    1.21
   1  -5  -3    2.13    1.19
  -1  -5   3   -1.29    1.52
  -1   5   3    0.67    0.98
   1   5  -3    1.76    1.20
  -1   5   3    0.95    1.63
   1   5  -3    1.52    1.14
   1   5  -3    1.55    1.61
   0  -5   3    1.08    0.94
   0  -5   3    1.36    1.16
   0  -5   3    0.38    1.69
   0  -5  -3    1.63    1.01
   0   5   3    0.82    1.06
   0   5   3    0.44    1.37
   0   5  -3    1.71    1.09
   0   5  -3    0.68    1.73
   0   5  -3    1.25    1.22
   1  -5   3   -0.73    1.63
  -1  -5  -3    1.38    1.06
   1  -5   3   -0.58    0.86
   1  -5   3   -1.53    0.91
   1   5   3    0.74    1.09
  -1   5  -3   -0.36    0.96
   1   5   3   -0.11    1.36
  -2  -5  -3   13.74    1.75
   2  -5   3   14.89    1.93
   2  -5   3   15.36    1.85
   2  -5   3   15.69    2.78
   2   5   3   16.90    1.85
   2   5   3   17.76    2.46
  -2   5  -3   13.96    1.97
   3  -5   3    1.69    1.46
   3  -5   3   -0.35    1.82
  -3  -5  -3    0.89    1.03
   3   5   3    4.01    1.39
  -3   5  -3    2.66    1.37
   3   5   3    4.16    1.26
   3   5   3    7.16    1.71
  -4  -5  -3    1.07    1.04
   4  -5   3   -0.49    1.67
   4  -5   3    0.60    1.33
   4   5   3    2.23    1.15
   4   5   3    0.12    1.11
   4   5   3    2.51    1.42
  -5  -5  -3    3.73    1.24
   5  -5   3    3.16    1.97
   5  -5   3    7.23    1.78
   5   5   3    3.60    1.24
   5   5   3    3.07    1.35
   5   5   3    4.00    1.38
  -6  -5  -3   -1.29    0.86
   6  -5   3    0.06    1.25
   6   5   3    1.38    1.03
   6   5   3    1.50    1.34
   6   5   3   -2.78    0.98
  -7  -5  -3    6.25    1.43
   7  -5   3    7.09    2.04
   7   5   3    4.74    1.66
   7   5   3    3.16    1.21
   8  -5   3    0.56    1.59
  -8  -5  -3   -0.13    1.08
   8   5   3    0.22    1.04
   8   5   3    0.56    1.42
   9  -5   3    5.35    1.82
   9   5   3    1.52    1.20
   9   5   3    1.01    1.62
  10  -5   3    2.47    1.96
  10   5   3   -1.16    1.12
  11  -5   3   -2.06    1.86
  11   5   3   -0.33    1.22
   9  -6  -3    2.38    2.31
   9   6  -3    1.54    1.46
   9   6  -3    3.43    1.65
   8  -6  -3   -0.03    1.93
  -8  -6   3    0.03    1.27
   8   6  -3   -0.02    1.24
   8   6  -3    3.03    1.51
  -7  -6   3    1.44    1.28
   7  -6  -3    3.21    1.80
   7   6  -3    1.94    1.31
   7   6  -3    2.20    1.39
   6  -6  -3    6.80    2.08
  -6  -6   3    3.51    1.40
   6   6  -3    2.90    1.46
   6   6  -3    2.64    1.46
  -5  -6   3    5.78    1.60
   5  -6  -3    2.45    1.78
   5   6  -3    5.78    1.67
   5   6  -3    6.91    1.68
   4  -6  -3    5.25    1.80
  -4  -6   3    3.98    1.41
   4   6  -3    1.74    1.73
   4   6  -3    4.46    1.44
   3  -6  -3    0.99    1.30
  -3  -6   3    0.96    1.24
  -3   6   3    2.43    1.71
   3   6  -3    0.02    1.13
  -2  -6   3    0.71    1.27
   2  -6  -3    3.62    1.45
  -2   6   3    6.15    1.45
   2   6  -3    1.46    1.26
  -1  -6   3    3.05    1.47
   1  -6  -3    4.45    1.47
  -1   6   3    3.77    1.42
   1   6  -3    2.99    1.37
   0  -6   3    6.33    1.72
   0  -6  -3    4.84    1.50
   0   6   3    9.55    1.76
  -1  -6  -3    6.37    1.51
   1  -6   3    7.16    1.91
   1   6   3    5.92    1.53
   2  -6   3    2.64    1.60
  -2  -6  -3    2.55    1.23
   3  -6   3    3.97    1.76
  -3  -6  -3    1.56    1.11
   3   6   3    5.02    1.43
  -4  -6  -3    0.78    1.12
   4  -6   3    6.04    1.98
   4   6   3    0.91    1.61
   4   6   3    4.50    1.40
   4   6   3    2.92    1.45
   5  -6   3    0.56    1.59
  -5  -6  -3    0.38    1.03
   5   6   3    1.72    1.39
   5   6   3    1.19    1.19
  -6  -6  -3    0.96    1.15
   6  -6   3    2.68    1.84
   6   6   3   -0.67    1.21
   6   6   3    2.12    1.29
   7  -6   3    3.01    1.73
   7   6   3    0.88    1.43
   7   6   3    0.48    1.26
   8  -6   3    3.12    2.07
   8   6   3    0.22    1.15
   8   6   3    3.44    1.71
   9  -6   3    1.78    1.99
   9   6   3    2.27    1.76
   9   6   3    1.16    1.36
   6  -7  -3    2.24    1.96
   6   7  -3    1.92    1.45
  -5  -7   3   -0.08    1.21
   5  -7  -3    3.30    1.95
   5   7  -3    2.83    1.53
  -4  -7   3    3.94    1.68
   4  -7  -3    6.52    2.07
   4   7  -3    9.14    2.05
   3  -7  -3    1.54    1.49
  -3  -7   3    0.10    1.34
   3   7  -3    1.84    1.36
   2  -7  -3    0.31    1.29
  -2  -7   3    0.40    1.35
   2   7  -3    2.39    1.49
   1  -7  -3    0.26    1.39
  -1  -7   3   -0.85    1.33
   0  -7  -3    0.32    1.35
   0  -7   3   -0.76    1.40
  -1  -7  -3   -1.20    1.11
   1  -7   3   -1.13    1.44
   2  -7   3    7.87    2.31
  -2  -7  -3    4.55    1.54
   3  -7   3    1.30    1.74
   4  -7   3    3.08    1.90
   4   7   3    1.18    1.32
   5  -7   3    5.52    2.07
   5   7   3    2.35    1.52
  15   0  -4    0.24    1.64
  14   0  -4    0.17    1.59
  13   0  -4    0.99    1.46
 -12   0   4   40.21    2.66
  12   0  -4   38.88    3.00
 -11   0   4    8.59    1.46
  11   0  -4    3.55    1.47
 -10   0   4  226.50    7.57
  -9   0   4   -1.10    0.79
  -9   0   4    0.35    0.79
   9   0  -4    0.44    1.02
  -8   0   4   58.17    2.69
  -8   0   4   62.26    2.86
   8   0  -4   57.81    2.86
  -7   0   4   11.48    1.22
   7   0  -4    9.94    1.26
  -7   0   4   11.78    1.29
   6   0  -4    3.26    0.90
  -6   0   4    3.08    0.76
   5   0  -4   30.86    1.70
  -5   0   4   27.79    1.64
   4   0  -4   57.14    2.35
  -4   0   4   58.33    2.33
   3   0  -4  281.61    8.37
  -3   0   4  279.50    8.37
   2   0  -4   87.94    2.94
  -2   0   4   95.78    2.96
   1   0  -4   30.94    1.14
  -1   0   4   31.61    1.13
   0   0   4    7.94    0.40
   0   0   4    8.22    0.62
  -1   0  -4    3.29    0.57
   1   0   4    3.18    0.54
   1   0   4    3.54    0.32
  -1   0  -4    3.21    0.33
   2   0   4    3.85    0.51
  -2   0  -4    4.20    0.81
   2   0   4    4.77    0.79
  -2   0  -4    3.03    0.42
   3   0   4   87.26    2.92
   3   0   4   85.76    3.13
  -3   0  -4   88.31    3.15
  -3   0  -4   94.27    2.95
   4   0   4    0.97    0.56
  -4   0  -4    2.08    0.73
  -4   0  -4    0.56    0.50
   4   0   4    2.59    0.78
  -5   0  -4    0.88    0.73
   5   0   4    0.84    0.72
  -5   0  -4    0.05    0.49
  -6   0  -4   70.28    2.94
  -6   0  -4   74.86    2.89
   6   0   4   71.37    2.94
   6   0   4   71.79    3.03
  -7   0  -4    0.56    0.59
  -7   0  -4    2.15    0.91
   7   0   4    0.02    0.80
   7   0   4   -0.24    0.72
  -8   0  -4   14.33    1.71
   8   0   4   11.98    1.60
  -8   0  -4   13.42    1.40
   8   0   4   12.13    1.64
  -9   0  -4    1.64    0.81
  -9   0  -4   -0.42    1.05
   9   0   4    2.92    1.12
   9   0   4   -0.33    0.99
 -10   0  -4    1.70    1.26
  10   0   4    4.28    1.36
 -11   0  -4   -0.70    1.12
  11   0   4   -1.40    1.06
  12   0   4    5.45    1.62
 -12   0  -4    5.58    1.54
  13   0   4    1.43    1.44
  14   0   4   -1.06    1.31
  15  -1  -4    0.60    1.73
  15   1  -4    1.82    1.63
  14  -1  -4    6.41    1.82
  14   1  -4    7.33    1.84
  13  -1  -4    2.22    1.51
  13   1  -4    1.76    1.43
 -13   1   4   -0.09    1.32
  12  -1  -4   11.88    2.06
 -12  -1   4    9.19    1.06
 -12   1   4   12.29    2.07
  12   1  -4   14.07    2.15
 -11  -1   4   38.39    1.99
  11  -1  -4   42.60    3.06
 -11   1   4   44.29    2.92
 -10  -1   4   13.46    1.28
  10  -1  -4   13.96    2.04
  10   1  -4   15.42    2.02
 -10   1   4   15.90    2.00
  -9  -1   4   30.40    1.61
  -9  -1   4   33.33    2.22
   9  -1  -4   27.63    2.39
  -9   1   4   31.08    2.10
  -9   1   4   29.32    2.35
   9   1  -4   32.28    2.34
  -8  -1   4    1.65    0.85
   8  -1  -4    3.15    1.19
  -8  -1   4    2.39    0.68
  -8   1   4    2.23    1.06
  -8   1   4    2.32    0.82
   8   1  -4    2.68    0.92
   7  -1  -4    2.52    0.95
  -7  -1   4    3.14    0.86
  -7   1   4    2.35    0.74
  -7   1   4    2.66    0.95
   7   1  -4    3.75    0.86
   6  -1  -4   50.03    2.58
  -6  -1   4   59.55    2.53
  -6  -1   4   52.50    2.01
  -6   1   4   57.11    2.54
  -6   1   4   58.44    2.71
   6   1  -4   56.56    2.56
  -5  -1   4   52.35    2.27
   5  -1  -4   45.39    2.23
  -5  -1   4   50.86    1.88
   5   1  -4   49.99    2.28
  -5   1   4   52.63    2.27
  -4  -1   4    0.17    0.50
  -4  -1   4    0.71    0.49
   4  -1  -4   -0.14    0.55
   4   1  -4    0.38    0.55
  -4   1   4    0.36    0.52
   3  -1  -4   87.14    3.00
  -3  -1   4   80.73    2.98
  -3  -1   4   87.13    2.87
  -3   1   4   86.10    2.96
   3   1  -4   79.08    2.97
  -2  -1   4  139.62    4.27
  -2  -1   4  131.36    4.22
   2  -1  -4  133.08    4.16
   2   1  -4  133.64    4.20
  -2   1   4  131.10    4.17
   2   1  -4  122.83    4.21
  -1  -1   4    1.41    0.54
   1  -1  -4    2.23    0.42
  -1  -1   4    3.10    0.56
   1   1  -4    2.41    0.60
   1   1  -4    3.00    0.43
   1   1  -4    2.72    0.55
  -1   1   4    2.13    0.41
   0  -1  -4   39.07    1.36
   0  -1   4   40.42    1.58
   0  -1   4   42.06    1.81
   0  -1   4   42.18    1.63
   0  -1  -4   41.28    1.60
   0   1  -4   39.21    1.60
   0   1   4   41.78    1.58
   0   1   4   38.12    1.37
   0   1  -4   40.97    1.59
   0   1  -4   39.35    1.80
   1  -1   4   11.28    1.12
  -1  -1  -4   10.80    0.53
   1  -1   4   10.24    0.86
   1  -1   4   11.14    0.87
   1   1   4   10.51    0.54
  -1   1  -4   12.22    1.17
   1   1   4    9.57    0.54
  -1   1  -4   12.17    0.90
  -1   1  -4   10.27    0.86
  -2  -1  -4   18.01    0.80
   2  -1   4   17.87    1.15
   2  -1   4   17.79    1.48
   2   1   4   18.48    0.81
  -2   1  -4   18.95    1.49
  -2   1  -4   20.96    1.18
  -3  -1  -4    5.61    0.65
   3  -1   4    6.83    1.23
   3  -1   4    6.50    0.95
  -3   1  -4    6.02    0.89
   3   1   4    4.49    0.72
   3   1   4    5.34    0.65
  -3   1  -4    4.86    1.05
   4  -1   4   77.12    3.29
  -4  -1  -4   72.36    2.55
   4  -1   4   71.20    2.84
  -4   1  -4   79.19    2.87
  -4   1  -4   75.57    3.19
   4   1   4   69.09    2.52
   4   1   4   71.22    2.55
   5  -1   4    0.85    0.99
   5  -1   4    0.65    0.66
  -5  -1  -4    1.70    0.53
  -5   1  -4    0.91    0.92
  -5   1  -4    1.24    0.64
   5   1   4    1.40    0.53
   5   1   4    1.17    0.58
  -6  -1  -4    8.26    0.96
   6  -1   4    7.43    1.19
   6  -1   4    8.50    1.59
  -6   1  -4    8.66    1.44
  -6   1  -4    7.65    1.14
   6   1   4    7.95    1.06
   6   1   4    6.71    0.92
  -7  -1  -4    8.45    1.11
   7  -1   4    8.94    1.70
   7  -1   4    9.79    1.36
  -7   1  -4    8.74    1.59
   7   1   4    9.95    0.99
  -7   1  -4    8.68    1.28
   7   1   4    8.69    1.27
   8  -1   4    5.08    1.52
  -8  -1  -4    8.99    1.16
   8  -1   4    7.15    1.39
  -8   1  -4    6.03    1.20
  -8   1  -4    6.39    1.63
   8   1   4    7.29    1.02
   8   1   4   10.31    1.47
  -9  -1  -4    4.31    0.96
   9  -1   4    2.85    1.27
   9  -1   4    2.78    1.43
  -9   1  -4    4.39    1.57
   9   1   4    3.43    1.13
  10  -1   4   -0.67    1.20
  10   1   4   -0.63    1.05
 -10   1  -4   -1.25    1.39
  11  -1   4   -0.48    1.25
 -11   1  -4    0.26    1.76
  11   1   4    0.69    1.10
  12  -1   4   -1.60    1.23
 -12   1  -4   -2.65    1.56
  12   1   4    3.75    1.42
  13  -1   4    1.08    1.58
  13   1   4    0.61    1.34
  14  -1   4    1.65    1.74
  14   1   4   -0.16    1.41
  14  -2  -4    1.35    2.14
  14   2  -4   -0.72    1.41
  13  -2  -4    3.95    1.79
  13   2  -4    0.51    1.40
  12  -2  -4   -1.68    1.45
  12   2  -4    1.03    1.23
  11  -2  -4    0.29    1.32
 -11   2   4    1.81    1.32
  11   2  -4    2.16    1.32
  10  -2  -4    0.40    1.36
 -10   2   4    2.91    1.46
  10   2  -4    0.11    1.06
   9  -2  -4   -0.05    1.27
  -9   2   4   -0.61    0.72
  -9   2   4    0.52    1.20
   9   2  -4   -1.04    0.93
  -8  -2   4    0.66    0.75
   8  -2  -4   -0.04    1.14
  -8   2   4    0.30    1.07
   8   2  -4    0.75    1.00
  -8   2   4   -0.30    0.70
  -7  -2   4    0.79    0.74
   7  -2  -4    0.71    1.01
   7   2  -4   -0.07    0.81
  -7   2   4   -1.03    0.65
  -7   2   4    0.02    1.02
   6  -2  -4    3.94    1.07
  -6  -2   4    2.66    0.61
  -6  -2   4    3.19    0.77
  -6   2   4    5.61    1.29
  -6   2   4    5.61    1.08
   6   2  -4    3.36    0.89
  -5  -2   4    5.06    0.86
   5  -2  -4    7.88    1.27
  -5  -2   4    7.41    0.96
   5   2  -4    4.84    0.92
  -5   2   4    7.36    1.42
  -5   2   4    5.41    0.95
   4  -2  -4    0.24    0.70
  -4  -2   4    0.56    0.65
  -4  -2   4    1.28    0.67
  -4   2   4    0.72    0.64
   4   2  -4    0.44    0.69
   4   2  -4   -0.03    0.53
  -4   2   4    0.99    0.95
   3  -2  -4   -0.06    0.63
  -3  -2   4   -0.55    0.50
  -3  -2   4    0.06    0.68
  -3   2   4    0.98    0.62
   3   2  -4    0.30    0.63
   3   2  -4    0.12    0.60
   2  -2  -4   27.15    1.56
  -2  -2   4   27.79    1.76
  -2  -2   4   25.59    1.53
  -2  -2   4   30.03    1.75
  -2   2   4   30.60    1.61
   2   2  -4   28.15    1.43
   2   2  -4   32.51    1.78
   2   2  -4   29.08    1.67
  -1  -2   4   23.01    1.42
   1  -2  -4   24.31    1.43
   1  -2  -4   27.39    1.51
   1  -2  -4   27.69    1.38
  -1  -2   4   22.32    1.81
  -1  -2   4   27.15    1.53
   1   2  -4   26.78    1.59
   1   2  -4   29.11    1.63
  -1   2   4   23.30    1.34
   1   2  -4   26.59    1.36
   1   2  -4   27.96    1.82
   0  -2   4   25.00    1.54
   0  -2  -4   26.50    1.37
   0  -2   4   27.45    2.06
   0  -2   4   28.92    1.36
   0  -2   4   27.09    1.50
   0  -2  -4   28.46    1.36
   0  -2  -4   27.36    1.57
   0   2   4   26.63    1.57
   0   2   4   29.70    1.40
   0   2  -4   26.33    1.54
   0   2  -4   27.37    1.58
   0   2  -4   31.25    2.05
   1  -2   4    7.98    1.10
   1  -2   4    6.84    1.35
  -1  -2  -4    5.78    0.73
  -1  -2  -4    7.92    0.80
   1  -2   4    8.81    1.07
  -1   2  -4   10.12    1.46
   1   2   4    7.43    1.03
  -1   2  -4    7.24    1.02
   1   2   4    7.16    0.80
   1   2   4    6.05    0.81
  -1   2  -4    6.46    0.98
  -2  -2  -4   10.28    0.86
   2  -2   4    9.59    1.06
   2  -2   4   10.24    1.54
   2  -2   4   10.87    1.08
  -2  -2  -4    9.98    0.88
  -2   2  -4    9.90    1.17
   2   2   4    7.34    0.85
  -2   2  -4    9.54    1.51
   2   2   4    7.35    1.04
   3  -2   4   45.49    2.77
  -3  -2  -4   46.90    1.81
   3  -2   4   47.93    2.22
  -3  -2  -4   43.44    1.86
   3  -2   4   41.75    2.20
  -3   2  -4   46.80    2.60
   3   2   4   43.92    1.82
  -3   2  -4   47.75    2.21
   4  -2   4   14.55    2.04
  -4  -2  -4   18.46    1.15
   4  -2   4   21.17    1.62
  -4   2  -4   16.90    1.35
  -4   2  -4   19.56    1.94
   4   2   4   19.64    1.21
  -5  -2  -4   33.49    1.65
   5  -2   4   33.88    2.12
   5  -2   4   35.90    2.69
  -5   2  -4   36.71    2.06
  -5   2  -4   35.87    2.62
   5   2   4   35.29    1.75
   5   2   4   33.61    1.42
  -6  -2  -4   25.15    1.55
   6  -2   4   24.81    1.92
   6  -2   4   26.86    2.53
   6   2   4   24.20    1.61
  -6   2  -4   29.65    2.54
  -6   2  -4   25.30    1.84
   6   2   4   24.88    1.07
  -7  -2  -4   20.03    1.52
   7  -2   4   15.95    2.23
   7  -2   4   20.84    1.95
  -7   2  -4   20.89    2.48
   7   2   4   18.21    1.61
  -7   2  -4   20.49    1.81
  -8  -2  -4    6.43    1.07
   8  -2   4    8.27    1.95
   8  -2   4    8.25    1.50
  -8   2  -4    8.34    1.61
  -8   2  -4    6.55    1.80
   8   2   4    9.83    1.48
   9  -2   4    5.67    1.52
   9  -2   4    5.16    1.85
   9   2   4    6.64    1.32
  -9   2  -4    7.23    2.01
  10  -2   4   -0.08    1.22
  10   2   4    1.46    1.14
 -10   2  -4   -1.67    1.53
  11  -2   4    1.94    1.38
  11   2   4   -0.51    1.05
  12  -2   4   -0.42    1.46
  12   2   4   -1.25    1.14
  13  -2   4   -1.13    1.45
  13   2   4    1.30    1.41
  14  -2   4    1.80    1.89
  14   2   4   -1.34    1.19
  14  -3  -4   -3.25    1.71
  14   3  -4   -0.99    1.53
  13  -3  -4    0.22    2.01
  13   3  -4   -0.33    1.49
  12  -3  -4    3.34    1.89
  12   3  -4    2.32    1.49
  11  -3  -4    2.04    1.59
  11   3  -4   -0.95    1.14
  10  -3  -4   -1.29    1.30
  10   3  -4    2.42    1.28
   9  -3  -4    3.50    1.61
   9   3  -4    5.59    1.53
   8  -3  -4    2.77    1.44
   8   3  -4    2.51    1.22
  -8   3   4    5.81    1.64
  -8   3   4    5.36    1.32
   7  -3  -4    1.41    1.18
  -7  -3   4    1.28    0.88
  -7   3   4    1.38    0.92
  -7   3   4    1.34    1.36
   7   3  -4    0.73    1.01
   6  -3  -4    1.24    0.98
  -6  -3   4    0.70    0.82
  -6  -3   4   -0.47    0.69
  -6   3   4   -0.01    1.22
   6   3  -4    0.16    0.58
  -6   3   4    0.62    0.85
   6   3  -4   -0.20    0.83
   5  -3  -4    9.67    1.55
  -5  -3   4    9.55    1.30
  -5  -3   4    8.67    1.41
   5   3  -4    8.41    1.20
   5   3  -4    8.66    1.27
  -5   3   4    9.24    1.72
  -5   3   4   10.26    1.48
   4  -3  -4   11.43    1.48
  -4  -3   4   12.22    1.37
  -4  -3   4   13.61    1.54
  -4  -3   4    9.38    1.49
   4   3  -4    8.87    1.34
  -4   3   4    9.86    1.37
  -4   3   4   12.52    1.88
   4   3  -4   12.98    1.42
  -3  -3   4    9.67    1.40
   3  -3  -4   10.65    1.40
  -3  -3   4    9.46    1.27
  -3  -3   4   10.49    1.63
   3   3  -4   10.88    1.47
  -3   3   4    9.29    1.25
   3   3  -4   10.97    1.37
  -3   3   4    9.61    1.67
   3   3  -4    9.25    1.21
   2  -3  -4    3.52    0.91
  -2  -3   4    3.30    1.20
  -2  -3   4    6.84    1.15
   2  -3  -4    4.55    0.84
  -2  -3   4    5.40    0.97
   2   3  -4    5.97    0.91
   2   3  -4    6.90    1.25
  -2   3   4    4.06    1.19
   2   3  -4    3.48    0.88
  -2   3   4    5.09    0.95
  -1  -3   4    2.96    0.78
   1  -3  -4    3.28    0.77
  -1  -3   4    2.66    0.69
   1  -3  -4    2.45    0.80
  -1  -3   4    2.54    1.27
   1  -3  -4    3.33    0.78
  -1  -3   4    1.88    0.85
   1   3  -4    3.06    0.90
   1   3  -4    2.73    0.90
  -1   3   4    2.79    1.08
   1   3  -4    3.76    1.18
   0  -3  -4    0.10    0.53
   0  -3   4    0.17    0.56
   0  -3   4   -0.26    0.61
   0  -3  -4    0.10    0.61
   0  -3   4   -0.43    1.04
   0  -3   4    0.39    0.68
   0  -3  -4    0.94    0.66
   0   3   4    0.58    0.88
   0   3  -4    1.29    0.80
   0   3  -4    1.74    1.07
   0   3   4    0.07    0.62
   0   3  -4    0.71    0.77
   1  -3   4    1.34    0.68
  -1  -3  -4    1.60    0.66
   1  -3   4    1.40    1.21
  -1  -3  -4    1.38    0.62
   1  -3   4    1.77    0.81
  -1   3  -4    1.90    0.82
   1   3   4    1.74    0.71
   1   3   4    1.25    0.66
   1   3   4    0.55    0.86
  -1   3  -4    1.31    1.25
   1   3   4    2.28    0.86
  -1   3  -4    1.27    0.89
  -2  -3  -4   25.18    1.46
   2  -3   4   23.12    1.65
   2  -3   4   25.46    2.33
   2  -3   4   23.19    1.77
  -2  -3  -4   22.68    1.48
  -2   3  -4   25.00    2.23
  -2   3  -4   24.58    1.71
   2   3   4   19.24    1.69
   2   3   4   28.75    1.94
   2   3   4   23.79    1.50
  -3  -3  -4    3.95    0.81
   3  -3   4    4.95    1.10
   3  -3   4    5.49    1.08
  -3  -3  -4    4.67    0.77
   3  -3   4    5.99    1.54
   3   3   4    4.79    1.02
  -3   3  -4    5.07    1.00
   3   3   4    6.64    1.16
   3   3   4    5.51    0.89
  -3   3  -4    4.68    1.43
   4  -3   4   20.48    1.87
  -4  -3  -4   20.29    1.40
   4  -3   4   18.53    1.72
  -4  -3  -4   21.09    1.48
   4  -3   4   21.64    2.39
   4   3   4   19.50    1.54
   4   3   4   21.49    1.46
  -4   3  -4   24.11    2.35
  -4   3  -4   18.83    1.73
   5  -3   4    2.85    1.24
  -5  -3  -4    4.75    0.87
  -5  -3  -4    2.96    0.93
   5  -3   4    5.39    1.22
   5  -3   4    2.51    1.54
  -5   3  -4    6.10    1.22
   5   3   4    4.33    0.90
   5   3   4    2.70    0.80
  -5   3  -4    3.05    1.51
   6  -3   4    0.81    1.51
   6  -3   4    1.55    1.08
  -6  -3  -4    1.90    0.78
  -6   3  -4    2.68    1.00
  -6   3  -4    4.92    1.71
   6   3   4    1.59    0.70
   6   3   4    1.16    0.80
   7  -3   4    0.56    1.16
  -7  -3  -4    0.50    0.71
   7  -3   4   -1.93    1.46
   7   3   4    2.04    0.94
  -7   3  -4   -0.23    1.50
   8  -3   4    0.33    1.49
   8  -3   4    2.40    1.22
   8   3   4   -0.06    0.90
   9  -3   4    1.61    1.31
   9  -3   4    0.61    1.64
   9   3   4   -0.40    1.00
  10  -3   4   -0.62    1.34
  10   3   4   -0.67    1.03
  11  -3   4   -0.41    1.40
  11   3   4    0.25    1.17
  12  -3   4    0.81    1.58
  12   3   4   -1.82    1.23
  13  -3   4   -1.22    1.42
  13   3   4   -2.97    1.16
  13  -4  -4   -0.13    2.02
  13   4  -4    0.85    1.54
  12  -4  -4   10.57    2.63
  12   4  -4    6.23    1.71
  11  -4  -4    1.46    1.94
  11   4  -4    3.00    1.47
  10  -4  -4   -3.41    1.33
  10   4  -4   -0.47    1.16
   9  -4  -4    3.36    1.56
   9   4  -4    3.27    1.35
   8  -4  -4   25.23    2.72
   8   4  -4   14.47    2.02
  -7  -4   4    2.12    1.24
   7  -4  -4    3.18    1.35
   7   4  -4    2.90    0.84
   7   4  -4    1.09    1.16
  -7   4   4    3.13    1.33
   6  -4  -4    1.03    1.32
  -6  -4   4    1.12    1.20
  -6   4   4    1.77    1.06
   6   4  -4    1.99    0.97
   6   4  -4    0.77    1.02
   5  -4  -4   -0.12    1.13
  -5  -4   4    0.49    1.15
  -5  -4   4    0.54    1.11
  -5  -4   4    0.58    1.37
   5   4  -4    0.49    1.00
   5   4  -4    1.60    1.02
  -5   4   4   -0.61    0.92
   5   4  -4    1.10    0.98
   4  -4  -4    8.16    1.55
   4  -4  -4    6.26    1.27
  -4  -4   4    3.20    1.45
  -4  -4   4    7.07    1.30
  -4  -4   4    5.71    1.35
   4   4  -4    6.84    1.40
  -4   4   4    7.06    1.33
   4   4  -4    4.25    1.14
   4   4  -4    5.54    1.24
  -4   4   4    6.17    1.72
  -3  -4   4    2.99    1.48
  -3  -4   4    5.66    1.21
   3  -4  -4    3.54    1.07
   3  -4  -4    3.33    1.09
  -3  -4   4    3.40    1.25
  -3   4   4    1.90    1.38
  -3   4   4    1.59    1.02
   3   4  -4    3.32    1.07
   3   4  -4    5.94    1.29
   3   4  -4    4.31    1.35
   2  -4  -4    4.46    1.06
  -2  -4   4    4.48    1.10
  -2  -4   4    4.24    1.24
   2  -4  -4    6.24    1.12
  -2  -4   4    4.48    1.71
   2  -4  -4    5.25    1.28
   2   4  -4    4.57    1.46
  -2   4   4    4.67    1.56
  -2   4   4    4.70    1.07
   2   4  -4    3.02    1.02
  -1  -4   4    4.41    1.06
   1  -4  -4    7.55    1.29
   1  -4  -4    5.76    1.06
   1  -4  -4    3.04    1.12
  -1  -4   4    6.26    1.37
  -1  -4   4    5.65    1.68
   1   4  -4    5.96    1.63
  -1   4   4    5.21    1.63
   1   4  -4    3.64    1.15
   1   4  -4    4.70    1.27
  -1   4   4    5.10    1.14
   0  -4   4    1.51    0.80
   0  -4   4    1.04    1.48
   0  -4   4    2.47    1.16
   0  -4  -4    0.64    0.87
   0  -4  -4   -0.64    0.78
   0  -4   4    2.01    0.97
   0  -4  -4    2.13    0.83
   0   4  -4    1.12    1.13
   0   4  -4    2.01    1.57
   0   4  -4    0.85    1.03
   0   4   4    0.42    0.82
   0   4   4    1.56    1.31
   1  -4   4    3.57    0.91
  -1  -4  -4    2.74    0.96
   1  -4   4    2.03    1.61
  -1  -4  -4    4.67    0.93
   1  -4   4    3.27    1.23
   1  -4   4    4.21    1.03
   1   4   4    3.70    1.29
   1   4   4    2.74    0.95
   1   4   4    3.68    1.04
  -1   4  -4    1.85    1.05
  -1   4  -4    1.59    1.00
  -1   4  -4    0.71    1.42
  -2  -4  -4    1.55    0.87
  -2  -4  -4    0.45    0.72
   2  -4   4    0.63    0.91
   2  -4   4   -2.05    1.45
   2  -4   4    0.82    1.03
   2   4   4    1.45    1.17
   2   4   4    0.04    0.81
   2   4   4   -0.44    0.88
   2   4   4    0.31    0.85
  -2   4  -4    0.12    0.88
  -2   4  -4    1.15    1.45
   3  -4   4    1.65    0.97
  -3  -4  -4    1.32    0.79
   3  -4   4    1.56    1.19
   3  -4   4   -1.18    1.43
  -3  -4  -4    2.69    0.88
  -3   4  -4    1.87    1.51
   3   4   4    0.01    0.78
   3   4   4    1.08    1.14
   3   4   4   -0.84    0.97
  -3   4  -4    1.32    0.93
   4  -4   4    0.81    1.64
  -4  -4  -4    1.50    0.83
   4  -4   4    2.19    1.15
  -4  -4  -4    2.68    0.95
   4  -4   4    1.52    1.05
   4   4   4    1.70    1.12
   4   4   4    1.64    1.10
  -4   4  -4   -0.15    1.43
   4   4   4    2.87    0.95
  -4   4  -4    3.02    1.12
  -5  -4  -4    4.81    1.02
   5  -4   4    4.10    1.18
  -5  -4  -4    5.32    1.13
   5  -4   4    3.39    1.43
   5  -4   4    4.26    2.16
   5   4   4    6.12    1.28
   5   4   4    5.39    1.13
   5   4   4    3.59    1.37
  -5   4  -4    3.77    1.30
   6  -4   4    1.96    1.35
  -6  -4  -4    0.31    0.88
   6  -4   4    0.39    1.36
  -6  -4  -4    0.46    0.90
   6  -4   4   -3.85    1.39
   6   4   4   -1.43    0.74
   6   4   4    1.48    1.20
   6   4   4    0.68    0.90
  -7  -4  -4    2.24    1.06
   7  -4   4    1.44    1.31
   7  -4   4    1.82    1.81
   7   4   4    0.46    0.70
   7   4   4    0.88    0.94
   8  -4   4   -0.03    1.37
  -8  -4  -4    1.65    1.00
   8  -4   4    0.27    1.61
   8   4   4    3.12    1.15
   9  -4   4    6.51    1.99
  -9  -4  -4    5.39    1.32
   9   4   4    5.23    1.31
  10  -4   4    2.60    1.80
 -10  -4  -4    0.57    1.11
  10   4   4    0.80    1.16
  11  -4   4    5.94    2.09
  11   4   4    4.22    1.48
  12  -4   4    1.39    1.67
  12   4   4   -1.01    1.23
  11  -5  -4    2.43    2.28
 -11  -5   4    4.82    1.76
  11   5  -4   -0.55    1.36
 -10  -5   4    2.41    1.44
  10  -5  -4    0.67    1.86
  10   5  -4   -0.07    1.34
  -9  -5   4    0.93    1.26
   9  -5  -4    0.56    1.72
   9   5  -4    0.51    1.24
   9   5  -4    1.12    1.38
  -8  -5   4    1.82    1.37
   8  -5  -4    4.87    1.84
   8   5  -4   -0.53    1.22
   8   5  -4    1.40    1.37
  -7  -5   4    0.11    1.17
   7  -5  -4    1.36    1.66
   7   5  -4    1.86    1.22
   7   5  -4   -1.16    1.00
   6  -5  -4   14.89    2.34
  -6  -5   4   12.79    2.01
   6   5  -4   16.56    2.07
   6   5  -4    9.95    1.78
   6   5  -4   16.02    2.07
  -5  -5   4   -0.71    1.00
   5  -5  -4    3.11    1.44
   5   5  -4   -0.83    1.20
  -5   5   4    1.13    1.23
   5   5  -4    0.21    1.08
   5   5  -4    1.89    1.21
  -4  -5   4   18.56    2.24
   4  -5  -4   21.15    2.38
   4   5  -4   19.81    2.18
   4   5  -4   16.44    2.35
   4   5  -4   20.07    2.22
  -4   5   4   20.06    2.14
  -3  -5   4    4.58    1.41
   3  -5  -4    4.93    1.43
  -3  -5   4    4.96    1.96
   3   5  -4    7.21    1.56
  -3   5   4    9.13    1.67
   3   5  -4    5.65    1.78
  -2  -5   4    0.64    1.20
   2  -5  -4    1.25    1.24
  -2  -5   4   -0.07    1.66
  -2   5   4    1.12    1.05
   2   5  -4    0.72    1.62
   2   5  -4    1.72    1.27
  -1  -5   4    7.06    1.61
   1  -5  -4    6.37    1.45
  -1  -5   4    9.14    2.24
  -1   5   4    9.63    1.52
   1   5  -4    8.92    1.73
  -1   5   4   10.82    2.52
   1   5  -4    6.12    1.36
   1   5  -4    6.59    1.86
   0  -5   4   -1.15    1.72
   0  -5  -4    1.68    1.10
   0  -5   4    0.80    1.19
   0  -5   4    1.30    0.94
   0   5   4    2.35    1.56
   0   5  -4   -0.71    1.66
   0   5  -4    0.50    1.26
   0   5  -4    1.67    1.17
   0   5   4    2.66    1.06
  -1  -5  -4    4.07    1.19
   1  -5   4    7.45    2.35
   1  -5   4    3.57    1.30
   1  -5   4    3.94    1.11
  -1   5  -4    6.04    1.41
   1   5   4    7.26    1.79
   1   5   4    7.55    1.47
   2  -5   4    0.55    1.23
  -2  -5  -4    0.83    0.94
   2  -5   4    1.59    0.94
   2  -5   4   -0.35    1.84
   2   5   4    0.37    1.01
  -2   5  -4   -0.96    1.14
   2   5   4    2.00    1.46
  -3  -5  -4   12.53    1.65
   3  -5   4   15.79    2.83
   3  -5   4   18.65    2.21
   3  -5   4   14.52    2.24
   3   5   4   13.93    1.84
   3   5   4   14.63    2.42
   3   5   4   18.99    2.24
  -4  -5  -4    1.58    0.96
   4  -5   4    0.78    1.82
   4  -5   4   -0.80    1.29
   4   5   4    0.08    1.09
   4   5   4    1.10    1.21
   4   5   4    0.36    0.99
   5  -5   4    2.00    1.86
   5  -5   4   -0.67    1.31
  -5  -5  -4    0.48    0.92
   5   5   4    2.08    1.28
   5   5   4   -0.74    1.04
   5   5   4   -0.04    0.96
   6  -5   4    0.85    1.34
   6  -5   4    1.25    1.79
  -6  -5  -4    4.35    1.16
   6   5   4    1.03    1.07
   6   5   4    5.73    1.66
   6   5   4    0.15    1.11
  -7  -5  -4   -0.48    0.97
   7  -5   4    1.88    1.66
   7   5   4    1.52    1.43
   7   5   4   -0.15    0.96
  -8  -5  -4    0.20    1.02
   8  -5   4   -0.95    1.48
   8   5   4    0.77    1.37
   8   5   4    0.91    1.06
   9  -5   4    0.13    1.58
   9   5   4   -1.33    1.03
   9   5   4    2.31    1.61
  10  -5   4    0.18    1.47
  10   5   4   -0.40    1.22
  11  -5   4    3.04    2.20
  11   5   4    1.27    1.32
   9  -6  -4    3.50    2.42
  -9  -6   4    5.09    2.07
   9   6  -4    2.65    1.53
   9   6  -4    0.87    1.45
  -8  -6   4    0.79    1.35
   8  -6  -4    7.80    2.59
   8   6  -4    3.27    1.51
   8   6  -4    3.85    1.62
   7  -6  -4    1.66    1.90
  -7  -6   4    1.76    1.34
   7   6  -4    0.26    1.23
   7   6  -4    1.29    1.34
   6  -6  -4    1.32    1.43
  -6  -6   4    2.98    1.38
   6   6  -4    1.87    1.38
   6   6  -4    1.64    1.25
   5  -6  -4   15.74    2.61
  -5  -6   4    4.94    1.56
   5   6  -4    9.62    1.76
   5   6  -4    6.85    1.70
  -4  -6   4    1.26    1.24
   4  -6  -4   -0.79    1.34
   4   6  -4    2.39    1.41
   4   6  -4    2.37    1.63
   3  -6  -4   14.73    2.24
  -3  -6   4    8.63    1.78
   3   6  -4   10.61    1.89
  -3   6   4   11.75    1.89
   2  -6  -4    0.74    1.19
  -2  -6   4    4.62    1.64
  -2   6   4    3.60    1.43
   2   6  -4    3.45    1.59
   1  -6  -4    2.70    1.34
  -1  -6   4    1.15    1.40
  -1   6   4    1.90    1.25
   1   6  -4    0.45    1.39
   0  -6  -4    7.90    1.63
   0  -6   4   16.12    2.40
   0   6   4   12.20    1.93
  -1  -6  -4    3.42    1.36
   1  -6   4    3.64    1.62
   1   6   4    3.28    1.37
   2  -6   4    1.26    1.49
  -2  -6  -4    1.17    1.15
   3  -6   4    0.69    1.44
  -3  -6  -4   -0.56    0.93
   3   6   4    0.52    1.11
   4  -6   4    3.87    1.85
  -4  -6  -4    1.71    1.20
   4   6   4    2.20    1.30
   4   6   4    3.83    1.65
   4   6   4    2.19    1.37
   5  -6   4   -1.68    1.44
  -5  -6  -4   -2.00    0.90
   5   6   4   -1.36    1.24
   5   6   4   -0.85    1.06
   6  -6   4   -1.85    1.41
   6   6   4    0.39    1.07
   6   6   4   -0.24    1.31
   7  -6   4   -2.40    1.59
   7   6   4    1.82    1.26
   7   6   4    2.24    1.50
   8  -6   4    5.77    2.16
   8   6   4    1.47    1.30
   8   6   4    4.28    1.80
   6  -7  -4    2.30    2.00
  -5  -7   4    1.91    1.39
   5  -7  -4    2.81    1.91
   5   7  -4    1.08    1.45
  -4  -7   4   -0.90    1.27
   4  -7  -4   -1.28    1.37
   4   7  -4    1.29    1.51
   3  -7  -4    1.04    1.39
  -3  -7   4    1.68    1.42
   3   7  -4   -0.67    1.24
  -2  -7   4   -0.68    1.36
   2  -7  -4   -0.30    1.33
   2   7  -4   -0.63    1.42
   1  -7  -4    3.50    1.69
  -1  -7   4   -1.96    1.24
   0  -7   4    2.36    1.82
   0  -7  -4    2.71    1.31
   1  -7   4   -0.59    1.24
  -1  -7  -4    0.27    1.25
   2  -7   4    3.60    2.00
   3  -7   4    0.46    1.42
   4  -7   4    1.39    1.83
   4   7   4    0.96    1.32
   5  -7   4   -0.58    1.50
   5   7   4   -0.88    1.20
  15   0  -5    1.42    1.66
  14   0  -5   -2.10    1.44
  13   0  -5    0.99    1.35
  12   0  -5    4.86    1.57
 -12   0   5    1.75    1.11
 -11   0   5    1.79    1.06
  11   0  -5    1.56    1.35
   9   0  -5    2.20    1.14
  -9   0   5    0.62    0.83
  -9   0   5   -0.57    0.61
   8   0  -5    0.31    0.95
  -8   0   5    1.56    0.84
  -8   0   5    0.43    0.73
  -7   0   5    3.28    0.83
   7   0  -5    2.61    0.86
   6   0  -5   -0.02    0.71
  -6   0   5    0.11    0.61
   5   0  -5    0.54    0.66
  -5   0   5    0.04    0.56
   4   0  -5    0.96    0.65
  -4   0   5    0.35    0.51
  -3   0   5   -0.29    0.46
   3   0  -5   -0.39    0.55
  -2   0   5   -0.01    0.31
   2   0  -5    0.26    0.40
   1   0  -5   -0.27    0.26
  -1   0   5    0.23    0.25
   0   0   5   -0.01    0.19
   0   0   5    0.01    0.17
   0   0  -5   -0.04    0.13
   0   0   5   -0.03    0.33
  -1   0  -5    0.55    0.45
   1   0   5    0.43    0.23
   1   0   5    0.10    0.42
  -1   0  -5    0.33    0.24
   1   0   5   -0.01    0.22
  -2   0  -5    0.49    0.59
  -2   0  -5   -0.21    0.32
   2   0   5    0.13    0.56
   2   0   5   -0.48    0.32
   3   0   5   -0.11    0.68
  -3   0  -5   -0.31    0.38
   3   0   5    0.23    0.42
  -3   0  -5   -0.16    0.64
   4   0   5    0.95    0.73
  -4   0  -5    0.70    0.69
  -4   0  -5   -0.28    0.43
   4   0   5   -0.05    0.47
   5   0   5    0.02    0.69
  -5   0  -5    0.21    0.47
  -5   0  -5    0.26    0.73
   5   0   5    0.19    0.56
   6   0   5    1.44    0.82
   6   0   5   -1.00    0.59
  -6   0  -5   -0.07    0.53
  -6   0  -5   -0.38    0.78
  -7   0  -5   -0.34    0.85
   7   0   5    0.18    0.89
  -7   0  -5    0.04    0.58
   7   0   5   -0.02    0.78
  -8   0  -5   -0.08    0.67
   8   0   5   -0.32    0.88
   8   0   5   -0.36    0.90
  -8   0  -5    1.49    1.05
   9   0   5   -0.97    0.97
  -9   0  -5    0.41    1.08
   9   0   5   -0.43    1.03
  -9   0  -5   -0.42    0.68
  10   0   5   -1.16    0.96
  10   0   5    1.76    1.19
 -10   0  -5   -0.69    1.08
  11   0   5    0.23    1.18
 -11   0  -5   -0.11    1.18
  12   0   5    0.09    1.23
 -12   0  -5    0.23    1.25
  13   0   5   -0.81    1.32
  14   0   5   -0.79    1.30
  15  -1  -5    0.91    1.78
  15   1  -5    0.39    1.53
  14  -1  -5    0.00    1.55
  14   1  -5    2.18    1.52
  13  -1  -5   11.78    2.20
 -13   1   5   13.01    2.03
  13   1  -5    9.80    1.94
  12  -1  -5    4.49    1.56
 -12  -1   5    2.80    0.96
 -12   1   5    6.80    1.56
  12   1  -5    4.59    1.55
 -11  -1   5    1.22    0.84
  11  -1  -5    2.91    1.32
 -11   1   5    2.53    1.23
  11   1  -5    1.88    1.24
 -10  -1   5    3.01    0.85
  10  -1  -5    2.96    1.27
  10   1  -5    3.64    1.34
 -10   1   5    5.25    1.38
  -9  -1   5    2.64    0.94
   9  -1  -5    0.46    1.07
  -9  -1   5    4.11    0.79
  -9   1   5    3.51    1.08
   9   1  -5    4.68    1.30
  -9   1   5    4.30    1.24
  -8  -1   5   25.69    1.89
   8  -1  -5   26.12    2.04
   8   1  -5   21.33    1.95
  -8   1   5   26.41    2.08
  -8   1   5   29.78    1.97
  -7  -1   5    1.09    0.68
   7  -1  -5    1.08    0.80
  -7   1   5    0.85    0.67
   7   1  -5    1.14    0.84
  -7   1   5    0.59    0.83
  -6  -1   5    8.24    0.92
   6  -1  -5   10.18    1.28
  -6  -1   5    8.84    1.15
  -6   1   5    8.55    1.16
   6   1  -5    9.41    1.29
  -5  -1   5    0.20    0.49
  -5  -1   5    1.09    0.62
   5  -1  -5    0.40    0.62
   5   1  -5    1.05    0.67
  -5   1   5    0.42    0.53
  -4  -1   5    1.94    0.67
  -4  -1   5    1.35    0.57
   4  -1  -5    1.30    0.73
   4   1  -5    2.03    0.75
  -4   1   5    1.93    0.58
  -3  -1   5    2.47    0.65
   3  -1  -5    1.46    0.61
  -3  -1   5    1.91    0.61
   3   1  -5    0.74    0.65
  -3   1   5    1.45    0.55
   2  -1  -5   20.28    1.10
  -2  -1   5   20.63    1.23
  -2  -1   5   18.63    1.26
  -2   1   5   21.82    1.10
   2   1  -5   17.89    1.20
   2   1  -5   18.43    1.24
  -1  -1   5    0.35    0.48
   1  -1  -5    0.66    0.37
  -1  -1   5    0.68    0.58
   1   1  -5    0.30    0.47
   1   1  -5    0.38    0.27
   1   1  -5    0.45    0.63
  -1   1   5    0.43    0.33
   0  -1   5    1.87    0.49
   0  -1  -5    1.28    0.50
   0  -1   5    1.49    0.69
   0  -1   5    1.69    0.51
   0   1  -5    0.85    0.53
   0   1  -5    1.31    0.46
   0   1  -5    1.35    0.70
   0   1   5    1.14    0.45
   0   1   5    1.06    0.29
   1  -1   5    4.76    0.77
  -1  -1  -5    4.79    0.33
   1  -1   5    3.91    0.64
  -1  -1  -5    4.65    0.35
   1  -1   5    6.60    1.06
  -1   1  -5    5.10    0.97
  -1   1  -5    4.06    0.64
  -1   1  -5    4.57    0.68
   1   1   5    4.26    0.38
   2  -1   5    8.25    1.24
   2  -1   5    5.90    0.84
  -2  -1  -5    6.39    0.48
   2  -1   5    6.54    0.94
  -2   1  -5    6.96    1.21
   2   1   5    6.65    0.49
  -2   1  -5    8.98    0.93
  -3  -1  -5    0.20    0.33
   3  -1   5   -0.10    0.91
   3  -1   5   -0.66    0.54
   3   1   5    0.77    0.38
  -3   1  -5    0.86    0.57
  -3   1  -5    1.51    0.91
   3   1   5   -0.17    0.48
  -4  -1  -5    1.90    0.46
   4  -1   5    0.88    0.94
   4  -1   5    2.94    0.73
  -4   1  -5    1.27    0.99
  -4   1  -5    1.49    0.62
   4   1   5    1.12    0.52
   4   1   5    1.94    0.49
  -5  -1  -5    5.76    0.80
   5  -1   5    6.40    1.30
   5  -1   5    6.41    0.99
   5   1   5    5.14    0.91
  -5   1  -5    6.13    1.24
   5   1   5    5.40    0.84
  -5   1  -5    8.01    1.09
   6  -1   5    6.05    1.05
   6  -1   5    4.84    1.30
  -6  -1  -5    6.30    0.87
  -6   1  -5    6.42    1.01
   6   1   5    4.94    0.85
  -6   1  -5    5.49    1.34
   6   1   5    4.09    0.74
   7  -1   5   -0.76    0.80
  -7  -1  -5   -0.76    0.54
   7  -1   5    0.93    1.13
   7   1   5   -0.50    0.68
   7   1   5   -0.37    0.62
  -7   1  -5    0.18    0.69
  -7   1  -5    0.25    1.23
  -8  -1  -5   -0.09    0.64
   8  -1   5    1.09    1.04
   8  -1   5   -0.78    1.15
  -8   1  -5   -0.38    0.75
  -8   1  -5   -1.72    1.21
   8   1   5    0.20    0.81
   8   1   5    0.36    0.68
  -9  -1  -5    0.48    0.71
   9  -1   5    1.19    1.19
   9  -1   5   -0.81    1.14
   9   1   5    0.34    0.97
  -9   1  -5    0.58    1.42
  10  -1   5    0.73    1.30
  10  -1   5   -0.21    1.08
 -10   1  -5   -0.55    1.48
  10   1   5    1.01    1.09
  11  -1   5    0.99    1.35
  11   1   5    4.27    1.37
 -11   1  -5    2.35    1.66
  12  -1   5    1.99    1.50
 -12   1  -5   -1.93    1.67
  12   1   5    0.83    1.24
  13  -1   5    1.24    1.51
  13   1   5   -1.40    1.22
  14  -1   5   -0.04    1.47
  14   1   5    0.74    1.45
  14  -2  -5    2.30    2.01
  14   2  -5    3.66    1.60
  13  -2  -5   -0.78    1.39
  13   2  -5   -0.76    1.21
  12  -2  -5    1.92    1.72
  12   2  -5    1.26    1.24
  11  -2  -5   -0.82    1.31
  11   2  -5    0.02    0.99
 -11   2   5    1.96    1.38
  10  -2  -5    9.79    1.94
  10   2  -5    5.95    1.47
 -10   2   5    8.81    1.83
   9  -2  -5    1.91    1.17
  -9   2   5    2.00    1.04
   9   2  -5    0.82    1.15
  -9   2   5   -0.52    1.05
  -8  -2   5    5.62    1.14
   8  -2  -5    4.82    1.40
  -8   2   5    2.82    1.35
  -8   2   5    2.85    1.07
   8   2  -5    3.32    1.16
  -7  -2   5    0.61    0.59
   7  -2  -5    0.40    0.99
  -7  -2   5   -0.91    0.56
   7   2  -5   -0.08    0.89
  -7   2   5    0.86    1.00
  -7   2   5    0.00    0.71
  -6  -2   5    4.99    0.92
   6  -2  -5    4.90    1.01
  -6  -2   5    4.42    0.84
  -6   2   5    5.22    1.08
   6   2  -5    4.15    0.99
  -6   2   5    5.76    1.30
  -5  -2   5    2.79    0.74
   5  -2  -5    3.79    0.94
  -5  -2   5    1.40    0.62
  -5   2   5    2.82    1.14
   5   2  -5    2.89    0.86
  -5   2   5    1.77    0.71
  -4  -2   5    1.47    0.62
   4  -2  -5   -0.32    0.70
  -4  -2   5    1.41    0.71
  -4   2   5   -0.28    0.58
   4   2  -5    0.96    0.61
   3  -2  -5   11.87    1.16
  -3  -2   5   13.74    1.29
  -3  -2   5   13.16    1.23
  -3   2   5   11.93    1.20
   3   2  -5   12.61    1.23
   3   2  -5   13.72    1.27
  -2  -2   5   39.76    1.96
  -2  -2   5   36.08    1.90
  -2  -2   5   38.75    2.06
   2  -2  -5   37.87    1.79
  -2   2   5   36.41    1.80
   2   2  -5   40.25    2.04
   2   2  -5   36.31    1.93
   2   2  -5   38.92    1.67
  -1  -2   5   20.69    1.34
  -1  -2   5   21.90    1.44
   1  -2  -5   19.82    1.39
  -1  -2   5   23.28    1.67
   1  -2  -5   21.23    1.30
  -1   2   5   20.43    1.22
   1   2  -5   23.02    1.20
   1   2  -5   22.63    1.44
   1   2  -5   22.08    1.78
   0  -2   5   62.11    2.61
   0  -2  -5   58.92    2.27
   0  -2   5   61.54    2.22
   0  -2   5   59.72    2.94
   0  -2   5   64.40    2.55
   0  -2  -5   60.78    2.23
   0  -2  -5   62.77    2.52
   0   2  -5   59.25    2.81
   0   2   5   60.29    2.25
   0   2  -5   62.31    2.53
   0   2  -5   59.99    2.52
   0   2   5   62.15    2.52
  -1  -2  -5   70.06    2.43
  -1  -2  -5   69.94    2.40
   1  -2   5   69.65    2.74
   1  -2   5   68.26    3.29
   1  -2   5   72.77    2.84
  -1   2  -5   71.79    2.83
  -1   2  -5   69.23    2.76
   1   2   5   68.51    2.44
   1   2   5   70.73    2.81
   1   2   5   71.52    2.45
  -1   2  -5   68.22    3.14
   2  -2   5    0.57    0.60
   2  -2   5    0.23    1.07
   2  -2   5    0.34    0.65
  -2  -2  -5    0.48    0.41
   2   2   5   -0.17    0.63
   2   2   5    0.39    0.42
  -2   2  -5    0.63    0.96
  -2   2  -5    0.07    0.56
   3  -2   5    3.84    0.92
   3  -2   5    2.67    0.79
  -3  -2  -5    2.35    0.63
   3  -2   5    1.60    1.12
  -3  -2  -5    2.44    0.53
   3   2   5    2.34    0.56
  -3   2  -5    2.89    0.81
  -3   2  -5    3.80    1.17
   4  -2   5   11.25    1.39
   4  -2   5   15.54    1.90
  -4  -2  -5   12.14    0.96
  -4   2  -5   12.61    1.34
   4   2   5   12.56    1.00
  -4   2  -5   14.71    1.98
   5  -2   5    1.21    1.22
   5  -2   5    0.86    0.83
  -5  -2  -5    0.48    0.49
   5   2   5    0.59    0.47
   5   2   5    0.72    0.55
  -5   2  -5    2.52    1.32
  -5   2  -5    1.02    0.71
   6  -2   5    7.07    1.78
   6  -2   5    9.74    1.44
  -6  -2  -5    9.29    1.08
  -6   2  -5    8.22    1.19
   6   2   5    7.88    1.15
  -6   2  -5    7.97    1.73
   6   2   5    8.95    0.85
  -7  -2  -5    1.31    0.65
   7  -2   5   -0.28    1.38
   7  -2   5    0.95    0.94
  -7   2  -5    0.30    0.82
   7   2   5    1.25    0.79
  -7   2  -5   -0.49    1.39
   7   2   5    0.67    0.42
  -8  -2  -5    5.16    0.91
   8  -2   5    5.78    1.33
   8  -2   5    6.19    1.86
  -8   2  -5    6.77    1.90
   8   2   5    4.51    1.08
   9  -2   5    3.48    1.49
   9  -2   5    4.97    1.75
   9   2   5    3.82    1.14
  -9   2  -5    3.74    1.83
  10  -2   5    5.18    1.63
  10  -2   5    5.74    1.86
 -10   2  -5    1.75    1.79
  10   2   5    4.89    1.32
  11  -2   5    0.70    1.38
  11   2   5    0.89    1.19
  12  -2   5    0.68    1.53
  12   2   5    0.63    1.22
  13  -2   5   -0.23    1.64
  13   2   5    1.02    1.25
  14  -2   5   -0.22    1.67
  14   2   5   -1.92    1.10
  14  -3  -5    0.57    1.74
  14   3  -5    3.31    1.83
  13  -3  -5    1.89    1.98
  13   3  -5   -0.22    1.49
  12  -3  -5    2.84    1.97
  12   3  -5    0.57    1.40
  11  -3  -5   19.62    2.46
  11   3  -5   18.25    2.30
  10  -3  -5    1.46    1.46
  10   3  -5    0.11    1.22
   9  -3  -5   -1.60    1.21
   9   3  -5    1.31    1.19
   8  -3  -5    1.02    1.17
  -8   3   5    1.77    1.41
  -8   3   5    0.58    0.99
   8   3  -5   -0.47    0.88
  -7  -3   5   10.13    1.49
  -7  -3   5   11.62    1.17
   7  -3  -5   14.07    1.89
  -7   3   5   16.24    2.28
  -7   3   5   12.21    1.76
   7   3  -5   12.62    1.73
  -6  -3   5    2.08    0.95
   6  -3  -5    2.36    1.10
  -6  -3   5    2.41    0.84
   6   3  -5    3.51    0.75
  -6   3   5    3.53    1.38
   6   3  -5    2.22    1.01
  -6   3   5    2.31    0.98
  -5  -3   5    1.23    1.05
   5  -3  -5    3.11    1.07
  -5  -3   5    3.80    0.95
   5   3  -5    3.43    0.87
  -5   3   5    4.28    1.10
  -5   3   5    4.28    1.36
   5   3  -5    2.61    0.97
   4  -3  -5    9.84    1.44
  -4  -3   5    9.46    1.33
  -4  -3   5    9.63    1.59
  -4  -3   5   12.06    1.39
  -4   3   5    9.30    1.62
  -4   3   5   10.43    1.37
   4   3  -5   11.59    1.44
   4   3  -5   10.85    1.38
  -3  -3   5   54.82    2.67
   3  -3  -5   56.60    2.69
  -3  -3   5   56.23    2.96
  -3  -3   5   53.64    2.71
  -3   3   5   59.83    3.18
  -3   3   5   61.29    2.70
   3   3  -5   58.57    2.74
   3   3  -5   54.62    2.76
   3   3  -5   56.00    2.51
  -2  -3   5   -0.47    0.67
  -2  -3   5   -0.24    1.08
   2  -3  -5   -0.30    0.71
  -2  -3   5    0.59    0.83
   2  -3  -5    0.01    0.56
  -2   3   5   -0.01    0.65
   2   3  -5    1.94    0.98
   2   3  -5    1.15    0.83
   2   3  -5   -0.89    0.61
  -2   3   5    1.38    1.05
  -1  -3   5    6.30    1.39
  -1  -3   5    6.14    0.96
  -1  -3   5    5.49    1.05
   1  -3  -5    4.02    0.83
   1  -3  -5    5.57    0.98
   1  -3  -5    4.95    0.89
  -1  -3   5    5.35    0.99
   1   3  -5    3.75    0.92
   1   3  -5    5.73    1.29
  -1   3   5    4.08    0.83
  -1   3   5    3.81    1.15
   1   3  -5    4.49    1.02
   0  -3  -5   54.24    2.26
   0  -3  -5   52.85    2.45
   0  -3   5   52.09    2.26
   0  -3   5   51.60    2.59
   0  -3  -5   51.02    2.30
   0  -3   5   53.94    2.53
   0  -3   5   54.11    3.03
   0   3  -5   52.56    2.64
   0   3   5   47.46    2.28
   0   3  -5   51.45    2.51
   0   3  -5   51.30    2.98
   1  -3   5   15.22    1.44
  -1  -3  -5   12.02    1.09
  -1  -3  -5   13.91    1.17
   1  -3   5   10.99    2.05
   1  -3   5   14.01    1.51
   1   3   5   12.97    1.18
   1   3   5   14.23    1.22
  -1   3  -5   13.51    1.47
  -1   3  -5   13.75    2.03
  -1   3  -5   15.55    1.57
   1   3   5   12.33    1.43
  -2  -3  -5   41.02    1.91
   2  -3   5   44.82    2.36
   2  -3   5   43.59    2.32
  -2  -3  -5   44.18    1.98
   2  -3   5   42.39    2.91
  -2   3  -5   46.19    2.86
   2   3   5   44.09    2.37
   2   3   5   44.46    2.05
  -2   3  -5   42.83    2.31
   3  -3   5    6.84    1.25
  -3  -3  -5   10.97    1.14
   3  -3   5    9.36    1.84
   3  -3   5    8.87    1.35
  -3  -3  -5   10.68    1.05
  -3   3  -5   11.14    1.89
  -3   3  -5    9.65    1.37
   3   3   5   10.66    1.45
   3   3   5    9.07    1.12
  -4  -3  -5   10.73    1.15
   4  -3   5   13.58    1.57
   4  -3   5    9.49    1.42
   4  -3   5   12.11    2.14
  -4  -3  -5   12.82    1.23
  -4   3  -5   12.64    1.54
   4   3   5   11.98    1.17
  -4   3  -5   12.42    2.31
  -5  -3  -5    8.03    1.10
   5  -3   5    7.46    1.88
   5  -3   5    4.36    1.07
   5  -3   5    5.67    1.42
  -5  -3  -5    7.61    1.11
   5   3   5    6.11    1.13
  -5   3  -5    7.67    1.34
   5   3   5    6.39    0.97
  -5   3  -5    7.05    1.95
   6  -3   5    0.87    1.02
  -6  -3  -5   -0.07    0.62
  -6  -3  -5    1.05    0.79
   6  -3   5    1.19    1.65
  -6   3  -5   -1.42    1.38
  -6   3  -5    0.90    0.92
   6   3   5   -0.79    0.66
   6   3   5   -0.27    0.59
   7  -3   5    5.98    1.87
  -7  -3  -5    7.13    1.05
   7  -3   5    6.94    1.55
   7   3   5    6.45    0.69
  -7   3  -5    4.64    1.81
   7   3   5    6.44    0.79
   7   3   5    5.36    1.12
  -8  -3  -5   -0.32    0.78
   8  -3   5    0.00    1.10
   8  -3   5   -1.29    1.61
   8   3   5    0.05    0.96
   9  -3   5    0.79    1.66
   9  -3   5    2.26    1.40
   9   3   5    0.85    1.02
  10  -3   5    1.48    1.48
  10  -3   5    2.73    1.70
  10   3   5   -0.57    1.03
  11  -3   5    1.03    1.49
  11   3   5   -0.01    1.20
  12  -3   5    1.88    1.79
  12   3   5    1.77    1.39
  13  -3   5   -0.37    1.49
  13   3   5   -0.07    1.40
  13  -4  -5    2.88    2.05
  13   4  -5    0.11    1.42
  12  -4  -5    5.23    2.16
  12   4  -5    2.92    1.49
  11  -4  -5    0.03    1.73
  11   4  -5    0.86    1.36
  10  -4  -5    2.96    1.87
  10   4  -5    1.97    1.29
   9  -4  -5    0.98    1.67
   9   4  -5    0.52    1.16
   8  -4  -5    2.57    1.51
   8   4  -5    0.14    1.09
  -7  -4   5    6.05    1.46
   7  -4  -5    9.08    1.85
   7   4  -5    7.82    1.57
  -7   4   5    9.23    1.66
   7   4  -5    6.05    1.15
  -6  -4   5    3.36    1.18
  -6  -4   5    1.38    1.30
   6  -4  -5    4.65    1.37
  -6   4   5    5.10    1.36
   6   4  -5    2.14    1.15
   6   4  -5    1.13    1.09
   6   4  -5    4.04    1.07
   5  -4  -5    0.12    1.02
  -5  -4   5   -0.08    1.09
  -5  -4   5    2.83    1.32
   5   4  -5    0.82    0.94
   5   4  -5    0.25    0.96
   5   4  -5    2.77    1.10
  -5   4   5   -0.25    0.91
  -4  -4   5    1.86    0.97
  -4  -4   5    0.27    1.30
  -4  -4   5    1.58    1.15
   4  -4  -5    0.17    0.87
   4  -4  -5   -0.07    1.04
  -4   4   5   -1.28    1.15
   4   4  -5   -0.97    0.86
   4   4  -5   -1.74    0.98
   4   4  -5    0.70    0.98
  -4   4   5   -0.09    0.79
  -3  -4   5   -1.03    0.95
  -3  -4   5    2.35    1.51
   3  -4  -5    1.92    0.88
  -3  -4   5    1.31    0.93
   3  -4  -5    1.47    1.07
   3   4  -5   -0.23    0.99
   3   4  -5   -0.32    1.10
   3   4  -5    1.89    0.98
  -3   4   5    2.19    1.00
  -3   4   5    1.77    1.35
  -2  -4   5    0.45    1.42
   2  -4  -5    4.43    1.00
  -2  -4   5    2.82    0.98
  -2  -4   5    1.96    1.06
   2  -4  -5    0.14    0.95
   2  -4  -5    2.44    0.98
   2   4  -5    3.00    1.18
  -2   4   5    1.38    0.90
  -2   4   5    0.63    1.20
   2   4  -5    1.79    1.33
  -1  -4   5    3.37    1.77
   1  -4  -5    4.88    1.19
  -1  -4   5    4.53    1.32
   1  -4  -5    4.16    1.11
   1  -4  -5    2.98    0.92
  -1  -4   5    1.19    0.83
   1   4  -5    2.26    1.43
   1   4  -5    4.56    1.21
  -1   4   5    3.60    1.02
   1   4  -5    6.59    1.42
  -1   4   5    4.27    1.51
   0  -4   5    1.19    0.87
   0  -4   5    3.60    1.29
   0  -4   5    4.42    0.97
   0  -4   5    0.33    1.59
   0  -4  -5    1.84    0.92
   0  -4  -5    2.54    0.96
   0  -4  -5    3.58    0.88
   0   4  -5    3.01    1.52
   0   4   5    2.32    0.90
   0   4  -5    2.69    1.16
   0   4  -5    3.93    1.22
   0   4   5    3.41    1.34
   1  -4   5    8.98    1.33
   1  -4   5    8.61    2.00
   1  -4   5   10.93    1.56
  -1  -4  -5   10.90    1.30
  -1  -4  -5   11.68    1.36
   1  -4   5   11.19    1.76
  -1   4  -5    9.27    1.50
   1   4   5   11.82    1.50
  -1   4  -5   11.36    1.62
   1   4   5   10.24    1.83
  -1   4  -5   11.61    2.14
  -2  -4  -5    0.36    0.77
   2  -4   5    0.60    0.96
   2  -4   5   -0.91    1.45
   2  -4   5   -0.88    0.96
  -2  -4  -5    0.20    0.68
   2   4   5   -0.67    0.83
   2   4   5    0.11    0.74
  -2   4  -5   -0.55    0.93
   2   4   5   -0.19    0.74
  -2   4  -5    0.63    1.63
   2   4   5    0.22    1.08
   3  -4   5    3.68    1.32
   3  -4   5    4.20    1.21
   3  -4   5    2.91    1.80
  -3  -4  -5    2.13    0.87
  -3  -4  -5    2.18    0.84
  -3   4  -5    1.28    1.05
   3   4   5    2.73    1.21
   3   4   5    2.49    1.18
   3   4   5    1.72    0.90
  -3   4  -5    2.65    1.69
   4  -4   5    5.25    1.35
   4  -4   5    3.42    2.04
   4  -4   5    3.70    1.12
  -4  -4  -5    2.55    0.88
  -4  -4  -5    4.20    1.03
   4   4   5    4.04    1.31
  -4   4  -5    2.43    1.21
   4   4   5    2.68    0.95
  -4   4  -5    3.35    2.31
   4   4   5    3.50    1.19
  -5  -4  -5    5.13    1.07
   5  -4   5    2.68    1.80
   5  -4   5    3.82    1.47
   5  -4   5    7.45    1.53
  -5  -4  -5    5.01    1.02
   5   4   5    7.35    1.49
   5   4   5    6.55    1.18
   5   4   5    6.01    1.22
   6  -4   5   11.88    2.59
  -6  -4  -5    8.33    1.31
   6  -4   5   11.15    2.03
  -6  -4  -5    9.42    1.39
   6  -4   5    8.77    1.83
   6   4   5   11.93    1.89
   6   4   5    6.65    1.25
   6   4   5   11.43    1.54
  -7  -4  -5   -0.65    0.86
   7  -4   5   -1.74    1.49
   7  -4   5    1.18    1.26
   7   4   5    0.85    0.77
   7   4   5   -0.52    0.86
  -8  -4  -5   -0.31    0.79
   8  -4   5    2.56    1.76
   8  -4   5    2.58    1.57
   8   4   5    2.67    1.14
   9  -4   5    5.32    1.79
   9  -4   5    7.51    2.20
  -9  -4  -5    1.51    1.05
   9   4   5    5.66    1.36
  10  -4   5    3.58    1.71
  10   4   5    2.89    1.30
  11  -4   5    1.91    1.78
  11   4   5    0.81    1.22
  12  -4   5    0.01    1.59
  12   4   5    0.71    1.30
  11  -5  -5   14.08    3.30
 -11  -5   5    5.94    1.93
  11   5  -5    6.26    1.83
 -10  -5   5   -0.12    1.34
  10  -5  -5    0.40    1.92
  10   5  -5    0.59    1.44
  -9  -5   5    1.12    1.39
   9  -5  -5    1.83    1.88
   9   5  -5   -0.33    1.21
   9   5  -5    3.54    1.55
   8  -5  -5    2.10    1.74
  -8  -5   5   -1.33    1.08
   8   5  -5    2.34    1.28
   8   5  -5    1.56    1.35
   7  -5  -5    5.79    1.76
  -7  -5   5    3.60    1.44
   7   5  -5    4.75    1.45
   7   5  -5    4.58    1.51
   7   5  -5    4.94    1.87
   6  -5  -5    2.10    1.61
  -6  -5   5    3.61    1.36
   6   5  -5    6.55    1.56
   6   5  -5    6.54    1.47
   6   5  -5    4.19    1.34
   5  -5  -5    1.51    1.43
  -5  -5   5    0.55    1.21
   5   5  -5   -1.00    1.13
   5   5  -5   -0.14    1.05
  -5   5   5   -0.43    1.01
   5   5  -5    2.34    1.23
   4  -5  -5   -1.47    1.08
  -4  -5   5   -0.28    1.13
  -4  -5   5    1.70    1.65
  -4   5   5   -0.97    0.89
   4   5  -5   -1.02    1.22
   4   5  -5   -0.28    1.09
   4   5  -5    0.22    1.09
  -3  -5   5    0.01    1.62
   3  -5  -5    1.29    1.20
  -3  -5   5    0.40    1.20
   3   5  -5   -0.49    1.13
  -3   5   5   -0.92    0.91
   3   5  -5    1.03    1.49
  -2  -5   5   -1.66    1.55
   2  -5  -5    0.26    1.09
  -2  -5   5   -1.67    1.04
  -2   5   5   -0.40    0.94
   2   5  -5    1.25    1.53
   2   5  -5   -1.57    0.95
   1  -5  -5   -1.31    0.94
  -1  -5   5   -0.21    1.53
  -1  -5   5    0.63    1.24
  -1   5   5   -0.62    0.91
   1   5  -5   -0.83    1.57
   1   5  -5    0.94    1.14
   1   5  -5    0.13    1.10
   0  -5   5   12.49    2.04
   0  -5  -5   12.92    1.76
   0  -5   5   12.70    2.60
   0  -5   5   11.98    1.58
   0   5  -5   11.71    2.65
   0   5   5   14.46    2.38
   0   5  -5   14.86    2.03
   0   5  -5    9.82    1.70
   0   5   5   15.55    1.82
   1  -5   5   -0.22    0.83
   1  -5   5   -0.61    1.75
   1  -5   5    1.93    1.19
  -1  -5  -5    0.65    0.96
  -1   5  -5   -0.91    1.05
   1   5   5    0.84    1.00
   1   5   5    0.79    1.33
   2  -5   5    3.33    1.09
   2  -5   5    3.39    2.00
   2  -5   5    4.22    1.38
  -2  -5  -5    3.05    1.08
   2   5   5    1.19    1.40
   2   5   5    4.49    1.20
   3  -5   5    0.37    1.71
   3  -5   5    3.47    1.56
  -3  -5  -5    1.59    0.97
   3  -5   5    1.26    0.93
   3   5   5    2.05    1.39
   3   5   5    0.50    1.26
   3   5   5    1.64    1.05
   4  -5   5    1.59    1.45
  -4  -5  -5    1.64    0.98
   4  -5   5   -0.52    1.62
   4   5   5    3.24    1.12
   4   5   5    3.50    1.44
   4   5   5    1.45    1.20
   5  -5   5    3.85    1.53
   5  -5   5    5.38    2.08
  -5  -5  -5    3.19    1.08
   5   5   5    2.47    1.40
   5   5   5    3.08    1.13
   5   5   5    5.37    1.34
  -6  -5  -5    1.75    1.00
   6  -5   5    1.14    1.90
   6  -5   5    0.00    1.31
   6   5   5    0.53    1.30
   6   5   5    0.54    1.05
   6   5   5   -0.44    0.88
   7  -5   5    1.41    1.64
   7  -5   5    4.33    2.21
  -7  -5  -5    0.93    0.97
   7   5   5    2.80    1.53
   7   5   5    1.17    1.03
   8  -5   5    1.50    1.70
   8   5   5   -0.27    1.01
   8   5   5   -0.70    1.34
   9  -5   5   -1.52    1.53
   9   5   5   -1.25    1.41
   9   5   5    1.88    1.16
  10  -5   5   -0.50    1.76
  10   5   5    1.34    1.29
   9  -6  -5   11.68    2.99
  -9  -6   5    5.00    1.82
   9   6  -5    7.38    1.98
   9   6  -5    7.88    1.87
  -8  -6   5   -0.57    1.24
   8  -6  -5    0.24    1.88
   8   6  -5    0.72    1.28
   8   6  -5   -0.12    1.25
   7  -6  -5    9.89    2.41
  -7  -6   5    4.03    1.60
   7   6  -5    5.61    1.55
   7   6  -5    6.13    1.80
  -6  -6   5    2.51    1.42
   6  -6  -5    1.53    1.78
   6   6  -5    2.01    1.40
   6   6  -5    0.51    1.27
  -5  -6   5    0.99    1.24
   5  -6  -5   -0.03    1.38
   5   6  -5   -1.17    1.11
   5   6  -5   -1.20    1.20
  -4  -6   5    4.22    1.72
   4  -6  -5    7.39    1.86
   4   6  -5    5.10    1.49
   4   6  -5    4.33    2.13
  -3  -6   5    3.04    1.37
   3  -6  -5    5.94    1.58
  -3   6   5    7.27    1.59
   3   6  -5    5.51    1.63
  -2  -6   5    7.11    1.81
   2  -6  -5   12.68    2.03
  -2   6   5    6.80    1.57
   2   6  -5    7.24    1.76
  -1  -6   5   15.09    2.38
  -1  -6   5   14.65    2.82
   1  -6  -5   13.60    2.03
   1   6  -5   12.60    2.16
  -1   6   5   10.85    1.80
   0  -6   5    6.71    1.83
   0  -6  -5    6.07    1.52
   0  -6   5   12.71    2.74
   0   6   5    4.07    1.43
  -1  -6  -5    5.12    1.43
   1  -6   5   10.45    2.15
   1  -6   5    8.01    2.51
   1   6   5    3.87    1.43
   2  -6   5    2.73    1.60
   2  -6   5   -2.23    1.76
  -2  -6  -5    0.42    1.06
  -3  -6  -5   -0.72    0.87
   3  -6   5    3.21    2.05
   3  -6   5    1.82    1.57
   3   6   5    1.18    1.11
   4  -6   5    0.86    1.59
  -4  -6  -5    1.55    1.08
   4  -6   5    1.01    1.94
   4   6   5    1.99    1.14
   4   6   5   -0.81    1.33
   4   6   5    0.42    1.71
   5  -6   5    1.61    1.67
  -5  -6  -5    0.24    1.03
   5   6   5   -0.24    1.40
   5   6   5   -0.18    1.02
   6  -6   5    1.53    1.63
   6   6   5    1.63    1.20
   6   6   5    0.85    1.33
   7  -6   5    2.69    1.96
   7   6   5   -0.40    1.50
   7   6   5    0.21    1.16
   8  -6   5    0.81    1.47
   8   6   5   -0.09    1.18
   8   6   5    0.60    1.54
  -5  -7   5    1.52    1.34
   5  -7  -5    2.92    1.76
   5   7  -5    6.20    1.79
   4  -7  -5    2.35    1.84
  -4  -7   5    2.33    1.54
   4   7  -5   -0.50    1.40
  -3  -7   5   -0.76    1.36
   3  -7  -5   -1.34    1.45
   3   7  -5    0.36    1.49
   2  -7  -5    3.06    1.40
  -2  -7   5    0.97    1.38
   2   7  -5    0.98    1.45
  -1  -7   5   -0.64    1.62
   1  -7  -5    3.33    1.50
   0  -7   5    1.89    1.64
   0  -7  -5    1.02    1.30
   1  -7   5    5.14    1.98
   2  -7   5    3.07    1.87
   3  -7   5    4.43    1.99
   4  -7   5   -2.43    1.46
   5  -7   5   -0.48    1.77
   5   7   5   -0.24    1.14
  15   0  -6    1.63    1.88
  14   0  -6    0.50    1.66
  13   0  -6    0.33    1.52
 -12   0   6   43.89    2.67
  12   0  -6   37.97    3.20
 -11   0   6    3.85    1.12
  11   0  -6    4.77    1.64
 -10   0   6    2.77    1.06
  10   0  -6    1.98    1.32
  -9   0   6   28.24    2.07
   9   0  -6   27.37    2.29
  -9   0   6   27.07    1.95
  -8   0   6   30.42    1.96
   8   0  -6   32.50    2.13
  -7   0   6   54.40    2.60
   7   0  -6   57.47    2.75
   6   0  -6   30.88    1.87
  -6   0   6   35.69    1.89
  -5   0   6   41.63    1.99
   5   0  -6   38.80    2.00
  -4   0   6   30.22    1.55
   4   0  -6   30.12    1.68
  -3   0   6   75.70    2.63
   3   0  -6   67.92    2.60
   2   0  -6   80.67    2.76
  -2   0   6   82.66    2.75
   1   0  -6   49.52    1.78
  -1   0   6   51.52    1.76
   0   0   6   80.42    2.50
   0   0   6   81.03    2.88
   0   0   6   79.09    2.45
   1   0   6  135.54    4.43
   1   0   6  129.95    3.97
  -1   0  -6  139.79    4.45
   1   0   6  126.82    3.96
  -1   0  -6  138.28    3.99
   2   0   6    7.25    0.97
   2   0   6    6.98    0.67
  -2   0  -6    6.31    1.08
  -2   0  -6    7.24    0.65
  -3   0  -6    1.28    0.75
   3   0   6    1.41    0.47
   3   0   6    2.00    0.80
  -3   0  -6    2.12    0.49
   4   0   6    0.45    0.47
   4   0   6    0.48    0.73
  -4   0  -6    0.03    0.68
  -4   0  -6   -0.10    0.44
  -5   0  -6   -0.94    0.71
   5   0   6    0.76    0.77
   5   0   6    2.41    0.66
  -5   0  -6    2.69    0.64
   6   0   6   30.17    1.94
  -6   0  -6   26.62    1.59
  -6   0  -6   29.94    1.89
   6   0   6   26.35    1.62
   7   0   6    6.30    1.26
  -7   0  -6    7.47    1.17
  -7   0  -6    7.30    1.32
   7   0   6    5.10    1.03
  -8   0  -6   15.40    1.53
   8   0   6   14.48    1.69
   8   0   6   13.84    1.87
  -8   0  -6   17.70    1.91
  -9   0  -6   33.73    2.47
   9   0   6   35.50    2.47
  -9   0  -6   34.38    2.47
   9   0   6   32.63    2.39
  10   0   6    2.05    1.26
  10   0   6    1.43    1.12
 -10   0  -6    1.27    1.20
 -11   0  -6    7.89    1.65
  11   0   6   10.21    1.86
  12   0   6    1.19    1.32
 -12   0  -6   -0.20    1.40
  13   0   6    5.23    1.72
  14   0   6    4.17    1.65
  15  -1  -6    3.23    2.06
  15   1  -6    3.94    1.89
  14  -1  -6    1.46    1.85
  14   1  -6    2.06    1.55
  13  -1  -6    3.01    1.68
  13   1  -6    1.44    1.32
 -13   1   6    3.16    1.37
 -12  -1   6    1.92    0.61
  12  -1  -6    0.77    1.29
 -12  -1   6   -1.33    0.82
 -12   1   6    2.42    1.23
  12   1  -6    0.13    1.23
  11  -1  -6   23.68    2.54
 -11  -1   6   25.82    1.67
  11   1  -6   19.52    2.31
 -11   1   6   24.73    2.35
 -10  -1   6   -0.32    0.67
  10  -1  -6    1.56    1.37
  10   1  -6   -0.15    1.10
 -10   1   6    1.04    1.09
   9  -1  -6    0.69    1.24
  -9  -1   6    0.08    0.83
  -9   1   6    0.99    0.98
   9   1  -6    2.05    1.13
  -9   1   6   -0.42    0.64
  -8  -1   6    4.66    1.04
   8  -1  -6    4.30    1.25
  -8   1   6    5.82    1.11
   8   1  -6    5.91    1.29
  -8   1   6    7.13    1.35
   7  -1  -6   37.30    2.24
  -7  -1   6   39.19    2.18
  -7   1   6   39.16    2.16
   7   1  -6   37.93    2.26
  -6  -1   6   45.42    2.27
   6  -1  -6   49.49    2.43
  -6  -1   6   44.44    1.99
   6   1  -6   46.16    2.35
  -6   1   6   45.04    2.25
   5  -1  -6    3.27    0.85
  -5  -1   6    1.49    0.71
  -5  -1   6    2.09    0.63
   4  -1  -6   53.46    2.36
  -4  -1   6   62.07    2.44
  -4  -1   6   56.29    2.29
   4   1  -6   57.75    2.47
  -4   1   6   58.04    2.37
  -3  -1   6   41.26    1.90
   3  -1  -6   36.88    1.80
  -3  -1   6   43.81    1.89
  -3   1   6   39.04    1.76
   3   1  -6   41.07    1.90
  -2  -1   6    0.97    0.71
   2  -1  -6    2.57    0.58
  -2  -1   6    2.07    0.59
  -2   1   6    2.63    0.54
   2   1  -6    2.79    0.75
   2   1  -6    1.04    0.58
   1  -1  -6    1.43    0.52
  -1  -1   6    0.69    0.53
   1  -1  -6    0.21    0.39
  -1  -1   6    0.75    0.72
   1   1  -6   -0.13    0.68
  -1   1   6    0.47    0.36
   1   1  -6    1.07    0.27
   1   1  -6    1.24    0.59
   0  -1   6   12.72    0.98
   0  -1   6   11.47    0.92
   0  -1   6    8.05    1.16
   0  -1  -6   10.61    0.93
   0   1   6   10.44    0.61
   0   1   6    7.97    0.88
   0   1  -6    9.25    0.96
   0   1  -6   11.43    0.98
   0   1  -6    9.05    1.19
   1  -1   6    7.48    1.25
   1  -1   6    9.67    0.90
   1  -1   6    8.20    0.86
  -1   1  -6    6.69    0.87
  -1   1  -6    7.95    1.37
   1   1   6    7.60    0.39
  -1   1  -6    8.35    0.92
  -2  -1  -6   13.09    0.55
   2  -1   6   12.19    1.09
  -2  -1  -6   12.87    0.52
   2  -1   6   13.97    1.06
   2  -1   6   14.03    1.64
   2   1   6   14.34    0.60
  -2   1  -6   16.32    1.62
  -2   1  -6   14.11    1.07
  -3  -1  -6    3.93    0.49
   3  -1   6    3.15    0.73
   3  -1   6    4.27    1.06
   3   1   6    3.75    0.47
  -3   1  -6    2.81    0.99
   3   1   6    4.32    0.73
  -3   1  -6    4.89    0.76
   4  -1   6   -0.12    0.62
  -4  -1  -6   -0.30    0.35
   4  -1   6    0.82    0.97
   4   1   6    0.39    0.53
  -4   1  -6    0.19    0.96
  -4   1  -6   -1.19    0.48
   4   1   6   -0.21    0.39
  -5  -1  -6   10.89    0.92
   5  -1   6   14.48    1.29
   5  -1   6   14.58    1.75
  -5   1  -6   13.93    1.25
  -5   1  -6   13.58    1.77
   5   1   6   12.86    1.17
   5   1   6   11.84    1.03
   6  -1   6    0.08    1.02
   6  -1   6    1.07    0.75
  -6  -1  -6    1.28    0.55
  -6   1  -6    0.25    0.63
   6   1   6    0.14    0.67
   6   1   6    0.92    0.60
  -6   1  -6    0.39    1.14
   7  -1   6   16.54    2.19
   7  -1   6   12.76    1.51
  -7  -1  -6   11.40    1.14
  -7   1  -6   14.54    1.45
  -7   1  -6   11.26    2.09
   7   1   6   13.24    1.31
   7   1   6   15.37    1.39
   8  -1   6    0.94    1.27
  -8  -1  -6    0.41    0.64
   8  -1   6    1.45    1.04
   8   1   6   -0.89    0.72
  -8   1  -6   -1.91    1.24
  -8   1  -6    0.73    0.75
   8   1   6    0.49    0.86
   9  -1   6    5.53    1.64
  -9  -1  -6    4.87    1.02
   9  -1   6    5.40    1.40
  -9   1  -6    8.20    1.83
   9   1   6    4.42    1.19
   9   1   6    8.83    1.22
  10  -1   6    2.14    1.25
  10  -1   6    2.41    1.38
  10   1   6    2.27    1.16
 -10   1  -6    0.86    1.57
  11  -1   6    0.37    1.33
  11  -1   6    3.29    1.39
  11   1   6    0.26    1.09
 -11   1  -6   -1.73    1.48
  12  -1   6    0.82    1.37
 -12   1  -6   -1.64    1.70
  12   1   6    1.71    1.31
  13  -1   6   -1.94    1.34
  13   1   6   -1.47    1.14
  14  -1   6    2.70    1.71
  14   1   6    0.42    1.47
  14  -2  -6    1.47    1.87
  14   2  -6    2.17    1.62
  13  -2  -6   -0.65    1.44
  13   2  -6   -0.54    1.29
  12  -2  -6    7.70    2.08
  12   2  -6    3.14    1.46
  11  -2  -6    1.68    1.59
  11   2  -6    1.94    1.32
 -11   2   6    3.99    1.40
  10  -2  -6    9.05    1.80
  10   2  -6    7.67    1.56
 -10   2   6   10.71    2.04
   9  -2  -6    3.44    1.51
  -9   2   6    5.68    1.55
   9   2  -6    4.78    1.41
  -9   2   6    2.81    1.03
   8  -2  -6    0.63    1.03
  -8  -2   6    1.27    0.67
  -8  -2   6    0.61    0.78
  -8   2   6    0.97    1.09
  -8   2   6    0.68    0.76
   8   2  -6    0.43    0.92
  -7  -2   6    0.56    0.70
   7  -2  -6    0.98    1.10
  -7  -2   6    2.74    0.78
  -7   2   6    3.47    1.22
   7   2  -6    2.03    1.03
  -7   2   6    0.22    0.68
   6  -2  -6   15.62    1.61
  -6  -2   6   12.12    1.28
  -6  -2   6   14.96    1.30
  -6   2   6   15.91    1.54
   6   2  -6   17.44    1.62
  -6   2   6   15.49    1.70
  -5  -2   6   10.36    1.21
   5  -2  -6   10.09    1.22
  -5  -2   6   11.56    1.24
   5   2  -6    9.27    1.34
  -5   2   6   10.57    1.21
  -4  -2   6    0.75    0.76
   4  -2  -6    0.88    0.74
  -4  -2   6    0.06    0.62
  -4   2   6    2.33    0.76
   4   2  -6    1.55    0.67
   4   2  -6    0.54    0.66
  -3  -2   6    0.61    0.63
  -3  -2   6    1.51    0.82
   3  -2  -6    1.46    0.64
   3   2  -6    0.93    0.62
   3   2  -6    1.31    0.72
  -3   2   6   -0.54    0.54
   2  -2  -6   61.67    2.40
  -2  -2   6   61.13    2.74
  -2  -2   6   63.06    2.70
  -2  -2   6   64.80    2.63
   2   2  -6   63.32    2.75
   2   2  -6   56.60    2.58
  -2   2   6   60.20    2.47
   2   2  -6   61.32    2.26
   1  -2  -6   38.26    1.85
  -1  -2   6   36.66    1.90
  -1  -2   6   36.96    1.82
  -1  -2   6   36.25    2.19
   1  -2  -6   35.06    1.65
  -1   2   6   36.52    1.67
   1   2  -6   35.93    1.93
   1   2  -6   40.32    2.24
   0  -2  -6    7.72    0.83
   0  -2   6    7.82    1.07
   0  -2  -6    7.57    1.07
   0  -2   6    7.19    1.05
   0  -2   6    8.70    1.41
   0  -2   6    7.01    0.77
   0  -2  -6    7.72    0.80
   0   2  -6    7.65    1.17
   0   2   6    9.96    1.12
   0   2  -6    9.72    1.22
   0   2  -6    9.36    1.43
   0   2   6    7.97    0.83
  -1  -2  -6    0.85    0.39
   1  -2   6   -0.39    0.53
   1  -2   6    1.39    1.10
   1  -2   6    1.83    0.67
   1   2   6    0.14    0.41
  -1   2  -6   -0.17    0.65
   1   2   6    0.74    0.43
  -1   2  -6    0.87    0.96
  -1   2  -6    0.33    0.69
   1   2   6    1.25    0.70
   2  -2   6   10.29    1.09
   2  -2   6   11.65    1.22
   2  -2   6   12.85    1.67
  -2  -2  -6   12.48    0.81
  -2   2  -6   14.40    1.80
   2   2   6   10.34    1.15
  -2   2  -6   11.19    1.11
   2   2   6    9.75    0.79
   3  -2   6   40.90    2.12
   3  -2   6   38.88    2.05
   3  -2   6   39.86    2.58
  -3  -2  -6   38.64    1.55
   3   2   6   39.00    1.59
  -3   2  -6   40.82    2.52
  -3   2  -6   37.01    2.02
   4  -2   6   60.34    2.71
   4  -2   6   52.20    2.54
  -4  -2  -6   54.40    2.04
   4  -2   6   55.13    3.26
  -4   2  -6   54.27    3.14
  -4   2  -6   53.86    2.55
   4   2   6   51.39    2.06
  -5  -2  -6    8.26    0.92
   5  -2   6    9.82    1.85
   5  -2   6   11.26    1.46
  -5   2  -6   12.02    1.89
   5   2   6    9.89    0.96
   5   2   6    7.76    0.95
  -5   2  -6    9.06    1.26
   6  -2   6    1.99    1.45
   6  -2   6    1.80    0.99
  -6  -2  -6    1.58    0.63
   6   2   6    0.83    0.66
   6   2   6    1.77    0.63
  -6   2  -6    2.09    1.38
  -6   2  -6    1.51    0.86
   7  -2   6    6.22    1.70
  -7  -2  -6    6.48    0.91
   7  -2   6    6.92    1.40
  -7   2  -6    6.19    1.85
   7   2   6    5.49    1.00
  -7   2  -6    5.02    1.10
   7   2   6    5.49    0.86
   8  -2   6    6.13    1.36
   8  -2   6    6.12    1.87
  -8  -2  -6    3.03    0.81
   8   2   6    2.37    0.97
   8   2   6    2.49    0.52
  -8   2  -6    4.64    1.80
   9  -2   6    5.86    1.52
   9  -2   6    2.46    1.61
   9   2   6    5.57    1.25
  -9   2  -6    4.90    1.86
  10  -2   6    2.20    1.62
  10  -2   6   -0.05    1.17
  10   2   6    1.02    1.07
 -10   2  -6    0.51    1.77
  11  -2   6    3.57    1.67
  11  -2   6    1.59    1.47
  11   2   6    2.04    1.16
  12  -2   6    1.48    1.56
  12   2   6    0.42    1.17
  13  -2   6   -0.94    1.47
  13   2   6   -0.46    1.23
  14  -3  -6    1.69    1.75
  14   3  -6   -0.70    1.54
  13  -3  -6   -4.37    1.51
  13   3  -6   -1.49    1.26
  12  -3  -6    0.95    1.76
  12   3  -6   -0.50    1.30
  11  -3  -6    3.04    1.76
  11   3  -6    0.71    1.28
  10  -3  -6    6.24    1.81
  10   3  -6    5.17    1.53
   9  -3  -6    0.83    1.49
   9   3  -6    1.15    1.25
  -8  -3   6    4.25    0.75
   8  -3  -6    5.38    1.55
  -8   3   6    2.58    1.07
  -8   3   6    5.05    2.03
   8   3  -6    5.08    1.40
  -7  -3   6   -0.57    0.73
   7  -3  -6    0.12    1.20
  -7  -3   6    0.26    0.84
  -7   3   6   -0.61    0.73
  -7   3   6    2.04    1.16
   7   3  -6   -0.27    0.91
  -6  -3   6    1.17    1.04
   6  -3  -6    0.00    0.97
  -6  -3   6    0.58    0.85
  -6   3   6    0.47    1.14
  -6   3   6   -0.07    0.85
   6   3  -6    0.58    0.69
   6   3  -6    0.75    0.93
   5  -3  -6    2.88    1.08
  -5  -3   6    2.08    1.18
  -5  -3   6    3.44    1.02
  -5   3   6    3.27    0.96
   5   3  -6    1.97    0.88
  -5   3   6    2.69    1.25
   5   3  -6    1.98    0.86
  -4  -3   6    4.53    1.25
   4  -3  -6    3.31    0.92
  -4  -3   6    2.09    0.89
  -4  -3   6    3.34    1.07
  -4   3   6    2.74    1.29
   4   3  -6    3.39    1.00
  -4   3   6    4.62    1.06
   4   3  -6    2.61    0.96
   3  -3  -6   21.66    1.64
  -3  -3   6   18.96    1.75
  -3  -3   6   20.34    1.66
  -3  -3   6   23.19    2.11
   3   3  -6   17.71    1.46
  -3   3   6   19.97    1.58
   3   3  -6   23.28    1.87
   3   3  -6   18.71    1.69
  -2  -3   6    2.73    0.90
  -2  -3   6    4.93    0.98
  -2  -3   6    4.99    1.37
   2  -3  -6    3.66    0.91
   2  -3  -6    3.78    0.81
   2  -3  -6    4.69    0.98
  -2   3   6    4.29    0.88
   2   3  -6    3.39    0.94
   2   3  -6    4.79    1.27
   2   3  -6    4.47    0.84
  -1  -3   6    2.29    1.26
  -1  -3   6    0.72    0.78
   1  -3  -6    0.51    0.73
  -1  -3   6    2.41    0.84
   1  -3  -6    1.29    0.73
   1  -3  -6    0.80    0.64
  -1   3   6    1.45    0.68
   1   3  -6    0.90    0.77
   1   3  -6    1.63    0.89
   1   3  -6    2.91    1.15
   0  -3   6   18.95    1.31
   0  -3   6   21.37    1.62
   0  -3  -6   18.20    1.46
   0  -3  -6   20.93    1.42
   0  -3   6   18.31    2.23
   0  -3  -6   18.47    1.30
   0  -3   6   17.84    1.67
   0   3  -6   18.99    1.72
   0   3  -6   20.11    2.15
   0   3   6   17.66    1.37
   0   3  -6   18.93    1.67
   1  -3   6   -0.14    0.79
  -1  -3  -6    2.47    0.62
  -1  -3  -6    0.51    0.56
   1  -3   6    0.05    0.64
   1  -3   6    0.62    1.22
   1   3   6    0.94    0.72
  -1   3  -6   -0.08    1.16
   1   3   6    1.54    0.61
  -1   3  -6    1.21    0.86
  -1   3  -6    0.58    0.84
   1   3   6    0.52    0.56
   2  -3   6    0.48    0.73
  -2  -3  -6    1.87    0.63
  -2  -3  -6    2.64    0.65
   2  -3   6    1.07    0.78
   2  -3   6    2.24    1.38
   2   3   6    1.16    0.66
  -2   3  -6    2.96    0.86
   2   3   6    2.43    0.97
  -2   3  -6    3.92    1.36
  -3  -3  -6    6.68    0.96
   3  -3   6    6.92    1.72
   3  -3   6    6.66    1.16
   3  -3   6    6.51    1.15
  -3  -3  -6    8.59    1.01
   3   3   6    5.95    0.87
   3   3   6    4.05    1.00
  -3   3  -6    4.78    1.09
  -3   3  -6    8.43    1.70
   4  -3   6   12.88    1.49
  -4  -3  -6   16.15    1.21
   4  -3   6   11.68    2.19
   4  -3   6   15.09    1.73
  -4  -3  -6   13.86    1.25
  -4   3  -6   15.13    1.64
  -4   3  -6   16.73    2.25
   4   3   6   14.29    1.23
  -5  -3  -6    0.12    0.66
   5  -3   6   -0.16    0.80
  -5  -3  -6    1.41    0.65
   5  -3   6    1.40    1.68
   5  -3   6   -0.59    0.91
  -5   3  -6   -0.18    0.91
  -5   3  -6   -0.73    1.39
   5   3   6    0.28    0.64
   6  -3   6   -0.11    0.97
   6  -3   6   -0.14    1.10
  -6  -3  -6    0.81    0.66
   6  -3   6   -0.14    1.47
  -6  -3  -6    1.09    0.81
  -6   3  -6   -0.84    1.60
  -6   3  -6    1.37    0.97
   6   3   6    1.80    0.81
  -7  -3  -6    2.52    0.77
   7  -3   6    3.85    1.41
   7  -3   6   -0.05    1.68
  -7   3  -6    2.39    2.11
   7   3   6    2.38    0.92
   7   3   6    0.94    0.57
   7   3   6    1.69    0.57
   8  -3   6   -0.24    1.58
  -8  -3  -6    0.97    0.79
   8  -3   6    0.17    1.13
   8   3   6    1.28    0.95
   9  -3   6    3.31    1.53
   9  -3   6    4.31    1.84
   9   3   6    4.25    1.24
  10  -3   6    1.24    1.48
  10  -3   6    2.71    1.60
  10   3   6    1.89    1.21
  11  -3   6    3.43    1.63
  11   3   6    2.75    1.32
  12  -3   6    3.38    1.82
  12   3   6    0.88    1.33
  13  -3   6    0.73    1.67
  13   3   6   -1.35    1.28
  13  -4  -6    2.34    2.14
  13   4  -6    1.21    1.55
  12  -4  -6   -0.47    1.87
  12   4  -6    1.46    1.58
  11  -4  -6    1.69    1.93
  11   4  -6   -1.35    1.20
  10  -4  -6    0.66    1.70
  10   4  -6    1.88    1.36
   9  -4  -6    4.82    1.83
   9   4  -6    3.56    1.36
   8  -4  -6    0.21    1.47
   8   4  -6    0.34    1.22
  -7  -4   6    6.30    1.52
  -7  -4   6    4.70    1.16
   7  -4  -6    6.28    1.73
   7   4  -6    4.54    0.97
  -7   4   6    6.57    1.48
   7   4  -6    5.29    1.44
  -6  -4   6    3.58    1.24
  -6  -4   6    3.75    1.33
   6  -4  -6    2.73    1.35
  -6   4   6    4.01    1.29
   6   4  -6    4.00    1.29
   6   4  -6    4.52    1.29
   6   4  -6    4.11    1.13
  -5  -4   6    3.04    1.47
   5  -4  -6    3.80    1.32
  -5  -4   6    4.49    1.34
   5   4  -6    1.93    1.06
  -5   4   6    4.07    1.18
   5   4  -6    4.28    1.24
   5   4  -6    5.09    1.31
   4  -4  -6   -0.77    0.96
  -4  -4   6   -0.64    1.38
   4  -4  -6   -0.14    0.78
  -4  -4   6    0.54    1.03
  -4  -4   6    0.37    0.94
  -4   4   6    1.74    1.42
  -4   4   6   -0.06    0.88
   4   4  -6    1.01    1.03
   4   4  -6   -0.70    0.86
   4   4  -6    0.86    1.15
  -3  -4   6    2.45    1.03
   3  -4  -6    1.78    1.13
  -3  -4   6    2.12    0.93
  -3  -4   6    2.51    1.54
   3  -4  -6    1.46    0.98
   3  -4  -6    1.72    0.89
   3   4  -6    1.40    1.15
   3   4  -6    2.29    0.96
  -3   4   6    3.12    1.06
   3   4  -6    3.10    1.37
  -3   4   6    1.67    1.31
  -2  -4   6    2.84    1.05
   2  -4  -6    4.64    1.05
   2  -4  -6    2.78    1.09
  -2  -4   6    4.49    1.79
   2  -4  -6    3.10    1.03
  -2  -4   6    5.74    1.39
  -2   4   6    3.51    1.02
   2   4  -6    4.30    1.18
  -2   4   6    3.53    1.42
   2   4  -6    3.55    1.47
  -1  -4   6   -0.07    1.53
   1  -4  -6   -0.19    0.66
   1  -4  -6    2.49    0.98
  -1  -4   6    0.20    0.83
   1  -4  -6    0.13    0.88
  -1  -4   6   -0.38    0.94
   1   4  -6    0.17    1.00
   1   4  -6    1.18    1.39
  -1   4   6    0.93    0.88
   1   4  -6    0.38    0.95
  -1   4   6   -0.21    1.20
   0  -4  -6    2.22    0.94
   0  -4  -6    1.52    0.78
   0  -4   6    2.80    1.71
   0  -4   6    2.24    0.99
   0  -4   6    2.40    0.87
   0  -4  -6    0.64    0.86
   0  -4   6    0.62    1.10
   0   4   6    2.26    1.22
   0   4  -6    0.54    1.07
   0   4  -6    2.04    1.15
   0   4  -6    1.04    1.35
   0   4   6    1.00    0.83
   1  -4   6    8.98    2.20
  -1  -4  -6    6.99    1.10
   1  -4   6    8.17    1.30
   1  -4   6    9.41    1.56
  -1  -4  -6    7.59    1.17
   1  -4   6    7.22    1.34
  -1   4  -6    6.88    1.27
   1   4   6    5.65    1.41
  -1   4  -6    8.91    1.56
  -1   4  -6    3.05    1.84
   1   4   6    8.08    1.22
   2  -4   6    2.09    1.83
  -2  -4  -6    2.21    0.82
  -2  -4  -6    3.61    0.89
   2  -4   6    2.43    1.05
   2  -4   6    2.38    1.22
   2   4   6    2.32    1.21
  -2   4  -6    1.86    1.03
  -2   4  -6    2.27    1.74
   2   4   6    2.96    0.91
   2   4   6    1.96    1.09
   2   4   6    3.04    0.92
   3  -4   6    6.90    2.10
   3  -4   6    9.72    1.51
   3  -4   6   11.26    1.77
  -3  -4  -6    9.98    1.28
  -3  -4  -6   10.56    1.29
   3   4   6   12.01    1.83
   3   4   6   10.30    1.45
   3   4   6    9.39    1.69
  -3   4  -6   12.43    1.76
  -3   4  -6   11.02    2.19
  -4  -4  -6    1.37    0.81
   4  -4   6    1.13    1.66
   4  -4   6    1.17    1.00
   4  -4   6   -0.56    1.01
  -4  -4  -6   -0.02    0.76
   4   4   6    1.27    0.98
   4   4   6    1.84    1.19
   4   4   6    0.35    0.78
  -4   4  -6    0.80    0.97
  -5  -4  -6    0.09    0.77
  -5  -4  -6    1.62    0.83
   5  -4   6    1.60    1.08
   5  -4   6    2.26    1.82
   5  -4   6    1.10    1.31
   5   4   6    1.02    0.83
   5   4   6    1.17    1.22
   5   4   6    0.27    0.88
   6  -4   6    7.47    2.30
  -6  -4  -6    5.25    1.04
  -6  -4  -6    7.46    1.22
   6  -4   6    8.19    1.80
   6  -4   6    9.11    1.88
   6   4   6    7.34    1.39
   6   4   6    7.24    1.22
   6   4   6    7.47    1.66
   7  -4   6    6.38    1.66
   7  -4   6    8.94    2.30
  -7  -4  -6    6.45    1.17
   7   4   6    6.95    1.26
   7   4   6    8.11    1.33
   8  -4   6    5.24    2.02
  -8  -4  -6    2.46    1.02
   8  -4   6    1.71    1.43
   8   4   6    1.79    1.00
  -9  -4  -6    4.22    1.18
   9  -4   6    7.25    2.25
   9  -4   6    1.58    1.55
   9   4   6    3.68    1.24
  10  -4   6    2.04    1.92
  10  -4   6    4.28    1.67
  10   4   6    3.19    1.25
  11  -4   6    3.33    1.89
  11   4   6    2.59    1.33
  12  -4   6    0.53    1.78
  12   4   6    0.41    1.32
 -11  -5   6    1.48    1.45
  11  -5  -6    3.60    2.39
  11   5  -6    3.17    1.66
  10  -5  -6   26.47    3.58
 -10  -5   6   21.70    2.72
  10   5  -6   23.25    2.72
  -9  -5   6   -1.67    1.28
   9  -5  -6    1.63    1.88
   9   5  -6   -0.21    1.28
   9   5  -6   -0.03    1.25
  -8  -5   6    0.41    1.28
   8  -5  -6   -0.20    1.65
   8   5  -6   -1.26    1.11
   8   5  -6    0.41    1.19
   7  -5  -6    0.63    1.56
  -7  -5   6    2.12    1.46
   7   5  -6    2.24    1.30
   7   5  -6    1.74    1.22
  -6  -5   6    4.88    1.59
   6  -5  -6    6.53    1.72
  -6   5   6    5.40    1.72
   6   5  -6    5.87    1.46
   6   5  -6    4.23    1.34
   6   5  -6    4.70    1.35
  -5  -5   6    2.40    1.43
   5  -5  -6    7.97    1.80
  -5  -5   6    6.08    1.77
   5   5  -6    4.52    1.48
  -5   5   6    5.15    1.48
   5   5  -6    6.92    1.46
   5   5  -6    5.88    1.63
  -4  -5   6    1.42    1.62
  -4  -5   6    1.44    1.27
   4  -5  -6   -2.24    1.12
   4   5  -6   -0.04    1.28
   4   5  -6   -1.25    1.03
   4   5  -6    1.76    1.29
  -4   5   6    1.31    1.13
  -3  -5   6    0.16    1.59
  -3  -5   6   -0.89    1.12
   3  -5  -6    0.87    1.17
   3   5  -6    0.07    1.10
  -3   5   6   -0.16    0.94
   3   5  -6   -1.19    1.31
   2  -5  -6   -0.14    0.99
  -2  -5   6   -2.07    1.58
  -2  -5   6   -0.45    1.04
  -2   5   6    0.89    0.99
   2   5  -6    1.71    1.56
   2   5  -6   -0.54    1.18
  -1  -5   6    0.40    1.71
   1  -5  -6    2.40    1.21
  -1  -5   6    2.66    1.39
   1   5  -6    0.45    1.27
  -1   5   6    1.78    1.08
   1   5  -6    0.79    1.21
   1   5  -6    0.10    1.64
   0  -5  -6    1.04    1.05
   0  -5   6    0.33    1.68
   0  -5   6    2.90    1.45
   0  -5   6    2.38    0.99
   0   5  -6    2.46    1.33
   0   5   6    2.21    1.07
   0   5   6    3.69    1.63
   0   5  -6    0.14    1.37
  -1  -5  -6    6.53    1.31
   1  -5   6    5.60    1.24
   1  -5   6    4.97    2.23
   1  -5   6    7.32    1.66
  -1   5  -6    4.61    2.20
   1   5   6    6.27    1.73
   1   5   6    4.99    1.28
   2  -5   6   -1.43    0.74
   2  -5   6   -2.37    1.52
   2  -5   6    1.94    1.23
  -2  -5  -6   -0.22    0.87
   2   5   6    0.65    1.28
   3  -5   6    1.52    0.95
   3  -5   6    1.16    1.38
   3  -5   6    2.16    1.94
  -3  -5  -6    1.60    0.95
   3   5   6    1.54    1.30
   3   5   6    1.33    1.36
   3   5   6    1.15    0.97
   4  -5   6    1.56    1.39
   4  -5   6   -1.19    1.61
  -4  -5  -6    0.11    0.89
   4   5   6   -0.51    1.07
   4   5   6    3.32    1.28
   4   5   6    1.07    0.99
   5  -5   6    3.33    1.42
  -5  -5  -6    1.98    0.94
   5  -5   6    3.05    1.92
   5   5   6    1.97    1.37
   5   5   6    2.61    1.07
   5   5   6    3.04    1.30
   6  -5   6    5.27    1.81
  -6  -5  -6    0.50    0.91
   6  -5   6    3.41    2.19
   6   5   6    3.32    1.44
   6   5   6    3.44    1.51
   6   5   6    2.60    1.11
  -7  -5  -6    0.97    0.92
   7  -5   6   -2.11    1.38
   7  -5   6    0.64    1.82
   7   5   6   -0.45    0.93
   7   5   6    0.00    1.18
   8  -5   6    1.47    1.98
   8  -5   6   -1.21    1.46
   8   5   6   -2.45    1.39
   8   5   6    1.47    1.05
   9  -5   6    0.51    1.64
   9   5   6   -0.64    0.96
   9   5   6   -1.94    1.50
  10  -5   6   -1.35    1.60
  10   5   6    2.58    1.34
   9  -6  -6    2.25    2.12
  -9  -6   6    0.67    1.52
   9   6  -6    2.84    1.56
   9   6  -6    4.12    1.65
   8  -6  -6    0.50    1.67
  -8  -6   6    0.03    1.27
   8   6  -6    1.65    1.41
   8   6  -6    0.01    1.33
  -7  -6   6   -0.73    1.23
   7  -6  -6    0.77    1.65
   7   6  -6    1.43    1.43
   7   6  -6    2.80    1.44
   6  -6  -6   -0.90    1.42
  -6  -6   6    0.58    1.25
   6   6  -6   -0.65    1.11
   6   6  -6    1.64    1.30
  -5  -6   6    3.66    1.54
   5  -6  -6    6.68    1.91
   5   6  -6    3.40    1.54
   5   6  -6    3.91    1.46
   4  -6  -6    0.87    1.38
  -4  -6   6    0.64    1.31
   4   6  -6    0.35    1.31
  -4   6   6    1.26    1.35
  -3  -6   6   -0.74    1.20
  -3  -6   6   -0.10    1.71
   3  -6  -6    0.87    1.27
   3   6  -6    0.84    1.34
  -3   6   6    2.64    1.27
   2  -6  -6    4.40    1.46
  -2  -6   6    0.74    1.90
  -2  -6   6    1.58    1.29
   2   6  -6    1.76    1.45
  -2   6   6    2.32    1.35
  -1  -6   6    1.65    1.88
  -1  -6   6   -1.17    1.26
   1  -6  -6    0.30    1.00
   1   6  -6    1.90    1.47
  -1   6   6    1.56    1.23
   0  -6   6    0.13    1.41
   0  -6   6    1.95    2.02
   0  -6  -6    1.01    1.10
   0   6   6    1.40    1.24
  -1  -6  -6    0.71    1.16
   1  -6   6    2.45    2.16
   1  -6   6    4.94    1.74
   2  -6   6   -0.05    1.94
   2  -6   6    1.30    1.38
  -2  -6  -6    0.60    0.98
   3  -6   6   -1.23    1.65
   3  -6   6    0.14    1.37
  -3  -6  -6   -0.88    0.96
  -4  -6  -6   -0.86    0.90
   4  -6   6    1.59    1.85
   4  -6   6    0.56    1.35
   4   6   6   -0.26    1.37
   4   6   6    1.81    1.06
   5  -6   6    1.16    1.48
   5  -6   6    2.24    1.86
   5   6   6    0.24    1.01
   5   6   6    0.16    1.32
   6  -6   6    1.56    1.82
   6  -6   6    2.19    1.69
   6   6   6    0.18    1.07
   6   6   6   -0.82    1.27
   7  -6   6    2.58    2.01
   7   6   6    0.44    1.50
   7   6   6    0.47    1.13
   8  -6   6   -0.11    1.79
   8   6   6    0.14    1.34
   8   6   6   -0.43    1.10
  -5  -7   6    0.44    1.32
   5  -7  -6    3.40    2.18
   5   7  -6    0.76    1.51
  -4  -7   6    0.09    1.40
   4  -7  -6    2.74    1.84
   4   7  -6    0.39    1.37
   3  -7  -6    3.15    1.68
  -3  -7   6    0.52    1.44
   3   7  -6   -1.46    1.26
   2  -7  -6    6.05    1.75
  -2  -7   6    5.69    2.04
   2   7  -6    1.32    1.61
  -1  -7   6    0.23    1.49
   1  -7  -6    2.14    1.48
   0  -7   6    1.39    1.47
   1  -7   6    0.88    1.56
   2  -7   6    1.74    1.61
   3  -7   6    2.74    2.01
   4  -7   6    0.34    1.61
  15   0  -7    0.22    1.79
  14   0  -7    1.75    1.61
  13   0  -7   -1.06    1.45
 -13   0   7    3.17    1.56
 -12   0   7    3.86    1.07
  12   0  -7    1.39    1.44
 -11   0   7    0.76    0.91
  11   0  -7    1.51    1.44
  10   0  -7    0.26    1.24
 -10   0   7    0.21    0.81
  -9   0   7    0.76    0.80
   9   0  -7    1.56    1.08
  -8   0   7   -0.06    0.74
   8   0  -7    1.28    1.06
  -7   0   7   -0.09    0.64
   7   0  -7    0.05    0.85
   6   0  -7    0.48    0.72
  -6   0   7   -0.02    0.60
   5   0  -7    0.51    0.65
  -5   0   7   -1.00    0.50
   4   0  -7   -0.33    0.65
  -4   0   7   -0.03    0.49
  -3   0   7   -0.07    0.50
   3   0  -7    1.45    0.69
  -2   0   7    0.20    0.43
   2   0  -7    0.04    0.48
   1   0  -7    0.90    0.41
  -1   0   7    0.53    0.35
   0   0   7   -0.20    0.27
   0   0   7    0.57    0.64
   0   0   7    0.49    0.31
   1   0   7    0.36    0.32
   1   0   7   -0.15    0.30
  -1   0  -7    0.38    0.73
   1   0   7   -0.36    0.61
   2   0   7    0.25    0.37
   2   0   7   -0.41    0.35
  -2   0  -7    0.67    0.73
  -2   0  -7   -0.04    0.36
   2   0   7    0.09    0.63
   3   0   7    0.27    0.76
  -3   0  -7    1.80    0.45
  -3   0  -7    1.65    0.79
   3   0   7    0.19    0.43
  -4   0  -7   -0.48    0.43
   4   0   7   -0.03    0.47
   4   0   7    2.05    0.82
  -4   0  -7    0.25    0.74
   5   0   7    1.22    0.58
  -5   0  -7   -0.04    0.48
  -5   0  -7   -0.27    0.79
   5   0   7    0.52    0.84
  -6   0  -7    0.40    0.55
   6   0   7   -0.80    0.76
   6   0   7   -0.04    0.62
  -6   0  -7   -1.23    0.78
  -7   0  -7    0.40    0.67
   7   0   7    0.29    0.80
   7   0   7   -0.01    0.96
  -7   0  -7    1.64    1.00
   8   0   7   -1.48    0.86
  -8   0  -7   -0.61    0.65
   8   0   7    0.58    1.04
  -8   0  -7   -0.36    1.05
   9   0   7    0.61    1.07
   9   0   7   -0.99    0.95
  -9   0  -7    1.17    1.19
  10   0   7   -0.16    1.13
  10   0   7    1.63    1.14
 -10   0  -7   -0.91    1.12
  11   0   7    0.22    1.14
  11   0   7    2.52    1.12
 -11   0  -7   -0.27    1.10
  12   0   7   -0.15    1.19
  13   0   7    0.31    1.29
  14   0   7    0.34    1.43
  15  -1  -7    1.19    1.86
  15   1  -7   -1.47    1.49
  14  -1  -7    1.13    1.76
  14   1  -7    1.33    1.52
  13  -1  -7    1.48    1.60
 -13  -1   7    1.43    0.95
 -13   1   7    2.29    1.27
  13   1  -7    0.00    1.40
 -12  -1   7   11.90    1.19
  12  -1  -7    7.52    1.73
 -12  -1   7   10.48    1.40
 -12   1   7   12.44    1.85
  12   1  -7   12.16    1.94
 -11  -1   7    3.76    0.89
  11  -1  -7    6.14    1.74
  11   1  -7    5.13    1.56
 -11   1   7    6.97    1.44
  10  -1  -7    2.82    1.48
 -10  -1   7    3.45    0.85
  10   1  -7    4.22    1.41
 -10   1   7    4.24    1.24
  -9  -1   7   -0.81    0.84
   9  -1  -7    2.26    1.19
   9   1  -7    2.39    1.10
  -9   1   7    3.42    1.05
  -9   1   7    2.22    1.12
   8  -1  -7    4.19    1.32
  -8  -1   7    3.88    1.03
  -8   1   7    3.18    0.91
   8   1  -7    2.27    1.10
  -7  -1   7    2.86    0.82
   7  -1  -7    2.15    1.01
  -7  -1   7    3.62    0.81
  -7   1   7    4.41    0.87
   7   1  -7    2.78    0.90
  -6  -1   7   13.62    1.28
   6  -1  -7   15.79    1.58
  -6  -1   7   15.19    1.26
   6   1  -7   16.19    1.56
  -6   1   7   16.09    1.40
  -5  -1   7    0.60    0.63
  -5  -1   7    0.48    0.60
   5  -1  -7   -0.74    0.68
  -5   1   7    0.09    0.54
   5   1  -7    0.83    0.72
  -4  -1   7    9.37    1.07
  -4  -1   7   10.73    1.12
   4  -1  -7    7.60    1.10
   4   1  -7    7.86    1.06
  -4   1   7    9.22    0.93
  -3  -1   7    1.08    0.67
   3  -1  -7    1.43    0.60
  -3  -1   7    1.39    0.64
  -3   1   7    1.45    0.53
   3   1  -7    1.18    0.61
   2  -1  -7    3.02    0.60
  -2  -1   7    3.88    0.69
  -2  -1   7    2.27    0.81
   2   1  -7    3.71    0.77
   2   1  -7    2.96    0.83
  -2   1   7    4.02    0.60
   1  -1  -7    4.33    0.68
  -1  -1   7    3.68    0.88
  -1  -1   7    4.17    0.73
   1  -1  -7    3.69    0.54
   1   1  -7    5.19    0.93
  -1   1   7    4.07    0.58
   1   1  -7    2.95    0.68
   0  -1   7    8.89    0.95
   0  -1  -7    8.84    0.94
   0  -1   7    8.54    0.91
   0  -1   7    8.17    1.25
   0   1  -7    9.12    1.24
   0   1   7    9.00    0.58
   0   1   7    8.22    0.91
   0   1  -7    8.18    0.93
   1  -1   7   27.98    1.43
   1  -1   7   31.05    1.92
   1  -1   7   28.67    1.45
   1   1   7   28.81    1.47
  -1   1  -7   30.54    1.53
  -1   1  -7   29.43    1.46
  -1   1  -7   28.57    1.87
   2  -1   7   13.78    1.13
   2  -1   7   14.13    1.15
   2  -1   7   14.66    1.56
  -2   1  -7   14.82    1.11
  -2   1  -7   15.02    1.68
   2   1   7   14.80    0.57
  -3  -1  -7   40.50    1.45
   3  -1   7   42.98    1.93
   3  -1   7   46.19    2.49
   3  -1   7   40.61    1.93
  -3   1  -7   43.75    1.92
  -3   1  -7   45.52    2.47
   3   1   7   45.37    1.99
   3   1   7   43.60    1.51
   4  -1   7    2.29    1.03
  -4  -1  -7    0.73    0.37
   4  -1   7    0.33    0.64
   4   1   7    0.87    0.62
  -4   1  -7    1.35    0.61
   4   1   7    0.79    0.41
  -4   1  -7    1.66    0.98
  -5  -1  -7   26.07    1.32
   5  -1   7   28.50    2.22
   5  -1   7   25.24    1.67
  -5   1  -7   25.89    1.61
  -5   1  -7   32.58    2.23
   5   1   7   28.79    1.43
   5   1   7   27.49    1.65
   6  -1   7    9.44    1.24
  -6  -1  -7    8.77    0.95
   6  -1   7    9.71    1.64
   6   1   7    8.37    1.24
  -6   1  -7    9.46    1.59
   6   1   7    8.32    1.03
  -6   1  -7    8.58    1.16
   7  -1   7   -0.01    0.81
   7  -1   7   -0.67    1.16
  -7  -1  -7   -0.55    0.55
   7   1   7    0.65    0.78
  -7   1  -7    0.48    0.72
   7   1   7   -0.49    0.69
  -7   1  -7   -1.11    1.16
   8  -1   7    6.88    1.36
   8  -1   7    4.54    1.58
  -8  -1  -7    6.61    1.00
  -8   1  -7    7.31    1.75
   8   1   7    7.16    1.36
  -8   1  -7    7.08    1.23
   8   1   7    7.10    1.21
  -9  -1  -7    1.62    0.77
   9  -1   7   -0.02    1.11
   9  -1   7    0.08    1.27
  -9   1  -7    0.31    1.49
   9   1   7    1.94    0.92
   9   1   7    1.51    1.04
  10  -1   7   10.52    1.95
  10  -1   7   13.80    1.97
  10   1   7   10.30    1.36
  10   1   7    9.52    1.60
 -10   1  -7    7.73    1.95
  11  -1   7    1.13    1.36
  11  -1   7   -0.40    1.16
 -11   1  -7   -1.72    1.62
  11   1   7   -1.02    1.01
  12  -1   7    2.18    1.52
 -12   1  -7   -1.17    1.57
  12   1   7   -1.60    1.16
  13  -1   7    1.18    1.56
  13   1   7    0.04    1.21
  14  -1   7   -1.44    1.57
  14   1   7   -0.50    1.39
  14  -2  -7    5.93    2.24
  14   2  -7    2.89    1.66
  13  -2  -7    3.01    1.64
  13   2  -7    0.66    1.41
  12  -2  -7   -0.09    1.54
  12   2  -7    1.45    1.19
  11  -2  -7    1.55    1.64
 -11   2   7    2.98    1.59
  11   2  -7   -0.98    1.18
  10  -2  -7    4.63    1.61
 -10  -2   7    1.15    0.62
  10   2  -7   -0.32    1.04
 -10   2   7    1.00    1.29
  -9  -2   7    0.44    0.68
   9  -2  -7    2.07    1.28
  -9   2   7    2.21    1.02
   9   2  -7   -0.43    1.10
  -9   2   7    3.14    1.34
  -8  -2   7    0.43    0.77
  -8  -2   7    1.54    0.80
   8  -2  -7    2.12    1.28
   8   2  -7   -0.48    0.99
  -8   2   7    2.32    1.04
  -8   2   7    2.05    1.23
  -7  -2   7    1.54    0.84
  -7  -2   7    1.37    0.79
   7  -2  -7    2.07    1.19
   7   2  -7    2.21    0.97
  -7   2   7    2.17    1.19
  -7   2   7    1.92    0.95
  -6  -2   7    8.48    1.25
   6  -2  -7    7.09    1.27
  -6  -2   7    7.72    1.24
   6   2  -7    5.55    1.09
  -6   2   7    5.53    1.02
  -5  -2   7    0.56    0.77
   5  -2  -7    1.10    0.82
  -5  -2   7    0.01    0.64
  -5   2   7    1.14    0.72
   5   2  -7    1.46    0.89
  -4  -2   7    0.63    0.81
  -4  -2   7    1.77    0.69
   4  -2  -7    2.72    0.82
   4   2  -7    0.45    0.65
  -4   2   7    1.77    0.74
   4   2  -7   -0.24    0.65
  -3  -2   7   14.21    1.51
  -3  -2   7   14.68    1.34
   3  -2  -7   13.85    1.26
   3   2  -7   13.07    1.33
   3   2  -7   14.72    1.37
  -3   2   7   12.64    1.20
  -2  -2   7    5.27    1.02
  -2  -2   7    4.68    1.06
   2  -2  -7    3.55    0.68
  -2  -2   7    4.65    0.87
   2   2  -7    3.50    0.60
  -2   2   7    2.60    0.70
   2   2  -7    3.65    0.76
   2   2  -7    3.65    0.97
   1  -2  -7   26.16    1.38
  -1  -2   7   33.18    1.73
  -1  -2   7   28.11    1.76
   1  -2  -7   29.54    1.62
  -1  -2   7   28.57    2.05
   1   2  -7   29.41    1.74
  -1   2   7   29.74    1.46
   1   2  -7   29.20    1.91
   0  -2   7   27.28    1.75
   0  -2  -7   31.84    1.69
   0  -2  -7   32.18    1.35
   0  -2   7   30.97    1.32
   0  -2   7   27.75    1.60
   0  -2   7   30.81    2.05
   0  -2  -7   29.89    1.82
   0   2  -7   30.37    2.15
   0   2   7   29.83    1.37
   0   2   7   30.11    1.67
   0   2  -7   28.73    1.66
   0   2  -7   28.39    1.74
   1  -2   7    1.64    0.65
  -1  -2  -7    1.15    0.39
   1  -2   7    0.85    0.64
   1  -2   7    1.02    0.97
   1   2   7    1.11    0.40
   1   2   7    1.88    0.70
  -1   2  -7    1.23    0.98
  -1   2  -7    0.74    0.69
  -1   2  -7    1.20    0.61
   2  -2   7    1.21    0.74
   2  -2   7    1.81    0.73
  -2  -2  -7    2.44    0.44
   2  -2   7    2.51    1.22
   2   2   7    2.81    0.48
  -2   2  -7    3.06    0.86
  -2   2  -7    2.16    1.10
   2   2   7    2.82    0.81
   3  -2   7    5.87    1.42
  -3  -2  -7    5.81    0.66
   3  -2   7    5.78    1.03
   3  -2   7    5.37    0.96
  -3   2  -7    6.69    1.05
  -3   2  -7    5.05    1.42
   3   2   7    5.56    0.68
  -4  -2  -7    6.11    0.70
   4  -2   7    2.43    0.90
   4  -2   7    2.72    0.87
   4  -2   7    3.61    1.48
   4   2   7    2.46    0.55
  -4   2  -7    4.51    0.95
  -4   2  -7    3.05    1.39
   5  -2   7    2.05    1.30
   5  -2   7    2.60    1.01
  -5  -2  -7    2.10    0.55
  -5   2  -7    2.10    1.37
  -5   2  -7    1.98    0.81
   5   2   7    2.10    0.65
   5   2   7    1.55    0.60
   6  -2   7   14.48    1.68
  -6  -2  -7   13.55    1.11
   6  -2   7   16.68    2.38
  -6   2  -7   15.00    2.38
   6   2   7   15.34    1.25
   6   2   7   14.03    1.30
  -6   2  -7   17.91    1.63
   7  -2   7    3.82    1.26
   7  -2   7    5.49    1.81
  -7  -2  -7    4.35    0.80
  -7   2  -7    5.93    1.71
  -7   2  -7    4.10    1.13
   7   2   7    4.23    0.96
   7   2   7    4.71    0.83
  -8  -2  -7    4.13    0.84
   8  -2   7    5.22    1.78
   8  -2   7    3.83    1.28
   8   2   7    3.55    0.72
   8   2   7    5.24    1.09
  -8   2  -7    5.74    1.86
   9  -2   7    0.17    1.49
   9  -2   7    1.30    1.25
  -9   2  -7   -0.86    1.67
   9   2   7    1.02    0.41
   9   2   7    0.90    0.97
  10  -2   7    2.73    1.66
  10  -2   7    3.47    1.45
  10   2   7    3.41    1.16
  11  -2   7    1.76    1.55
  11  -2   7   -0.67    1.27
  11   2   7    0.95    1.11
  12  -2   7    0.50    1.41
  12   2   7    0.48    1.17
  13  -2   7    2.15    1.72
  13   2   7   -0.15    1.23
  14  -3  -7    3.69    2.18
  14   3  -7    4.38    1.84
  13  -3  -7    7.69    2.50
  13   3  -7    3.31    1.65
  12  -3  -7    1.62    1.54
  12   3  -7    1.86    1.37
  11  -3  -7    0.83    1.80
  11   3  -7    2.53    1.43
  10  -3  -7    6.29    1.73
  10   3  -7    2.89    1.32
   9  -3  -7    2.49    1.45
   9   3  -7    2.77    1.37
  -8  -3   7    5.41    1.04
   8  -3  -7    4.63    1.54
   8   3  -7    1.45    1.16
  -8   3   7    5.85    1.40
  -7  -3   7    2.86    0.96
  -7  -3   7    6.47    1.27
   7  -3  -7    6.49    1.55
  -7   3   7    5.99    1.32
  -7   3   7    7.79    1.66
   7   3  -7    4.61    1.35
  -6  -3   7    3.91    1.00
  -6  -3   7    6.33    1.32
   6  -3  -7    3.29    1.26
  -6   3   7    6.57    1.29
  -6   3   7    8.68    1.80
   6   3  -7    3.91    1.09
   6   3  -7    7.18    1.19
  -5  -3   7    0.35    1.14
   5  -3  -7    1.87    1.11
  -5  -3   7    2.17    0.93
  -5   3   7    1.84    1.16
   5   3  -7    1.32    0.88
  -5   3   7    2.42    0.98
   5   3  -7    2.05    1.04
  -4  -3   7    5.77    1.26
  -4  -3   7    8.52    1.47
  -4  -3   7    8.86    1.34
   4  -3  -7    7.69    1.22
   4   3  -7   10.51    1.49
   4   3  -7    9.14    1.46
  -4   3   7    8.37    1.32
   4   3  -7    8.01    1.23
  -3  -3   7   11.83    1.75
  -3  -3   7   10.91    1.38
   3  -3  -7   10.66    1.35
  -3  -3   7   12.66    1.34
   3   3  -7   10.52    1.19
  -3   3   7   11.24    1.32
   3   3  -7   10.62    1.47
   3   3  -7   10.54    1.55
   2  -3  -7   11.99    1.14
  -2  -3   7    8.27    1.23
   2  -3  -7    8.05    1.27
  -2  -3   7    9.45    1.66
  -2  -3   7   11.78    1.49
   2  -3  -7    9.45    1.20
   2   3  -7    9.37    1.29
   2   3  -7    9.01    1.15
  -2   3   7    8.61    1.12
   2   3  -7    9.24    1.63
  -1  -3   7   42.39    2.47
  -1  -3   7   48.58    2.40
   1  -3  -7   46.35    2.36
   1  -3  -7   45.82    2.10
  -1  -3   7   42.74    2.86
   1  -3  -7   45.16    2.14
  -1   3   7   44.43    2.15
   1   3  -7   44.76    2.78
   1   3  -7   46.90    2.46
   0  -3  -7   16.27    1.40
   0  -3   7   12.42    1.13
   0  -3   7   16.95    1.52
   0  -3  -7   15.66    1.15
   0  -3   7   15.87    1.99
   0  -3  -7   16.12    1.30
   0  -3   7   17.19    1.65
   0   3  -7   18.38    2.10
   0   3  -7   16.07    1.53
   0   3  -7   15.48    1.48
   0   3   7   16.22    1.27
   1  -3   7   38.97    2.78
   1  -3   7   37.37    2.14
   1  -3   7   35.67    2.19
  -1  -3  -7   35.52    1.68
  -1  -3  -7   35.48    1.75
   1   3   7   33.17    2.04
  -1   3  -7   33.30    2.08
   1   3   7   38.14    1.78
  -1   3  -7   38.03    2.18
  -1   3  -7   35.54    2.59
   2  -3   7   -0.51    0.76
  -2  -3  -7    0.04    0.50
   2  -3   7   -0.73    1.19
  -2  -3  -7   -0.19    0.50
   2  -3   7   -0.15    0.61
   2   3   7   -0.04    0.82
  -2   3  -7    1.39    1.38
  -2   3  -7    0.63    0.74
   2   3   7   -1.02    0.48
   3  -3   7   12.46    1.41
  -3  -3  -7   11.97    1.09
  -3  -3  -7   13.34    1.09
   3  -3   7   15.81    1.54
   3  -3   7   12.25    2.15
  -3   3  -7   13.59    1.57
   3   3   7   11.82    1.15
  -3   3  -7   15.31    2.37
   3   3   7   15.61    1.67
  -4  -3  -7    4.09    0.81
   4  -3   7    5.25    1.11
   4  -3   7    5.84    1.92
  -4  -3  -7    8.16    0.97
   4  -3   7    7.29    1.45
   4   3   7    5.78    1.23
  -4   3  -7    4.65    1.17
   4   3   7    6.08    0.87
  -4   3  -7    5.67    1.66
  -5  -3  -7    7.98    1.08
   5  -3   7    6.20    1.90
   5  -3   7    5.60    1.25
   5  -3   7    4.90    1.25
  -5  -3  -7    6.83    1.04
  -5   3  -7    4.68    1.76
   5   3   7    5.72    0.92
  -5   3  -7    7.46    1.37
   6  -3   7    7.54    2.18
  -6  -3  -7    5.49    0.87
  -6  -3  -7    4.86    0.96
   6  -3   7    5.62    1.32
   6  -3   7    6.71    1.45
   6   3   7    5.99    1.06
   6   3   7    5.15    0.97
  -6   3  -7    9.99    2.25
  -7  -3  -7    2.35    0.79
   7  -3   7    2.56    1.37
   7  -3   7    0.57    1.72
   7   3   7    4.73    1.01
   7   3   7    2.38    0.72
  -8  -3  -7    2.26    0.80
   8  -3   7    0.61    1.32
   8  -3   7    3.87    1.84
   8   3   7    1.94    0.97
   9  -3   7    1.26    1.42
   9  -3   7   -0.71    1.16
   9   3   7    0.44    0.97
  10  -3   7    2.03    1.49
  10  -3   7   -0.45    1.28
  10   3   7   -0.13    1.05
  11  -3   7    3.13    1.70
  11  -3   7    0.30    1.48
  11   3   7   -2.15    0.96
  12  -3   7   -1.66    1.40
  12   3   7   -0.57    1.17
  13  -3   7    1.39    1.83
  13   3   7   -0.13    1.36
  13  -4  -7    1.44    2.33
  13   4  -7    2.18    1.73
  12  -4  -7   -0.73    1.85
  12   4  -7    0.81    1.51
  11  -4  -7   -0.07    1.44
  11   4  -7    0.03    1.34
  10  -4  -7   -0.23    1.60
  10   4  -7    0.27    1.24
   9  -4  -7    6.09    1.95
   9   4  -7    2.54    1.36
  -8  -4   7    5.46    1.07
   8  -4  -7    3.48    1.63
   8   4  -7    1.81    1.30
  -7  -4   7    0.95    1.14
   7  -4  -7   -1.63    1.21
  -7  -4   7    1.87    1.31
   7   4  -7    0.08    0.78
  -7   4   7    2.04    1.14
   7   4  -7    3.64    1.39
  -6  -4   7   -0.65    1.14
   6  -4  -7    0.35    1.22
  -6  -4   7    0.46    1.28
   6   4  -7    0.93    0.97
   6   4  -7   -0.17    1.00
  -6   4   7    1.76    1.05
   6   4  -7    0.76    1.03
   5  -4  -7   -0.54    1.10
  -5  -4   7   -0.75    1.30
  -5  -4   7    0.09    1.13
   5   4  -7   -1.24    0.95
  -5   4   7    2.43    1.00
   5   4  -7    1.19    0.98
   5   4  -7    0.96    1.10
  -4  -4   7    2.26    1.60
   4  -4  -7    4.75    1.38
  -4  -4   7    3.90    1.32
  -4  -4   7    2.58    1.11
   4   4  -7    2.56    1.28
  -4   4   7    1.60    1.30
  -4   4   7    2.76    1.07
   4   4  -7    3.21    1.07
   4   4  -7    1.88    1.11
   3  -4  -7    1.03    0.83
  -3  -4   7    2.20    1.63
   3  -4  -7    0.56    0.89
  -3  -4   7    1.48    0.99
   3  -4  -7    3.27    1.12
  -3  -4   7    3.03    1.25
   3   4  -7    2.59    1.35
  -3   4   7    2.36    1.48
   3   4  -7    2.23    0.95
  -3   4   7    1.21    0.90
   3   4  -7    2.68    1.19
  -2  -4   7    0.52    0.89
  -2  -4   7   -1.41    0.98
   2  -4  -7    0.17    0.84
  -2  -4   7   -0.54    1.51
   2  -4  -7   -0.31    0.91
   2  -4  -7    0.46    0.72
   2   4  -7    0.27    1.01
  -2   4   7   -0.95    1.24
   2   4  -7    0.46    1.33
  -2   4   7    0.28    0.79
   1  -4  -7    6.48    1.23
  -1  -4   7    4.74    1.34
  -1  -4   7    4.92    1.86
   1  -4  -7    5.82    1.16
  -1  -4   7    6.89    1.32
   1  -4  -7    4.95    0.98
   1   4  -7    6.04    1.32
  -1   4   7    8.44    1.31
   1   4  -7    6.20    1.44
  -1   4   7    9.43    1.83
   1   4  -7    4.73    1.69
   0  -4  -7    0.57    0.71
   0  -4   7   -0.01    0.95
   0  -4  -7    1.08    0.91
   0  -4   7   -0.74    1.40
   0  -4   7    0.07    0.87
   0  -4   7   -0.20    0.68
   0  -4  -7   -0.26    0.78
   0   4  -7    1.65    1.20
   0   4  -7    1.73    1.01
   0   4   7    1.18    1.19
   0   4   7    1.27    0.87
   0   4  -7    1.98    1.51
   1  -4   7    2.61    1.07
  -1  -4  -7    1.47    0.80
   1  -4   7    1.29    0.78
   1  -4   7    0.08    1.03
  -1  -4  -7    2.10    0.77
   1  -4   7    0.95    1.52
  -1   4  -7    0.84    1.03
   1   4   7    0.92    0.83
  -1   4  -7    2.31    1.72
   1   4   7    2.35    1.30
  -1   4  -7    1.28    1.07
  -2  -4  -7   -0.27    0.67
   2  -4   7   -0.06    1.56
   2  -4   7   -0.68    1.01
   2  -4   7    1.00    0.81
  -2  -4  -7    0.14    0.71
   2   4   7    0.82    1.05
   2   4   7   -0.75    0.71
  -2   4  -7    1.11    1.68
  -2   4  -7    0.38    1.01
   2   4   7    1.17    1.12
  -3  -4  -7    0.28    0.71
   3  -4   7    1.25    1.18
   3  -4   7    1.02    0.96
  -3  -4  -7    0.68    0.75
   3  -4   7    1.40    1.85
   3   4   7    0.85    0.77
   3   4   7    0.69    1.07
  -3   4  -7    1.26    1.08
  -3   4  -7    0.80    1.65
   3   4   7   -0.51    1.05
   4  -4   7    0.95    1.09
  -4  -4  -7    3.15    0.89
  -4  -4  -7    0.85    0.77
   4  -4   7    1.54    1.72
   4  -4   7    0.94    0.94
   4   4   7    3.00    1.28
   4   4   7    2.90    1.14
   4   4   7    3.07    0.93
   5  -4   7    0.17    1.26
   5  -4   7   -0.16    1.03
  -5  -4  -7    1.06    0.73
   5  -4   7    0.56    1.73
  -5  -4  -7    0.35    0.77
   5   4   7    0.11    0.78
   5   4   7    0.97    0.87
   5   4   7   -0.10    1.16
  -6  -4  -7    6.45    1.06
   6  -4   7    8.52    1.93
   6  -4   7    6.61    1.48
  -6  -4  -7    5.79    1.09
   6  -4   7    6.60    2.12
   6   4   7    5.56    1.14
   6   4   7    7.60    1.22
   6   4   7    7.14    1.71
   7  -4   7    0.40    1.62
   7  -4   7   -0.55    1.35
  -7  -4  -7   -0.50    0.80
   7   4   7    1.21    0.80
   7   4   7   -0.71    0.79
   8  -4   7    0.68    1.38
  -8  -4  -7    0.13    0.84
   8  -4   7    1.20    1.59
   8   4   7    1.18    0.93
   8   4   7    1.07    0.53
  -9  -4  -7    2.40    1.27
   9  -4   7    1.16    1.58
   9  -4   7    4.35    2.10
   9   4   7    2.28    1.09
  10  -4   7   -1.51    1.49
  10  -4   7    0.90    1.63
  10   4   7   -0.02    1.03
  11  -4   7   -2.14    1.46
  11   4   7    0.00    1.10
  12  -4   7    0.02    1.68
 -11  -5   7    1.97    1.61
  11  -5  -7    3.02    2.18
  11   5  -7    0.95    1.50
  10  -5  -7    0.75    1.61
 -10  -5   7    2.16    1.46
  10   5  -7    0.53    1.44
  -9  -5   7    5.82    1.76
   9  -5  -7    6.47    2.05
   9   5  -7    4.53    1.66
   9   5  -7    2.22    1.38
  -8  -5   7    1.60    1.48
   8  -5  -7    1.64    1.69
   8   5  -7    2.28    1.32
   8   5  -7    1.32    1.30
   7  -5  -7   -1.31    1.15
  -7  -5   7   -0.84    1.21
   7   5  -7   -0.28    1.14
   7   5  -7    0.48    1.14
   6  -5  -7    6.66    1.76
  -6  -5   7    7.25    1.69
  -6  -5   7    4.32    1.47
   6   5  -7    4.30    1.39
   6   5  -7    4.68    1.46
  -6   5   7    3.37    1.38
   6   5  -7    5.19    1.43
  -5  -5   7    1.64    1.34
   5  -5  -7    1.50    1.34
  -5  -5   7    3.94    1.64
   5   5  -7    0.77    1.22
  -5   5   7   -0.22    1.09
   5   5  -7   -0.33    1.29
   5   5  -7    3.28    1.20
  -4  -5   7    3.73    1.83
  -4  -5   7   -0.17    1.09
   4  -5  -7    0.91    1.25
   4   5  -7    1.43    1.27
   4   5  -7    2.14    1.19
   4   5  -7    1.43    1.40
  -4   5   7    0.70    1.03
   3  -5  -7    0.68    1.16
  -3  -5   7   -0.41    1.06
  -3  -5   7   -1.05    1.66
   3   5  -7    1.59    1.45
   3   5  -7    1.38    1.28
  -3   5   7   -0.58    0.94
  -2  -5   7   10.13    2.38
  -2  -5   7   12.23    2.00
   2  -5  -7   10.42    1.68
   2   5  -7   10.21    2.06
  -2   5   7   13.57    1.88
   2   5  -7   11.59    1.82
  -1  -5   7    0.55    1.13
  -1  -5   7   -0.38    1.85
   1  -5  -7   -1.36    0.89
  -1   5   7    1.15    1.01
   1   5  -7   -1.41    1.62
   1   5  -7   -0.55    1.07
   0  -5   7   -1.06    1.82
   0  -5   7    2.38    0.98
   0  -5  -7    2.20    1.13
   0  -5   7    3.56    1.48
   0   5   7    3.30    1.13
   0   5  -7    2.42    1.30
   0   5   7    4.17    1.69
   1  -5   7    2.58    1.00
   1  -5   7   -0.17    1.29
  -1  -5  -7    0.70    0.95
   1  -5   7   -0.79    1.70
   1   5   7    0.54    1.32
   1   5   7    0.24    1.00
  -2  -5  -7    0.70    0.90
   2  -5   7    0.33    1.25
   2  -5   7    1.43    2.02
   2  -5   7    2.09    0.94
   2   5   7    0.80    1.26
   3  -5   7    1.76    1.25
   3  -5   7    2.92    2.15
   3  -5   7    0.28    0.90
  -3  -5  -7    0.80    0.88
   3   5   7    0.89    1.29
   3   5   7    2.70    1.36
   3   5   7    1.09    0.91
  -4  -5  -7   -1.47    0.69
   4  -5   7    0.14    1.40
   4  -5   7   -0.60    1.59
   4   5   7    1.46    1.24
   4   5   7   -1.16    0.96
   4   5   7   -0.21    0.90
  -5  -5  -7    0.51    0.83
   5  -5   7    0.40    1.66
   5  -5   7    0.36    1.41
   5   5   7    2.27    1.22
   5   5   7   -0.65    1.12
   5   5   7    1.13    0.90
  -6  -5  -7    1.11    0.88
   6  -5   7    1.57    1.84
   6  -5   7   -0.81    1.37
   6   5   7   -0.75    0.86
   6   5   7    1.49    1.34
   7  -5   7    0.85    1.45
   7  -5   7    5.64    2.25
  -7  -5  -7   -0.27    1.04
   7   5   7   -1.63    1.31
   7   5   7   -0.69    1.00
   8  -5   7   -0.37    1.59
   8  -5   7    3.78    2.02
   8   5   7    0.85    1.08
   8   5   7   -0.42    1.45
   9  -5   7    5.14    2.08
   9  -5   7   -1.08    1.66
   9   5   7    0.13    1.02
   9   5   7    0.43    1.45
  10  -5   7    0.25    1.76
  10   5   7    0.58    1.83
  10   5   7   -1.18    0.94
   9  -6  -7    4.52    2.31
  -9  -6   7    2.17    1.65
   9   6  -7    6.55    1.65
   9   6  -7    2.89    1.62
  -8  -6   7    1.21    1.36
   8  -6  -7    1.81    2.23
   8   6  -7    3.64    1.39
   8   6  -7    2.86    1.58
   7  -6  -7    1.41    2.04
  -7  -6   7    1.84    1.55
   7   6  -7    0.30    1.26
   7   6  -7    3.57    1.43
   6  -6  -7    3.50    1.85
  -6  -6   7   -0.54    1.16
   6   6  -7    0.89    1.25
   6   6  -7   -2.28    1.15
   5  -6  -7    6.56    1.87
  -5  -6   7    4.72    1.55
   5   6  -7    3.93    1.56
   4  -6  -7    8.40    1.98
  -4  -6   7    6.01    2.06
  -4  -6   7    0.98    1.42
  -4   6   7    5.80    1.68
   4   6  -7    6.37    1.75
  -3  -6   7    3.01    1.49
  -3  -6   7    3.61    2.03
   3  -6  -7    1.45    1.41
  -3   6   7    3.18    1.33
   3   6  -7   -2.02    1.02
   2  -6  -7   -0.01    1.00
  -2  -6   7   -1.03    1.26
  -2  -6   7    4.93    2.07
   2   6  -7    0.96    1.40
  -2   6   7   -1.01    1.01
   1  -6  -7    1.01    1.23
  -1  -6   7    3.31    1.97
  -1  -6   7    2.44    1.45
  -1   6   7   -0.97    1.22
   1   6  -7    0.53    1.33
   0  -6  -7   -0.13    1.07
   0  -6   7    0.24    1.21
   0  -6   7   -1.33    1.70
   0   6  -7   -1.20    1.18
   1  -6   7    6.12    2.20
   1  -6   7    2.49    1.44
  -1  -6  -7    4.30    1.32
   2  -6   7    3.12    1.60
   2  -6   7    6.53    2.37
  -2  -6  -7    3.21    1.26
   3  -6   7    5.67    1.89
   3  -6   7    4.15    2.25
  -3  -6  -7    0.97    1.05
   4  -6   7   -2.60    1.30
   4  -6   7    3.33    2.11
  -4  -6  -7    0.26    1.42
   4   6   7   -0.16    0.95
   4   6   7   -0.33    1.42
   5  -6   7    3.73    2.04
   5  -6   7    3.19    1.74
   5   6   7    1.75    1.54
   5   6   7    0.22    1.08
   6  -6   7   -1.26    1.35
   6  -6   7    3.78    2.17
   6   6   7    2.37    1.25
   6   6   7   -0.61    1.34
   7  -6   7    1.57    1.94
   7  -6   7    1.62    1.62
   7   6   7    3.40    1.78
   7   6   7    3.35    1.31
   8  -6   7    0.44    1.72
   8   6   7    0.32    1.23
   8   6   7   -2.66    1.40
  -5  -7   7   -0.90    1.35
   5  -7  -7    2.49    1.92
   5   7  -7    1.46    1.55
  -4  -7   7    2.29    1.68
   4  -7  -7   -1.64    1.37
   4   7  -7   -1.49    1.38
  -3  -7   7    0.14    1.51
   3  -7  -7    3.18    1.64
   3   7  -7   -1.52    1.42
  -2  -7   7    2.76    1.71
   2  -7  -7    2.17    1.64
   2   7  -7    3.57    1.74
  -1  -7   7   -0.54    1.31
   0  -7   7   -1.87    1.39
   1  -7   7   -0.10    1.54
   2  -7   7   -1.20    1.57
   3  -7   7    1.41    1.86
   4  -7   7   -1.04    1.74
  15   0  -8    6.82    2.19
  14   0  -8   17.79    2.76
 -13   0   8    5.95    1.80
  13   0  -8    1.81    1.62
  12   0  -8    7.79    1.91
 -12   0   8    7.92    1.49
  11   0  -8    1.75    1.43
 -11   0   8    2.82    0.96
  10   0  -8    2.21    1.22
 -10   0   8    2.64    1.03
  -9   0   8    0.20    0.69
   9   0  -8    1.02    1.22
  -8   0   8    1.55    0.83
   8   0  -8    1.06    1.11
   7   0  -8   22.99    1.89
  -7   0   8   22.29    1.64
  -6   0   8    9.40    1.22
   6   0  -8    9.80    1.25
  -5   0   8    3.18    0.72
   5   0  -8    4.36    0.96
  -4   0   8    2.69    0.70
   4   0  -8    2.23    0.72
  -3   0   8   13.08    1.08
   3   0  -8   13.85    1.16
  -2   0   8  122.23    3.97
   2   0  -8  122.83    3.97
   1   0  -8   19.12    0.85
   1   0  -8   18.39    1.05
  -1   0   8   16.94    1.40
  -1   0   8   19.13    1.00
   0   0   8  164.68    4.86
   0   0   8  162.10    5.39
   0   0   8  158.86    4.79
   1   0   8   10.79    1.29
   1   0   8   10.64    0.69
  -1   0  -8    7.02    1.28
   1   0   8    9.54    0.72
  -2   0  -8   76.50    2.99
   2   0   8   73.54    2.46
   2   0   8   70.58    2.46
  -2   0  -8   75.12    2.43
   2   0   8   77.18    3.07
  -3   0  -8    1.62    0.81
  -3   0  -8    1.79    0.49
   3   0   8    2.02    0.51
   3   0   8    2.74    0.87
  -4   0  -8   13.12    1.42
  -4   0  -8   14.27    1.02
   4   0   8   15.65    1.53
   4   0   8   13.53    1.01
   5   0   8    0.82    0.61
   5   0   8    1.38    0.92
  -5   0  -8    0.59    0.53
  -5   0  -8    0.49    0.84
   6   0   8   37.47    1.95
   6   0   8   33.93    2.27
  -6   0  -8   35.64    2.23
  -6   0  -8   37.93    1.88
  -7   0  -8    2.74    1.15
  -7   0  -8    0.38    0.69
   7   0   8   -0.66    0.76
   7   0   8    1.37    1.07
   8   0   8    1.65    1.02
  -8   0  -8    2.32    1.20
  -8   0  -8    1.61    0.83
   8   0   8    2.31    1.24
   9   0   8   -1.66    0.93
   9   0   8    0.83    1.15
  -9   0  -8    1.86    1.25
  10   0   8   45.88    2.90
  10   0   8   45.51    2.89
 -10   0  -8   38.72    2.82
  11   0   8   18.97    2.15
 -11   0  -8   20.55    2.23
  11   0   8   23.91    2.28
  12   0   8    1.02    1.34
  13   0   8    1.80    1.37
  14   0   8    2.29    1.60
  15  -1  -8   -1.59    1.69
  15   1  -8   -0.99    1.53
  14  -1  -8    1.79    2.00
  14   1  -8    0.27    1.44
  13  -1  -8    7.61    2.00
 -13  -1   8    8.35    1.20
  13   1  -8    6.49    1.89
 -13   1   8    7.86    1.64
 -12  -1   8    6.53    1.19
  12  -1  -8    2.00    1.51
 -12  -1   8    3.31    0.85
 -12   1   8    3.43    1.20
  12   1  -8    1.59    1.27
 -11  -1   8    3.25    0.91
 -11  -1   8    4.48    0.92
  11  -1  -8    5.01    1.70
 -11   1   8    3.73    1.27
  11   1  -8    5.55    1.60
  10  -1  -8    2.16    1.27
  10   1  -8   -0.48    1.15
 -10   1   8    1.56    1.08
   9  -1  -8    8.67    1.64
  -9  -1   8    4.85    1.13
   9   1  -8    2.77    1.17
  -9   1   8    5.93    1.19
  -8  -1   8    0.88    0.85
   8  -1  -8   -0.56    1.12
  -8  -1   8   -0.72    0.72
  -8   1   8    1.15    0.80
   8   1  -8   -0.19    0.87
   7  -1  -8    6.45    1.25
  -7  -1   8    5.96    0.98
  -7  -1   8    4.29    0.90
   7   1  -8    4.31    1.13
  -7   1   8    5.71    1.07
  -6  -1   8   25.04    1.66
  -6  -1   8   26.48    1.65
   6  -1  -8   27.05    1.90
   6   1  -8   26.85    1.88
  -6   1   8   23.64    1.60
   5  -1  -8   -1.01    0.71
  -5  -1   8    1.10    0.69
  -5  -1   8    0.48    0.67
   5   1  -8    0.41    0.70
  -5   1   8    0.86    0.55
   4  -1  -8    9.05    1.03
  -4  -1   8    8.45    1.10
  -4  -1   8   11.43    1.13
  -4   1   8    9.18    0.93
   4   1  -8    9.82    1.11
   3  -1  -8    4.71    0.78
  -3  -1   8    2.56    0.84
  -3  -1   8    3.45    0.74
   3   1  -8    3.78    0.84
  -3   1   8    3.82    0.70
   2  -1  -8   19.38    1.16
  -2  -1   8   19.42    1.56
  -2  -1   8   19.43    1.29
   2   1  -8   19.10    1.32
   2   1  -8   16.65    1.48
  -2   1   8   17.61    1.07
  -1  -1   8    5.69    0.91
  -1  -1   8    6.27    1.18
   1  -1  -8    6.83    0.87
  -1   1   8    4.66    0.63
   1   1  -8    5.66    1.02
   1   1  -8    5.85    0.85
   0  -1   8    5.82    0.85
   0  -1   8    8.68    1.44
   0  -1   8    5.32    0.76
   0   1  -8    3.79    0.71
   0   1  -8    5.92    1.08
   0   1   8    4.82    0.49
   0   1   8    5.61    0.85
   1  -1   8   94.92    3.24
   1  -1   8   91.25    3.77
   1  -1   8   93.38    3.25
   1   1   8   94.16    3.28
  -1   1  -8   93.61    3.26
  -1   1  -8   93.60    3.71
  -1   1  -8   93.18    3.26
   2  -1   8    3.52    1.06
   2  -1   8    1.90    0.62
   2  -1   8    1.97    0.64
  -2   1  -8    1.90    1.04
   2   1   8    2.11    0.81
  -2   1  -8    1.41    0.62
  -3  -1  -8    3.45    0.41
   3  -1   8    2.18    0.64
   3  -1   8    4.61    1.21
   3  -1   8    3.26    0.74
   3   1   8    5.29    0.87
   3   1   8    3.87    0.46
  -3   1  -8    2.74    1.10
  -3   1  -8    3.48    0.73
   4  -1   8    6.64    1.31
  -4  -1  -8    5.66    0.63
   4  -1   8    6.25    0.94
  -4   1  -8    5.87    0.88
   4   1   8    6.15    1.11
  -4   1  -8    6.79    1.30
   4   1   8    5.75    0.67
   5  -1   8    3.15    0.86
  -5  -1  -8    4.61    0.64
   5  -1   8    5.66    1.36
   5   1   8    5.31    0.97
  -5   1  -8    5.41    0.89
   5   1   8    5.25    0.81
  -5   1  -8    3.95    1.27
   6  -1   8    6.26    1.53
  -6  -1  -8    7.45    0.95
   6  -1   8    8.05    1.18
  -6   1  -8    6.08    1.56
   6   1   8    6.99    1.27
   6   1   8    9.21    1.08
  -6   1  -8    5.86    1.05
   7  -1   8   -0.76    0.85
   7  -1   8    1.11    1.30
  -7  -1  -8    0.99    0.61
  -7   1  -8    0.68    1.37
   7   1   8    0.17    0.76
  -7   1  -8   -0.16    0.70
   7   1   8    1.38    0.87
   8  -1   8   -0.23    1.28
  -8  -1  -8   -0.85    0.60
   8  -1   8    2.30    1.07
   8   1   8    0.23    0.89
  -8   1  -8    0.69    0.81
  -8   1  -8   -0.11    1.34
   8   1   8   -0.53    0.78
   9  -1   8    0.37    1.09
  -9  -1  -8    1.44    0.81
   9  -1   8    0.48    1.38
   9   1   8    0.61    0.94
   9   1   8    1.77    1.01
  -9   1  -8    1.22    1.64
  10  -1   8   11.17    1.82
  10  -1   8   13.96    2.32
 -10   1  -8   15.48    2.54
  10   1   8   14.01    1.57
  10   1   8   14.59    1.92
  11  -1   8    0.68    1.32
  11  -1   8    1.15    1.19
  11   1   8    0.76    1.14
 -11   1  -8    1.31    1.71
  12  -1   8    5.53    1.69
  12  -1   8    7.30    1.73
  12   1   8    5.66    1.46
 -12   1  -8    3.51    2.46
  13  -1   8    1.42    1.54
  13   1   8   -0.67    1.25
  14  -1   8   -2.40    1.30
  14   1   8   -0.19    1.40
  14  -2  -8    2.50    2.01
  14   2  -8   -0.88    1.48
  13  -2  -8    0.52    1.50
  13   2  -8   -2.69    1.29
  12  -2  -8   -0.07    1.41
  12   2  -8    2.76    1.48
  11  -2  -8    7.47    1.77
  11   2  -8    5.49    1.48
 -10  -2   8   22.22    1.52
  10  -2  -8   25.23    2.47
  10   2  -8   24.87    2.50
 -10   2   8   27.89    2.54
  -9  -2   8    0.95    0.80
   9  -2  -8   -0.82    1.20
  -9   2   8   -1.22    0.80
   9   2  -8    1.29    1.12
  -9   2   8    0.00    1.13
   8  -2  -8    0.25    1.19
  -8  -2   8   -0.84    0.78
  -8  -2   8    0.33    0.81
   8   2  -8    1.68    1.12
  -8   2   8    0.16    1.12
  -8   2   8    0.08    0.78
  -7  -2   8    9.55    1.39
   7  -2  -8    8.91    1.59
  -7  -2   8    9.15    1.40
  -7   2   8    8.63    1.28
   7   2  -8    7.14    1.27
   6  -2  -8    7.13    1.20
  -6  -2   8    5.64    1.07
  -6  -2   8    6.69    1.10
   6   2  -8    5.07    1.13
  -6   2   8    5.97    1.11
   5  -2  -8    8.17    1.32
  -5  -2   8    7.55    1.11
  -5  -2   8   10.16    1.38
  -5   2   8    8.26    1.22
   5   2  -8    6.15    1.14
  -4  -2   8   52.91    2.50
  -4  -2   8   54.75    2.66
   4  -2  -8   52.66    2.47
   4   2  -8   52.74    2.57
  -4   2   8   54.84    2.50
   4   2  -8   58.55    2.52
  -3  -2   8   29.71    1.71
  -3  -2   8   26.18    1.90
   3  -2  -8   26.41    1.60
  -3   2   8   28.70    1.62
   3   2  -8   28.07    1.82
   3   2  -8   24.35    1.71
  -2  -2   8    0.43    0.90
  -2  -2   8    1.02    0.78
   2  -2  -8    1.00    0.58
  -2  -2   8   -0.43    0.54
  -2   2   8    0.61    0.57
   2   2  -8    0.68    0.70
   2   2  -8   -0.29    0.42
   2   2  -8    0.49    0.81
  -1  -2   8   -0.82    0.59
   1  -2  -8   -0.61    0.51
  -1  -2   8    0.16    0.95
  -1  -2   8    0.50    0.64
   1  -2  -8    0.32    0.47
   1   2  -8   -0.50    0.85
   1   2  -8    0.40    0.70
  -1   2   8    0.23    0.47
   0  -2   8   27.40    1.70
   0  -2  -8   25.93    1.57
   0  -2   8   24.89    2.07
   0  -2  -8   25.16    1.19
   0  -2   8   25.54    1.17
   0  -2   8   25.42    1.59
   0   2   8   23.92    1.55
   0   2  -8   26.80    2.08
   0   2   8   27.55    1.25
   0   2  -8   25.69    1.65
   0   2  -8   24.37    1.63
   1  -2   8   -0.59    0.64
   1  -2   8    1.05    0.69
   1  -2   8    1.35    1.00
  -1  -2  -8    0.99    0.35
   1   2   8    1.10    0.38
  -1   2  -8   -0.06    0.69
  -1   2  -8    2.89    1.10
   1   2   8    1.02    0.68
  -1   2  -8   -1.13    0.65
   2  -2   8    6.73    0.98
  -2  -2  -8    5.29    0.56
  -2  -2  -8    6.24    0.55
   2  -2   8    6.78    1.48
   2  -2   8    5.28    0.99
  -2   2  -8    7.01    1.12
  -2   2  -8    8.44    1.60
   2   2   8    4.79    0.60
   2   2   8    7.56    1.06
   3  -2   8   17.00    1.96
  -3  -2  -8   15.12    0.81
   3  -2   8   16.66    1.46
   3  -2   8   15.12    1.41
  -3  -2  -8   15.82    0.80
   3   2   8   16.25    0.89
  -3   2  -8   13.21    1.85
  -3   2  -8   14.70    1.40
   4  -2   8    4.13    1.02
   4  -2   8    3.69    1.41
  -4  -2  -8    4.13    0.61
   4  -2   8    4.20    0.93
   4   2   8    5.24    0.64
  -4   2  -8    3.71    1.42
  -4   2  -8    3.86    0.93
  -5  -2  -8    0.66    0.43
   5  -2   8    2.28    1.43
   5  -2   8    0.46    0.81
   5  -2   8   -1.13    0.64
   5   2   8   -0.05    0.60
  -5   2  -8   -0.50    0.71
  -5   2  -8    0.95    1.31
   5   2   8    0.65    0.52
  -6  -2  -8    0.74    0.52
   6  -2   8   -0.36    1.24
   6  -2   8    1.34    1.04
   6   2   8    2.10    0.79
  -6   2  -8   -0.58    1.34
  -6   2  -8    1.75    0.86
   6   2   8    0.71    0.68
  -7  -2  -8    5.95    0.93
   7  -2   8    4.68    1.83
   7  -2   8    6.65    1.39
   7   2   8    4.82    0.94
  -7   2  -8    5.54    1.19
   7   2   8    5.55    1.01
  -7   2  -8    6.24    1.93
   8  -2   8    0.09    1.13
   8  -2   8   -0.11    1.51
  -8  -2  -8    0.22    0.62
   8   2   8    1.23    0.88
  -8   2  -8    2.30    1.69
   8   2   8    0.63    0.72
   9  -2   8    1.31    1.59
   9  -2   8   -0.86    1.10
  -9  -2  -8   -0.73    0.93
   9   2   8   -0.26    0.89
  -9   2  -8   -0.14    1.70
   9   2   8    0.20    0.60
  10  -2   8   12.97    2.45
  10  -2   8    8.86    1.82
  10   2   8    8.37    1.45
  11  -2   8    2.30    1.50
  11  -2   8    1.54    1.44
  11   2   8   -0.53    0.98
  12  -2   8    3.26    1.54
  12  -2   8   -1.21    1.37
  12   2   8    0.66    1.22
  13  -2   8    0.86    1.63
  13   2   8    2.26    1.37
  14  -3  -8   -0.65    1.89
  14   3  -8    2.80    1.79
  13  -3  -8    2.90    2.11
  13   3  -8    0.26    1.42
  12  -3  -8    2.41    1.88
  12   3  -8   -0.39    1.37
  11  -3  -8    1.05    1.72
  11   3  -8   -1.19    1.18
  10  -3  -8    1.23    1.48
  10   3  -8    0.44    1.27
  -9  -3   8   -0.40    0.75
   9  -3  -8    0.99    1.36
   9   3  -8   -0.51    1.15
  -8  -3   8    0.87    1.04
   8  -3  -8   -0.93    1.14
  -8   3   8   -0.17    1.02
   8   3  -8    1.49    1.25
  -7  -3   8    1.38    1.05
   7  -3  -8    0.62    1.27
  -7  -3   8    0.81    1.10
   7   3  -8    1.09    0.99
  -7   3   8    1.66    1.41
  -7   3   8   -0.27    0.91
  -6  -3   8    7.46    1.30
  -6  -3   8    6.57    1.42
   6  -3  -8    7.28    1.46
   6   3  -8    6.31    1.40
  -6   3   8    5.18    1.15
  -6   3   8    6.52    1.71
   6   3  -8    5.01    1.05
  -5  -3   8    0.40    1.16
  -5  -3   8    1.57    0.94
   5  -3  -8    1.25    1.06
   5   3  -8    1.14    0.89
   5   3  -8    1.53    1.05
  -5   3   8    1.66    0.89
  -4  -3   8   18.06    1.70
  -4  -3   8   15.79    1.84
  -4  -3   8   15.97    1.78
   4  -3  -8   15.74    1.60
  -4   3   8   17.34    1.62
   4   3  -8   18.38    1.70
   4   3  -8   16.61    1.73
   4   3  -8   17.03    1.41
   3  -3  -8    1.22    0.78
  -3  -3   8    0.98    0.82
  -3  -3   8    0.24    0.77
  -3  -3   8   -0.20    1.05
   3   3  -8    0.35    0.66
   3   3  -8    0.41    0.92
  -3   3   8   -0.42    0.68
   3   3  -8   -1.70    0.75
   2  -3  -8    2.24    0.76
  -2  -3   8    3.19    1.26
   2  -3  -8    4.34    0.90
  -2  -3   8    3.92    0.89
  -2  -3   8    2.03    0.90
  -2   3   8    3.73    0.81
   2   3  -8    3.13    1.15
   2   3  -8    2.58    0.89
  -1  -3   8    5.99    1.09
  -1  -3   8    4.94    1.06
   1  -3  -8    5.83    0.94
   1  -3  -8    5.42    1.03
  -1  -3   8   10.51    1.96
   1  -3  -8    4.38    0.85
   1   3  -8    3.32    1.19
  -1   3   8    5.34    0.89
   1   3  -8    5.36    1.11
   0  -3  -8    6.42    1.01
   0  -3   8    6.86    1.12
   0  -3  -8    8.58    1.24
   0  -3   8    7.79    1.25
   0  -3   8    6.62    0.95
   0  -3   8    8.25    1.67
   0  -3  -8    7.66    0.90
   0   3  -8    6.06    1.43
   0   3  -8    7.57    1.26
   0   3   8    6.45    0.99
   0   3  -8    7.47    1.21
   1  -3   8   19.38    1.55
  -1  -3  -8   18.62    1.16
  -1  -3  -8   20.34    1.28
   1  -3   8   19.68    1.73
   1  -3   8   17.26    2.17
   1   3   8   18.25    1.65
  -1   3  -8   19.59    2.34
   1   3   8   18.33    1.25
  -1   3  -8   17.72    1.55
  -1   3  -8   18.24    1.74
   2  -3   8    0.07    0.78
  -2  -3  -8    0.99    0.52
   2  -3   8    1.49    1.37
   2  -3   8    1.28    0.86
   2   3   8    0.36    0.78
  -2   3  -8    0.49    1.22
   2   3   8   -0.39    0.48
  -2   3  -8    0.59    0.75
   3  -3   8    0.32    0.81
  -3  -3  -8    0.94    0.59
   3  -3   8    1.18    0.85
   3  -3   8   -1.00    1.45
   3   3   8   -0.08    0.78
  -3   3  -8   -0.10    0.86
  -3   3  -8    1.32    1.40
   3   3   8    0.48    0.57
   4  -3   8    0.05    1.02
  -4  -3  -8    0.35    0.54
   4  -3   8   -1.05    1.39
   4  -3   8   -0.16    0.84
   4   3   8   -0.41    0.58
  -4   3  -8    1.64    0.97
  -4   3  -8   -0.93    1.41
   4   3   8   -0.55    0.86
   5  -3   8   11.76    1.69
  -5  -3  -8   10.87    1.08
   5  -3   8   15.06    2.58
   5  -3   8   11.18    1.63
  -5   3  -8   11.19    1.64
  -5   3  -8   11.66    2.18
   5   3   8   11.24    1.19
   6  -3   8    2.32    1.80
   6  -3   8    2.10    1.07
  -6  -3  -8    1.61    1.13
   6  -3   8    2.26    1.13
  -6  -3  -8    3.06    0.72
  -6   3  -8    2.43    1.87
   6   3   8    2.33    0.81
   6   3   8    4.00    0.85
  -7  -3  -8    1.05    0.66
   7  -3   8    2.03    1.17
  -7  -3  -8   -0.34    0.75
   7  -3   8    0.75    1.28
   7  -3   8    3.95    1.86
   7   3   8    1.77    0.84
   7   3   8    1.04    0.70
  -8  -3  -8    1.19    0.69
   8  -3   8   -0.71    1.24
   8  -3   8    1.85    1.79
   8   3   8    1.55    0.63
   8   3   8    1.23    0.91
   9  -3   8    5.21    1.68
   9  -3   8    8.61    2.10
   9   3   8    4.39    1.14
  10  -3   8    4.35    1.66
  10  -3   8    0.59    1.52
  10   3   8    2.29    1.16
  11  -3   8    5.48    2.05
  11  -3   8   -0.83    1.41
  11   3   8   -1.11    1.07
  12  -3   8    2.17    1.68
  12  -3   8    5.57    2.04
  12   3   8    2.10    1.40
  13  -4  -8    9.12    2.81
  13   4  -8    1.83    1.66
  12  -4  -8    2.52    2.00
  12   4  -8   -0.43    1.43
  11  -4  -8    1.87    1.86
  11   4  -8    0.51    1.37
  10  -4  -8   -1.44    1.57
  10   4  -8   -1.76    1.20
   9  -4  -8    6.88    1.98
   9   4  -8    7.40    1.69
   8  -4  -8    3.15    1.47
  -8  -4   8    8.81    1.56
   8   4  -8    3.38    1.36
  -7  -4   8   -0.22    1.19
   7  -4  -8   -1.19    1.11
  -7  -4   8   -0.14    1.20
  -7   4   8    0.32    0.98
   7   4  -8   -1.58    1.11
   7   4  -8    0.21    0.83
   6  -4  -8    0.78    1.28
  -6  -4   8    0.74    1.30
  -6  -4   8    3.54    1.48
   6   4  -8    2.08    1.13
   6   4  -8    3.23    1.16
  -6   4   8    2.58    1.13
   6   4  -8    2.66    1.20
  -5  -4   8    3.16    1.32
  -5  -4   8    2.51    1.60
   5  -4  -8    2.17    1.27
   5   4  -8    2.24    1.17
   5   4  -8   -1.34    0.90
  -5   4   8    0.04    0.90
   5   4  -8    2.76    1.24
   4  -4  -8    1.86    1.17
  -4  -4   8    1.38    1.05
  -4  -4   8    2.08    1.61
  -4  -4   8    1.21    1.23
  -4   4   8    2.09    1.06
   4   4  -8    1.71    0.96
   4   4  -8    1.89    1.29
   4   4  -8    1.73    1.16
  -4   4   8    4.39    2.07
   3  -4  -8    0.88    0.84
   3  -4  -8   -0.29    0.82
   3  -4  -8   -0.57    0.95
  -3  -4   8   -0.51    0.86
  -3  -4   8   -0.72    0.92
  -3  -4   8    0.96    1.47
  -3   4   8    1.02    1.28
   3   4  -8    0.13    1.23
  -3   4   8    2.99    1.00
   3   4  -8    0.11    0.85
   3   4  -8    0.99    1.12
  -2  -4   8   -0.65    1.01
   2  -4  -8   -0.35    0.88
  -2  -4   8    0.13    0.88
  -2  -4   8   -1.10    1.51
   2  -4  -8    0.70    0.88
   2  -4  -8   -0.34    0.73
   2   4  -8   -1.77    1.00
   2   4  -8   -1.37    1.20
  -2   4   8    1.84    0.90
  -2   4   8    0.00    1.27
  -1  -4   8    1.22    0.86
  -1  -4   8    1.54    1.17
   1  -4  -8    0.92    0.76
   1  -4  -8   -0.22    0.82
  -1  -4   8    1.48    1.71
   1  -4  -8    1.28    0.88
  -1   4   8    0.17    0.81
   1   4  -8    3.07    1.57
   1   4  -8   -0.05    1.12
   0  -4   8    6.00    2.02
   0  -4   8    7.76    1.11
   0  -4  -8    7.06    1.17
   0  -4  -8    6.85    1.29
   0  -4  -8    8.69    1.19
   0  -4   8    9.75    1.61
   0  -4   8    8.73    1.39
   0   4  -8   10.14    2.07
   0   4  -8    9.26    1.64
   0   4  -8    7.42    1.35
   0   4   8    7.87    1.21
   1  -4   8    0.08    0.98
   1  -4   8   -0.46    1.66
   1  -4   8    0.08    0.88
  -1  -4  -8   -1.59    0.65
  -1  -4  -8    0.60    0.68
   1  -4   8    0.28    0.68
  -1   4  -8    0.92    1.60
  -1   4  -8    0.91    1.08
   1   4   8    0.53    0.80
  -1   4  -8    0.33    1.16
   2  -4   8    0.18    0.95
  -2  -4  -8    3.21    0.83
   2  -4   8    0.89    1.80
  -2  -4  -8    1.02    0.73
   2  -4   8    1.79    1.08
   2   4   8    2.52    1.11
  -2   4  -8    3.93    1.90
  -2   4  -8    0.24    0.96
  -3  -4  -8    3.25    0.84
  -3  -4  -8    2.20    0.82
   3  -4   8    2.28    1.86
   3  -4   8    3.39    1.36
   3  -4   8    2.41    1.21
   3   4   8    3.22    0.93
  -3   4  -8    4.90    1.32
   3   4   8    3.93    1.36
   4  -4   8   -1.98    1.47
  -4  -4  -8    0.88    0.74
   4  -4   8    2.04    1.13
   4  -4   8    0.87    1.24
  -4  -4  -8    0.28    0.67
   4   4   8    0.88    0.99
   4   4   8    0.03    0.78
   4   4   8    1.23    1.12
  -5  -4  -8    0.07    0.73
   5  -4   8    0.29    1.20
   5  -4   8   -0.05    0.95
   5  -4   8    0.09    1.63
  -5  -4  -8   -0.79    0.69
   5   4   8    0.02    0.76
   5   4   8    0.45    0.91
   5   4   8   -0.16    1.19
   6  -4   8   -0.84    1.26
   6  -4   8    1.09    1.81
   6  -4   8    2.54    1.27
  -6  -4  -8    1.11    0.75
  -6  -4  -8    1.43    0.78
   6   4   8    1.35    0.88
   6   4   8    1.56    0.86
   6   4   8   -1.50    1.18
   7  -4   8   -1.55    1.44
  -7  -4  -8   -1.10    0.73
   7  -4   8   -0.58    1.35
   7   4   8    0.51    0.74
   7   4   8    0.98    0.68
   7   4   8   -0.10    0.81
   8  -4   8    0.61    1.47
  -8  -4  -8    2.44    0.98
   8  -4   8    1.76    1.78
   8   4   8    1.22    0.67
   8   4   8    0.64    0.94
   9  -4   8    1.60    1.73
   9  -4   8   -0.82    1.44
   9   4   8   -0.63    0.90
  10  -4   8    0.58    1.59
  10  -4   8    1.90    1.86
  10   4   8   -0.31    0.96
  11  -4   8    1.04    1.51
  11  -4   8   -0.87    1.55
  11   4   8   -0.40    1.07
  11  -5  -8    1.98    1.92
 -11  -5   8   -0.06    1.41
  11   5  -8    2.50    1.58
  10  -5  -8   -0.35    1.89
 -10  -5   8    1.09    1.45
  10   5  -8    2.91    1.56
  -9  -5   8    3.72    1.52
   9  -5  -8    1.32    1.84
   9   5  -8    4.12    1.68
   9   5  -8    1.80    1.46
  -8  -5   8    1.52    1.44
   8  -5  -8   -0.91    1.54
   8   5  -8   -3.39    0.96
   8   5  -8    1.32    1.26
  -7  -5   8    3.16    1.54
  -7  -5   8    6.32    1.63
   7  -5  -8    5.58    1.90
   7   5  -8    5.29    1.61
   7   5  -8    2.75    1.25
   6  -5  -8   -2.01    1.18
  -6  -5   8    0.86    1.30
  -6  -5   8    1.53    1.39
   6   5  -8   -0.35    1.14
  -6   5   8    0.39    1.11
   6   5  -8    0.49    1.08
   6   5  -8    0.27    1.08
   5  -5  -8    1.28    1.27
  -5  -5   8    0.38    1.57
  -5  -5   8   -0.61    1.07
   5   5  -8    0.67    1.25
  -5   5   8    0.14    1.02
   5   5  -8    0.61    1.21
   5   5  -8    1.70    1.16
  -4  -5   8    0.66    1.69
  -4  -5   8    0.63    1.17
   4  -5  -8    0.80    1.30
   4   5  -8    0.06    1.37
   4   5  -8   -0.60    1.20
   4   5  -8    0.79    1.03
  -4   5   8   -1.47    0.91
  -3  -5   8   15.05    2.60
   3  -5  -8   13.71    1.95
  -3  -5   8   12.79    2.04
   3   5  -8   16.95    2.26
   3   5  -8   12.32    2.22
  -3   5   8   18.06    1.97
  -2  -5   8   -0.12    1.77
   2  -5  -8    3.42    1.24
  -2  -5   8   -0.24    1.19
  -2   5   8    1.66    1.12
   2   5  -8    3.29    1.72
   2   5  -8    2.55    1.33
  -1  -5   8    2.40    1.92
   1  -5  -8   -0.01    0.94
  -1  -5   8    0.71    1.29
   1   5  -8    0.54    1.36
  -1   5   8   -0.86    0.84
   0  -5   8    0.90    0.82
   0  -5   8    1.88    1.98
   0  -5  -8   -1.17    0.86
   0  -5   8   -0.13    1.10
   0   5   8    0.85    0.99
   0   5  -8    1.12    1.34
   0   5   8    0.75    1.43
   1  -5   8    1.45    1.82
   1  -5   8   -0.02    1.23
   1  -5   8    0.62    0.79
  -1  -5  -8    0.35    0.91
   1   5   8    2.11    1.01
   1   5   8    3.86    1.44
   2  -5   8    2.86    2.19
  -2  -5  -8    5.33    1.15
   2  -5   8    4.04    1.09
   2  -5   8    6.28    1.80
   2   5   8    5.71    1.57
  -3  -5  -8    2.46    0.96
   3  -5   8    5.51    1.73
   3  -5   8    4.00    2.19
   3  -5   8    2.37    0.99
   3   5   8    0.78    1.31
   3   5   8    2.05    1.23
   3   5   8    1.75    0.93
  -4  -5  -8    0.49    0.80
   4  -5   8    1.02    1.82
   4  -5   8    1.13    1.30
   4   5   8    0.16    1.10
   4   5   8    2.15    0.98
   4   5   8    2.53    1.40
   5  -5   8    5.06    2.24
   5  -5   8    0.78    1.54
  -5  -5  -8    1.49    0.91
   5   5   8    2.74    1.06
   5   5   8    2.97    1.22
   5   5   8    1.84    1.43
   6  -5   8    2.69    1.53
  -6  -5  -8    2.05    0.97
   6  -5   8    4.93    2.02
   6   5   8    4.13    1.58
   6   5   8    2.81    1.09
   7  -5   8    2.13    1.57
   7  -5   8    3.20    1.91
   7   5   8   -1.83    1.27
   7   5   8    0.22    0.90
   8  -5   8    6.20    2.25
   8  -5   8    5.75    2.04
   8   5   8    4.72    1.29
   8   5   8    2.83    1.88
   9  -5   8    3.34    1.90
   9  -5   8    8.99    2.66
   9   5   8    3.18    2.07
   9   5   8    2.49    1.18
  10  -5   8    2.80    2.16
  10  -5   8    0.14    1.86
  10   5   8   -1.19    0.98
  10   5   8    0.73    1.70
   9  -6  -8    0.85    2.19
  -9  -6   8    1.73    1.67
   9   6  -8   -2.09    1.41
   9   6  -8    0.09    1.34
   8  -6  -8    1.73    1.98
  -8  -6   8    0.23    1.44
   8   6  -8    2.41    1.46
   8   6  -8    0.76    1.40
   7  -6  -8    4.54    2.29
  -7  -6   8    1.24    1.46
   7   6  -8    3.29    1.57
   7   6  -8    3.27    1.34
  -6  -6   8    1.31    1.43
   6  -6  -8   -1.77    1.60
   6   6  -8   -0.20    1.14
   6   6  -8   -0.14    1.37
  -5  -6   8    1.69    1.47
  -5  -6   8    2.94    1.84
   5  -6  -8    2.57    1.70
   5   6  -8    0.09    1.37
  -4  -6   8    4.94    2.04
   4  -6  -8    0.75    1.41
  -4  -6   8    0.96    1.42
   4   6  -8    2.33    1.38
  -3  -6   8    1.97    1.38
   3  -6  -8    1.70    1.32
  -3  -6   8    5.66    2.10
   3   6  -8    0.83    1.33
   2  -6  -8    1.50    1.23
  -2  -6   8   -1.01    1.22
  -2  -6   8    2.57    1.78
   2   6  -8   -0.58    1.38
  -1  -6   8   -1.08    1.31
   1  -6  -8    0.83    1.09
  -1  -6   8   -0.53    1.77
   1   6  -8    0.88    1.39
   0  -6   8    7.97    2.01
   0  -6   8    9.93    2.62
   0  -6  -8    5.28    1.42
   0   6  -8    5.32    1.80
  -1  -6  -8    4.08    1.26
   1  -6   8    5.17    2.26
   1  -6   8    0.33    1.48
   2  -6   8    0.55    1.49
  -2  -6  -8   -1.60    0.85
   2  -6   8    2.67    2.03
   3  -6   8    0.18    1.57
   3  -6   8    2.04    2.01
  -3  -6  -8   -0.59    0.91
   4  -6   8    2.37    2.02
   4  -6   8   -0.39    1.54
   4   6   8   -0.38    1.42
   5  -6   8    9.23    2.66
   5  -6   8    4.27    1.99
   5   6   8    5.64    1.33
   5   6   8    2.28    1.63
   6  -6   8   -1.55    1.49
   6  -6   8    6.93    2.47
   6   6   8    1.73    1.48
   6   6   8    0.64    1.09
   7  -6   8    2.12    1.93
   7  -6   8   -0.57    1.82
   7   6   8   -0.85    1.49
   7   6   8    2.07    1.24
   5  -7  -8    3.02    1.97
  -5  -7   8    1.84    1.61
   5   7  -8   -0.37    1.46
  -4  -7   8   -0.62    1.39
   4  -7  -8    0.69    1.49
   4   7  -8   -0.50    1.49
  -3  -7   8   -0.50    1.35
   3   7  -8   -2.21    1.33
  -2  -7   8   -0.74    1.48
  -2  -7   8    4.70    2.28
   2   7  -8   -0.88    1.44
  -1  -7   8   -0.11    1.58
  -1  -7   8    2.24    2.00
   0  -7   8    2.06    2.06
   0  -7   8    0.35    1.55
   1  -7   8    6.89    2.57
   1  -7   8    0.90    1.68
   2  -7   8    3.62    2.16
   2  -7   8    2.99    2.02
   3  -7   8    3.41    2.12
   3  -7   8   -0.28    1.87
   4  -7   8    5.34    2.36
   4  -7   8    4.38    2.01
  15   0  -9   -0.33    1.54
  14   0  -9    2.55    1.75
  13   0  -9   -0.50    1.44
  12   0  -9   -1.29    1.40
  11   0  -9    2.94    1.35
 -11   0   9    2.50    1.01
  10   0  -9   -1.85    1.16
  -9   0   9    0.15    0.73
   9   0  -9   -1.30    0.98
  -8   0   9   -0.07    0.70
   8   0  -9    1.52    1.04
  -7   0   9    0.28    0.61
   7   0  -9   -0.68    0.84
  -6   0   9   -0.34    0.61
   6   0  -9   -0.54    0.75
   5   0  -9   -0.41    0.63
  -5   0   9    0.17    0.57
  -4   0   9    0.05    0.45
   4   0  -9    0.03    0.59
  -3   0   9   -0.22    0.51
   3   0  -9    0.20    0.59
  -2   0   9    0.27    0.46
   2   0  -9    0.13    0.54
   1   0  -9   -0.42    0.47
   1   0  -9    0.02    0.34
  -1   0   9    0.60    0.41
  -1   0   9   -0.79    0.76
   0   0   9    0.65    0.38
   0   0   9    0.47    0.71
   0   0   9   -0.58    0.31
   1   0   9   -0.04    0.39
   1   0   9    0.76    0.80
   1   0   9    0.03    0.35
  -1   0  -9   -0.86    0.74
  -2   0  -9   -0.17    0.70
   2   0   9   -0.44    0.36
   2   0   9   -0.23    0.35
   2   0   9   -0.47    0.65
  -2   0  -9   -0.29    0.37
  -3   0  -9   -1.08    0.70
   3   0   9    0.59    0.47
  -3   0  -9   -0.39    0.40
   3   0   9   -0.31    0.78
   4   0   9    0.67    0.54
   4   0   9    0.37    0.87
  -4   0  -9    1.02    0.84
  -4   0  -9    0.37    0.47
   5   0   9    0.12    0.57
  -5   0  -9    1.34    0.90
   5   0   9   -0.18    0.86
  -5   0  -9   -0.07    0.47
  -6   0  -9    0.02    0.58
  -6   0  -9   -0.41    0.95
   6   0   9   -0.73    0.58
   6   0   9    1.20    1.02
  -7   0  -9    1.39    1.10
   7   0   9   -0.02    1.03
  -7   0  -9    1.39    0.73
   7   0   9   -0.19    0.78
   8   0   9    0.16    1.11
  -8   0  -9   -0.39    0.66
   8   0   9   -1.83    0.83
  -8   0  -9   -0.17    1.09
   9   0   9    0.55    1.19
   9   0   9   -1.06    1.02
  -9   0  -9   -1.82    1.05
  10   0   9    0.88    1.15
  10   0   9    0.99    1.14
 -10   0  -9   -0.10    1.15
  11   0   9    0.48    1.09
  11   0   9    0.33    1.23
 -11   0  -9    2.54    1.31
  12   0   9    0.59    1.33
  12   0   9    1.73    1.05
  13   0   9    0.88    1.32
  15  -1  -9   -1.01    1.84
  15   1  -9   -0.92    1.63
  14  -1  -9   -2.70    1.54
  14   1  -9    0.49    1.49
  13  -1  -9   -0.16    1.39
 -13  -1   9    2.68    0.87
 -13   1   9    5.32    1.36
  13   1  -9    1.70    1.51
 -12  -1   9    1.09    0.75
 -12  -1   9    2.22    0.82
  12  -1  -9    0.26    1.46
  12   1  -9   -0.19    1.28
 -12   1   9    3.10    1.20
 -11  -1   9    4.45    1.00
  11  -1  -9    2.87    1.41
 -11   1   9    4.60    1.33
  11   1  -9    4.03    1.48
 -10  -1   9    0.58    0.88
  10  -1  -9    1.64    1.47
 -10   1   9    4.69    1.34
  10   1  -9    2.28    1.33
  -9  -1   9    2.11    0.93
  -9  -1   9    1.52    0.99
   9  -1  -9   -0.22    1.22
  -9   1   9    1.92    0.85
   9   1  -9    1.21    1.22
  -8  -1   9    7.62    1.29
  -8  -1   9    7.62    1.18
   8  -1  -9    8.97    1.55
  -8   1   9    6.55    1.20
   8   1  -9    5.77    1.38
  -7  -1   9   15.74    1.44
  -7  -1   9   15.97    1.45
   7  -1  -9   15.92    1.75
   7   1  -9   14.10    1.58
  -7   1   9   13.74    1.37
  -6  -1   9   12.92    1.35
  -6  -1   9   14.66    1.42
   6  -1  -9   15.85    1.58
  -6   1   9   14.59    1.36
   6   1  -9   14.09    1.56
   5  -1  -9    6.34    1.09
  -5  -1   9    7.09    1.20
  -5  -1   9    6.74    1.05
  -5   1   9    6.05    0.92
   5   1  -9    5.34    1.03
  -4  -1   9    1.06    0.57
   4  -1  -9    1.33    0.71
   4   1  -9    0.99    0.75
   3  -1  -9    4.95    0.81
  -3  -1   9    3.54    0.71
  -3  -1   9    3.44    0.89
  -3   1   9    5.10    0.80
   3   1  -9    4.52    0.86
   2  -1  -9    2.51    0.62
  -2  -1   9    2.78    0.96
  -2  -1   9    1.33    0.64
  -2   1   9    2.59    0.55
   2   1  -9    1.91    0.90
   2   1  -9    1.94    0.67
   1  -1  -9    0.28    0.51
  -1  -1   9    0.34    0.56
  -1  -1   9    0.79    0.86
  -1   1   9    1.02    0.39
   1   1  -9    0.46    0.82
   1   1  -9    0.54    0.58
   0  -1   9    0.45    0.86
   0  -1   9    0.63    0.56
   0  -1   9    0.14    0.58
   0  -1  -9    0.29    0.39
   0   1   9    0.03    0.27
   0   1   9    0.27    0.51
   0   1  -9    0.68    0.88
   0   1  -9    0.06    0.56
   1  -1   9    7.52    0.97
   1  -1   9    8.62    1.38
   1  -1   9    6.43    0.86
  -1   1  -9    6.91    0.93
  -1   1  -9    6.08    1.25
  -1   1  -9    5.71    0.83
   1   1   9    6.37    0.96
   2  -1   9    0.48    0.52
   2  -1   9   -0.44    0.50
   2  -1   9   -0.27    0.84
   2   1   9   -0.09    0.65
  -2   1  -9   -0.27    0.51
  -2   1  -9   -0.59    0.81
   3  -1   9   11.10    1.08
   3  -1   9   13.01    1.60
   3  -1   9   12.24    1.14
  -3   1  -9    9.54    1.66
  -3   1  -9   14.21    1.16
   3   1   9   12.04    0.63
   3   1   9   10.69    1.20
  -4  -1  -9    0.55    0.38
   4  -1   9    0.00    0.65
   4  -1   9    1.44    1.14
   4   1   9    1.19    0.75
  -4   1  -9    1.28    1.08
  -4   1  -9    0.38    0.64
   4   1   9    1.34    0.42
   5  -1   9    1.06    1.11
   5  -1   9    1.30    0.75
  -5  -1  -9   -0.61    0.38
  -5   1  -9   -0.96    1.11
   5   1   9    1.08    0.81
   5   1   9    0.18    0.47
  -5   1  -9   -0.47    0.63
   6  -1   9   14.74    1.55
   6  -1   9   12.47    2.02
  -6  -1  -9   14.84    1.15
   6   1   9   14.39    1.62
  -6   1  -9   15.24    1.40
   6   1   9   16.54    1.26
  -6   1  -9   16.65    2.13
   7  -1   9    9.12    1.85
  -7  -1  -9    8.69    1.09
   7  -1   9    9.80    1.53
  -7   1  -9   10.49    1.88
   7   1   9   10.83    1.54
   7   1   9    6.93    1.09
  -7   1  -9    9.54    1.34
   8  -1   9   10.32    1.92
  -8  -1  -9    7.81    1.17
   8  -1   9    8.02    1.44
   8   1   9    7.49    1.27
  -8   1  -9   12.45    2.06
  -8   1  -9   10.78    1.57
   8   1   9   10.96    1.48
   9  -1   9    2.61    1.58
   9  -1   9    4.32    1.34
  -9  -1  -9    2.84    0.92
  -9   1  -9    4.44    1.67
   9   1   9    1.92    1.07
   9   1   9    3.77    1.12
  10  -1   9    3.39    1.32
  10  -1   9    3.15    1.46
  10   1   9    4.49    1.10
 -10   1  -9    2.73    1.66
  10   1   9    2.53    1.19
  11  -1   9    3.71    1.54
  11  -1   9    2.20    1.39
 -11   1  -9    1.82    1.92
  11   1   9    1.19    1.12
  11   1   9    4.27    1.00
  12  -1   9    0.91    1.39
  12  -1   9    2.15    1.40
  12   1   9    1.39    1.15
  13  -1   9   -0.34    1.42
  13   1   9    0.20    1.33
  14  -2  -9    3.89    2.00
  14   2  -9    2.60    1.85
  13  -2  -9    1.68    1.72
  13   2  -9    0.08    1.53
  12  -2  -9    0.79    1.81
  12   2  -9   -0.67    1.38
 -11  -2   9    1.98    0.82
  11  -2  -9    4.56    1.79
  11   2  -9    4.06    1.58
 -10  -2   9   -0.74    0.80
  10  -2  -9   -0.41    1.38
  10   2  -9    0.48    1.31
 -10   2   9    1.52    1.20
  -9  -2   9    6.82    1.21
   9  -2  -9   12.01    1.99
  -9   2   9   10.85    2.03
  -9   2   9    9.63    1.55
   9   2  -9   13.10    2.00
  -8  -2   9    0.55    0.83
   8  -2  -9    3.08    1.34
  -8  -2   9    0.80    0.94
  -8   2   9    1.08    0.81
   8   2  -9   -1.12    1.11
  -7  -2   9    4.07    1.06
  -7  -2   9    5.23    1.16
   7  -2  -9    5.50    1.37
   7   2  -9    4.98    1.17
  -7   2   9    3.85    1.01
  -6  -2   9    1.09    0.73
   6  -2  -9    1.04    0.96
  -6  -2   9    0.13    0.93
   6   2  -9   -0.13    0.82
  -6   2   9    0.95    0.74
  -5  -2   9    7.49    1.10
  -5  -2   9    6.09    1.16
   5  -2  -9    9.19    1.31
  -5   2   9    5.30    0.92
   5   2  -9    6.22    1.13
  -4  -2   9   11.49    1.26
  -4  -2   9   11.97    1.53
   4  -2  -9   12.24    1.32
   4   2  -9   11.70    1.43
   4   2  -9   14.27    1.38
  -4   2   9   11.76    1.26
  -3  -2   9    0.57    0.64
  -3  -2   9    0.36    0.88
   3  -2  -9   -0.80    0.56
  -3   2   9    0.83    0.63
   3   2  -9   -0.47    0.77
   3   2  -9    1.97    0.77
  -2  -2   9    0.76    0.67
  -2  -2   9    1.24    0.99
   2  -2  -9    0.75    0.65
   2  -2  -9    0.53    0.55
  -2  -2   9   -0.26    0.75
   2   2  -9    1.06    0.97
  -2   2   9    0.12    0.52
   2   2  -9   -0.04    0.69
   2   2  -9    0.00    0.40
   1  -2  -9   -0.43    0.61
  -1  -2   9    0.79    0.97
  -1  -2   9   -0.11    0.60
   1  -2  -9    1.16    0.49
  -1  -2   9    0.54    0.68
   1   2  -9    0.61    0.74
   1   2  -9    1.07    0.94
  -1   2   9    0.49    0.47
   0  -2   9    6.37    1.04
   0  -2  -9    7.52    1.10
   0  -2   9    5.71    0.98
   0  -2   9    7.11    0.66
   0  -2  -9    7.44    0.70
   0  -2   9    7.73    1.39
   0   2  -9    6.23    1.02
   0   2   9    8.54    0.75
   0   2  -9    7.42    1.08
   0   2   9    7.76    1.08
   0   2  -9    8.17    1.47
   1  -2   9    0.88    1.13
  -1  -2  -9    0.58    0.31
   1  -2   9    0.46    0.61
  -1  -2  -9    1.23    0.32
   1  -2   9    1.21    0.73
   1   2   9    1.47    0.74
  -1   2  -9   -0.08    0.60
  -1   2  -9    0.59    1.03
  -1   2  -9    1.57    0.78
   1   2   9    1.01    0.38
   2  -2   9    0.90    0.70
   2  -2   9    1.13    0.75
   2  -2   9    2.35    1.15
  -2  -2  -9    1.30    0.28
  -2   2  -9    0.42    1.11
   2   2   9    1.94    0.72
  -2   2  -9    0.06    0.64
   3  -2   9    3.90    0.87
  -3  -2  -9    2.85    0.34
   3  -2   9    2.02    0.79
   3  -2   9    5.23    1.50
  -3   2  -9    3.51    1.26
  -3   2  -9    1.55    0.79
   3   2   9    3.43    0.56
  -4  -2  -9    3.47    0.46
   4  -2   9    3.75    1.02
  -4  -2  -9    3.45    0.51
   4  -2   9    4.63    0.99
   4  -2   9    6.96    1.63
  -4   2  -9    4.11    1.51
  -4   2  -9    2.59    0.88
   4   2   9    2.84    0.87
   4   2   9    4.06    0.55
   5  -2   9    3.39    1.09
   5  -2   9    4.17    1.01
   5  -2   9    6.00    1.69
  -5  -2  -9    6.00    0.71
   5   2   9    4.72    0.95
  -5   2  -9    4.68    1.55
   5   2   9    5.99    0.76
  -5   2  -9    6.28    1.15
   6  -2   9   12.88    2.32
  -6  -2  -9   13.28    1.00
   6  -2   9   10.99    1.66
   6   2   9   14.34    1.43
   6   2   9   13.81    1.22
  -6   2  -9   13.63    1.59
  -6   2  -9   14.45    2.25
  -7  -2  -9    2.42    0.63
   7  -2   9    1.66    1.12
   7  -2   9    5.54    1.93
  -7   2  -9    3.41    1.78
   7   2   9    4.93    0.96
   7   2   9    2.86    0.91
   8  -2   9    5.16    1.47
   8  -2   9    6.00    1.98
  -8  -2  -9    5.60    0.88
   8   2   9    4.58    0.97
  -8   2  -9    6.52    1.89
   8   2   9    6.59    1.15
  -9  -2  -9    0.32    0.78
   9  -2   9    1.83    1.59
   9  -2   9    1.64    1.28
   9   2   9    0.73    0.89
   9   2   9    0.71    0.79
  10  -2   9    0.21    1.24
  10  -2   9    0.65    1.44
  10   2   9    0.56    0.99
  10   2   9    1.29    0.55
  11  -2   9    7.87    2.04
  11  -2   9    7.77    1.90
  11   2   9    8.24    1.55
  12  -2   9    3.10    1.53
  12  -2   9    1.06    1.46
  12   2   9   -1.70    1.00
  13  -2   9    7.12    2.01
  13   2   9    6.11    1.65
  14  -3  -9   -1.74    1.67
  14   3  -9    0.05    1.46
  13  -3  -9    5.34    2.30
  13   3  -9    0.56    1.51
  12  -3  -9   -0.35    1.88
  12   3  -9    0.54    1.39
  11  -3  -9   -1.08    1.54
  11   3  -9    1.27    1.42
 -10  -3   9    5.81    0.97
  10  -3  -9    2.30    1.69
  10   3  -9    2.14    1.29
   9  -3  -9    1.83    1.51
  -9  -3   9   -0.83    0.94
   9   3  -9    0.21    1.25
   8  -3  -9    9.34    1.68
  -8  -3   9    7.50    1.42
  -8   3   9   10.17    1.67
   8   3  -9    5.86    1.50
   7  -3  -9    3.36    1.43
  -7  -3   9    2.29    1.21
   7   3  -9    4.36    1.38
  -7   3   9    3.83    1.22
  -7   3   9    2.03    1.41
  -6  -3   9    0.65    0.97
   6  -3  -9    0.46    1.06
  -6  -3   9   -0.08    1.18
  -6   3   9    1.32    0.98
   6   3  -9   -1.22    0.74
   6   3  -9    0.09    0.88
   5  -3  -9    2.30    1.07
  -5  -3   9    0.19    1.17
  -5  -3   9    0.70    0.90
   5   3  -9    0.81    1.02
   5   3  -9    1.49    0.94
  -5   3   9    0.70    0.82
  -4  -3   9    0.55    0.99
  -4  -3   9    2.61    1.27
  -4  -3   9   -0.01    0.80
   4  -3  -9   -0.30    0.84
  -4   3   9   -0.43    0.69
   4   3  -9    0.18    0.70
   4   3  -9   -0.20    0.91
   4   3  -9    2.46    0.96
  -3  -3   9   37.26    2.22
   3  -3  -9   38.25    2.12
  -3  -3   9   38.69    2.35
  -3  -3   9   35.14    2.61
   3   3  -9   38.49    2.57
   3   3  -9   36.46    2.32
  -3   3   9   43.89    2.22
   3   3  -9   35.53    1.85
  -2  -3   9    4.60    1.06
   2  -3  -9    8.49    1.08
  -2  -3   9    7.97    1.54
   2  -3  -9    5.93    1.10
  -2  -3   9    6.59    1.15
   2   3  -9    6.78    1.41
   2   3  -9    4.77    1.07
  -2   3   9    4.57    0.91
  -1  -3   9   -0.23    0.83
  -1  -3   9    0.35    0.73
  -1  -3   9    0.50    1.24
   1  -3  -9    0.81    0.57
   1  -3  -9    0.32    0.70
   1  -3  -9    1.02    0.63
   1   3  -9    0.98    0.82
   1   3  -9    0.08    1.05
  -1   3   9    1.09    0.65
   0  -3   9   17.84    1.74
   0  -3  -9   18.97    1.60
   0  -3   9   18.33    1.62
   0  -3  -9   17.66    1.18
   0  -3   9   19.03    2.35
   0  -3   9   18.01    1.21
   0  -3  -9   16.47    1.25
   0   3   9   17.19    1.29
   0   3  -9   19.46    1.81
   0   3  -9   18.42    1.71
   0   3  -9   14.59    1.94
   1  -3   9    1.90    0.90
  -1  -3  -9    0.02    0.46
   1  -3   9    0.18    0.75
   1  -3   9   -0.28    1.40
   1   3   9   -0.37    0.49
  -1   3  -9    0.80    0.85
   1   3   9   -0.79    0.71
  -1   3  -9   -1.15    0.71
  -1   3  -9   -0.27    1.17
   2  -3   9   -0.39    1.31
   2  -3   9    2.64    0.94
  -2  -3  -9    1.12    0.54
   2  -3   9    0.87    0.84
   2   3   9    0.99    0.91
  -2   3  -9    1.99    1.39
  -2   3  -9    1.54    0.87
   3  -3   9    9.23    1.39
   3  -3   9    7.80    2.00
   3  -3   9    6.80    1.22
  -3  -3  -9    7.66    0.88
  -3   3  -9    6.88    1.82
   3   3   9    8.84    1.53
  -3   3  -9    5.31    1.24
   3   3   9    8.12    0.94
   4  -3   9    2.62    1.13
   4  -3   9    3.16    1.08
  -4  -3  -9    2.75    0.62
   4  -3   9    2.28    1.67
  -4   3  -9    1.22    1.69
  -4   3  -9    2.94    1.06
   4   3   9    1.48    1.10
   4   3   9    4.26    0.74
   5  -3   9    3.11    1.19
  -5  -3  -9    3.01    0.63
   5  -3   9    3.83    1.29
   5  -3   9    5.54    2.11
  -5   3  -9    2.13    1.04
   5   3   9    2.83    0.74
  -5   3  -9    3.50    1.78
   6  -3   9   -1.15    1.66
   6  -3   9    0.67    1.17
  -6  -3  -9    0.43    0.55
   6  -3   9    0.03    0.84
   6   3   9    0.26    0.74
   6   3   9    0.63    0.68
   7  -3   9    6.71    1.66
   7  -3   9    5.82    1.37
  -7  -3  -9    6.52    0.96
   7  -3   9    5.81    2.02
   7   3   9    6.49    1.06
   7   3   9    6.41    1.05
  -8  -3  -9    1.38    0.69
   8  -3   9    2.20    1.19
   8  -3   9    1.56    1.66
   8  -3   9    2.59    1.45
   8   3   9    1.73    0.88
   8   3   9    2.41    0.78
   9  -3   9    3.77    1.62
   9  -3   9    1.71    1.67
   9   3   9    1.74    1.01
  10  -3   9    3.97    1.87
  10  -3   9   -0.23    1.45
  10   3   9    1.87    1.13
  11  -3   9    3.39    1.81
  11  -3   9    2.52    1.61
  11   3   9    0.86    1.13
  12  -3   9    0.95    1.60
  12  -3   9    3.36    1.80
  12   3   9   -1.36    1.09
  13  -4  -9   -1.18    2.25
  12  -4  -9    0.63    1.71
  12   4  -9    4.36    1.62
  11  -4  -9    5.98    2.26
  11   4  -9    1.31    1.41
  10  -4  -9    2.41    1.55
  10   4  -9   -1.17    1.21
   9  -4  -9    6.75    1.95
  -9  -4   9    7.41    1.39
   9   4  -9    1.06    1.38
  -8  -4   9    0.83    1.19
   8  -4  -9    0.79    1.42
  -8   4   9    0.26    1.77
   8   4  -9    0.30    1.08
  -7  -4   9    0.60    1.31
  -7  -4   9    1.67    1.45
   7  -4  -9    0.20    1.34
   7   4  -9    0.09    0.88
  -7   4   9    0.00    0.99
   7   4  -9    0.49    1.20
  -6  -4   9    4.28    1.59
  -6  -4   9    1.81    1.39
   6  -4  -9    3.48    1.39
   6   4  -9    3.74    1.17
   6   4  -9    0.88    1.02
   6   4  -9    0.59    1.09
  -6   4   9    1.28    1.14
   5  -4  -9    1.40    1.18
  -5  -4   9    1.29    1.53
  -5  -4   9    0.61    1.09
   5   4  -9   -0.21    1.02
   5   4  -9    1.97    1.04
   5   4  -9    0.95    1.16
  -5   4   9    0.70    0.90
  -4  -4   9    3.37    1.32
  -4  -4   9    1.30    1.03
  -4  -4   9    2.65    1.67
   4  -4  -9    1.70    1.09
  -4   4   9    2.69    1.07
   4   4  -9    3.43    1.30
   4   4  -9   -0.29    0.85
   4   4  -9    2.40    1.33
   3  -4  -9    1.57    0.83
   3  -4  -9    1.37    1.01
   3  -4  -9    1.66    0.92
  -3  -4   9    0.66    1.61
  -3  -4   9    1.09    0.90
  -3  -4   9    0.20    1.09
   3   4  -9   -0.12    1.32
  -3   4   9    0.45    0.86
   3   4  -9    1.15    1.17
  -2  -4   9    0.05    1.09
  -2  -4   9   -1.60    1.57
   2  -4  -9    1.17    0.76
   2  -4  -9    1.38    0.88
   2  -4  -9    0.62    0.88
  -2  -4   9    0.89    0.89
   2   4  -9    2.00    1.41
  -2   4   9    0.64    0.85
   2   4  -9   -0.20    1.06
  -1  -4   9    1.82    1.65
  -1  -4   9    0.83    0.85
   1  -4  -9    2.99    0.86
  -1  -4   9    1.82    1.10
   1  -4  -9    3.16    0.97
   1  -4  -9    3.35    1.01
   1   4  -9    0.24    1.43
   1   4  -9    0.68    1.08
  -1   4   9    2.14    0.93
   0  -4  -9    0.53    0.69
   0  -4  -9   -1.07    0.72
   0  -4   9    3.54    1.73
   0  -4   9    0.83    0.93
   0  -4   9    1.90    0.73
   0  -4   9   -0.21    1.03
   0  -4  -9   -0.61    0.69
   0   4  -9    0.85    1.08
   0   4  -9   -1.09    1.43
   0   4  -9    0.87    1.07
   0   4   9    0.41    0.79
  -1  -4  -9    9.35    1.30
   1  -4   9   11.28    1.30
   1  -4   9    9.16    2.17
   1  -4   9    9.17    1.53
  -1  -4  -9   10.07    1.19
   1  -4   9   10.90    1.75
   1   4   9    9.91    1.31
  -1   4  -9   11.53    1.74
  -1   4  -9    8.86    1.58
  -1   4  -9    9.08    2.26
   2  -4   9    2.63    1.96
  -2  -4  -9    1.40    0.79
   2  -4   9    3.07    1.14
  -2  -4  -9    2.61    0.79
   2  -4   9    4.55    1.35
  -2   4  -9    0.31    1.61
  -2   4  -9    3.64    1.26
   2   4   9    1.54    1.17
  -3  -4  -9    1.94    0.77
  -3  -4  -9    3.31    0.79
   3  -4   9    3.43    1.25
   3  -4   9    4.14    1.91
   3  -4   9    3.75    1.15
   3   4   9    1.85    1.10
   3   4   9    3.19    0.84
  -4  -4  -9    2.14    0.76
  -4  -4  -9    1.84    0.76
   4  -4   9    2.14    1.10
   4  -4   9    1.20    1.78
   4  -4   9    3.21    1.42
   4   4   9    0.88    0.78
   4   4   9    1.06    1.24
  -5  -4  -9    0.95    0.69
  -5  -4  -9    1.51    1.11
   5  -4   9    0.92    1.05
   5  -4   9    1.05    1.26
   5  -4   9    2.24    1.87
   5   4   9   -0.51    1.15
   5   4   9    0.47    0.75
   6  -4   9    2.23    1.13
  -6  -4  -9    2.51    0.79
   6  -4   9    3.07    1.94
   6  -4   9    2.38    1.35
   6   4   9    2.82    0.94
   6   4   9    2.75    1.41
   6   4   9    2.42    1.00
   7  -4   9    0.38    1.80
   7  -4   9   -1.04    1.25
  -7  -4  -9    0.17    1.12
   7   4   9    0.94    0.72
   7   4   9    0.40    0.82
   7   4   9    0.54    0.72
   8  -4   9   -0.04    1.37
   8  -4   9   -0.81    1.84
  -8  -4  -9    1.62    0.86
   8   4   9   -0.55    0.81
   8   4   9   -0.83    0.98
   9  -4   9    1.85    1.37
   9  -4   9    5.93    2.06
   9   4   9    0.49    0.89
  10  -4   9   -2.44    1.35
  10  -4   9    3.19    1.92
  10   4   9   -0.67    0.88
  11  -4   9    2.70    1.92
  11  -4   9    5.60    2.20
  11   4   9    0.02    1.12
  11  -5  -9    8.97    2.76
 -11  -5   9    0.28    1.50
  11   5  -9    4.21    1.66
  10  -5  -9    2.92    2.16
 -10  -5   9    3.40    1.64
  10   5  -9    3.23    1.57
  -9  -5   9    1.48    1.49
   9  -5  -9   -1.52    1.33
   9   5  -9    1.66    1.48
   9   5  -9   -1.02    1.20
  -8  -5   9    1.17    1.35
   8  -5  -9   -0.89    1.59
  -8  -5   9    1.24    1.18
   8   5  -9   -0.17    1.15
   8   5  -9    0.59    1.12
  -7  -5   9    0.95    1.36
  -7  -5   9   -1.67    1.26
   7  -5  -9   -0.62    1.48
   7   5  -9   -0.11    1.33
   7   5  -9   -1.73    0.96
   6  -5  -9   13.82    2.17
  -6  -5   9   14.56    2.71
  -6  -5   9    8.68    1.89
   6   5  -9    9.07    1.54
   6   5  -9    6.75    1.68
  -6   5   9    7.37    1.54
   6   5  -9    6.66    1.57
  -5  -5   9   -0.39    1.47
  -5  -5   9   -1.06    1.12
   5  -5  -9    0.47    1.23
  -5   5   9   -1.53    0.82
   5   5  -9    0.02    1.23
   5   5  -9   -0.34    0.99
   5   5  -9   -0.18    1.18
   4  -5  -9    0.57    1.20
  -4  -5   9    1.18    1.77
  -4  -5   9   -0.80    1.14
   4   5  -9    0.35    1.07
  -4   5   9   -0.29    0.96
   4   5  -9   -2.29    1.26
  -3  -5   9    5.32    1.55
  -3  -5   9    4.89    2.09
   3  -5  -9    7.19    1.54
  -3   5   9    7.52    1.44
   3   5  -9    5.37    1.62
   3   5  -9    6.74    1.92
  -2  -5   9    6.82    2.25
  -2  -5   9    5.29    1.64
   2  -5  -9    7.83    1.50
  -2   5   9    5.94    1.36
   2   5  -9    5.41    1.64
   2   5  -9    4.21    1.91
  -1  -5   9    2.16    1.85
   1  -5  -9    4.45    1.26
  -1  -5   9    4.39    1.54
  -1   5   9    4.83    1.26
   1   5  -9    5.90    1.70
   0  -5   9    0.67    1.94
   0  -5   9   -0.50    1.28
   0  -5  -9    1.80    1.03
   0  -5   9    0.60    0.84
   0   5  -9    0.60    1.34
   0   5   9    1.11    0.99
   1  -5   9    1.56    1.27
   1  -5   9    3.70    2.06
   1  -5   9    2.49    0.95
  -1  -5  -9    3.08    1.12
   1   5   9    3.80    1.45
   1   5   9    2.46    1.02
  -2  -5  -9    0.16    0.85
   2  -5   9    2.63    1.37
   2  -5   9    2.58    1.97
   2  -5   9    1.00    0.87
   2   5   9    2.80    1.35
  -3  -5  -9    0.60    0.82
   3  -5   9    0.94    1.80
   3  -5   9    1.55    1.45
   3  -5   9   -0.12    0.80
   3   5   9    2.01    1.19
   3   5   9    0.30    1.28
   4  -5   9    2.83    2.03
  -4  -5  -9    1.58    0.86
   4  -5   9    3.31    1.63
   4   5   9    2.33    1.14
   4   5   9    3.23    1.53
   4   5   9    2.86    0.97
  -5  -5  -9    7.46    1.20
   5  -5   9   13.43    3.00
   5  -5   9    9.96    1.97
   5   5   9   10.65    1.50
   5   5   9   11.80    1.93
   5   5   9   11.73    1.94
   6  -5   9    0.64    1.91
  -6  -5  -9   -0.10    1.12
   6  -5   9    2.11    1.67
   6   5   9   -0.14    0.86
   6   5   9    0.69    1.33
   7  -5   9    3.88    1.99
   7  -5   9    2.80    1.80
   7   5   9    0.42    0.95
   7   5   9    2.58    1.59
   8  -5   9    0.05    1.60
   8  -5   9    1.89    1.51
   8   5   9    4.52    1.73
   8   5   9    1.16    0.97
   9  -5   9   11.08    2.75
   9  -5   9    9.38    2.23
   9   5   9    3.54    1.93
   9   5   9    5.93    1.43
  10  -5   9    2.14    1.87
  10  -5   9    8.04    2.50
  -9  -6   9    5.11    1.90
   9  -6  -9    5.41    2.30
   9   6  -9    8.19    1.86
   9   6  -9    5.15    1.82
  -8  -6   9    0.21    1.53
   8  -6  -9    2.15    2.05
   8   6  -9    0.74    1.30
   8   6  -9   -0.14    1.27
  -7  -6   9   -0.64    1.38
   7  -6  -9   -1.50    1.52
   7   6  -9   -2.66    1.27
   7   6  -9   -0.33    1.18
  -6  -6   9    0.69    1.39
   6  -6  -9    2.40    1.57
  -6  -6   9    5.54    1.86
   6   6  -9   -0.18    1.43
   6   6  -9   -1.72    1.13
  -5  -6   9    0.20    1.22
   5  -6  -9    0.93    1.37
  -5  -6   9    3.69    1.79
   5   6  -9   -1.33    1.32
  -4  -6   9   -0.89    1.19
  -4  -6   9    1.69    1.86
   4  -6  -9    1.09    1.45
   4   6  -9   -0.98    1.34
  -3  -6   9    3.46    1.97
  -3  -6   9    0.15    1.34
   3  -6  -9    3.24    1.37
   3   6  -9    1.64    1.41
   2  -6  -9    3.49    1.37
  -2  -6   9    3.96    2.04
  -2  -6   9    3.50    1.63
   2   6  -9    4.87    1.69
  -1  -6   9    3.65    2.16
  -1  -6   9   -0.22    1.20
   1  -6  -9    1.46    1.22
   1   6  -9   -0.43    1.36
   0  -6   9   -1.06    1.28
   0  -6   9    4.39    2.22
   0  -6  -9    1.17    1.12
   0   6  -9    0.87    1.49
   1  -6   9    4.30    2.23
   1  -6   9    1.09    1.49
  -1  -6  -9    1.85    1.15
   2  -6   9   -1.28    1.60
   2  -6   9   -2.33    1.08
  -2  -6  -9    0.51    0.88
   3  -6   9    3.88    2.03
   3  -6   9   -0.98    1.33
   4  -6   9    4.02    1.69
   4  -6   9    1.02    1.83
   4   6   9    1.52    1.53
   5  -6   9    4.29    1.97
   5  -6   9    2.51    1.70
   5   6   9    1.45    1.66
   5   6   9    0.80    1.02
   6  -6   9    1.75    1.69
   6  -6   9    5.48    2.27
   6   6   9    0.30    1.59
   6   6   9    0.42    1.05
   7  -6   9    2.60    1.79
   7  -6   9    4.35    2.20
   7   6   9    3.83    1.36
   7   6   9    1.74    1.61
  -4  -7   9   -1.42    1.32
   4   7  -9   -0.65    1.31
  -3  -7   9   -2.13    1.33
  -3  -7   9    6.29    2.45
   3   7  -9    1.19    1.56
  -2  -7   9    1.49    2.02
  -2  -7   9    0.23    1.65
   2   7  -9    2.66    1.82
  -1  -7   9    0.15    1.50
  -1  -7   9    7.26    2.58
   1   7  -9    1.49    1.74
   0  -7   9    1.68    1.87
   0  -7   9   -1.33    1.45
   1  -7   9   -0.25    1.65
   1  -7   9    6.88    2.44
   2  -7   9    2.58    2.01
   2  -7   9    4.14    2.33
   3  -7   9   -1.39    1.66
   3  -7   9    6.96    2.68
  15   0 -10   -1.50    1.73
  14   0 -10    7.94    2.36
  13   0 -10    0.36    1.65
  12   0 -10    7.22    1.89
 -12   0  10   15.71    1.71
  11   0 -10    4.31    1.49
  10   0 -10   10.79    1.89
   9   0 -10   16.75    2.09
  -9   0  10   11.04    1.46
   8   0 -10    2.22    1.23
  -8   0  10    2.08    0.85
  -7   0  10    3.79    0.93
   7   0 -10    3.70    1.04
   6   0 -10    2.38    0.93
  -6   0  10    1.79    0.82
   5   0 -10   22.16    1.68
  -5   0  10   21.73    1.52
  -4   0  10    8.48    0.95
   4   0 -10    9.46    1.19
   3   0 -10   20.68    1.42
  -3   0  10   22.38    1.34
   2   0 -10   28.65    1.49
  -2   0  10   30.29    1.47
  -1   0  10    6.73    0.76
   1   0 -10    8.52    0.89
  -1   0  10    6.21    1.20
   1   0 -10    8.07    0.65
   0   0 -10    4.27    0.65
   0   0  10    5.27    0.66
   0   0  10    4.85    0.61
   0   0  10    5.01    1.01
   1   0  10   16.06    0.90
   1   0  10   16.42    0.92
  -1   0 -10   16.75    1.51
   1   0  10   15.69    1.54
  -2   0 -10   45.82    1.69
  -2   0 -10   44.97    2.32
   2   0  10   45.59    1.70
   2   0  10   45.10    1.71
   2   0  10   45.42    2.40
   3   0  10    7.02    0.75
  -3   0 -10    5.08    0.71
  -3   0 -10    6.93    1.22
   3   0  10    6.20    0.77
   3   0  10    7.18    1.26
  -4   0 -10   13.43    1.01
   4   0  10   12.70    1.07
   4   0  10   14.72    1.65
  -4   0 -10   16.21    1.57
   5   0  10   46.27    2.72
  -5   0 -10   45.61    2.60
   5   0  10   48.10    2.09
  -5   0 -10   48.70    2.05
  -6   0 -10   40.92    2.45
   6   0  10   38.28    1.99
  -6   0 -10   38.96    1.92
   6   0  10   33.54    2.50
  -7   0 -10   19.68    1.49
  -7   0 -10   18.42    2.04
   7   0  10   17.90    2.11
   7   0  10   18.44    1.62
   8   0  10   18.66    2.20
  -8   0 -10   16.48    1.59
  -8   0 -10   17.66    2.06
   8   0  10   17.31    1.86
  -9   0 -10    2.68    1.32
   9   0  10    1.94    1.14
   9   0  10    1.74    1.30
  10   0  10   -1.38    1.04
  10   0  10   -0.67    1.12
 -10   0 -10    0.36    1.18
  11   0  10    3.93    1.36
 -11   0 -10    3.31    1.30
  11   0  10    2.30    1.28
  12   0  10   16.87    2.06
  12   0  10    9.07    1.82
  13   0  10    0.56    1.29
  15  -1 -10   -0.36    1.67
  15   1 -10   -1.17    1.58
  14  -1 -10    0.16    1.90
  14   1 -10    3.10    1.83
 -13  -1  10    1.13    0.80
  13  -1 -10    1.83    1.53
  13   1 -10    0.98    1.34
 -13   1  10    9.56    1.77
  12  -1 -10    0.50    1.64
 -12  -1  10    2.58    0.82
 -12  -1  10    2.36    0.93
  12   1 -10    1.71    1.39
 -11  -1  10    5.64    1.12
  11  -1 -10    5.56    1.76
  11   1 -10    5.67    1.65
 -11   1  10   10.13    1.84
  10  -1 -10    5.68    1.52
 -10  -1  10    5.61    1.17
  10   1 -10    6.48    1.49
  -9  -1  10    0.28    0.85
   9  -1 -10   -1.37    0.98
  -9  -1  10   -0.66    0.82
   9   1 -10   -0.27    1.15
  -9   1  10    0.28    0.73
  -8  -1  10   11.37    1.52
   8  -1 -10    9.14    1.50
  -8  -1  10    9.32    1.47
  -8   1  10    8.95    1.43
   8   1 -10   10.44    1.63
   7  -1 -10   -0.06    1.00
  -7  -1  10    1.02    0.78
  -7  -1  10    2.09    0.92
  -7   1  10    1.39    0.76
   7   1 -10    1.90    1.04
  -6  -1  10    5.26    1.03
   6  -1 -10    5.04    1.08
  -6  -1  10    5.48    1.05
   6   1 -10    4.29    1.05
  -6   1  10    5.69    0.99
   5  -1 -10   41.58    2.18
  -5  -1  10   42.62    2.13
  -5  -1  10   40.14    2.18
   5   1 -10   38.32    2.24
  -5   1  10   43.54    2.10
  -4  -1  10    7.36    1.06
   4  -1 -10    8.93    1.13
  -4  -1  10    6.54    1.23
  -4   1  10    8.04    0.99
   4   1 -10    6.73    1.03
  -3  -1  10   61.55    2.52
  -3  -1  10   64.36    2.86
   3  -1 -10   61.36    2.48
  -3   1  10   60.15    2.41
   3   1 -10   62.06    2.62
   2  -1 -10    4.97    0.71
  -2  -1  10    3.27    0.95
  -2  -1  10    4.58    0.75
   2   1 -10    3.54    0.95
   2   1 -10    4.36    0.85
  -2   1  10    5.00    0.69
  -1  -1  10    1.90    0.64
  -1  -1  10    1.88    0.92
   1  -1 -10    1.00    0.56
  -1   1  10    1.48    0.43
   1   1 -10    2.01    0.66
   1   1 -10    1.88    0.86
   0  -1 -10    1.41    0.33
   0  -1  10    0.87    0.94
   0  -1  10    1.38    0.62
   0  -1  10    1.11    0.56
   0   1 -10    0.95    0.92
   0   1  10    1.17    0.33
   0   1  10    1.57    0.56
   0   1 -10    2.03    0.63
   1  -1  10    7.46    0.91
   1  -1  10    6.08    0.84
   1  -1  10    7.53    1.31
  -1   1 -10    5.95    0.96
  -1   1 -10    6.32    0.96
  -1   1 -10    8.46    1.47
   1   1  10    6.75    0.94
   2  -1  10   25.72    1.43
   2  -1  10   23.89    1.43
   2  -1  10   24.53    1.95
  -2   1 -10   24.00    1.43
   2   1  10   24.87    1.72
  -2   1 -10   22.69    1.90
   3  -1  10   62.78    3.12
   3  -1  10   58.84    2.54
   3  -1  10   59.94    2.53
   3   1  10   62.27    2.79
  -3   1 -10   61.78    3.15
   3   1  10   61.23    1.91
  -3   1 -10   60.86    2.50
   4  -1  10   18.03    2.06
   4  -1  10   18.90    1.40
   4  -1  10   17.61    1.45
  -4  -1 -10   17.54    0.85
  -4   1 -10   20.91    1.42
   4   1  10   18.71    1.64
  -4   1 -10   19.17    2.01
   4   1  10   20.26    0.98
   5  -1  10   45.83    2.37
   5  -1  10   50.64    3.02
  -5  -1 -10   46.75    1.83
   5   1  10   41.77    2.47
  -5   1 -10   49.32    2.33
  -5   1 -10   52.35    3.04
   5   1  10   48.97    1.94
   6  -1  10   12.91    1.48
  -6  -1 -10   11.92    1.03
   6  -1  10    9.71    1.77
   6   1  10   10.32    1.13
  -6   1 -10   10.19    1.35
   6   1  10    7.62    1.38
  -6   1 -10   10.51    1.76
   7  -1  10   10.05    1.59
   7  -1  10   12.82    2.22
  -7  -1 -10   10.43    1.16
  -7   1 -10   12.68    2.06
   7   1  10   12.99    1.38
   7   1  10   10.50    1.68
  -7   1 -10   11.94    1.46
  -8  -1 -10    1.84    0.77
   8  -1  10    1.35    1.48
   8  -1  10    1.11    1.10
   8   1  10    1.06    0.85
   8   1  10    0.97    1.03
  -8   1 -10    0.53    1.49
  -9  -1 -10    0.60    0.87
   9  -1  10    1.58    1.18
   9  -1  10    0.56    1.41
   9   1  10   -0.63    0.92
   9   1  10    0.68    0.96
  -9   1 -10   -0.24    1.61
  10  -1  10   15.22    2.42
  10  -1  10   15.35    2.06
  10   1  10   13.38    1.68
 -10   1 -10   11.36    2.24
  10   1  10   13.50    1.81
  11  -1  10    1.95    1.44
  11  -1  10    2.15    1.34
  11   1  10   -0.36    0.96
 -11   1 -10    0.22    1.81
  11   1  10    1.16    0.96
  12  -1  10   -0.43    1.33
  12  -1  10    1.73    1.20
  12   1  10   -0.19    1.15
  13  -1  10   -1.47    1.36
  13   1  10    0.43    1.25
  14  -2 -10    4.62    2.04
  14   2 -10    0.35    1.53
  13  -2 -10    0.49    1.75
  13   2 -10    1.67    1.51
  12  -2 -10    0.98    1.71
 -12  -2  10   -1.06    0.78
  12   2 -10   -0.16    1.27
  11  -2 -10    0.33    1.51
 -11  -2  10   -1.63    0.84
  11   2 -10    0.92    1.40
 -10  -2  10    2.93    1.08
  10  -2 -10    3.33    1.46
 -10   2  10    4.51    1.79
  10   2 -10    3.10    1.45
  -9  -2  10    0.87    1.06
   9  -2 -10    0.77    1.32
  -9   2  10    2.34    0.99
   9   2 -10    0.70    1.27
  -8  -2  10    4.29    1.19
  -8  -2  10    2.53    1.07
   8  -2 -10    4.62    1.56
  -8   2  10    3.97    1.09
   8   2 -10    4.35    1.43
  -7  -2  10    8.45    1.62
   7  -2 -10    7.81    1.42
  -7  -2  10    6.84    1.24
   7   2 -10    3.66    1.17
  -7   2  10    8.81    1.36
   6  -2 -10    3.01    1.10
  -6  -2  10    2.88    1.14
  -6  -2  10    1.86    0.85
   6   2 -10    0.82    0.94
  -6   2  10    3.74    0.95
   5  -2 -10    1.31    0.89
  -5  -2  10    0.40    0.98
  -5  -2  10    0.21    0.69
   5   2 -10   -0.16    0.81
  -5   2  10   -0.86    0.57
  -4  -2  10    1.51    1.01
   4  -2 -10   -0.40    0.69
  -4  -2  10    2.00    0.73
   4   2 -10    0.74    0.82
   4   2 -10    0.95    0.80
  -4   2  10    0.95    0.65
   3  -2 -10   18.66    1.37
  -3  -2  10   19.50    1.87
  -3  -2  10   20.52    1.58
   3   2 -10   20.40    1.64
  -3   2  10   18.47    1.41
   3   2 -10   19.62    1.71
   2  -2 -10    0.68    0.56
  -2  -2  10    0.32    1.01
   2  -2 -10    0.48    0.66
  -2  -2  10   -0.50    0.62
  -2  -2  10    0.60    0.78
  -2   2  10   -0.37    0.50
   2   2 -10   -0.28    0.83
   2   2 -10   -0.30    0.72
   1  -2 -10    6.87    0.99
   1  -2 -10    5.51    0.79
  -1  -2  10    8.01    1.20
  -1  -2  10    7.46    1.44
  -1  -2  10    6.25    0.97
   1   2 -10    5.12    1.21
   1   2 -10    5.37    0.96
  -1   2  10    6.56    0.87
   0  -2  10    1.17    1.09
   0  -2 -10    0.42    0.38
   0  -2  10    0.75    0.73
   0  -2 -10   -0.43    0.66
   0  -2  10   -0.11    0.54
   0  -2  10    0.99    0.36
   0   2 -10    1.64    1.06
   0   2  10   -0.03    0.39
   0   2  10   -0.08    0.62
   0   2 -10    0.00    0.75
   1  -2  10    1.87    0.78
  -1  -2 -10    1.97    0.32
   1  -2  10    2.42    0.79
   1  -2  10    2.54    1.20
  -1  -2 -10    1.84    0.32
  -1   2 -10    0.32    0.79
   1   2  10    2.16    0.78
   1   2  10    2.19    0.41
  -1   2 -10    1.14    0.75
  -1   2 -10    1.98    1.15
   2  -2  10    0.95    0.77
   2  -2  10    2.08    0.81
   2  -2  10    3.70    1.26
  -2   2 -10    1.43    1.14
   2   2  10   -0.65    0.65
   3  -2  10   20.84    2.35
   3  -2  10   22.44    1.71
   3  -2  10   22.58    1.64
  -3   2 -10   19.04    2.10
   3   2  10   19.38    0.88
  -3   2 -10   20.74    1.65
   4  -2  10    5.90    1.16
   4  -2  10    3.25    1.45
   4  -2  10    3.06    0.94
  -4   2 -10    5.80    1.54
   4   2  10    5.06    0.61
   4   2  10    3.13    0.94
  -4   2 -10    4.44    0.97
   5  -2  10    2.14    1.49
  -5  -2 -10    2.51    0.46
   5  -2  10    3.14    1.19
   5  -2  10    4.72    1.06
  -5  -2 -10    3.67    0.55
  -5   2 -10    4.81    1.67
  -5   2 -10    2.50    0.96
   5   2  10    3.65    0.65
   5   2  10    4.68    1.01
  -6  -2 -10   -0.06    0.45
   6  -2  10   -0.16    0.83
   6  -2  10    0.02    1.01
   6  -2  10    0.48    1.62
  -6   2 -10    0.85    1.49
   6   2  10    0.69    0.61
  -6   2 -10   -0.84    0.77
   6   2  10    0.32    0.83
   7  -2  10    2.85    1.75
  -7  -2 -10    1.81    0.60
   7  -2  10    1.84    1.21
  -7   2 -10    1.27    1.75
   7   2  10    2.38    0.99
   7   2  10    2.59    0.85
   8  -2  10    1.79    1.71
  -8  -2 -10    0.02    0.55
   8  -2  10    0.07    1.08
   8   2  10    0.49    0.87
  -8   2 -10   -0.33    1.58
   8   2  10    1.07    0.84
   9  -2  10   -0.34    1.15
  -9  -2 -10    0.87    0.71
   9  -2  10    0.52    1.60
   9   2  10    0.00    0.81
   9   2  10    1.04    0.91
  10  -2  10    0.99    1.42
  10  -2  10    1.34    1.31
  10   2  10   -0.04    0.71
  10   2  10   -0.15    0.94
  11  -2  10   -0.37    1.27
  11  -2  10    1.94    1.54
  11   2  10    1.53    1.09
  12  -2  10    3.82    1.57
  12  -2  10   -1.92    1.23
  12   2  10    0.18    1.08
  13  -2  10    0.91    1.67
  13  -2  10   12.53    2.30
  13   2  10    2.45    1.25
  14  -3 -10   -2.24    1.61
  14   3 -10   -1.41    1.46
  13  -3 -10   -0.14    1.83
  13   3 -10    0.49    1.58
  12  -3 -10    1.48    1.94
  12   3 -10    3.09    1.76
  11  -3 -10    1.50    1.69
  11   3 -10   -2.66    1.13
  10  -3 -10   -0.31    1.56
 -10  -3  10   -0.85    0.90
  10   3 -10   -0.68    1.27
  -9  -3  10    1.10    1.16
   9  -3 -10   -0.95    1.31
   9   3 -10    3.94    1.50
  -9   3  10    1.39    1.46
  -8  -3  10   13.39    1.94
   8  -3 -10   13.86    2.14
   8   3 -10   14.43    2.11
  -8   3  10   15.68    1.93
  -7  -3  10    8.30    1.53
   7  -3 -10   12.98    1.87
  -7   3  10    7.62    1.43
   7   3 -10    8.53    1.57
   6  -3 -10    4.18    1.29
  -6  -3  10    6.71    1.46
  -6  -3  10    5.81    1.25
   6   3 -10    4.51    1.11
   6   3 -10    7.15    1.45
  -6   3  10    8.47    1.48
   5  -3 -10    1.43    1.06
  -5  -3  10    1.93    1.29
  -5  -3  10    1.89    0.97
  -5   3  10    2.19    1.01
   5   3 -10    1.51    1.00
   5   3 -10   -0.40    1.00
  -4  -3  10    0.01    1.07
   4  -3 -10    1.48    0.98
  -4  -3  10   -0.81    0.72
  -4  -3  10   -0.07    1.27
   4   3 -10    1.85    1.05
  -4   3  10    0.93    0.84
   4   3 -10    1.06    1.08
   4   3 -10    0.88    0.75
   3  -3 -10    0.34    0.77
  -3  -3  10    0.30    0.81
  -3  -3  10   -0.49    0.85
  -3  -3  10    1.17    1.26
   3   3 -10    2.23    0.89
   3   3 -10   -0.30    0.62
   3   3 -10    2.40    1.11
  -3   3  10    1.67    0.80
  -2  -3  10   18.94    1.81
   2  -3 -10   16.29    1.49
  -2  -3  10   14.79    2.12
   2  -3 -10   18.40    1.41
  -2  -3  10   20.30    1.75
  -2   3  10   18.99    1.46
   2   3 -10   18.30    2.06
   2   3 -10   18.70    1.83
   1  -3 -10   13.26    1.20
   1  -3 -10   11.53    1.06
  -1  -3  10   11.77    2.11
   1  -3 -10    8.51    1.37
  -1  -3  10   10.72    1.44
  -1  -3  10   12.13    1.47
   1   3 -10   11.60    1.98
   1   3 -10   10.98    1.45
  -1   3  10   12.43    1.19
   0  -3 -10   19.62    1.23
   0  -3  10   21.93    1.27
   0  -3  10   20.47    1.73
   0  -3  10   18.14    2.19
   0  -3 -10   19.85    1.29
   0  -3 -10   17.52    1.65
   0  -3  10   19.05    1.69
   0   3 -10   17.53    1.60
   0   3  10   22.42    1.37
   0   3 -10   22.29    1.92
   0   3 -10   19.34    2.29
   1  -3  10    6.25    1.09
  -1  -3 -10    4.81    0.78
   1  -3  10    4.55    1.64
   1  -3  10    5.87    1.21
  -1   3 -10    3.66    1.45
  -1   3 -10    4.88    1.20
   1   3  10    6.09    1.26
   1   3  10    6.19    0.87
  -1   3 -10    6.03    1.19
   2  -3  10    0.47    0.92
   2  -3  10    0.52    1.52
   2  -3  10    0.11    0.74
  -2  -3 -10   -0.34    0.50
  -2   3 -10    2.95    1.51
  -2   3 -10    1.13    0.87
   2   3  10   -0.52    0.79
   3  -3  10    2.28    1.01
  -3  -3 -10    1.63    0.52
  -3  -3 -10    1.71    0.51
   3  -3  10    2.91    1.67
   3  -3  10    2.64    1.09
   3   3  10    2.67    0.60
   3   3  10    2.50    1.04
  -3   3 -10    1.49    1.00
  -3   3 -10    1.15    1.46
   4  -3  10   -0.18    1.50
   4  -3  10    1.45    1.05
   4  -3  10    0.72    0.92
  -4  -3 -10   -0.01    0.45
  -4  -3 -10    0.05    0.44
   4   3  10   -0.02    0.95
  -4   3 -10    0.35    1.64
   4   3  10    0.29    0.52
  -4   3 -10   -0.12    0.85
  -5  -3 -10   -0.82    0.43
   5  -3  10    0.16    1.72
   5  -3  10    1.00    1.01
   5  -3  10   -0.13    1.10
  -5  -3 -10    0.33    0.52
   5   3  10    1.11    0.61
  -5   3 -10   -0.95    1.55
   6  -3  10    3.79    1.46
  -6  -3 -10    2.99    0.59
   6  -3  10    2.99    2.07
   6  -3  10    3.15    1.16
   6   3  10    1.79    0.73
   6   3  10    3.69    0.98
  -7  -3 -10   -0.19    0.51
   7  -3  10    2.38    1.85
   7  -3  10   -1.47    1.04
   7  -3  10    0.62    1.00
   7   3  10   -0.73    0.77
   7   3  10   -0.35    0.68
   8  -3  10    4.18    2.12
   8  -3  10    4.59    1.36
   8  -3  10    4.86    1.53
  -8  -3 -10    4.46    0.78
   8   3  10    4.39    0.94
   8   3  10    4.82    1.01
   9  -3  10    1.88    1.45
   9  -3  10    2.01    1.81
   9  -3  10    4.62    1.45
   9   3  10    2.95    1.02
   9   3  10    0.45    0.91
  10  -3  10    1.14    1.79
  10  -3  10    0.95    1.43
  10   3  10    0.12    0.88
  11  -3  10    5.57    1.84
  11  -3  10    4.56    1.80
  11   3  10    1.62    1.12
  12  -3  10    2.20    1.66
  12  -3  10    3.51    1.84
  12   3  10   -0.71    1.18
  12  -4 -10    1.62    2.08
  12   4 -10    2.33    1.56
  11  -4 -10    0.59    1.77
  11   4 -10   -0.02    1.44
  10  -4 -10    0.51    1.80
  10   4 -10    0.13    1.40
  -9  -4  10    1.43    1.15
   9  -4 -10    0.36    1.28
   9   4 -10   -0.84    1.08
  -8  -4  10    1.96    1.40
   8  -4 -10    0.19    1.43
  -8   4  10    0.17    1.11
   8   4 -10   -0.16    1.22
   7  -4 -10    1.22    1.37
  -7  -4  10    3.60    1.64
  -7  -4  10    2.55    1.50
   7   4 -10    1.98    1.25
   7   4 -10    2.87    1.07
  -7   4  10    3.05    1.28
  -6  -4  10    2.56    1.70
  -6  -4  10    7.17    1.74
   6  -4 -10    4.67    1.46
  -6   4  10    5.79    1.43
   6   4 -10    4.41    1.43
   6   4 -10    5.22    1.33
   6   4 -10    4.43    1.19
  -5  -4  10    0.87    1.62
   5  -4 -10    0.36    1.10
  -5  -4  10    0.05    1.05
   5   4 -10   -0.25    1.07
   5   4 -10    0.50    1.12
   5   4 -10    1.17    0.96
  -5   4  10   -0.12    0.88
   4  -4 -10   -0.45    1.02
  -4  -4  10   -0.08    1.04
  -4  -4  10   -1.69    1.49
   4   4 -10    0.49    0.87
   4   4 -10   -0.42    1.15
   4   4 -10   -0.62    1.14
  -4   4  10    2.95    1.12
   3  -4 -10   -0.40    0.70
   3  -4 -10    0.36    0.91
  -3  -4  10   -0.31    0.91
  -3  -4  10    0.05    1.65
   3  -4 -10    0.80    1.29
  -3  -4  10    0.19    1.11
   3   4 -10    2.20    1.21
  -3   4  10    0.34    0.89
   3   4 -10   -0.62    1.35
  -2  -4  10    3.56    1.89
  -2  -4  10    4.05    1.27
   2  -4 -10    4.27    1.13
  -2  -4  10    5.00    1.48
   2  -4 -10    5.04    1.15
   2  -4 -10    5.03    1.03
  -2   4  10    3.00    1.01
   2   4 -10    4.26    1.37
   2   4 -10    6.60    1.78
  -1  -4  10    1.31    1.79
   1  -4 -10   -0.88    0.63
  -1  -4  10   -1.03    0.98
   1  -4 -10   -0.12    0.80
  -1  -4  10   -0.58    0.77
   1  -4 -10   -0.27    0.83
   1   4 -10    0.20    1.47
  -1   4  10   -0.52    0.70
   1   4 -10    1.43    1.13
   0  -4 -10    6.78    1.00
   0  -4  10    5.78    1.28
   0  -4 -10    7.24    1.12
   0  -4 -10    7.16    1.34
   0  -4  10    6.98    1.03
   0  -4  10    8.41    1.58
   0  -4  10   10.90    2.35
   0   4 -10    5.52    1.75
   0   4 -10    8.05    1.66
   0   4 -10    9.74    1.57
   0   4  10    5.29    1.07
   1  -4  10    0.17    0.65
   1  -4  10    0.55    1.00
   1  -4  10    1.49    1.76
  -1  -4 -10   -0.43    0.63
   1  -4  10    1.71    0.92
  -1  -4 -10    0.23    0.72
   1   4  10    2.19    0.81
  -1   4 -10    1.84    1.28
  -1   4 -10    1.65    1.65
  -1   4 -10    0.24    1.08
   2  -4  10    4.49    2.23
   2  -4  10    7.35    1.36
   2  -4  10    6.28    1.60
  -2  -4 -10    7.41    1.08
  -2  -4 -10    6.18    0.97
   2   4  10    8.94    1.56
   3  -4  10    6.96    1.58
   3  -4  10    5.75    2.12
   3  -4  10    3.99    1.27
  -3  -4 -10    6.33    0.93
   3   4  10    6.56    1.56
  -4  -4 -10   -0.37    0.60
   4  -4  10    2.50    1.97
   4  -4  10    1.03    1.04
   4  -4  10   -0.45    1.17
   4   4  10    0.85    1.09
   4   4  10    1.53    0.75
   5  -4  10    4.60    1.58
  -5  -4 -10    5.09    0.87
   5  -4  10    6.19    1.46
   5  -4  10    5.08    2.12
   5   4  10    3.08    1.34
   5   4  10    4.54    0.98
   6  -4  10    3.08    1.40
   6  -4  10    1.38    1.50
  -6  -4 -10    4.23    0.80
   6  -4  10    4.19    2.15
   6   4  10    3.33    0.92
   6   4  10    4.24    1.49
   7  -4  10    0.37    1.42
   7  -4  10    2.53    1.96
  -7  -4 -10    0.07    0.61
   7   4  10    0.22    0.77
   7   4  10    0.58    0.91
   7   4  10    1.36    0.76
   7   4  10   -1.12    1.18
   8  -4  10    4.54    2.12
   8  -4  10    5.76    1.66
   8   4  10    2.83    1.00
   9  -4  10    2.01    1.63
   9  -4  10    0.87    1.86
   9   4  10    2.24    0.96
  10  -4  10    1.07    1.63
  10  -4  10    4.96    2.02
  10   4  10    1.26    1.00
  11  -4  10    6.13    2.03
  11  -4  10    2.05    1.80
  11   4  10   -0.09    1.03
  11  -5 -10    3.60    2.25
 -11  -5  10    2.40    1.79
  11   5 -10    0.55    1.51
  10  -5 -10    1.10    1.79
 -10  -5  10   -0.14    1.51
  10   5 -10    1.47    1.50
  -9  -5  10   -0.61    1.45
   9  -5 -10    0.79    2.03
   9   5 -10    0.26    1.28
   9   5 -10   -0.01    1.37
   8  -5 -10    0.25    1.56
  -8  -5  10    3.60    1.44
  -8  -5  10    0.76    1.36
   8   5 -10    1.05    1.38
   8   5 -10   -0.20    1.17
  -7  -5  10    4.87    1.76
   7  -5 -10    2.47    1.57
  -7  -5  10    4.32    1.70
   7   5 -10   -0.26    1.30
   7   5 -10    6.67    1.46
  -6  -5  10   -0.65    1.58
  -6  -5  10   -1.03    1.26
   6  -5 -10    2.37    1.49
  -6   5  10    0.01    1.03
   6   5 -10    0.79    1.26
   6   5 -10    0.57    1.16
   6   5 -10   -1.17    0.90
   5  -5 -10    2.45    1.31
  -5  -5  10    0.73    1.37
  -5  -5  10    2.51    1.81
   5   5 -10    1.54    1.10
   5   5 -10    1.27    1.33
  -5   5  10    2.22    1.20
   5   5 -10    3.64    1.49
  -4  -5  10    0.58    1.16
   4  -5 -10    1.33    1.24
  -4  -5  10    2.90    1.83
   4   5 -10    0.63    1.38
  -4   5  10    1.03    1.06
   4   5 -10    1.07    1.16
  -3  -5  10    1.38    1.81
  -3  -5  10    2.07    1.35
   3  -5 -10    0.35    1.08
   3   5 -10    1.44    1.19
  -3   5  10    1.66    1.03
   3   5 -10   -0.77    1.45
   2  -5 -10    1.12    1.04
  -2  -5  10    0.17    1.93
  -2  -5  10    0.84    1.20
   2   5 -10    0.56    1.38
  -2   5  10    0.53    1.00
  -1  -5  10   -0.50    1.24
   1  -5 -10    1.17    0.99
  -1  -5  10    0.86    1.90
   1   5 -10    0.13    1.19
  -1   5  10   -0.12    0.88
   0  -5  10   -1.13    1.01
   0  -5  10    0.04    1.87
   0  -5  10   -0.99    0.68
   0  -5 -10    0.69    0.95
   0   5  10    1.31    1.01
   0   5 -10   -1.02    1.10
  -1  -5 -10   -0.58    0.82
   1  -5  10   -0.23    0.69
   1  -5  10    2.19    1.94
   1  -5  10   -0.16    1.34
   1   5  10    2.34    1.66
  -1   5 -10    0.11    1.28
   1   5  10    0.36    0.85
   2  -5  10    0.49    1.76
  -2  -5 -10    0.08    0.79
   2  -5  10    0.45    0.80
   2  -5  10   -0.70    1.29
   2   5  10    2.13    1.36
   3  -5  10    2.75    1.35
   3  -5  10   -0.25    0.75
   3  -5  10    1.96    1.93
  -3  -5 -10    1.00    0.84
   3   5  10    1.52    1.19
   3   5  10   -1.26    1.26
  -4  -5 -10    2.70    0.86
   4  -5  10    4.99    2.27
   4  -5  10    0.80    1.48
   4   5  10    2.99    1.43
   4   5  10    3.77    1.24
   5  -5  10    5.73    2.21
  -5  -5 -10    2.53    0.85
   5  -5  10    4.16    1.73
   5   5  10    4.48    1.66
   5   5  10   10.38    1.69
   5   5  10    1.88    0.90
   6  -5  10    2.29    1.49
   6  -5  10    2.51    2.09
   6   5  10    0.92    0.87
   6   5  10    0.87    1.34
   7  -5  10    9.31    2.64
   7  -5  10    4.07    1.82
   7   5  10    3.89    1.19
   7   5  10    5.88    1.94
   8  -5  10    0.66    1.88
   8  -5  10   -1.18    1.48
   8   5  10    1.74    1.67
   8   5  10    1.88    1.04
   9  -5  10    2.25    1.76
   9  -5  10   -0.67    1.48
   9   5  10   -0.73    0.94
   9   5  10    1.36    1.76
   8  -6 -10   -0.19    1.68
  -8  -6  10   -0.10    1.43
   8   6 -10   -0.87    1.40
   8   6 -10    0.56    1.24
  -7  -6  10    2.35    1.66
   7  -6 -10    3.06    1.75
  -7  -6  10    5.37    1.66
   7   6 -10    0.53    1.31
   7   6 -10    1.40    1.54
  -6  -6  10    3.42    1.72
  -6  -6  10    0.78    1.30
   6  -6 -10    1.09    1.62
   6   6 -10    3.30    1.63
   6   6 -10    0.78    1.23
  -5  -6  10   -0.17    1.19
   5  -6 -10    0.05    1.31
  -5  -6  10    5.13    2.00
   5   6 -10    3.83    1.65
  -4  -6  10    0.53    1.31
   4  -6 -10    0.28    1.32
  -4  -6  10    3.59    2.01
   4   6 -10   -1.64    1.30
   3  -6 -10    0.62    1.24
  -3  -6  10    2.99    2.04
  -3  -6  10   -0.01    1.40
   3   6 -10   -0.60    1.32
  -2  -6  10    0.50    1.87
   2  -6 -10    1.47    1.17
  -2  -6  10    0.89    1.32
   2   6 -10   -0.25    1.28
  -1  -6  10    8.11    2.62
   1  -6 -10    3.75    1.32
  -1  -6  10    3.35    1.73
   1   6 -10    1.71    1.44
   0  -6 -10    1.69    1.21
   0  -6  10   -1.44    1.35
   0  -6  10   -0.21    1.97
   0   6 -10    0.98    1.41
  -1  -6 -10    1.97    1.14
   1  -6  10    3.12    1.73
   1  -6  10   -0.03    1.84
   2  -6  10    5.52    2.39
   2  -6  10    0.56    1.57
   3  -6  10    1.08    1.62
   3  -6  10    6.20    2.49
   4  -6  10    2.42    1.89
   4  -6  10    3.70    2.25
   4   6  10    0.27    1.43
   5  -6  10    2.06    1.89
   5  -6  10    0.25    1.74
   5   6  10    3.41    1.68
   6  -6  10   -1.75    1.69
   6  -6  10    4.94    2.07
   6   6  10    0.55    0.98
   6   6  10    0.45    1.54
   7  -6  10    4.37    2.31
   7  -6  10   -0.78    1.69
   7   6  10    1.19    1.21
   7   6  10    3.23    1.74
  -4  -7  10   -0.35    1.40
  -4  -7  10    7.58    2.58
   4   7 -10    3.72    1.81
  -3  -7  10   -0.14    1.45
  -3  -7  10    5.47    2.26
   3   7 -10   -1.04    1.46
  -2  -7  10    4.03    2.35
  -2  -7  10    0.00    1.63
   2   7 -10    0.47    1.58
  -1  -7  10    7.16    2.48
  -1  -7  10    0.23    1.57
   1   7 -10    1.03    1.77
   0  -7  10    2.52    2.07
   0  -7  10   -1.56    1.52
   1  -7  10    4.46    2.11
   1  -7  10    7.75    2.56
   2  -7  10    0.61    1.76
   2  -7  10    1.25    2.06
   3  -7  10    5.89    2.62
  15   0 -11   -2.30    1.57
  14   0 -11   -2.05    1.60
  13   0 -11    2.04    1.79
 -12   0  11    2.14    1.06
  12   0 -11   -0.08    1.22
  11   0 -11    0.03    1.40
  10   0 -11   -1.98    1.00
   9   0 -11   -2.04    0.92
  -9   0  11    0.23    0.72
   8   0 -11    0.33    1.07
  -8   0  11   -0.39    0.68
  -7   0  11    0.31    0.66
   7   0 -11    0.14    0.89
   6   0 -11   -0.86    0.79
  -6   0  11    0.37    0.65
  -5   0  11    0.10    0.62
   5   0 -11   -0.10    0.77
  -4   0  11    0.81    0.55
   4   0 -11    0.79    0.71
  -3   0  11   -0.54    0.48
   3   0 -11    0.55    0.63
  -2   0  11   -1.05    0.69
   2   0 -11    0.44    0.52
  -2   0  11    0.53    0.47
  -1   0  11   -0.06    0.78
  -1   0  11    0.21    0.42
   1   0 -11    0.39    0.50
   0   0 -11   -0.10    0.46
   0   0  11    0.35    0.78
   0   0  11   -0.11    0.37
   0   0  11   -0.09    0.33
   1   0  11    0.80    0.39
   1   0  11    1.38    0.84
   1   0  11    0.43    0.42
   2   0  11   -0.58    0.38
  -2   0 -11   -0.16    0.88
   2   0  11    0.13    0.74
   2   0  11    0.52    0.38
  -3   0 -11   -0.26    0.41
   3   0  11   -0.59    0.41
  -3   0 -11   -0.82    0.86
   3   0  11   -0.04    0.88
   3   0  11   -0.20    0.44
   4   0  11   -0.17    0.90
  -4   0 -11   -0.40    0.82
   4   0  11    0.37    0.51
  -4   0 -11   -0.04    0.47
  -5   0 -11   -0.66    0.55
   5   0  11    0.40    1.01
  -5   0 -11    0.19    0.90
   5   0  11    0.24    0.62
   6   0  11   -0.01    0.71
  -6   0 -11   -0.29    0.59
  -6   0 -11    2.15    1.13
   6   0  11   -0.23    1.13
   7   0  11    1.83    1.27
  -7   0 -11   -1.56    0.97
   7   0  11    1.10    0.88
  -7   0 -11    0.37    0.70
  -8   0 -11    0.03    0.71
   8   0  11    0.36    0.92
  -8   0 -11    0.77    1.16
   8   0  11    0.41    1.27
   9   0  11    0.22    1.02
  -9   0 -11   -0.44    1.08
   9   0  11   -0.25    1.22
  10   0  11   -0.05    1.14
  10   0  11   -0.66    1.01
 -10   0 -11    2.03    1.25
  11   0  11   -0.84    1.15
 -11   0 -11    3.96    1.30
  11   0  11    2.25    1.26
  12   0  11   -0.99    1.19
  13   0  11    1.11    1.31
  15  -1 -11    2.03    1.66
  15   1 -11   -0.86    1.61
  14  -1 -11   -1.27    1.65
  14   1 -11   -1.62    1.57
 -13  -1  11    0.52    0.90
  13  -1 -11    0.74    1.73
  13   1 -11   -0.28    1.34
 -12  -1  11    3.15    0.95
  12  -1 -11    1.79    1.49
  12   1 -11    1.22    1.53
  11  -1 -11    3.64    1.63
 -11  -1  11    2.66    1.04
  11   1 -11    1.64    1.50
  10  -1 -11    3.76    1.57
 -10  -1  11    2.29    1.05
  10   1 -11    1.68    1.31
  -9  -1  11   -0.11    0.82
   9  -1 -11    1.33    1.31
  -9  -1  11    0.50    0.90
   9   1 -11    0.34    1.23
  -9   1  11   -0.11    0.71
  -8  -1  11    5.38    1.08
   8  -1 -11    6.21    1.37
  -8  -1  11    7.88    1.34
   8   1 -11    5.69    1.31
  -8   1  11    6.47    1.18
   7  -1 -11    1.02    1.15
  -7  -1  11    1.29    0.80
  -7  -1  11    0.15    0.92
  -7   1  11    0.27    0.72
   7   1 -11    1.47    1.13
  -6  -1  11    1.38    0.90
  -6  -1  11    0.94    0.71
   6  -1 -11   -0.90    0.87
  -6   1  11    0.98    0.62
   6   1 -11    2.52    1.04
  -5  -1  11   23.34    1.63
   5  -1 -11   18.13    1.59
  -5  -1  11   21.44    1.73
   5   1 -11   15.74    1.51
  -5   1  11   20.52    1.48
   4  -1 -11   -0.08    0.72
  -4  -1  11    0.53    0.79
  -4  -1  11    1.41    0.67
   4   1 -11    1.23    0.79
  -4   1  11    0.37    0.54
  -3  -1  11   12.24    1.10
   3  -1 -11   11.09    1.17
  -3  -1  11   12.77    1.50
  -3   1  11   11.35    1.03
   3   1 -11   11.95    1.31
   2  -1 -11    4.36    0.72
   2  -1 -11    5.70    0.88
  -2  -1  11    5.89    0.95
  -2  -1  11    5.36    1.17
   2   1 -11    6.04    1.16
  -2   1  11    4.34    0.66
   2   1 -11    4.28    0.79
   1  -1 -11   -0.27    0.50
  -1  -1  11    0.55    0.82
  -1  -1  11   -0.25    0.59
  -1  -1  11    0.20    0.54
   1   1 -11   -0.23    0.78
  -1   1  11   -0.12    0.35
   1   1 -11   -0.30    0.55
   0  -1 -11   11.64    0.68
   0  -1  11   11.40    1.09
   0  -1  11   10.60    1.08
   0  -1  11   11.59    1.63
   0   1 -11   11.38    1.42
   0   1 -11   10.67    1.11
   0   1  11   12.02    1.03
   0   1  11   15.61    0.74
   1  -1  11    2.05    0.63
   1  -1  11    3.34    0.72
   1  -1  11    4.41    1.21
   1   1  11    3.05    0.71
  -1   1 -11    2.95    1.04
   2  -1  11    7.10    1.47
   2  -1  11    5.23    0.84
   2  -1  11    5.65    0.84
   2   1  11    4.19    1.03
  -2   1 -11    6.79    1.32
  -2   1 -11    5.61    0.84
   3  -1  11   28.96    1.68
   3  -1  11   31.90    2.44
   3  -1  11   29.28    1.62
  -3   1 -11   27.71    2.31
  -3   1 -11   29.64    1.63
   3   1  11   31.21    1.97
  -4  -1 -11    2.72    0.39
   4  -1  11    2.47    0.75
   4  -1  11    3.83    1.37
   4  -1  11    2.44    0.83
   4   1  11    1.93    0.44
  -4   1 -11    3.75    0.82
  -4   1 -11    3.32    1.27
   4   1  11    2.61    0.96
   5  -1  11    8.37    1.24
   5  -1  11    9.94    1.36
  -5  -1 -11    9.46    0.81
   5  -1  11   11.43    1.88
   5   1  11    9.74    0.93
   5   1  11    8.09    1.50
  -5   1 -11    9.42    1.26
  -5   1 -11   11.02    1.87
  -6  -1 -11    0.51    0.54
   6  -1  11   -0.53    0.81
   6  -1  11    0.26    1.32
  -6   1 -11    2.28    1.27
  -6   1 -11    0.05    0.78
   6   1  11   -0.74    0.59
   6   1  11    0.19    0.93
   7  -1  11    0.56    0.94
   7  -1  11    1.69    1.48
  -7  -1 -11    0.34    0.60
  -7   1 -11   -0.07    0.80
   7   1  11    1.27    0.73
  -7   1 -11    0.86    1.34
   7   1  11   -0.12    1.02
   8  -1  11   11.06    1.62
   8  -1  11    9.56    2.02
  -8  -1 -11   10.40    1.25
   8   1  11    9.34    1.46
   8   1  11   11.63    1.80
  -8   1 -11    9.36    1.99
   9  -1  11    1.89    1.22
   9  -1  11    3.22    1.64
  -9  -1 -11    4.09    1.07
   9   1  11    2.94    1.08
  -9   1 -11    2.00    1.71
   9   1  11    0.55    1.09
  10  -1  11    2.01    1.24
  10  -1  11    1.78    1.42
  10   1  11    1.90    1.08
 -10   1 -11    2.29    1.82
  10   1  11    1.84    1.09
  11  -1  11    0.75    1.27
  11  -1  11    3.15    1.53
  11   1  11    0.86    1.10
  11   1  11    1.99    1.16
  12  -1  11    1.62    1.26
  12  -1  11   -1.48    1.34
  12   1  11   -0.17    1.11
  13  -1  11   -2.41    1.29
  13   1  11   -0.11    1.19
  14  -2 -11    5.54    2.28
  14   2 -11    0.60    1.66
  13  -2 -11    2.94    1.99
  13   2 -11   -0.54    1.57
  12  -2 -11    2.41    1.76
 -12  -2  11    1.17    0.93
  12   2 -11    1.50    1.53
 -11  -2  11    3.07    1.09
  11  -2 -11    7.04    1.89
  11   2 -11    3.18    1.60
 -10  -2  11    7.28    1.37
  10  -2 -11   10.30    2.07
  10   2 -11    8.34    1.74
   9  -2 -11    2.89    1.32
  -9  -2  11    2.27    1.14
   9   2 -11    2.31    1.42
  -9   2  11    2.19    1.03
  -8  -2  11    9.65    1.71
  -8  -2  11   10.95    1.66
   8  -2 -11   10.64    1.82
   8   2 -11   10.74    1.73
  -8   2  11    8.95    1.41
   7  -2 -11    2.53    1.14
  -7  -2  11    3.66    1.22
  -7  -2  11    2.34    0.93
  -7   2  11    4.25    1.11
   7   2 -11    2.87    1.13
  -6  -2  11   27.14    1.97
   6  -2 -11   19.98    1.97
  -6  -2  11   20.71    2.11
   6   2 -11   21.85    1.93
  -6   2  11   22.38    1.78
  -5  -2  11    7.24    1.36
   5  -2 -11    8.68    1.31
  -5  -2  11    8.11    1.24
   5   2 -11    5.93    1.18
  -5   2  11    6.42    1.05
  -4  -2  11    0.28    0.61
  -4  -2  11    0.91    1.01
   4  -2 -11    0.13    0.74
  -4   2  11    0.24    0.61
   4   2 -11    0.89    0.88
   4   2 -11    0.11    0.81
   3  -2 -11   12.52    1.23
  -3  -2  11    9.64    1.21
  -3  -2  11   10.53    1.66
   3   2 -11   10.32    1.40
   3   2 -11   10.25    0.83
  -3   2  11   10.13    1.14
   3   2 -11    9.80    1.46
  -2  -2  11    0.21    0.74
  -2  -2  11   -0.21    0.68
  -2  -2  11    0.77    1.01
   2  -2 -11    0.94    0.58
   2  -2 -11   -0.11    0.62
   2   2 -11   -0.12    0.94
   2   2 -11    0.95    0.80
  -2   2  11    0.85    0.55
  -1  -2  11    8.17    1.10
  -1  -2  11   14.61    1.76
   1  -2 -11    7.53    0.95
   1  -2 -11    7.83    1.13
  -1  -2  11    6.65    1.07
  -1   2  11    8.53    0.93
   1   2 -11    6.32    1.33
   1   2 -11    9.71    1.32
   0  -2 -11   30.55    1.32
   0  -2 -11   29.01    1.23
   0  -2  11   28.36    2.29
   0  -2  11   31.43    1.20
   0  -2  11   30.83    1.89
   0  -2  11   29.97    1.79
   0   2  11   28.27    1.74
   0   2 -11   30.67    2.29
   0   2  11   28.84    1.31
   0   2 -11   30.80    1.88
   1  -2  11    1.93    0.80
   1  -2  11    3.77    1.36
   1  -2  11    1.32    0.77
  -1   2 -11    2.77    0.86
  -1   2 -11    2.38    1.17
  -1   2 -11    0.97    0.82
   1   2  11    2.49    0.77
   1   2  11    2.73    0.40
   2  -2  11    5.99    1.05
   2  -2  11    5.00    1.48
   2  -2  11    7.94    1.16
  -2   2 -11    8.15    1.57
   2   2  11    7.90    1.25
  -2   2 -11    5.64    1.02
   3  -2  11    6.18    1.02
   3  -2  11    5.01    1.03
   3  -2  11    7.09    1.72
  -3   2 -11    6.99    1.10
  -3   2 -11    4.91    1.48
   4  -2  11    0.80    0.90
   4  -2  11    1.36    0.80
   4  -2  11   -0.54    1.24
  -4   2 -11    1.25    1.34
   4   2  11   -1.22    0.74
  -4   2 -11   -0.20    0.79
   4   2  11   -0.11    0.33
   5  -2  11    1.40    1.06
   5  -2  11    4.13    1.61
  -5  -2 -11    1.99    0.38
   5  -2  11    3.00    1.04
  -5   2 -11    2.20    0.92
   5   2  11    2.02    0.95
   5   2  11    3.42    0.58
  -5   2 -11    2.91    1.67
   6  -2  11    0.69    0.92
   6  -2  11    1.68    1.68
   6  -2  11    1.15    1.13
  -6  -2 -11    0.49    0.47
  -6   2 -11   -1.19    0.78
   6   2  11    0.99    0.94
   6   2  11   -0.09    0.54
  -6   2 -11    0.81    1.46
   7  -2  11   -0.98    1.66
  -7  -2 -11    1.23    0.54
   7  -2  11   -0.28    1.07
   7  -2  11    0.69    0.93
   7   2  11    0.37    0.97
  -7   2 -11   -0.35    1.62
   7   2  11    0.23    0.71
   8  -2  11    0.85    1.26
   8  -2  11    0.60    1.71
  -8  -2 -11   -0.20    0.60
   8   2  11    1.07    0.95
   8   2  11    1.09    0.86
  -9  -2 -11    6.00    0.99
   9  -2  11    8.99    1.72
   9  -2  11    5.84    1.98
   9   2  11    6.06    1.13
   9   2  11    5.57    1.17
  10  -2  11    3.99    1.86
  10  -2  11   -0.01    1.31
  10   2  11    1.01    1.01
  10   2  11    1.11    0.94
  11  -2  11    2.52    1.68
  11  -2  11    3.10    1.57
  11   2  11    2.62    1.19
  12  -2  11    3.87    1.73
  12  -2  11    8.45    2.03
  12   2  11    2.92    1.29
  13  -3 -11   -0.57    1.52
  13   3 -11   -0.80    1.57
  12  -3 -11    5.37    1.89
  12   3 -11    3.69    1.59
  11  -3 -11    3.33    1.62
 -11  -3  11    2.06    0.99
  11   3 -11    0.75    1.46
 -10  -3  11    1.17    1.17
  10  -3 -11    2.96    1.50
  10   3 -11    3.73    1.48
  -9  -3  11    4.14    1.37
   9  -3 -11    4.81    1.58
  -9   3  11    4.49    1.35
   9   3 -11    4.93    1.42
   8  -3 -11    0.90    1.31
  -8  -3  11   -0.62    1.19
   8   3 -11   -0.03    1.07
  -8   3  11    0.56    0.99
   7  -3 -11    5.25    1.46
  -7  -3  11    3.88    1.44
   7   3 -11    1.24    1.23
  -7   3  11    4.39    1.20
   6  -3 -11   17.85    1.93
  -6  -3  11   13.35    2.13
  -6  -3  11   13.04    1.61
   6   3 -11   12.80    1.65
   6   3 -11    9.92    1.61
  -6   3  11   12.47    1.68
   5  -3 -11   16.14    1.75
  -5  -3  11   14.88    2.21
  -5  -3  11   19.28    1.87
  -5   3  11   14.88    1.70
   5   3 -11   14.84    1.92
   5   3 -11   14.37    1.69
  -4  -3  11    1.89    0.98
  -4  -3  11    0.56    1.31
   4  -3 -11    0.62    0.90
  -4  -3  11    0.76    1.09
   4   3 -11    0.55    1.06
   4   3 -11   -0.29    0.70
   4   3 -11    0.90    0.95
  -4   3  11    1.52    0.89
   3  -3 -11    2.32    0.91
  -3  -3  11    1.82    0.96
  -3  -3  11    2.19    1.39
  -3  -3  11    2.17    0.89
   3  -3 -11    3.26    0.98
   3   3 -11    2.57    0.77
   3   3 -11    2.31    1.14
   3   3 -11    3.06    1.33
  -3   3  11    1.38    0.83
  -2  -3  11    3.97    1.04
   2  -3 -11    4.10    0.87
  -2  -3  11    4.40    1.17
  -2  -3  11    2.18    1.47
   2  -3 -11    4.87    1.07
  -2   3  11    3.38    0.81
   2   3 -11    4.15    1.34
   2   3 -11    4.30    1.23
   1  -3 -11    2.28    0.67
  -1  -3  11    1.77    0.89
  -1  -3  11    2.51    1.35
  -1  -3  11    2.98    0.98
   1  -3 -11    2.39    0.71
   1  -3 -11    4.19    0.97
   1   3 -11    2.89    1.07
   1   3 -11    1.25    1.21
  -1   3  11    2.13    0.70
   0  -3  11   -0.21    0.45
   0  -3 -11    0.11    0.52
   0  -3  11   -0.02    0.67
   0  -3 -11    2.20    0.86
   0  -3  11   -0.13    0.85
   0  -3  11   -0.46    1.25
   0   3 -11    0.02    1.21
   0   3 -11    0.60    1.02
   0   3 -11   -0.58    0.89
   0   3  11    1.15    0.59
   1  -3  11    1.29    1.01
   1  -3  11    1.00    1.43
  -1  -3 -11    0.78    0.50
   1  -3  11    0.34    0.84
   1   3  11    1.80    0.91
  -1   3 -11    0.65    1.31
   1   3  11    0.14    0.51
  -1   3 -11    1.85    1.06
  -1   3 -11   -0.26    1.07
   2  -3  11    5.97    1.20
  -2  -3 -11    5.41    0.72
   2  -3  11    4.72    1.79
  -2  -3 -11    4.38    0.71
   2  -3  11    6.22    1.31
   2   3  11    6.73    1.36
  -2   3 -11    6.74    1.72
  -2   3 -11    3.62    1.12
  -3  -3 -11    1.86    0.47
   3  -3  11    0.76    1.02
   3  -3  11    1.08    1.59
  -3  -3 -11    2.78    0.50
   3  -3  11    4.72    1.16
  -3   3 -11    2.58    1.07
  -3   3 -11    1.04    1.49
   3   3  11    4.02    1.21
   4  -3  11    5.72    1.33
   4  -3  11    4.98    1.38
  -4  -3 -11    3.60    0.50
  -4  -3 -11    4.22    0.63
   4  -3  11    4.11    1.85
  -4   3 -11    3.17    1.15
   4   3  11    5.16    1.27
   4   3  11    3.64    0.66
  -4   3 -11    5.29    1.79
  -5  -3 -11    0.54    0.44
   5  -3  11    1.27    1.86
   5  -3  11    1.47    1.20
   5  -3  11    1.01    0.98
  -5  -3 -11    1.11    0.41
   5   3  11    0.72    0.59
   6  -3  11    1.74    1.31
  -6  -3 -11   -0.03    0.43
  -6  -3 -11   -0.23    0.52
   6  -3  11    0.12    1.00
   6  -3  11    0.46    1.82
   6   3  11    0.05    0.82
   6   3  11    0.59    0.59
   7  -3  11    2.99    1.26
   7  -3  11    2.61    2.10
  -7  -3 -11    4.04    0.65
  -7  -3 -11    2.81    0.69
   7  -3  11    3.57    1.56
   7   3  11    1.81    0.98
   7   3  11    3.71    0.87
   8  -3  11   10.46    2.53
  -8  -3 -11    6.94    0.95
   8  -3  11    7.74    1.65
   8  -3  11   10.08    1.89
   8   3  11    5.21    1.09
   8   3  11    8.55    1.16
   9  -3  11    2.85    1.87
   9  -3  11   -0.82    1.30
   9  -3  11   -0.67    0.95
   9   3  11    1.62    0.91
  10  -3  11    1.06    1.41
  10  -3  11    1.36    1.67
  10   3  11    2.26    1.00
  11  -3  11    1.71    1.53
  11  -3  11    4.61    1.81
  11   3  11    1.83    1.13
  12  -3  11    4.76    1.72
  12  -3  11   -1.66    1.37
  12   3  11   -0.76    1.06
  12  -4 -11    1.07    2.12
  12   4 -11   -1.50    1.44
  11  -4 -11    3.56    2.12
  11   4 -11    5.43    1.73
 -10  -4  11    1.87    1.16
  10  -4 -11    0.98    1.51
  10   4 -11   -0.25    1.42
   9  -4 -11    3.35    1.73
  -9  -4  11    5.45    1.50
   9   4 -11    3.12    1.52
  -8  -4  11    1.00    1.51
   8  -4 -11    1.43    1.53
   8   4 -11    1.04    1.35
  -8   4  11    3.54    1.25
  -7  -4  11    2.93    1.62
  -7  -4  11    0.50    1.32
   7  -4 -11   -0.23    1.19
  -7   4  11    0.24    1.11
   7   4 -11   -1.72    1.11
   7   4 -11    1.90    0.97
  -6  -4  11    0.29    1.54
  -6  -4  11    2.05    1.41
   6  -4 -11    1.53    1.31
   6   4 -11    3.56    1.42
   6   4 -11    2.12    1.05
   6   4 -11    1.41    1.09
  -6   4  11    0.17    1.06
  -5  -4  11    3.28    1.77
   5  -4 -11    7.68    1.49
  -5  -4  11    3.29    1.29
   5   4 -11    5.55    1.55
  -5   4  11    4.08    1.18
   5   4 -11    6.26    1.47
   5   4 -11    6.37    1.18
  -4  -4  11    0.96    1.63
  -4  -4  11    3.20    1.23
   4  -4 -11    2.85    1.18
   4   4 -11    1.56    1.27
  -4   4  11    2.61    1.10
   4   4 -11    0.96    1.31
   4   4 -11   -0.87    0.81
   3  -4 -11    0.77    0.93
   3  -4 -11    0.64    0.81
  -3  -4  11    3.31    1.31
  -3  -4  11   -0.08    1.59
  -3  -4  11    1.96    0.94
   3   4 -11    2.16    1.29
   3   4 -11    2.80    1.40
  -3   4  11    1.95    0.91
  -2  -4  11    1.23    1.20
   2  -4 -11    0.44    0.73
  -2  -4  11    1.86    1.79
   2  -4 -11    0.86    1.13
  -2  -4  11    1.03    1.06
   2  -4 -11    1.46    0.88
   2   4 -11    0.91    1.49
  -2   4  11    0.35    0.80
   2   4 -11    0.52    1.21
  -1  -4  11    2.01    1.05
   1  -4 -11    2.36    0.81
  -1  -4  11   -0.97    1.75
   1  -4 -11    1.62    0.85
  -1  -4  11   -0.38    1.18
   1  -4 -11    0.78    0.99
  -1   4  11    1.11    0.84
   1   4 -11   -0.35    1.35
   1   4 -11    1.47    1.14
   0  -4  11    0.40    0.66
   0  -4  11    0.42    1.11
   0  -4 -11   -0.78    0.56
   0  -4  11    0.90    0.93
   0  -4  11   -1.11    1.77
   0  -4 -11    1.38    0.79
   0   4 -11   -0.89    1.16
   0   4  11    0.20    0.75
   0   4 -11    2.41    1.53
   0   4 -11    0.19    0.95
   1  -4  11    2.64    1.03
   1  -4  11    2.52    1.86
  -1  -4 -11    4.02    0.90
  -1  -4 -11    3.42    0.74
   1  -4  11    3.57    0.86
   1  -4  11    6.27    1.54
  -1   4 -11    2.46    1.43
   1   4  11    4.30    0.95
   2  -4  11    0.73    1.93
   2  -4  11    2.22    1.13
   2  -4  11    1.61    1.13
  -2  -4 -11    2.85    0.76
   2   4  11    1.61    1.26
   3  -4  11    1.08    1.18
   3  -4  11    1.78    2.00
  -3  -4 -11    0.31    0.65
   3  -4  11   -0.76    0.97
   3   4  11   -1.38    1.01
   4  -4  11    4.72    2.25
   4  -4  11    3.55    1.27
  -4  -4 -11    5.27    0.84
   4  -4  11    3.78    1.49
   4   4  11    5.16    1.55
   4   4  11    4.11    0.87
   5  -4  11   11.55    1.86
  -5  -4 -11    9.48    1.06
   5  -4  11   18.10    2.34
   5  -4  11   18.57    3.18
   5   4  11   10.18    1.28
   5   4  11   13.04    2.04
   6  -4  11    2.81    1.42
  -6  -4 -11    2.16    0.66
   6  -4  11    4.39    1.56
   6  -4  11    7.78    2.45
  -6  -4 -11    3.02    0.97
   6   4  11    3.34    0.88
   6   4  11    6.28    1.72
   7  -4  11    4.20    1.63
   7  -4  11    4.76    2.10
  -7  -4 -11    2.84    0.71
   7   4  11    2.33    0.86
   7   4  11    1.05    1.40
   7   4  11    1.56    0.88
   8  -4  11    2.91    1.75
   8  -4  11    2.62    2.08
   8   4  11   -0.48    0.72
   9  -4  11    4.38    2.03
   9  -4  11    2.72    1.67
   9   4  11    4.90    1.16
  10  -4  11    7.23    2.26
  10  -4  11   -2.01    1.52
  10   4  11    2.06    1.01
  11  -4  11    0.49    1.81
  11  -4  11    3.44    2.02
  11   4  11    0.09    1.02
 -11  -5  11    2.47    1.83
  11  -5 -11   -0.49    1.81
  11   5 -11    1.83    1.58
  10  -5 -11   -0.53    2.02
 -10  -5  11    1.34    1.56
  10   5 -11    3.26    1.62
  10   5 -11   -1.43    1.14
   9  -5 -11    1.20    1.78
  -9  -5  11    2.86    1.65
   9   5 -11   -0.07    1.16
   9   5 -11    0.22    1.26
  -8  -5  11    0.38    1.33
  -8  -5  11    4.48    1.76
   8  -5 -11    2.13    1.80
   8   5 -11   -0.84    1.08
   8   5 -11    4.88    1.77
   7  -5 -11    5.34    1.72
  -7  -5  11    2.17    1.74
  -7  -5  11    3.46    1.72
  -7   5  11    4.73    1.48
   7   5 -11    4.01    1.27
   7   5 -11    1.17    1.21
  -6  -5  11    1.23    1.25
   6  -5 -11    0.97    1.37
  -6  -5  11   -0.13    1.71
  -6   5  11    1.29    1.24
   6   5 -11   -0.42    1.12
   6   5 -11    0.01    1.02
   6   5 -11   -0.47    1.15
   5  -5 -11    1.82    1.29
  -5  -5  11    4.50    1.58
  -5  -5  11    4.82    2.00
   5   5 -11    2.75    1.55
   5   5 -11    3.65    1.22
   5   5 -11    4.94    1.56
  -5   5  11    3.98    1.33
  -4  -5  11    0.90    1.83
   4  -5 -11   -0.81    1.00
  -4  -5  11    0.18    1.23
   4   5 -11    0.70    1.23
  -4   5  11    0.10    1.03
   4   5 -11   -1.33    1.34
   3  -5 -11   -0.70    0.95
  -3  -5  11   -0.35    1.86
  -3  -5  11    1.41    1.33
  -3   5  11   -0.30    0.88
   3   5 -11    0.39    1.22
  -2  -5  11   -1.20    1.15
   2  -5 -11    1.17    1.05
  -2  -5  11   -2.43    1.79
  -2   5  11    1.06    0.99
   2   5 -11    1.21    1.39
   1  -5 -11    3.21    1.18
  -1  -5  11    1.32    1.27
  -1  -5  11    2.06    2.12
   1   5 -11    1.33    1.33
  -1   5  11    2.94    1.11
   0  -5  11   11.09    2.76
   0  -5  11    9.78    1.42
   0  -5  11   11.04    2.14
   0  -5 -11   10.84    1.64
   0   5 -11   12.09    2.02
   0   5  11    9.98    1.48
   1  -5  11   13.82    2.26
   1  -5  11   15.38    1.57
  -1  -5 -11   13.36    1.61
   1  -5  11   14.03    2.71
   1   5  11   16.03    1.71
  -1   5 -11   18.45    2.45
   2  -5  11    2.24    2.00
   2  -5  11    3.10    1.00
   2  -5  11    0.96    1.25
  -2  -5 -11    3.32    0.96
   2   5  11    3.78    1.51
   3  -5  11    0.95    0.85
   3  -5  11    1.91    1.51
  -3  -5 -11    2.11    0.82
   3  -5  11    5.18    2.29
   3   5  11    1.79    1.26
   3   5  11    3.78    1.39
   4  -5  11   13.25    2.36
   4  -5  11   12.07    2.72
   4   5  11   14.81    2.17
   4   5  11   13.98    2.04
   5  -5  11    8.01    2.52
   5  -5  11    5.49    1.64
   5   5  11    5.26    1.69
   5   5  11    6.89    1.86
   5   5  11    7.23    1.20
   6  -5  11    6.06    2.47
   6  -5  11    4.91    1.96
   6   5  11    5.23    1.78
   6   5  11    3.42    1.04
   7  -5  11    4.38    2.31
   7  -5  11    3.59    1.77
   7   5  11    3.82    1.65
   7   5  11    4.98    1.19
   8  -5  11    0.62    1.60
   8  -5  11    3.83    2.01
   8   5  11   -0.88    1.48
   8   5  11   -0.67    0.95
   9  -5  11    0.68    1.74
   9  -5  11    4.94    2.15
   9   5  11   -1.12    0.86
   9   5  11    2.52    1.83
   8  -6 -11    2.69    1.91
  -8  -6  11   -0.14    1.49
   8   6 -11    0.80    1.28
   8   6 -11    1.08    1.41
   7  -6 -11   -0.35    1.69
  -7  -6  11    4.25    1.71
  -7  -6  11    0.67    1.52
   7   6 -11    3.88    1.63
   7   6 -11    0.98    1.27
  -6  -6  11    1.22    1.46
  -6  -6  11    3.09    1.69
   6  -6 -11    2.63    1.66
   6   6 -11   -0.40    1.46
   5  -6 -11    3.16    1.68
  -5  -6  11    3.80    1.61
  -5  -6  11    5.31    2.12
   5   6 -11    3.42    1.67
  -4  -6  11   -0.55    1.30
  -4  -6  11    2.42    2.11
   4  -6 -11   -0.49    1.23
   4   6 -11    1.87    1.63
  -3  -6  11    2.21    1.39
   3  -6 -11    2.66    1.43
  -3  -6  11    4.65    2.26
   3   6 -11    0.64    1.46
   2  -6 -11    0.49    1.13
  -2  -6  11    1.05    1.97
  -2  -6  11   -2.61    1.15
   2   6 -11   -0.18    1.45
  -1  -6  11   -0.30    1.36
  -1  -6  11    3.48    2.27
   1  -6 -11    0.90    1.08
   1   6 -11    2.60    1.65
   0  -6  11   -0.09    1.29
   0  -6  11    3.69    2.15
   0  -6 -11    0.97    1.10
   0   6 -11    1.49    1.59
   1  -6  11    0.96    2.00
   1  -6  11    0.80    1.36
   2  -6  11    1.67    1.52
   2  -6  11    0.57    1.90
   3  -6  11   -1.17    1.82
   3  -6  11    2.09    1.56
   4  -6  11    1.51    1.58
   4  -6  11    1.39    1.94
   4   6  11    0.34    1.39
   5  -6  11   -0.25    1.56
   5  -6  11    7.03    2.26
   5   6  11   -1.28    1.25
   6  -6  11    1.26    1.83
   6  -6  11    5.53    2.25
   6   6  11   -0.54    1.50
   7  -6  11    4.21    2.04
  -4  -7  11   19.58    3.71
  -4  -7  11    1.80    1.51
  -3  -7  11   -0.62    1.50
  -3  -7  11    4.05    2.17
   3   7 -11    1.23    1.75
  -2  -7  11    0.55    1.56
  -2  -7  11    3.89    2.02
   2   7 -11    1.52    1.48
  -1  -7  11    1.25    1.57
  -1  -7  11    6.67    2.35
   1   7 -11   -2.08    1.51
   0  -7  11    1.55    1.97
   0  -7  11    6.15    2.40
   1  -7  11   -0.97    1.66
   1  -7  11    4.21    2.04
   2  -7  11    0.86    1.84
   2  -7  11    6.08    2.36
  15   0 -12    1.00    1.86
  14   0 -12    6.05    2.14
  13   0 -12   -2.27    1.60
  12   0 -12   -0.98    1.28
  11   0 -12    2.80    1.58
  10   0 -12    1.76    1.50
   9   0 -12    0.77    1.28
  -9   0  12    0.37    0.84
  -8   0  12   15.62    1.73
   8   0 -12   15.95    1.87
   7   0 -12   -0.04    1.04
  -7   0  12    2.79    0.86
   6   0 -12    5.32    1.17
  -6   0  12    3.67    0.90
  -5   0  12   17.65    1.42
   5   0 -12   16.29    1.46
   4   0 -12    1.37    0.78
  -4   0  12    2.07    0.68
   3   0 -12    3.27    0.81
  -3   0  12    2.55    0.67
  -2   0  12   19.59    1.79
   2   0 -12   19.10    1.01
  -2   0  12   23.00    1.29
   2   0 -12   20.34    1.32
   1   0 -12   78.97    2.84
  -1   0  12   83.84    2.87
  -1   0  12   82.85    3.50
   0   0  12  164.64    4.98
   0   0 -12  150.72    4.97
   0   0  12  166.07    5.77
   0   0  12  159.72    4.86
   1   0  12   69.92    2.48
   1   0  12   73.66    2.48
   1   0  12   71.05    3.23
   2   0  12   50.33    1.85
   2   0  12   46.00    1.86
  -2   0 -12   49.24    2.60
   2   0  12   47.30    2.59
  -3   0 -12   20.07    1.12
   3   0  12   19.54    1.81
   3   0  12   20.46    1.14
   3   0  12   19.84    1.20
  -3   0 -12   21.65    1.89
  -4   0 -12    2.55    1.05
   4   0  12    5.28    1.30
  -4   0 -12    3.13    0.62
   4   0  12    2.69    0.69
   4   0  12    3.89    0.65
   5   0  12   23.47    2.20
  -5   0 -12   22.42    2.06
  -5   0 -12   23.22    1.41
   5   0  12   22.67    1.46
   6   0  12   17.55    2.13
  -6   0 -12   17.46    1.39
   6   0  12   16.07    1.43
  -6   0 -12   19.86    1.99
  -7   0 -12   28.87    1.77
  -7   0 -12   27.88    2.43
   7   0  12   26.41    2.47
   7   0  12   28.81    1.92
  -8   0 -12    1.74    1.28
  -8   0 -12    3.62    0.97
   8   0  12    4.17    1.14
   8   0  12    4.05    1.52
   9   0  12    1.27    1.35
   9   0  12    2.09    1.18
  -9   0 -12    4.14    1.47
  10   0  12    2.35    1.30
 -10   0 -12    1.94    1.32
  10   0  12    1.65    1.19
  11   0  12    2.53    1.33
  11   0  12   -0.75    1.11
  12   0  12    2.87    1.39
  13   0  12    2.20    1.35
  15  -1 -12   -2.02    1.45
  15   1 -12   -2.63    1.54
  14  -1 -12    2.26    1.92
  14   1 -12   -1.49    1.61
 -13  -1  12    3.13    1.13
  13  -1 -12   -2.54    1.60
  13   1 -12    1.73    1.69
 -12  -1  12    1.36    0.90
  12  -1 -12    1.40    1.62
 -12   1  12    4.31    1.41
  12   1 -12    1.86    1.56
 -11  -1  12   -0.02    0.87
  11  -1 -12    1.54    1.33
  11   1 -12   -1.35    1.29
 -10  -1  12    4.69    1.26
  10  -1 -12    3.55    1.55
  10   1 -12    3.37    1.46
  -9  -1  12    1.73    1.07
   9  -1 -12    0.15    1.34
  -9  -1  12    1.50    0.91
  -9   1  12    1.67    0.93
   9   1 -12    0.39    1.12
   8  -1 -12    3.52    1.27
  -8  -1  12    4.19    1.22
  -8  -1  12    3.58    1.12
   8   1 -12    2.40    1.21
  -8   1  12    2.74    0.98
  -7  -1  12    1.81    0.78
   7  -1 -12    1.42    1.14
  -7  -1  12    2.21    1.06
   7   1 -12    0.16    1.07
  -7   1  12    1.00    0.79
  -6  -1  12   11.20    1.52
   6  -1 -12   13.85    1.62
  -6  -1  12   12.63    1.46
  -6   1  12   13.11    1.29
   6   1 -12   11.04    1.51
  -5  -1  12    1.85    0.94
  -5  -1  12    0.84    0.70
   5  -1 -12    1.28    0.81
   5   1 -12    0.99    0.92
  -5   1  12    1.08    0.68
   4  -1 -12    6.27    1.04
  -4  -1  12    7.43    1.30
  -4  -1  12    5.91    0.94
  -4   1  12    5.59    0.91
   4   1 -12    7.58    1.20
  -3  -1  12    8.05    1.10
   3  -1 -12   12.31    1.20
  -3  -1  12    9.42    1.40
  -3   1  12   11.73    1.09
   3   1 -12    8.80    1.13
  -2  -1  12    9.25    1.45
   2  -1 -12    6.78    0.94
   2  -1 -12    6.78    0.94
  -2  -1  12    6.46    1.00
   2   1 -12    9.93    1.49
  -2   1  12    6.39    0.82
   2   1 -12    6.96    1.10
  -1  -1  12   10.21    1.14
  -1  -1  12   13.00    1.66
   1  -1 -12   12.56    1.11
  -1  -1  12   12.37    1.17
  -1   1  12   12.62    0.87
   1   1 -12   11.85    1.61
   1   1 -12   10.07    1.18
   0  -1  12    8.88    1.07
   0  -1  12   11.17    1.08
   0  -1  12    8.62    1.46
   0  -1 -12    9.64    0.63
   0   1  12    9.07    0.97
   0   1 -12    8.46    1.09
   0   1 -12   11.22    1.45
   0   1  12   10.04    0.68
   1  -1  12   23.19    1.43
   1  -1  12   24.56    2.16
   1  -1  12   24.54    1.45
   1   1  12   25.51    1.50
  -1   1 -12   23.29    1.48
   1   1  12   22.45    1.80
  -1   1 -12   24.42    2.06
   2  -1  12   23.29    2.05
   2  -1  12   27.60    1.49
   2  -1  12   25.93    1.53
  -2   1 -12   26.48    2.21
   2   1  12   23.74    1.90
  -2   1 -12   26.29    1.54
   3  -1  12    6.35    1.01
   3  -1  12    8.06    1.52
   3  -1  12    7.01    1.07
  -3   1 -12    6.62    1.00
  -3   1 -12    7.45    1.42
   3   1  12    7.92    1.29
   4  -1  12   26.01    1.67
   4  -1  12   26.13    1.72
   4  -1  12   22.00    2.22
   4   1  12   23.65    2.01
   4   1  12   25.26    1.10
  -4   1 -12   23.76    2.34
  -4   1 -12   25.25    1.62
   5  -1  12    1.82    0.92
   5  -1  12    0.95    0.76
   5  -1  12    1.63    1.33
   5   1  12    0.11    0.52
   5   1  12    1.77    1.08
  -5   1 -12    0.67    0.74
  -5   1 -12   -0.03    1.30
   6  -1  12    6.54    1.72
  -6  -1 -12    5.48    0.86
   6  -1  12    6.01    1.17
  -6   1 -12    6.62    1.71
  -6   1 -12    6.04    1.09
   6   1  12    4.61    0.80
   6   1  12    5.75    1.37
   7  -1  12    0.26    0.94
  -7  -1 -12   -0.18    0.58
   7  -1  12    1.60    1.51
  -7   1 -12    0.54    0.88
   7   1  12    0.16    0.73
  -7   1 -12    1.75    1.52
   7   1  12    0.24    1.14
   8  -1  12   12.08    2.25
  -8  -1 -12   11.33    1.25
   8  -1  12   13.50    1.79
  -8   1 -12   10.47    2.13
   8   1  12   14.28    1.96
   8   1  12   13.75    1.54
  -9  -1 -12    1.46    0.90
   9  -1  12    0.74    1.48
   9  -1  12    0.30    1.05
   9   1  12    1.52    0.96
   9   1  12    0.25    1.04
  -9   1 -12   -0.10    1.51
  10  -1  12    1.39    1.24
  10  -1  12    2.12    1.54
  10   1  12    0.91    1.01
  10   1  12    2.55    1.20
 -10   1 -12    0.99    1.79
  11  -1  12    3.00    1.64
  11  -1  12    2.64    1.40
  11   1  12    1.25    1.10
  12  -1  12   -0.05    1.42
  12  -1  12    4.11    1.58
  12   1  12    1.32    1.23
  13  -1  12   -0.99    1.39
  13   1  12   -0.78    1.15
  14  -2 -12    3.44    2.40
  14   2 -12    1.51    1.73
  13  -2 -12    4.70    1.98
  13   2 -12    7.55    2.03
 -12  -2  12   -1.86    0.95
  12  -2 -12   -1.98    1.50
  12   2 -12    1.17    1.53
 -11  -2  12    1.01    1.05
  11  -2 -12    0.94    1.63
  11   2 -12   -1.06    1.25
  10  -2 -12    1.73    1.49
 -10  -2  12    1.20    1.10
  10   2 -12    1.22    1.40
   9  -2 -12    5.41    1.62
  -9  -2  12    3.35    1.26
  -9   2  12    3.07    1.17
   9   2 -12    2.61    1.48
  -8  -2  12   -0.70    0.84
  -8  -2  12    0.17    1.13
   8  -2 -12   -0.07    1.25
  -8   2  12   -0.02    0.84
   8   2 -12   -2.49    1.12
   7  -2 -12   -0.72    1.09
  -7  -2  12    1.97    0.99
  -7  -2  12    0.94    1.19
  -7   2  12    1.02    0.83
   7   2 -12    0.55    1.08
   6  -2 -12    2.23    1.17
  -6  -2  12    4.30    1.05
  -6  -2  12    3.96    1.33
  -6   2  12    4.66    1.10
   6   2 -12    4.12    1.19
  -5  -2  12   31.57    2.35
  -5  -2  12   27.18    1.97
   5  -2 -12   28.95    2.01
  -5   2  12   28.87    1.90
   5   2 -12   29.53    2.17
   4  -2 -12    2.21    0.87
  -4  -2  12    2.50    1.20
  -4  -2  12    1.72    0.86
   4   2 -12    2.68    1.02
  -4   2  12    2.58    0.79
   4   2 -12    2.97    1.02
   3  -2 -12    2.10    0.76
  -3  -2  12    2.21    0.87
  -3  -2  12    2.70    1.21
  -3   2  12    1.08    0.63
   3   2 -12    1.38    0.46
   3   2 -12    1.75    0.96
   3   2 -12    2.67    0.99
   2  -2 -12    3.67    0.83
   2  -2 -12    1.85    0.64
  -2  -2  12    2.22    1.24
  -2  -2  12    1.73    0.74
  -2  -2  12    2.51    0.93
   2   2 -12    2.50    1.06
   2   2 -12    1.35    0.86
  -2   2  12    0.80    0.58
  -1  -2  12   16.69    2.11
   1  -2 -12   18.53    1.45
  -1  -2  12   16.31    1.46
  -1  -2  12   17.12    1.49
  -1   2  12   19.91    1.19
   1   2 -12   20.88    2.06
   1   2 -12   16.72    1.55
   0  -2  12   13.08    0.70
   0  -2  12   14.99    1.45
   0  -2 -12   12.53    0.78
   0  -2 -12   12.56    0.77
   0  -2  12   14.77    2.07
   0  -2  12   12.82    1.31
   0   2 -12   11.62    1.41
   0   2  12   12.35    0.87
   0   2 -12   13.12    1.81
   0   2  12   13.39    1.30
   1  -2  12    2.30    1.27
   1  -2  12    1.52    0.81
   1  -2  12    1.48    0.76
   1   2  12    2.35    0.37
   1   2  12    1.99    0.82
  -1   2 -12    2.50    0.86
  -1   2 -12    1.18    1.11
  -1   2 -12    1.38    0.75
   2  -2  12   -0.09    0.73
   2  -2  12    0.05    0.69
   2  -2  12    0.47    1.19
   2   2  12    0.63    0.76
  -2   2 -12    1.26    1.27
  -2   2 -12    0.62    0.80
   3  -2  12    1.50    0.86
   3  -2  12    2.04    0.85
   3  -2  12    1.47    1.35
  -3   2 -12    1.68    0.83
  -3   2 -12    1.44    1.30
   4  -2  12    1.21    0.91
   4  -2  12    1.66    0.84
   4  -2  12   -0.27    1.40
  -4   2 -12   -0.91    1.24
  -4   2 -12    0.27    0.82
   4   2  12   -0.66    0.85
   5  -2  12   -0.03    0.79
   5  -2  12    0.88    1.03
   5  -2  12   -0.07    1.42
  -5   2 -12    0.65    0.93
   5   2  12    0.28    0.40
   5   2  12   -0.18    0.88
  -5   2 -12    0.31    1.47
   6  -2  12    1.44    0.94
  -6  -2 -12    1.97    0.46
   6  -2  12    1.58    1.14
   6  -2  12    2.83    1.63
  -6  -2 -12    1.47    0.43
   6   2  12    2.36    0.65
   6   2  12    1.18    1.00
  -6   2 -12    4.48    1.73
   7  -2  12    3.72    1.92
   7  -2  12    4.45    1.34
  -7  -2 -12    3.64    0.66
   7  -2  12    2.78    1.15
  -7   2 -12    2.82    2.07
   7   2  12    3.68    1.21
   7   2  12    3.88    0.85
   8  -2  12    1.31    1.09
   8  -2  12    0.83    1.73
  -8  -2 -12    0.98    0.61
   8  -2  12    1.17    1.24
   8   2  12   -0.64    0.71
   8   2  12    0.20    0.99
   9  -2  12   10.13    2.38
  -9  -2 -12    9.94    1.19
   9  -2  12    8.26    1.65
   9   2  12    7.96    1.53
   9   2  12    8.76    1.30
  10  -2  12    0.19    1.55
  10  -2  12    1.44    1.38
  10   2  12   -0.06    0.86
  11  -2  12    0.86    1.50
  11  -2  12   -0.12    1.38
  11   2  12    1.88    1.09
  12  -2  12    4.85    1.75
  12  -2  12    2.98    1.69
  12   2  12    1.67    1.20
  13  -3 -12    0.35    1.97
  13   3 -12   -4.75    1.15
  12  -3 -12    2.01    1.99
  12   3 -12    2.51    1.74
  11  -3 -12    3.93    1.99
 -11  -3  12    0.48    1.16
  11   3 -12   -0.91    1.46
 -10  -3  12   -0.77    1.18
  10  -3 -12    0.86    1.65
  10   3 -12   -0.84    1.26
  -9  -3  12   -0.61    1.18
   9  -3 -12    0.86    1.43
  -9   3  12   -1.83    0.85
   9   3 -12    0.77    1.34
   8  -3 -12    2.67    1.47
  -8  -3  12    2.45    1.39
  -8   3  12    3.22    1.27
   8   3 -12    0.11    1.31
   7  -3 -12   -0.01    1.14
  -7  -3  12    1.87    1.38
   7   3 -12    2.42    1.35
  -7   3  12    0.84    0.96
   6  -3 -12    1.43    1.13
  -6  -3  12    1.44    0.96
  -6  -3  12    1.23    1.42
  -6   3  12   -0.02    0.86
   6   3 -12    2.06    1.09
   6   3 -12    2.22    1.18
  -5  -3  12    8.92    1.48
  -5  -3  12    6.63    1.71
   5  -3 -12    5.03    1.22
   5   3 -12    5.88    1.39
   5   3 -12    5.53    1.28
  -5   3  12    7.31    1.35
  -4  -3  12   13.54    2.09
  -4  -3  12   12.24    1.66
   4  -3 -12   14.55    1.57
  -4  -3  12   16.46    1.81
   4   3 -12   16.42    1.34
   4   3 -12   13.42    1.97
  -4   3  12   14.61    1.57
   4   3 -12   13.73    1.88
   3  -3 -12    1.00    0.91
   3  -3 -12    1.92    0.87
  -3  -3  12    2.90    1.07
  -3  -3  12    3.18    1.59
  -3  -3  12    2.36    1.03
  -3   3  12    3.96    0.95
   3   3 -12    3.72    1.38
   3   3 -12    1.16    1.10
  -2  -3  12    1.89    1.60
  -2  -3  12    0.41    0.98
  -2  -3  12    1.47    0.86
   2  -3 -12    1.57    0.77
   2  -3 -12    1.30    0.92
   2   3 -12    0.87    1.31
   2   3 -12   -0.44    0.99
  -2   3  12    2.37    0.83
  -1  -3  12    1.65    1.01
   1  -3 -12    0.94    0.63
  -1  -3  12    0.34    1.41
   1  -3 -12    0.30    0.61
  -1  -3  12    0.36    0.79
   1  -3 -12    1.08    0.91
  -1   3  12   -0.11    0.60
   1   3 -12   -1.51    1.09
   1   3 -12    0.73    1.11
   0  -3  12   10.86    1.64
   0  -3 -12    7.53    0.90
   0  -3  12   12.73    2.40
   0  -3  12    9.01    0.91
   0  -3  12    9.26    1.44
   0   3  12   10.27    1.06
   0   3 -12    7.85    1.73
   0   3 -12   11.44    1.65
  -1  -3 -12    3.79    0.56
   1  -3  12    4.60    1.86
   1  -3  12    2.42    1.12
   1  -3  12    3.89    1.07
   1   3  12    3.03    1.08
  -1   3 -12    3.65    1.16
  -1   3 -12    4.60    1.32
   1   3  12    5.17    0.82
  -1   3 -12    2.24    1.54
  -2  -3 -12   11.46    0.75
  -2  -3 -12   11.54    0.71
   2  -3  12    9.52    1.54
   2  -3  12   11.11    1.68
   2  -3  12   11.93    2.14
  -2   3 -12   10.02    1.98
  -2   3 -12   13.31    1.68
   2   3  12   10.48    1.61
   3  -3  12    6.53    2.12
   3  -3  12    6.20    1.27
   3  -3  12    5.00    1.27
  -3   3 -12    4.08    1.13
  -3   3 -12    5.99    1.92
   3   3  12    6.53    1.40
   4  -3  12    1.24    0.99
   4  -3  12    1.41    1.13
   4  -3  12   -0.92    1.48
   4   3  12   -0.12    0.44
   4   3  12   -1.18    0.96
   5  -3  12    1.40    1.23
   5  -3  12    0.30    1.02
   5  -3  12    0.60    1.69
   5   3  12    0.57    0.92
   5   3  12    1.48    0.56
  -6  -3 -12   -0.23    0.40
   6  -3  12    4.50    1.25
   6  -3  12    1.25    1.30
   6  -3  12    0.52    1.75
  -6  -3 -12    1.44    0.40
   6   3  12    1.67    0.96
   6   3  12    1.19    0.60
   7  -3  12    8.02    1.56
   7  -3  12    9.77    2.31
  -7  -3 -12    6.18    0.83
  -7  -3 -12    6.36    0.77
   7  -3  12    9.89    1.84
   7   3  12    5.84    1.24
   7   3  12    6.58    0.95
   8  -3  12    9.48    1.77
  -8  -3 -12   10.11    0.96
  -8  -3 -12    6.75    1.01
   8  -3  12    6.44    2.09
   8  -3  12   13.69    2.22
   8   3  12    8.38    1.46
   8   3  12    9.70    1.24
   9  -3  12    2.68    1.30
   9  -3  12    2.85    1.96
   9  -3  12    4.76    1.74
   9   3  12    1.28    0.84
  10  -3  12    3.45    1.96
  10  -3  12   -0.36    1.38
  10   3  12   -0.90    0.81
  11  -3  12    1.94    1.72
  11  -3  12    1.08    1.60
  11   3  12   -0.15    0.89
  12  -4 -12   -0.45    1.94
  12   4 -12   -0.59    1.48
  11  -4 -12   -0.88    1.73
  11   4 -12   -2.36    1.25
 -10  -4  12    2.92    1.40
  10  -4 -12    1.38    1.89
  10   4 -12   -0.46    1.31
  -9  -4  12    1.58    1.40
   9  -4 -12    0.12    1.58
   9   4 -12   -0.03    1.30
   8  -4 -12    1.88    1.41
  -8  -4  12    1.60    1.48
   8   4 -12    0.03    1.21
  -8   4  12    2.02    1.17
  -7  -4  12    0.53    1.59
  -7  -4  12    0.80    1.41
   7  -4 -12    3.19    1.41
  -7   4  12    2.80    1.32
   7   4 -12    4.42    1.16
   7   4 -12    1.16    1.05
   7   4 -12    1.23    1.32
  -6  -4  12    3.69    1.51
  -6  -4  12    0.92    1.64
   6  -4 -12    2.53    1.35
   6   4 -12    2.70    1.18
  -6   4  12    3.15    1.28
   6   4 -12    1.80    1.18
   6   4 -12    3.88    1.12
  -5  -4  12    0.75    1.16
  -5  -4  12    1.75    1.73
   5  -4 -12   -1.44    1.01
  -5   4  12   -0.76    0.88
   5   4 -12   -0.71    0.84
   5   4 -12    0.00    1.23
   5   4 -12   -0.11    1.19
  -4  -4  12   -0.21    1.63
  -4  -4  12   -0.71    0.99
   4  -4 -12   -0.01    1.02
  -4   4  12   -0.33    0.88
   4   4 -12   -0.89    0.78
   4   4 -12    0.49    1.11
   4   4 -12    1.17    1.37
   3  -4 -12    6.51    1.25
   3  -4 -12    4.88    1.11
  -3  -4  12    5.48    1.41
  -3  -4  12    5.85    1.55
  -3  -4  12    5.11    1.96
   3   4 -12    5.39    1.73
  -3   4  12    6.06    1.21
   3   4 -12    5.04    1.55
  -2  -4  12   11.22    1.76
   2  -4 -12    8.04    1.21
  -2  -4  12    8.49    2.24
  -2  -4  12    7.37    1.39
   2  -4 -12    8.35    1.31
   2   4 -12   10.18    1.73
  -2   4  12    9.17    1.32
   2   4 -12   10.63    2.04
   1  -4 -12    0.35    0.67
   1  -4 -12   -0.23    0.71
  -1  -4  12    2.41    1.27
  -1  -4  12    2.10    1.86
  -1  -4  12    0.00    0.91
  -1   4  12    0.13    0.79
   1   4 -12    0.38    1.56
   1   4 -12    0.17    1.10
   0  -4  12    2.44    1.12
   0  -4  12    2.74    0.77
   0  -4  12   -0.23    1.77
   0  -4 -12    2.11    0.76
   0  -4 -12    3.80    0.79
   0  -4  12    3.24    1.38
   0   4  12    2.95    0.90
   0   4 -12    0.22    1.65
   0   4 -12    1.80    1.42
   1  -4  12    3.45    1.18
   1  -4  12    1.40    1.09
   1  -4  12    0.89    1.78
  -1  -4 -12    1.67    0.68
   1  -4  12    0.91    0.74
   1   4  12    1.75    0.82
  -1   4 -12    4.06    1.45
   2  -4  12   11.73    1.87
  -2  -4 -12    9.93    1.11
   2  -4  12    9.90    2.46
   2  -4  12   11.48    1.79
   2   4  12   11.05    1.72
   3  -4  12    1.95    1.17
  -3  -4 -12    2.38    0.76
   3  -4  12    1.24    1.26
   3  -4  12    1.79    1.87
  -3  -4 -12    1.49    0.65
   3   4  12    0.72    1.20
   4  -4  12    1.70    1.88
  -4  -4 -12    1.04    0.58
   4  -4  12    3.11    1.27
  -4  -4 -12    0.81    0.58
   4  -4  12    2.92    1.37
   4   4  12    2.05    1.16
   5  -4  12    2.30    1.37
  -5  -4 -12   -0.34    0.48
  -5  -4 -12    0.36    0.50
   5  -4  12    1.80    1.92
   5  -4  12   -0.84    0.87
   5   4  12    1.58    1.26
   5   4  12    0.04    0.61
  -6  -4 -12    0.36    0.53
  -6  -4 -12    0.99    0.49
   6  -4  12    2.98    1.51
   6  -4  12   -2.11    0.98
   6  -4  12   -1.72    1.55
   6   4  12    0.76    0.70
   6   4  12   -0.89    1.17
   7  -4  12   -0.90    1.34
  -7  -4 -12    0.80    0.57
   7  -4  12    0.65    1.92
   7   4  12    0.20    1.40
   7   4  12    1.01    0.72
   7   4  12    1.31    0.89
   8  -4  12    0.57    1.77
   8  -4  12    1.19    1.53
   8   4  12   -0.11    0.74
   9  -4  12    1.80    1.99
   9  -4  12    2.28    1.60
   9   4  12   -1.28    0.68
  10  -4  12    1.98    1.66
  10  -4  12    3.01    2.03
  10   4  12    0.84    0.99
 -11  -5  12   -1.42    1.56
  11  -5 -12    2.37    2.34
  11   5 -12    2.28    1.81
 -10  -5  12    0.66    1.52
  10  -5 -12    2.89    1.85
  10   5 -12   -3.10    1.10
  10   5 -12   -1.94    1.25
  -9  -5  12    1.99    1.55
   9  -5 -12    2.33    1.89
   9   5 -12   -0.50    1.31
   9   5 -12   -0.02    1.20
  -8  -5  12    0.04    1.48
  -8  -5  12    0.22    1.32
   8  -5 -12   -0.99    1.54
   8   5 -12    1.37    1.56
   8   5 -12    0.15    1.07
   7  -5 -12    1.66    1.52
  -7  -5  12    1.68    1.73
  -7  -5  12    0.52    1.53
   7   5 -12    0.18    1.03
  -7   5  12   -0.72    1.04
   7   5 -12   -0.35    1.25
  -6  -5  12   -1.59    1.02
  -6  -5  12   -0.58    1.74
   6  -5 -12    1.85    1.36
  -6   5  12   -0.80    0.99
   6   5 -12   -0.91    1.21
   6   5 -12    0.41    0.97
   6   5 -12    0.78    1.25
  -5  -5  12    1.90    1.82
   5  -5 -12    4.82    1.46
  -5  -5  12   -0.17    1.29
   5   5 -12    1.93    1.43
   5   5 -12    1.20    1.42
  -5   5  12    0.30    1.04
  -4  -5  12    2.75    2.02
   4  -5 -12    0.74    1.14
  -4  -5  12    1.08    1.30
   4   5 -12    1.32    1.69
  -4   5  12    0.02    1.02
   4   5 -12   -0.95    1.22
  -3  -5  12    0.13    1.81
  -3  -5  12    0.04    1.22
   3  -5 -12   -0.16    1.00
  -3   5  12    0.86    1.03
   3   5 -12   -0.32    1.22
  -2  -5  12    5.54    1.75
   2  -5 -12    7.82    1.43
  -2  -5  12    7.96    2.45
  -2   5  12    7.04    1.43
   2   5 -12   10.94    2.05
  -1  -5  12    3.97    1.50
   1  -5 -12    4.18    1.10
  -1  -5  12    1.17    1.89
  -1   5  12    5.05    1.20
   1   5 -12    1.17    1.35
   0  -5  12    0.63    1.34
   0  -5  12    4.01    2.24
   0  -5 -12    0.94    0.81
   0   5 -12   -0.87    1.33
   0   5  12    1.44    0.94
   1  -5  12    0.06    2.05
  -1  -5 -12    0.52    0.82
   1  -5  12    1.76    1.35
   1  -5  12   -0.16    0.72
   1   5  12    1.63    0.90
  -1   5 -12   -1.49    1.38
   2  -5  12   -2.06    1.71
   2  -5  12   -0.87    1.30
   2  -5  12    0.28    0.78
  -2  -5 -12    0.82    0.76
   3  -5  12   -0.12    1.72
   3  -5  12   -0.32    0.74
   3  -5  12   -0.08    1.32
   3   5  12    0.10    1.28
   4  -5  12   -0.24    1.27
   4  -5  12   -0.29    1.84
   4   5  12   -0.85    1.23
   4   5  12    3.11    1.24
   5  -5  12   -0.22    1.94
   5  -5  12    0.27    1.45
   5   5  12    1.73    1.36
   6  -5  12    2.42    1.51
   6  -5  12    3.48    2.07
   6   5  12    0.36    0.74
   6   5  12    1.05    1.49
   7  -5  12    9.32    2.54
   7  -5  12    3.66    1.87
   7   5  12    2.18    1.70
   7   5  12    3.71    1.02
   8  -5  12   -0.68    1.56
   8  -5  12    0.57    1.74
   8   5  12    0.29    0.91
   8   5  12    0.41    1.62
   9  -5  12    2.36    1.73
   9  -5  12    2.49    1.75
   9   5  12   -2.04    1.64
   9   5  12   -0.79    0.95
   8  -6 -12   -0.86    1.63
  -8  -6  12    1.80    1.71
   8   6 -12   -1.88    1.28
   8   6 -12    1.17    1.36
  -7  -6  12    2.02    1.55
  -7  -6  12    7.03    1.86
   7  -6 -12   -0.21    1.49
   7   6 -12   -1.01    1.02
   7   6 -12    0.77    1.52
  -6  -6  12    1.44    1.53
   6  -6 -12    1.35    1.55
  -6  -6  12    4.07    1.96
   6   6 -12   -0.32    1.46
  -5  -6  12    0.24    1.95
   5  -6 -12    0.25    1.34
  -5  -6  12    2.60    1.55
   5   6 -12   -0.02    1.43
  -4  -6  12    0.22    1.95
   4  -6 -12    1.23    1.18
  -4  -6  12    0.01    1.36
   4   6 -12   -0.31    1.46
  -3  -6  12   -0.69    1.30
   3  -6 -12   -0.67    1.08
  -3  -6  12    3.32    2.15
   3   6 -12    3.35    1.48
  -2  -6  12    4.73    1.77
  -2  -6  12    2.68    2.17
   2  -6 -12    3.13    1.24
   2   6 -12    0.58    1.55
   1  -6 -12    4.61    1.62
  -1  -6  12    4.08    2.12
  -1  -6  12    4.12    1.75
   1   6 -12    7.53    2.03
   0  -6  12    4.02    2.36
   0  -6  12    3.14    1.74
   0   6 -12    2.87    1.74
   1  -6  12    4.15    1.78
   1  -6  12    3.42    2.15
   2  -6  12    2.55    1.80
   2  -6  12    2.13    2.22
   3  -6  12    4.28    2.48
   3  -6  12    0.48    1.63
   4  -6  12   -0.93    1.62
   4  -6  12    0.85    2.20
   4   6  12   -0.09    1.45
   5  -6  12    4.96    2.28
   5  -6  12    1.72    1.76
   5   6  12    0.03    1.52
   6  -6  12    1.71    1.89
   6  -6  12    6.80    2.42
   6   6  12   -0.12    1.59
  -3  -7  12    0.41    1.71
  -3  -7  12    5.99    2.35
   3   7 -12   -0.90    1.66
  -2  -7  12    3.09    1.94
  -2  -7  12   18.03    3.30
   2   7 -12    4.68    2.00
  -1  -7  12    6.39    2.41
  -1  -7  12    0.49    1.74
   1   7 -12    0.53    1.67
   0  -7  12    9.59    2.65
   0  -7  12   -2.11    1.32
   1  -7  12    0.21    1.85
   1  -7  12    4.91    2.26
  15   0 -13   -0.69    1.64
  14   0 -13    0.54    1.67
  13   0 -13    0.33    1.57
  12   0 -13   -0.68    1.42
  11   0 -13   -0.10    1.24
  10   0 -13   -0.62    1.33
  -9   0  13    1.00    0.91
   9   0 -13    0.03    1.13
  -8   0  13   -0.62    0.77
   8   0 -13   -1.87    1.10
   7   0 -13   -0.24    1.08
  -7   0  13    0.51    0.81
  -6   0  13    0.22    0.60
   6   0 -13    1.10    0.99
  -5   0  13    0.09    0.57
   5   0 -13   -1.24    0.78
   4   0 -13    0.13    0.77
  -4   0  13    0.29    0.58
   3   0 -13   -0.65    0.62
  -3   0  13   -0.56    0.50
  -2   0  13    0.12    0.46
   2   0 -13   -0.65    0.38
   2   0 -13   -0.22    0.60
  -2   0  13   -0.13    0.83
   1   0 -13    0.18    0.53
  -1   0  13    0.64    0.43
  -1   0  13    1.59    0.96
   0   0  13    1.06    0.38
   0   0  13   -0.49    0.45
   0   0  13    0.27    0.81
   0   0  13    0.85    0.44
   0   0 -13   -0.62    0.45
   1   0  13    0.69    0.47
   1   0  13    0.87    0.97
   1   0  13   -0.18    0.41
   2   0  13    0.52    0.41
   2   0  13   -0.57    0.81
   2   0  13    0.68    0.47
   3   0  13   -0.04    0.49
   3   0  13    0.34    0.44
   3   0  13   -0.31    0.96
  -3   0 -13    0.96    0.50
  -3   0 -13    0.71    0.92
  -4   0 -13    0.58    0.51
   4   0  13    0.25    1.08
   4   0  13    0.16    0.58
  -4   0 -13   -0.02    1.00
   4   0  13    0.14    0.52
   5   0  13   -0.54    0.55
   5   0  13   -0.45    0.62
  -5   0 -13    0.74    1.11
   5   0  13    0.14    1.20
  -5   0 -13   -0.50    0.56
   6   0  13    0.04    0.71
  -6   0 -13   -0.50    0.62
  -6   0 -13    0.22    1.13
   6   0  13    0.08    1.24
  -7   0 -13   -0.42    1.14
   7   0  13    0.31    1.29
  -7   0 -13    0.05    0.73
   7   0  13    2.37    0.91
  -8   0 -13    1.10    1.32
  -8   0 -13   -0.70    0.71
   8   0  13    0.21    1.34
   8   0  13    0.57    0.93
   9   0  13   -0.16    1.06
  -9   0 -13    1.64    1.29
   9   0  13    1.07    1.36
 -10   0 -13    3.88    1.45
  10   0  13    1.24    1.38
  10   0  13    0.23    1.11
  11   0  13    1.23    1.32
  11   0  13    1.05    1.23
  12   0  13   -0.04    1.15
  14  -1 -13    2.67    2.03
  14   1 -13    3.08    1.77
 -13  -1  13    2.61    1.12
  13  -1 -13    5.92    2.06
  13   1 -13    0.37    1.65
  12  -1 -13    3.83    2.02
 -12  -1  13    4.10    1.12
  12   1 -13    0.87    1.50
  11  -1 -13    1.43    1.58
 -11  -1  13    3.57    1.18
  11   1 -13    2.12    1.43
 -10  -1  13    3.44    1.19
  10  -1 -13    1.76    1.45
  10   1 -13    1.68    1.49
  -9  -1  13    2.82    1.20
  -9  -1  13    0.11    0.95
   9  -1 -13   -0.95    1.28
  -9   1  13    1.12    0.87
   9   1 -13    2.31    1.36
   8  -1 -13    2.18    1.20
  -8  -1  13    1.49    0.92
  -8  -1  13    2.62    1.17
   8   1 -13    1.62    1.31
  -8   1  13    1.95    0.92
  -7  -1  13    0.28    0.99
  -7  -1  13    0.91    0.79
   7  -1 -13    0.84    1.00
  -7   1  13    0.84    0.79
   7   1 -13   -0.07    1.12
   6  -1 -13    0.02    1.00
  -6  -1  13    0.66    0.70
  -6  -1  13    0.19    0.92
  -6   1  13    0.58    0.63
   6   1 -13    0.35    1.08
  -5  -1  13    1.03    0.97
  -5  -1  13   -0.54    0.55
   5  -1 -13    0.76    0.90
   5   1 -13    0.50    0.90
  -5   1  13    0.64    0.66
  -4  -1  13   -0.18    0.81
   4  -1 -13    0.41    0.76
  -4  -1  13    0.38    0.60
   4   1 -13   -0.18    0.81
  -4   1  13    0.06    0.57
  -3  -1  13   43.16    2.17
   3  -1 -13   42.88    2.08
  -3  -1  13   43.06    2.54
  -3   1  13   45.51    2.07
   3   1 -13   51.23    2.34
   2  -1 -13    2.75    0.67
   2  -1 -13    2.35    0.67
  -2  -1  13    3.82    0.78
  -2  -1  13    2.91    1.17
   2   1 -13    4.07    0.87
  -2   1  13    2.55    0.63
  -1  -1  13   -0.37    0.93
   1  -1 -13   -0.70    0.53
  -1  -1  13   -0.57    0.59
  -1  -1  13    0.18    0.55
   1   1 -13    0.10    0.92
  -1   1  13    0.32    0.43
   1   1 -13   -0.12    0.62
   0  -1  13    2.10    0.69
   0  -1  13    0.84    1.10
   0  -1  13    1.07    0.61
   0   1  13    0.60    0.37
   0   1  13    0.75    0.57
   0   1 -13    2.44    0.71
   0   1 -13    1.32    0.94
   1  -1  13    9.32    1.10
   1  -1  13   10.61    1.65
   1  -1  13    6.46    0.97
   1   1  13    7.65    1.32
  -1   1 -13    7.06    1.08
  -1   1 -13    9.15    1.64
   1   1  13    8.70    0.51
   1   1  13    8.16    0.51
   1   1  13    8.41    1.04
   2  -1  13    6.05    0.96
   2  -1  13    4.97    0.85
   2  -1  13    6.03    1.45
  -2   1 -13    4.45    0.81
   2   1  13    5.13    1.19
  -2   1 -13    4.01    1.20
   3  -1  13    0.79    1.14
   3  -1  13    1.31    0.66
   3  -1  13    0.17    0.66
  -3   1 -13    1.23    0.68
   3   1  13   -0.05    0.84
  -3   1 -13   -0.17    1.13
   4  -1  13   10.97    1.31
   4  -1  13    7.13    1.14
   4  -1  13    7.94    1.82
  -4   1 -13   10.91    1.25
   4   1  13    9.17    0.67
   4   1  13    7.70    0.67
  -4   1 -13    8.18    1.59
   4   1  13    8.96    1.60
   5  -1  13   -0.28    0.69
  -5  -1 -13    0.23    0.36
   5  -1  13    0.54    0.88
   5  -1  13    1.41    1.47
   5   1  13    0.81    1.12
   5   1  13    0.58    0.49
  -5   1 -13    1.04    0.76
  -5   1 -13    0.34    1.17
   6  -1  13   -0.40    1.44
   6  -1  13    2.46    0.91
  -6  -1 -13   -0.25    0.49
   6  -1  13    0.23    0.90
  -6   1 -13    0.11    1.44
  -6   1 -13   -0.88    0.71
   6   1  13    0.23    0.59
   6   1  13    0.75    1.13
  -7  -1 -13    4.99    0.79
   7  -1  13    3.85    1.64
   7  -1  13    6.25    1.29
  -7   1 -13    4.27    1.65
  -7   1 -13    3.83    1.04
   7   1  13    2.53    0.83
   7   1  13    5.28    1.49
  -8  -1 -13    1.72    0.75
   8  -1  13    2.60    1.20
   8  -1  13    2.29    1.68
   8   1  13    3.04    1.33
   8   1  13    3.32    0.96
  -8   1 -13    0.43    1.52
   9  -1  13    0.37    1.10
   9  -1  13    1.82    1.62
  -9  -1 -13    0.05    0.92
  -9   1 -13    3.08    1.72
   9   1  13   -0.28    0.83
   9   1  13    0.01    1.12
  10  -1  13    2.12    1.54
  10  -1  13    1.43    1.23
  10   1  13    0.57    0.99
  10   1  13    2.12    1.17
  11  -1  13    0.89    1.26
  11  -1  13    1.91    1.49
  11   1  13    0.48    1.05
  12  -1  13   -1.21    1.30
  12  -1  13    1.53    1.49
  12   1  13    0.10    1.10
  14  -2 -13    1.22    2.10
  14   2 -13   -0.14    1.49
  13  -2 -13    0.37    1.45
  13   2 -13    1.89    1.73
  12  -2 -13    2.05    1.80
 -12  -2  13   -1.80    0.96
  12   2 -13    0.33    1.50
 -11  -2  13    1.12    1.08
  11  -2 -13    2.08    1.57
  11   2 -13   -0.10    1.23
  10  -2 -13   -0.49    1.30
 -10  -2  13    2.52    1.31
  10   2 -13   -0.85    1.20
   9  -2 -13    1.28    1.48
  -9  -2  13    0.45    1.19
  -9   2  13   -0.70    0.91
   9   2 -13   -0.10    1.36
   8  -2 -13    3.73    1.47
  -8  -2  13    4.89    1.44
  -8  -2  13    4.12    1.20
   8   2 -13    6.15    1.54
  -8   2  13    3.31    1.07
   7  -2 -13    6.88    1.53
  -7  -2  13    6.54    1.30
  -7  -2  13    7.29    1.59
   7   2 -13    4.47    1.33
  -7   2  13    7.86    1.30
  -6  -2  13    5.60    1.14
  -6  -2  13    3.75    1.39
   6  -2 -13    5.91    1.27
  -6   2  13    6.40    1.17
   6   2 -13    7.37    1.45
   5  -2 -13    6.93    1.33
  -5  -2  13    6.62    1.60
  -5  -2  13    6.14    1.18
   5   2 -13    8.02    1.45
  -5   2  13    5.11    1.00
  -4  -2  13   -0.41    0.68
  -4  -2  13    0.04    1.17
   4  -2 -13    1.00    0.82
   4   2 -13    0.76    0.97
   4   2 -13    0.12    0.92
  -4   2  13   -0.09    0.61
  -3  -2  13    8.28    1.61
   3  -2 -13    8.03    1.14
  -3  -2  13    7.17    1.16
   3  -2 -13    6.25    1.05
   3   2 -13    7.13    0.67
   3   2 -13    6.37    1.35
   3   2 -13    5.43    1.16
  -3   2  13    7.57    1.05
  -2  -2  13   18.22    1.66
   2  -2 -13   19.12    1.55
  -2  -2  13   22.28    1.60
  -2  -2  13   16.90    2.12
   2  -2 -13   19.22    1.30
   2   2 -13   17.32    1.81
  -2   2  13   21.02    1.31
   2   2 -13   20.83    1.72
  -1  -2  13    7.91    1.22
  -1  -2  13    5.68    1.09
  -1  -2  13    5.96    1.51
   1  -2 -13    7.36    1.05
  -1   2  13    6.78    0.86
   1   2 -13    6.64    1.38
   1   2 -13    9.69    1.35
   0  -2  13   27.21    1.73
   0  -2  13   23.16    2.27
   0  -2  13   24.12    0.98
   0  -2  13   27.39    1.84
   0  -2 -13   24.21    1.05
   0  -2 -13   26.35    1.06
   0   2  13   25.71    1.20
   0   2 -13   25.44    2.35
   0   2 -13   24.29    1.85
   1  -2  13   14.22    1.38
   1  -2  13   13.41    1.42
   1  -2  13   16.43    2.24
   1   2  13   12.93    1.38
  -1   2 -13   15.06    2.16
  -1   2 -13   11.69    1.37
   1   2  13   13.06    0.65
  -1   2 -13   12.63    1.48
   2  -2  13    0.59    0.73
   2  -2  13    1.73    1.34
   2  -2  13    0.36    0.81
  -2   2 -13    1.10    1.35
  -2   2 -13   -0.07    0.75
   2   2  13    0.73    0.83
   3  -2  13   20.87    1.69
   3  -2  13   22.11    1.84
   3  -2  13   20.96    2.64
   3   2  13   20.86    1.92
   3   2  13   20.08    1.79
  -3   2 -13   20.37    2.56
  -3   2 -13   21.91    1.70
   4  -2  13    1.58    1.46
   4  -2  13    2.66    1.09
   4  -2  13    3.56    1.01
  -4   2 -13    1.35    1.53
   4   2  13    1.37    1.00
  -4   2 -13    2.85    0.97
   5  -2  13   -0.61    1.55
   5  -2  13   -0.32    0.84
   5  -2  13    0.79    1.09
   5   2  13    0.47    0.35
  -5   2 -13    1.40    1.47
  -5   2 -13    0.64    0.90
   5   2  13   -0.65    0.87
   6  -2  13    1.94    1.06
   6  -2  13    5.04    2.01
   6  -2  13    4.12    1.35
   6   2  13    4.06    1.24
  -6   2 -13    3.73    1.85
   6   2  13    4.32    0.68
   7  -2  13    5.95    1.31
   7  -2  13    4.39    1.45
   7  -2  13    3.88    1.94
  -7  -2 -13    4.41    0.68
   7   2  13    5.18    1.33
   7   2  13    1.55    0.73
   8  -2  13    6.17    1.33
   8  -2  13    5.49    2.00
   8  -2  13    7.32    1.57
  -8  -2 -13    6.67    0.96
   8   2  13    5.23    1.02
   8   2  13    4.52    1.31
   9  -2  13   -0.49    1.16
  -9  -2 -13    0.31    0.66
   9  -2  13   -0.42    1.01
   9  -2  13    1.39    1.66
   9   2  13    1.58    1.04
   9   2  13    0.32    0.84
  10  -2  13    2.62    1.46
  10  -2  13    5.48    1.88
  10   2  13    1.34    1.01
  11  -2  13    3.88    1.84
  11  -2  13    1.96    1.53
  11   2  13    3.84    1.25
  12  -2  13    1.34    1.56
  12  -2  13    3.90    1.85
  12   2  13    2.49    1.19
  13  -3 -13    1.38    2.06
  13   3 -13    1.59    1.83
  12  -3 -13   -1.34    1.73
  12   3 -13   -0.17    1.45
  11  -3 -13   -3.18    1.21
 -11  -3  13    0.31    1.26
  11   3 -13    0.03    1.41
  10  -3 -13    5.53    1.92
 -10  -3  13    1.14    1.38
  10   3 -13    6.02    1.74
   9  -3 -13    0.15    1.49
  -9  -3  13   -1.22    1.30
  -9   3  13    1.20    1.10
   9   3 -13    1.87    1.49
   8  -3 -13    0.83    1.33
  -8  -3  13   -0.45    1.27
  -8   3  13    1.53    1.11
   8   3 -13    0.84    1.37
   7  -3 -13   -0.38    1.15
  -7  -3  13    1.39    1.42
   7   3 -13    2.94    1.35
  -7   3  13   -0.34    0.90
   6  -3 -13    1.62    1.19
  -6  -3  13    0.44    1.43
  -6  -3  13    1.05    0.99
   6   3 -13    1.31    1.22
  -6   3  13    1.33    0.94
  -5  -3  13    9.27    1.93
  -5  -3  13   12.34    1.71
   5  -3 -13    8.29    1.42
   5   3 -13    9.35    1.26
   5   3 -13   13.32    1.95
   5   3 -13   10.47    1.74
  -5   3  13   11.20    1.56
  -4  -3  13    0.33    1.43
  -4  -3  13    1.41    1.12
  -4  -3  13   -0.33    0.77
   4  -3 -13    0.42    0.85
   4   3 -13    0.99    1.14
  -4   3  13    0.51    0.80
   4   3 -13    0.61    0.66
   4   3 -13    1.42    1.02
  -3  -3  13   19.33    2.01
   3  -3 -13   17.89    1.75
   3  -3 -13   16.69    1.53
  -3  -3  13   16.11    2.39
  -3  -3  13   14.18    1.73
   3   3 -13   17.05    2.00
   3   3 -13   15.56    1.94
  -3   3  13   14.66    1.51
  -2  -3  13    9.47    1.39
   2  -3 -13    8.00    1.29
  -2  -3  13    7.36    1.86
  -2  -3  13    8.08    1.51
   2  -3 -13    7.50    1.16
   2   3 -13    8.05    1.71
   2   3 -13    7.22    1.39
  -2   3  13    8.24    1.25
   1  -3 -13    9.79    1.03
   1  -3 -13    8.95    1.45
   1  -3 -13    8.81    1.03
  -1  -3  13    9.43    2.05
  -1  -3  13   10.27    1.65
  -1  -3  13    6.47    1.23
   1   3 -13    8.31    1.49
  -1   3  13   10.22    1.13
   1   3 -13   13.20    2.10
   0  -3  13    1.88    0.97
   0  -3  13    0.37    0.98
   0  -3  13    1.77    1.61
   0  -3  13    1.46    0.54
   0  -3 -13    0.84    0.50
   0   3 -13    3.29    1.28
   0   3  13    1.89    0.64
   0   3 -13   -2.85    1.28
   1  -3  13    0.26    1.47
  -1  -3 -13    0.37    0.37
  -1  -3 -13    0.16    0.42
   1  -3  13    0.54    0.95
   1  -3  13   -0.04    0.85
  -1   3 -13   -0.62    0.85
   1   3  13    0.59    0.49
  -1   3 -13   -0.57    1.01
   1   3  13   -0.27    0.90
  -1   3 -13    0.57    1.44
   2  -3  13    0.19    0.88
   2  -3  13   -0.48    0.92
   2  -3  13    2.59    1.75
  -2   3 -13    1.66    1.65
   2   3  13    1.07    1.03
  -2   3 -13    1.22    0.97
   3  -3  13    6.18    1.92
   3  -3  13    6.01    1.38
   3  -3  13    5.83    1.20
   3   3  13    6.14    1.40
  -3   3 -13    5.72    2.29
  -3   3 -13    7.05    1.48
   4  -3  13   14.34    2.60
   4  -3  13    9.32    1.68
   4  -3  13    9.88    1.58
   4   3  13   10.59    1.75
   5  -3  13    2.05    1.96
   5  -3  13   -0.01    0.99
   5  -3  13    2.02    1.28
   5   3  13    1.42    0.51
   5   3  13    1.10    0.99
   5   3  13    0.01    1.08
   6  -3  13   11.56    1.76
   6  -3  13   13.77    2.83
   6  -3  13   11.87    1.93
   6   3  13    9.63    1.62
   6   3  13    9.28    0.96
   7  -3  13    0.85    1.78
   7  -3  13   -1.02    1.24
   7  -3  13    3.97    1.32
   7   3  13    1.02    0.62
   7   3  13    1.13    1.04
   8  -3  13    1.34    1.12
   8  -3  13    1.22    1.32
  -8  -3 -13    0.24    0.49
   8  -3  13   -0.92    1.78
  -8  -3 -13    0.03    0.52
   8   3  13    0.30    0.69
   8   3  13   -0.47    0.95
   9  -3  13   -1.10    1.20
  -9  -3 -13    1.02    0.59
   9  -3  13    0.80    1.77
   9   3  13    0.81    0.81
  10  -3  13    3.21    1.63
  10  -3  13    7.02    2.25
  10   3  13    1.80    0.95
  11  -3  13   17.66    3.18
  11  -3  13    7.16    2.03
  11   3  13   10.10    1.53
  12  -4 -13    1.78    2.30
  12   4 -13    1.08    1.67
  11  -4 -13    1.01    1.88
  11   4 -13   -1.56    1.38
  10  -4 -13    0.40    1.82
 -10  -4  13   -1.61    1.22
  10   4 -13    1.86    1.56
   9  -4 -13    0.84    1.66
  -9  -4  13    2.75    1.61
   9   4 -13    1.13    1.49
  -8  -4  13   -1.29    1.47
   8  -4 -13    0.11    1.32
  -8   4  13   -0.93    0.95
   8   4 -13    0.12    1.37
  -7  -4  13    2.11    1.70
   7  -4 -13    2.64    1.30
  -7  -4  13    2.09    1.26
  -7   4  13    0.10    0.97
   7   4 -13    2.24    1.01
   7   4 -13    0.84    1.31
   7   4 -13    3.29    1.09
  -6  -4  13    1.21    1.67
  -6  -4  13    1.26    1.35
   6  -4 -13   -0.27    1.13
  -6   4  13   -1.07    0.95
   6   4 -13    0.84    1.33
   6   4 -13    1.62    1.08
   6   4 -13   -0.59    0.83
  -5  -4  13    4.59    1.54
   5  -4 -13    6.31    1.38
  -5  -4  13    4.05    1.83
  -5   4  13    6.34    1.39
   5   4 -13    6.27    1.58
   5   4 -13    3.41    1.33
   5   4 -13    4.93    1.11
  -4  -4  13    3.50    1.33
   4  -4 -13    3.06    1.19
  -4  -4  13    4.26    1.93
  -4   4  13    5.21    1.21
   4   4 -13    2.21    1.36
   4   4 -13    4.01    1.58
  -3  -4  13   -0.52    1.02
  -3  -4  13   -1.12    1.58
   3  -4 -13    0.40    1.01
  -3  -4  13    0.95    1.25
   3  -4 -13    1.82    0.97
   3   4 -13    3.11    1.62
  -3   4  13    0.10    0.85
   3   4 -13    0.58    1.29
  -2  -4  13    1.59    1.81
  -2  -4  13   -0.17    0.89
   2  -4 -13    0.49    0.77
   2  -4 -13    0.09    0.82
  -2  -4  13   -1.07    1.04
   2   4 -13    2.17    1.32
   2   4 -13   -0.77    1.32
  -2   4  13   -0.13    0.76
  -1  -4  13    0.63    1.07
   1  -4 -13    1.24    0.73
  -1  -4  13   -2.19    0.77
   1  -4 -13    1.01    0.77
  -1  -4  13    0.18    1.76
  -1   4  13   -0.88    0.70
   1   4 -13    1.15    1.19
   1   4 -13    2.22    1.55
   0  -4 -13    0.35    0.64
   0  -4  13    1.51    1.04
   0  -4  13    1.54    1.82
   0  -4 -13    0.33    0.62
   0  -4  13    0.40    0.63
   0  -4  13    0.74    1.20
   0   4  13    1.28    0.78
   0   4 -13    1.67    1.35
   1  -4  13   -1.25    1.85
   1  -4  13    0.44    0.66
  -1  -4 -13    1.02    0.66
   1  -4  13    3.31    1.36
   1  -4  13    1.23    1.08
  -1   4 -13   -1.63    1.22
   1   4  13    1.17    0.74
  -2  -4 -13    1.39    0.60
  -2  -4 -13    1.56    0.67
   2  -4  13    2.43    2.05
   2  -4  13   -0.51    1.14
   2  -4  13    1.57    1.00
   2   4  13    0.77    1.21
  -3  -4 -13   -0.73    0.49
   3  -4  13   -0.57    1.77
   3  -4  13    2.17    1.20
   3  -4  13   -1.02    0.94
  -3  -4 -13    0.69    0.48
   3   4  13   -0.90    1.09
  -4  -4 -13    3.72    0.58
   4  -4  13    2.91    1.42
   4  -4  13    4.02    1.29
   4  -4  13    5.29    2.27
  -4  -4 -13    2.90    0.51
   4   4  13    5.47    1.51
  -5  -4 -13   16.84    0.93
   5  -4  13   17.17    3.18
   5  -4  13   17.60    2.32
  -5  -4 -13   15.71    0.87
   5  -4  13   22.30    2.27
   5   4  13   18.85    2.18
  -6  -4 -13    3.75    0.59
   6  -4  13    5.91    1.60
   6  -4  13    1.43    1.33
   6  -4  13    6.72    2.35
   6   4  13    4.61    1.17
   6   4  13    3.51    0.80
   6   4  13    3.54    1.43
   7  -4  13    0.65    1.40
   7  -4  13    2.96    2.14
  -7  -4 -13    1.46    0.46
   7   4  13    1.97    1.40
   7   4  13   -0.60    0.85
   7   4  13    0.18    0.68
   8  -4  13    1.64    1.57
   8  -4  13   -0.91    1.82
   8   4  13    0.12    0.77
   9  -4  13    2.88    1.67
   9  -4  13    1.84    2.08
   9   4  13    1.10    0.89
  10  -4  13    0.93    1.61
  10  -4  13    2.92    2.06
  10   4  13    0.05    0.90
  10  -5 -13    8.12    2.43
 -10  -5  13    1.70    1.65
  10   5 -13    0.75    1.58
  10   5 -13   -0.60    1.30
   9  -5 -13    0.28    1.72
  -9  -5  13   -1.00    1.31
   9   5 -13   -0.82    1.07
   9   5 -13    0.91    1.55
  -8  -5  13    0.25    1.60
   8  -5 -13    2.25    1.61
  -8  -5  13   -0.38    1.26
   8   5 -13    1.16    1.47
   8   5 -13    2.30    1.19
   7  -5 -13    2.56    1.63
  -7  -5  13   -0.11    1.49
  -7  -5  13   -1.79    1.55
   7   5 -13   -0.30    1.45
   7   5 -13    0.74    1.05
   6  -5 -13    2.70    1.41
  -6  -5  13    0.45    1.24
  -6  -5  13    2.96    1.94
   6   5 -13    1.39    1.26
   6   5 -13    3.62    1.64
   6   5 -13    0.28    0.93
  -6   5  13    0.12    1.19
  -5  -5  13    9.18    2.39
  -5  -5  13    5.34    1.63
   5  -5 -13   11.30    1.88
   5   5 -13    8.40    2.16
  -5   5  13    5.77    1.48
   5   5 -13    8.93    1.91
  -4  -5  13   -0.20    1.26
   4  -5 -13    0.57    1.08
  -4  -5  13    3.31    2.03
   4   5 -13   -0.53    1.20
  -4   5  13   -0.79    0.96
   3  -5 -13    2.13    1.16
  -3  -5  13    4.25    1.57
  -3  -5  13    4.29    2.22
   3   5 -13    4.36    1.58
  -3   5  13    1.49    1.09
  -2  -5  13    6.63    1.82
  -2  -5  13    5.45    2.32
   2  -5 -13    6.99    1.30
   2   5 -13    8.41    1.89
  -2   5  13    7.47    1.41
   1  -5 -13    1.51    0.97
  -1  -5  13    3.00    1.53
  -1  -5  13    5.25    2.17
  -1   5  13    2.53    1.03
   1   5 -13    3.11    1.42
   0  -5  13    5.38    1.56
   0  -5 -13    6.83    1.19
   0  -5  13    7.44    2.32
   0   5 -13    7.10    1.82
   0   5  13    6.47    1.24
  -1  -5 -13    6.09    1.09
   1  -5  13    5.12    1.05
   1  -5  13    6.43    2.35
   1  -5  13    8.72    2.02
  -1   5 -13    7.78    1.91
   1   5  13    6.81    1.22
   2  -5  13    1.11    1.90
   2  -5  13   -0.77    0.74
   2  -5  13   -1.07    1.23
  -3  -5 -13    2.06    1.05
   3  -5  13    0.18    1.39
   3  -5  13   -1.10    1.95
   3  -5  13   -0.15    0.76
   3   5  13    2.96    1.47
  -4  -5 -13    4.75    1.07
   4  -5  13    8.96    2.11
   4  -5  13    6.09    2.18
   4   5  13    7.28    1.83
   5  -5  13    1.35    1.98
   5  -5  13    1.36    1.58
   5   5  13    1.61    1.40
   6  -5  13    2.36    2.10
   6  -5  13   -0.20    1.61
   6   5  13   -1.94    1.20
   7  -5  13    6.31    1.95
   7  -5  13    2.49    2.12
   7   5  13   -0.67    1.35
   7   5  13    2.06    0.98
   8  -5  13    3.19    2.24
   8  -5  13    1.43    1.77
   8   5  13    0.21    1.52
   8   5  13    1.01    0.93
   8  -6 -13    0.58    2.00
  -8  -6  13    0.67    1.72
   8   6 -13    0.41    1.21
   8   6 -13    0.56    1.51
   7  -6 -13    1.14    1.64
  -7  -6  13    2.99    1.56
  -7  -6  13    5.69    2.09
   7   6 -13    0.62    1.15
   7   6 -13   -0.50    1.50
   6  -6 -13   -1.80    1.33
  -6  -6  13    0.39    1.38
  -6  -6  13    5.19    2.10
   6   6 -13   -0.09    1.54
  -5  -6  13    2.69    2.20
   5  -6 -13    0.38    1.42
  -5  -6  13    2.81    1.62
   5   6 -13    0.63    1.58
  -4  -6  13    2.04    1.53
  -4  -6  13    2.48    2.22
   4  -6 -13    1.34    1.40
   4   6 -13    4.20    1.81
  -3  -6  13   -2.04    1.31
   3  -6 -13    1.09    1.28
  -3  -6  13    1.49    2.29
   3   6 -13    0.17    1.33
  -2  -6  13    0.79    2.05
  -2  -6  13    1.33    1.31
   2   6 -13    0.40    1.54
  -1  -6  13   -1.02    1.35
  -1  -6  13    1.22    2.25
   1   6 -13    2.35    1.64
   0  -6  13    3.17    1.63
   0  -6  13    1.50    2.19
   0   6 -13   -1.01    1.51
   1  -6  13   -0.68    1.53
   1  -6  13   -0.46    1.95
   2  -6  13    4.21    2.18
   2  -6  13    2.25    1.80
   3  -6  13    7.51    2.45
   3  -6  13    5.36    2.08
   4  -6  13    2.02    2.25
   4  -6  13   -0.85    1.69
   4   6  13   -3.47    1.22
   5  -6  13    3.26    2.32
   5  -6  13    0.99    1.76
   5   6  13    2.05    1.72
   6  -6  13    0.83    1.97
   6  -6  13    2.78    2.05
   6   6  13   -0.62    1.51
  14   0 -14    8.27    2.26
  13   0 -14   -0.71    1.37
  12   0 -14    0.52    1.48
  11   0 -14    2.71    1.48
  10   0 -14    0.20    1.30
  -9   0  14   11.58    1.72
   9   0 -14   12.55    1.98
  -8   0  14    9.08    1.45
   8   0 -14   13.50    2.01
   7   0 -14    0.13    1.13
  -7   0  14    0.75    0.82
   6   0 -14   85.83    3.72
  -6   0  14   83.04    3.57
   5   0 -14   51.23    2.63
  -5   0  14   53.84    2.52
   4   0 -14   -0.57    0.71
  -4   0  14    0.34    0.58
  -3   0  14   53.66    2.87
   3   0 -14   50.74    2.38
  -3   0  14   52.09    2.30
   2   0 -14  103.73    3.31
  -2   0  14  101.01    3.62
   2   0 -14  104.54    3.67
  -2   0  14  103.07    4.35
   1   0 -14   61.17    2.38
  -1   0  14   62.17    2.40
  -1   0  14   63.25    3.17
   0   0  14    0.35    0.38
   0   0  14    0.95    0.55
   0   0  14    1.80    0.50
   0   0 -14   -0.05    0.46
   0   0  14    0.52    0.89
   1   0  14   50.40    2.81
   1   0  14   50.62    1.99
   1   0  14   50.38    1.97
   2   0  14    7.51    0.86
   2   0  14    7.49    0.77
   2   0  14    7.49    1.40
   3   0  14   32.49    1.50
   3   0  14   31.28    1.57
  -3   0 -14   34.03    2.43
   3   0  14   28.95    2.41
  -4   0 -14    6.79    0.88
  -4   0 -14    7.12    1.53
   4   0  14    7.61    1.57
   4   0  14    6.43    0.92
   4   0  14    6.74    0.96
  -5   0 -14    1.47    0.64
   5   0  14    0.94    0.66
   5   0  14    2.69    0.73
  -5   0 -14    1.80    1.22
   5   0  14    2.04    1.40
   6   0  14    8.04    1.75
  -6   0 -14    8.01    1.60
   6   0  14    4.39    0.92
  -6   0 -14    5.69    0.90
  -7   0 -14    2.28    1.40
   7   0  14    6.42    1.70
   7   0  14    2.83    0.97
  -7   0 -14    4.38    0.93
  -8   0 -14    3.57    1.01
   8   0  14    5.30    1.19
   8   0  14    6.13    1.77
  -8   0 -14    6.40    1.65
  -9   0 -14    8.51    1.74
   9   0  14    5.05    1.31
   9   0  14    8.87    1.87
 -10   0 -14   22.97    2.46
  10   0  14   23.18    2.17
  10   0  14   19.45    2.59
  11   0  14    9.64    1.70
  11   0  14   11.24    2.07
  12   0  14    2.49    1.31
  14  -1 -14    1.75    1.96
  14   1 -14    2.13    1.62
  13  -1 -14   -3.17    1.51
 -13  -1  14   -0.22    0.97
  13   1 -14   -2.03    1.45
  12  -1 -14    2.97    1.80
 -12  -1  14    2.54    1.22
  12   1 -14    2.10    1.61
  11  -1 -14   -1.53    1.28
 -11  -1  14   -0.75    0.93
  11   1 -14    2.88    1.38
 -10  -1  14    2.58    1.20
  10  -1 -14    2.06    1.56
  10   1 -14    3.23    1.52
  -9  -1  14    0.30    1.39
  -9  -1  14   -1.20    0.98
   9  -1 -14    0.88    1.26
   9   1 -14    1.19    1.40
  -9   1  14   -0.40    0.73
  -8  -1  14   -0.79    1.04
  -8  -1  14    0.87    0.89
   8  -1 -14   -1.19    1.06
  -8   1  14   -0.13    0.76
   8   1 -14    1.57    1.19
   7  -1 -14    2.37    1.25
  -7  -1  14    1.35    1.15
  -7  -1  14    0.96    0.82
  -7   1  14    2.07    0.83
   7   1 -14    1.71    1.26
  -6  -1  14    0.80    0.82
  -6  -1  14    0.60    1.08
   6  -1 -14   -0.62    0.99
  -6   1  14    0.82    0.74
   6   1 -14   -0.51    0.97
   5  -1 -14   33.20    2.08
  -5  -1  14   31.65    2.18
  -5  -1  14   29.10    1.93
   5   1 -14   27.01    2.06
  -5   1  14   30.38    1.86
  -4  -1  14    0.35    0.99
   4  -1 -14    0.44    0.76
  -4  -1  14    1.90    0.73
  -4   1  14    0.52    0.64
   4   1 -14    0.35    0.84
  -3  -1  14   -0.07    0.99
   3  -1 -14    0.48    0.65
  -3  -1  14    0.78    0.64
   3   1 -14    0.74    0.80
  -3   1  14    0.71    0.58
  -2  -1  14    0.55    0.63
   2  -1 -14    1.03    0.60
  -2  -1  14    1.07    1.09
   2  -1 -14    0.17    0.56
   2   1 -14   -0.18    0.68
  -2   1  14    0.12    0.49
  -1  -1  14    2.00    0.75
  -1  -1  14    0.30    0.59
  -1  -1  14    0.26    0.98
   1   1 -14    0.39    0.70
  -1   1  14   -0.10    0.43
   1   1 -14   -0.07    0.98
   0  -1  14   20.49    1.39
   0  -1 -14   18.23    0.88
   0  -1  14   17.59    1.29
   0  -1  14   16.39    1.88
   0   1 -14   16.04    1.79
   0   1  14   18.01    1.28
   0   1 -14   17.73    1.36
   0   1  14   19.03    0.97
   1  -1  14    8.67    1.63
   1  -1  14    9.32    1.11
   1  -1  14    8.17    1.04
   1   1  14    7.60    0.54
  -1   1 -14    9.59    1.15
  -1   1 -14   11.27    1.73
   1   1  14    8.22    0.56
   1   1  14   10.15    1.09
   1   1  14    8.19    1.46
   2  -1  14   10.21    1.15
   2  -1  14   10.48    1.10
   2  -1  14    9.87    1.82
   2   1  14    9.43    1.42
  -2   1 -14   11.54    1.70
   3  -1  14    5.15    0.95
   3  -1  14    6.83    0.98
   3  -1  14    7.55    1.62
  -3   1 -14    5.64    1.42
  -3   1 -14    5.85    0.97
   3   1  14    4.59    1.19
   4  -1  14    9.29    1.95
   4  -1  14    8.08    1.17
   4  -1  14    7.39    1.17
   4   1  14    4.93    1.40
   4   1  14    5.99    0.57
  -4   1 -14    7.00    1.13
   4   1  14    6.82    0.61
  -4   1 -14    8.08    1.76
   5  -1  14    7.96    1.27
   5  -1  14    3.85    1.68
   5  -1  14    6.29    1.20
   5   1  14    4.98    0.67
   5   1  14    3.57    1.34
  -5   1 -14    4.72    1.64
  -5   1 -14    3.70    0.97
   6  -1  14    1.08    1.52
   6  -1  14    3.17    1.10
  -6  -1 -14    1.97    0.52
   6  -1  14    3.24    0.97
  -6   1 -14    2.00    1.52
  -6   1 -14    2.44    0.96
   6   1  14    1.75    1.33
   6   1  14    2.06    0.69
   7  -1  14    0.24    1.00
   7  -1  14    1.29    0.91
   7  -1  14    0.41    1.56
  -7  -1 -14    0.32    0.59
   7   1  14    0.24    1.20
  -7   1 -14    0.53    1.49
   7   1  14   -0.25    0.65
   8  -1  14    1.94    1.12
   8  -1  14    2.14    1.66
  -8  -1 -14   -0.03    0.63
   8   1  14   -2.01    1.09
  -8   1 -14    0.84    1.57
   8   1  14   -0.72    0.77
   9  -1  14    5.01    1.92
  -9  -1 -14    5.42    1.21
   9  -1  14    3.87    1.33
   9   1  14    2.76    1.39
   9   1  14    4.13    1.07
  10  -1  14    0.83    1.12
  10  -1  14    1.85    1.53
  10   1  14    0.47    0.95
  10   1  14    1.19    1.24
  11  -1  14    1.65    1.55
  11  -1  14   -0.08    1.31
  11   1  14   -0.64    0.95
  12  -1  14    2.33    1.56
  12  -1  14    6.19    1.82
  12   1  14    2.35    1.26
  14  -2 -14   -1.02    1.89
  14   2 -14   -1.72    1.62
  13  -2 -14   -0.38    1.78
  13   2 -14   -0.28    1.54
 -12  -2  14   -1.66    1.05
  12  -2 -14    1.94    1.45
  12   2 -14    0.50    1.61
 -11  -2  14   -1.06    1.08
  11  -2 -14    1.26    1.59
  11   2 -14   -2.25    1.12
  10  -2 -14    2.62    1.62
 -10  -2  14    3.43    1.38
  10   2 -14    2.32    1.40
  -9  -2  14    5.90    1.58
   9  -2 -14    7.52    1.85
   9   2 -14    3.92    1.61
  -9   2  14    7.16    1.47
   8  -2 -14   -1.20    1.20
  -8  -2  14    0.20    1.26
   8   2 -14    0.46    1.37
  -8   2  14    2.55    1.00
  -7  -2  14    1.08    0.84
   7  -2 -14    1.81    1.17
  -7  -2  14    0.72    1.31
  -7   2  14    1.37    0.88
   7   2 -14   -0.32    1.12
  -6  -2  14    0.82    1.30
  -6  -2  14    0.77    0.79
   6  -2 -14    1.52    1.12
   6   2 -14    1.34    1.24
  -6   2  14   -0.43    0.74
  -5  -2  14    3.77    1.42
   5  -2 -14    0.45    0.96
  -5  -2  14    2.30    0.97
   5   2 -14    1.54    1.17
  -5   2  14    1.17    0.76
   4  -2 -14    4.71    1.05
  -4  -2  14    4.34    1.55
  -4  -2  14    3.60    0.92
   4   2 -14    1.97    1.16
   4   2 -14    0.62    1.04
  -4   2  14    3.70    0.89
   3  -2 -14    3.09    0.82
   3  -2 -14    3.15    0.90
  -3  -2  14    2.14    1.29
  -3  -2  14    1.51    0.90
  -3   2  14    2.24    0.76
   3   2 -14    2.66    1.04
   3   2 -14    2.32    1.21
   2  -2 -14    6.32    1.05
  -2  -2  14    6.96    1.64
  -2  -2  14    4.72    1.02
   2  -2 -14    7.79    1.03
  -2  -2  14    6.25    1.24
  -2   2  14    7.60    0.99
   2   2 -14    3.76    1.01
   2   2 -14    6.36    1.35
  -1  -2  14    3.59    1.03
  -1  -2  14    2.52    0.84
   1  -2 -14    2.86    0.89
  -1  -2  14    3.04    1.41
  -1   2  14    2.75    0.63
   1   2 -14    3.47    0.99
   1   2 -14    3.51    1.22
   0  -2  14   -0.42    0.72
   0  -2 -14    0.93    0.33
   0  -2  14    0.93    0.74
   0  -2 -14    0.96    0.37
   0  -2  14    0.67    1.28
   0   2 -14    0.30    0.87
   0   2 -14    1.97    1.28
   0   2  14   -0.20    0.41
   1  -2  14   26.74    2.53
   1  -2  14   29.58    1.93
   1  -2  14   27.76    1.83
  -1   2 -14   25.60    2.42
   1   2  14   27.67    1.86
  -1   2 -14   28.22    1.95
   2  -2  14    2.90    0.91
   2  -2  14    5.93    1.81
   2  -2  14    3.89    1.05
   2   2  14    2.69    0.92
  -2   2 -14    1.43    0.91
  -2   2 -14    0.11    1.28
   3  -2  14   -0.17    1.39
   3  -2  14    0.56    0.86
   3  -2  14    2.05    0.93
  -3   2 -14    0.43    0.89
   3   2  14   -0.79    0.76
  -3   2 -14    0.06    1.32
   3   2  14   -1.44    0.89
   4  -2  14    9.46    1.41
   4  -2  14    9.59    2.15
   4  -2  14    6.09    1.28
  -4   2 -14    9.96    1.41
  -4   2 -14    7.09    1.82
   4   2  14    6.62    1.36
   5  -2  14    0.61    0.87
   5  -2  14    1.96    1.70
   5  -2  14    0.20    1.02
   5   2  14   -0.24    0.98
  -5   2 -14    1.24    1.67
  -5   2 -14   -0.46    0.89
   6  -2  14   -0.09    0.87
   6  -2  14    0.29    1.56
   6  -2  14    0.21    1.09
   6   2  14   -0.20    1.01
   6   2  14    0.21    0.45
   7  -2  14    1.23    1.05
   7  -2  14    0.70    1.74
   7  -2  14    1.00    1.19
   7   2  14    0.44    1.16
   7   2  14    0.17    0.58
  -8  -2 -14    5.65    0.77
   8  -2  14    4.41    1.24
   8  -2  14    6.82    1.54
   8  -2  14    9.77    2.42
   8   2  14    4.96    0.95
   8   2  14    3.40    1.32
   9  -2  14    5.24    1.51
   9  -2  14    4.45    1.96
  -9  -2 -14    1.27    0.69
   9   2  14    0.54    0.84
   9   2  14    1.09    1.14
  10  -2  14    6.61    1.69
  10  -2  14    7.22    2.26
  10   2  14    5.06    1.16
  11  -2  14    3.23    1.59
  11  -2  14    3.73    1.94
  11   2  14    2.33    1.17
  12  -2  14    8.38    2.35
  12  -2  14    5.01    1.82
  12   2  14    2.78    1.26
  13  -3 -14   -0.90    1.89
  13   3 -14    0.24    1.60
  12  -3 -14   -0.81    1.71
  12   3 -14   -2.96    1.32
  11  -3 -14    2.23    1.90
 -11  -3  14   -0.77    1.32
  11   3 -14   -0.05    1.39
  10  -3 -14    5.87    1.74
 -10  -3  14    6.25    1.64
  10   3 -14    8.17    1.88
   9  -3 -14   -2.91    1.22
  -9  -3  14    0.67    1.41
   9   3 -14   -1.73    1.02
  -9   3  14    0.50    0.99
  -8  -3  14    0.54    1.41
   8  -3 -14    2.31    1.41
   8   3 -14    1.09    1.32
  -8   3  14   -0.68    0.87
  -7  -3  14    4.93    1.69
   7  -3 -14    5.54    1.56
   7   3 -14    2.26    1.29
  -7   3  14    5.86    1.39
  -6  -3  14    4.02    1.27
   6  -3 -14    2.07    1.23
  -6  -3  14    2.03    1.58
   6   3 -14    3.22    1.39
  -6   3  14    2.35    1.10
  -5  -3  14    7.36    1.32
   5  -3 -14    7.05    1.36
  -5  -3  14    8.50    1.91
   5   3 -14    9.22    1.16
  -5   3  14    8.52    1.38
   5   3 -14    7.99    1.50
   5   3 -14    9.86    1.65
  -4  -3  14    1.92    1.01
   4  -3 -14    0.36    0.90
  -4  -3  14    1.83    1.17
  -4  -3  14    1.19    1.62
   4  -3 -14    0.89    0.91
   4   3 -14   -0.23    0.63
   4   3 -14    0.77    1.15
   4   3 -14   -0.52    1.11
  -4   3  14   -0.20    0.79
   3  -3 -14   11.17    1.56
   3  -3 -14   12.78    1.45
  -3  -3  14   13.55    1.85
  -3  -3  14   11.30    1.54
  -3  -3  14   15.25    2.48
   3   3 -14   14.33    1.95
   3   3 -14   14.15    1.91
  -3   3  14    9.66    1.45
  -2  -3  14   -0.83    0.70
   2  -3 -14   -0.48    0.85
   2  -3 -14    1.19    0.69
  -2  -3  14    0.30    0.90
  -2  -3  14   -0.37    1.49
  -2   3  14   -0.65    0.68
   2   3 -14    0.62    1.23
   2   3 -14    0.75    1.09
  -1  -3  14    0.06    0.76
   1  -3 -14   -1.69    0.79
  -1  -3  14    0.44    1.44
   1  -3 -14   -0.08    0.55
  -1  -3  14    1.42    0.96
   1   3 -14    1.09    0.95
  -1   3  14    0.20    0.62
   1   3 -14    1.12    1.44
   0  -3  14    0.49    0.45
   0  -3 -14   -0.15    0.51
   0  -3  14    1.83    1.54
   0  -3  14    0.42    1.02
   0  -3 -14   -0.53    0.43
   0  -3  14   -0.05    0.76
   0   3  14    0.24    0.55
   0   3 -14    0.68    1.34
   0   3 -14    1.27    1.16
   1  -3  14    6.91    1.38
  -1  -3 -14    7.52    0.59
  -1  -3 -14    8.39    0.65
   1  -3  14    8.12    2.16
   1  -3  14    8.67    1.44
   1   3  14    9.11    1.44
  -1   3 -14    8.23    1.55
  -1   3 -14    7.08    1.84
   1   3  14    7.32    0.83
  -1   3 -14    6.95    1.23
   2  -3  14    3.65    1.84
   2  -3  14    6.65    1.32
   2  -3  14    6.51    1.42
  -2   3 -14    5.61    1.83
   2   3  14    5.11    1.34
  -2   3 -14    5.36    1.27
   3  -3  14   20.91    1.95
   3  -3  14   16.85    2.89
   3  -3  14   17.63    1.93
   3   3  14   15.73    2.02
   4  -3  14    0.83    1.16
   4  -3  14    1.99    1.14
   4  -3  14    2.52    1.94
   4   3  14    1.49    1.16
   5  -3  14   -0.51    1.15
   5  -3  14   -0.16    0.95
   5  -3  14   -0.11    1.76
   5   3  14    1.17    1.08
   5   3  14   -0.55    1.08
   6  -3  14   -1.02    1.15
   6  -3  14   -0.81    1.61
   6  -3  14    0.38    1.07
   6   3  14    0.78    1.03
   6   3  14   -0.33    0.43
   7  -3  14    1.13    1.74
   7  -3  14    3.81    1.62
   7  -3  14    3.44    1.25
   7   3  14    1.36    1.08
   7   3  14    1.34    0.58
   8  -3  14    5.78    2.30
   8  -3  14    8.06    1.68
   8  -3  14    4.13    1.58
   8   3  14    3.62    1.23
   8   3  14    6.20    1.00
   9  -3  14    1.86    1.58
   9  -3  14    1.21    1.82
   9   3  14   -0.12    0.70
  10  -3  14    3.16    1.71
  10  -3  14    5.20    2.21
  10   3  14    2.45    1.02
  11  -3  14    2.03    1.91
  11  -3  14    4.13    1.76
  11   3  14    1.14    1.02
  12  -4 -14   -0.17    1.82
  12   4 -14    0.16    1.51
  11  -4 -14   -1.94    1.66
  11   4 -14   -0.65    1.44
 -10  -4  14   -0.66    1.34
  10  -4 -14    0.19    1.58
  10   4 -14    0.02    1.46
   9  -4 -14    0.68    1.50
  -9  -4  14    1.59    1.68
   9   4 -14    0.50    1.43
  -8  -4  14    3.07    1.81
   8  -4 -14    3.73    1.65
   8   4 -14    3.98    1.44
  -8   4  14    4.30    1.38
  -7  -4  14    5.59    1.64
   7  -4 -14    7.25    1.64
  -7  -4  14    5.58    1.87
  -7   4  14    8.28    1.63
   7   4 -14    4.37    1.15
   7   4 -14    5.25    1.55
  -6  -4  14    0.76    1.61
  -6  -4  14    0.75    1.13
   6  -4 -14    0.77    1.14
  -6   4  14    0.76    1.05
   6   4 -14    0.29    1.19
   6   4 -14    0.44    1.03
   6   4 -14   -0.51    0.81
  -5  -4  14    5.64    2.03
  -5  -4  14    1.33    1.36
   5  -4 -14    2.48    1.23
  -5   4  14    4.17    1.29
   5   4 -14    2.97    1.42
   5   4 -14    3.88    1.05
   5   4 -14    1.90    1.48
  -4  -4  14    0.30    1.82
  -4  -4  14    1.69    1.33
   4  -4 -14    2.14    1.06
   4   4 -14    1.02    1.44
  -4   4  14    1.77    0.96
   4   4 -14    1.85    1.46
  -3  -4  14    9.01    2.33
   3  -4 -14    8.71    1.33
  -3  -4  14   10.23    1.91
  -3  -4  14    6.88    2.08
  -3   4  14   10.56    1.54
   3   4 -14    7.59    1.56
   3   4 -14    6.03    1.89
   2  -4 -14    6.92    1.11
  -2  -4  14    6.44    1.46
  -2  -4  14    6.30    1.52
   2  -4 -14    5.71    1.07
  -2  -4  14    6.95    2.06
   2   4 -14    9.24    2.06
   2   4 -14    3.05    1.31
  -2   4  14    6.34    1.17
  -1  -4  14    1.49    1.75
   1  -4 -14    0.77    0.67
  -1  -4  14    0.95    1.06
  -1  -4  14    1.62    1.08
   1  -4 -14    1.30    0.75
   1   4 -14    2.02    1.31
  -1   4  14    0.10    0.77
   0  -4  14    1.15    1.06
   0  -4 -14   -0.04    0.61
   0  -4  14   -0.98    1.80
   0  -4  14   -0.48    1.09
   0   4 -14   -0.82    1.25
   0   4  14    0.50    0.73
   1  -4  14    5.28    1.27
   1  -4  14    9.70    2.34
  -1  -4 -14    6.36    0.84
   1  -4  14    4.73    0.89
   1  -4  14    7.32    1.70
   1   4  14    6.78    1.10
  -1   4 -14    4.95    1.61
   2  -4  14   10.88    1.80
   2  -4  14    7.80    2.33
   2  -4  14    9.39    1.75
  -2  -4 -14   10.90    0.89
  -2  -4 -14   10.79    1.00
   2  -4  14   10.67    1.23
   2   4  14    9.26    1.67
   3  -4  14    1.89    1.99
   3  -4  14    1.25    1.32
  -3  -4 -14    2.42    0.42
   3  -4  14    4.19    1.38
   3   4  14    1.68    1.30
   4  -4  14   -0.51    1.01
   4  -4  14    1.14    1.29
   4  -4  14    1.04    1.83
   4   4  14    2.32    1.34
   5  -4  14   -1.65    1.65
   5  -4  14    0.19    1.35
   5  -4  14    0.10    1.05
   5   4  14    2.80    1.34
   6  -4  14    1.45    2.10
   6  -4  14   -0.16    1.23
   6  -4  14   -0.38    1.27
   6   4  14    0.32    0.93
   6   4  14   -0.88    1.15
   6   4  14    0.64    0.57
   7  -4  14    4.02    2.13
   7  -4  14    4.07    1.69
   7   4  14    1.97    1.09
   7   4  14    4.54    0.85
   7   4  14    0.41    1.38
   8  -4  14    3.97    2.26
   8  -4  14    1.16    1.56
   8   4  14    0.63    1.48
   8   4  14    1.24    0.76
   9  -4  14   10.42    2.16
   9  -4  14    9.50    2.74
   9   4  14    5.22    1.13
  10  -4  14    4.94    2.10
  10  -4  14    2.45    1.70
  10   4  14   -0.16    0.84
 -10  -5  14   -0.06    1.62
  10  -5 -14   -0.70    1.65
  10   5 -14   -1.96    1.00
  10   5 -14   -0.86    1.34
  -9  -5  14    1.63    1.40
   9  -5 -14    0.12    1.47
   9   5 -14    1.71    1.20
   9   5 -14   -0.02    1.50
   8  -5 -14    0.03    1.34
  -8  -5  14    0.77    1.31
  -8  -5  14    4.39    2.04
   8   5 -14    0.71    1.40
   8   5 -14    2.35    1.12
  -7  -5  14   -2.49    1.28
   7  -5 -14    0.13    1.43
  -7  -5  14    0.46    1.86
   7   5 -14   -1.85    0.88
   7   5 -14    0.36    1.45
   6  -5 -14    2.74    1.46
  -6  -5  14    5.46    2.20
  -6  -5  14    3.17    1.56
   6   5 -14    1.53    1.03
   6   5 -14    5.36    1.69
   6   5 -14    5.82    1.79
   5  -5 -14    2.04    1.24
  -5  -5  14    1.61    1.44
  -5  -5  14    2.43    2.07
   5   5 -14   -0.73    1.24
   4  -5 -14    1.81    1.07
  -4  -5  14    4.99    1.65
  -4  -5  14    4.04    2.20
   4   5 -14    4.72    1.70
  -4   5  14    3.43    1.69
   3  -5 -14    3.59    1.23
  -3  -5  14    6.48    1.73
  -3  -5  14    7.64    2.41
  -3   5  14    6.46    1.45
   3   5 -14    2.52    1.53
  -2  -5  14    0.46    1.29
  -2  -5  14   -0.38    1.81
   2  -5 -14    1.97    1.01
   2   5 -14   -0.99    1.33
  -2   5  14    0.13    0.98
  -1  -5  14    0.93    1.34
   1  -5 -14   -1.00    0.76
  -1  -5  14   -0.09    2.01
  -1   5  14    0.39    0.97
   1   5 -14   -0.02    1.22
   0  -5 -14    3.92    0.98
   0  -5  14    3.88    1.57
   0  -5  14    3.01    2.23
   0   5  14    2.72    1.46
   0   5 -14    3.41    1.60
   1  -5  14    3.04    1.63
   1  -5  14    2.01    2.12
   1  -5  14    1.89    0.85
  -1   5 -14    0.97    1.42
   2  -5  14    1.30    0.79
  -2  -5 -14    0.93    0.96
   2  -5  14    2.70    2.01
   2  -5  14    1.12    1.28
  -3  -5 -14   -0.40    0.64
   3  -5  14    0.06    0.81
   3  -5  14    2.94    2.04
   3  -5  14    0.92    1.40
   3   5  14    1.59    1.29
   4  -5  14    1.31    1.66
   4  -5  14    1.42    1.95
  -4  -5 -14   -0.39    0.57
   4   5  14    0.23    1.41
   5  -5  14    4.69    1.85
   5  -5  14    8.21    2.78
   5   5  14    9.08    1.98
   6  -5  14    2.37    2.15
   6  -5  14    1.77    1.64
   6   5  14    1.50    1.50
   7  -5  14    1.30    2.11
   7  -5  14    1.36    1.57
   7   5  14    1.58    1.50
   8  -5  14   -3.35    1.53
   8  -5  14    2.01    2.12
   8   5  14    1.32    1.67
   8   5  14   -0.40    0.73
  -7  -6  14    1.90    1.61
  -7  -6  14    5.47    2.10
   7   6 -14    4.97    1.77
  -6  -6  14   -0.14    1.50
  -6  -6  14    5.02    2.23
   6   6 -14    2.07    1.69
  -5  -6  14    1.31    1.36
  -5  -6  14    1.37    2.11
   5   6 -14    1.01    1.59
  -4  -6  14    0.42    2.01
  -4  -6  14    0.96    1.31
   4   6 -14    2.04    1.67
  -3  -6  14    3.80    1.78
  -3  -6  14    2.47    2.15
   3   6 -14    2.74    1.56
  -2  -6  14    0.70    2.13
  -2  -6  14   -0.40    1.29
   2   6 -14    0.88    1.56
  -1  -6  14    2.54    2.29
  -1  -6  14   -1.16    1.42
   1   6 -14   -0.58    1.57
   0  -6  14    2.12    1.76
   0  -6  14    5.30    2.56
   0   6 -14    3.74    1.86
   1  -6  14    6.46    2.41
   1  -6  14    4.89    1.80
   2  -6  14    2.87    2.25
   2  -6  14   -1.18    1.37
   3  -6  14    4.06    2.19
   3  -6  14   -0.25    1.37
   4  -6  14    5.65    2.39
   4  -6  14    3.39    1.94
   5  -6  14    2.02    2.25
   5  -6  14    2.04    1.91
   5   6  14    1.44    1.61
  14   0 -15    1.66    1.87
  13   0 -15    1.09    1.47
  12   0 -15    1.77    1.60
  11   0 -15    0.92    1.51
  10   0 -15    1.94    1.49
  -9   0  15   -0.63    0.80
   9   0 -15    2.04    1.36
   8   0 -15   -0.16    1.06
  -8   0  15    0.14    0.85
   7   0 -15    0.66    1.13
  -7   0  15    1.77    0.89
   6   0 -15   -0.27    1.04
  -6   0  15   -0.33    0.66
  -5   0  15    0.25    0.63
   5   0 -15   -1.38    0.81
  -4   0  15    0.20    0.60
   4   0 -15   -0.27    0.79
   3   0 -15   -0.37    0.69
  -3   0  15    0.36    0.59
  -3   0  15   -0.98    0.93
  -2   0  15    0.67    0.98
  -2   0  15    0.83    0.52
   2   0 -15   -0.79    0.41
   2   0 -15    1.02    0.66
   1   0 -15    0.41    0.60
  -1   0  15    0.77    0.48
  -1   0  15    1.01    1.01
   0   0  15    0.27    0.94
   0   0  15   -0.39    0.36
   0   0  15    0.02    0.42
   0   0  15    0.48    0.53
   0   0 -15   -0.20    0.48
   1   0  15   -0.11    0.44
   1   0  15    0.12    0.47
   1   0  15   -0.34    0.94
   1   0  15   -0.35    0.41
   2   0  15   -0.65    0.96
   2   0  15    0.43    0.46
   2   0  15    0.77    0.53
   3   0  15    0.79    1.21
   3   0  15    0.21    0.47
   3   0  15    0.38    0.57
  -4   0 -15   -0.11    1.05
   4   0  15   -0.39    0.51
   4   0  15    0.76    0.62
   4   0  15   -0.17    1.28
  -4   0 -15    0.52    0.57
   5   0  15    0.20    0.65
   5   0  15   -0.08    0.61
   5   0  15    0.53    1.32
  -5   0 -15    0.74    1.16
  -5   0 -15   -0.93    0.56
   6   0  15    0.80    0.70
   6   0  15   -0.15    1.34
  -6   0 -15    0.44    0.70
  -6   0 -15   -0.70    1.09
   6   0  15   -0.54    0.70
   7   0  15    0.20    1.37
  -7   0 -15    3.01    1.36
   7   0  15    1.19    0.91
  -7   0 -15   -1.34    0.61
  -8   0 -15   -0.51    0.74
  -8   0 -15    0.15    1.07
   8   0  15    0.61    1.40
   8   0  15   -1.41    0.79
  -9   0 -15    3.93    1.38
   9   0  15    1.62    1.49
   9   0  15   -0.42    0.98
  10   0  15    2.61    1.47
 -10   0 -15    3.12    1.27
  10   0  15    1.25    1.15
  11   0  15   -0.99    1.01
  11   0  15   -0.37    1.27
  12   0  15    0.56    1.19
  14  -1 -15   -0.96    1.51
  14   1 -15    0.08    1.39
 -13  -1  15    2.15    1.24
  13  -1 -15    0.32    1.51
  13   1 -15    1.51    1.66
  12  -1 -15   -1.85    1.52
 -12  -1  15    1.60    1.19
  12   1 -15   -0.09    1.46
 -11  -1  15    1.06    1.10
  11  -1 -15    2.64    1.72
  11   1 -15   -0.81    1.32
 -10  -1  15    0.37    1.11
  10  -1 -15    0.05    1.22
  10   1 -15   -0.08    1.36
  -9  -1  15    4.05    1.34
   9  -1 -15    1.97    1.49
  -9   1  15    3.20    1.01
   9   1 -15    3.65    1.46
  -8  -1  15    0.56    0.82
  -8  -1  15    1.90    1.26
   8  -1 -15    0.87    1.22
   8   1 -15    3.12    1.51
  -8   1  15    0.41    0.81
  -7  -1  15    3.72    0.98
   7  -1 -15    3.23    1.34
  -7  -1  15    4.02    1.33
  -7   1  15    5.91    1.18
   7   1 -15    4.82    1.44
  -6  -1  15   -0.43    1.09
   6  -1 -15   -1.10    1.01
  -6  -1  15    0.64    0.82
   6   1 -15    0.42    1.14
  -6   1  15    0.46    0.75
  -5  -1  15    0.10    0.70
  -5  -1  15    0.38    1.13
   5  -1 -15   -0.93    0.94
  -5   1  15   -0.12    0.65
   5   1 -15   -0.88    1.01
   4  -1 -15   16.90    1.51
  -4  -1  15   17.88    1.51
  -4  -1  15   13.09    1.77
  -4   1  15   18.75    1.48
   4   1 -15   17.40    1.70
   3  -1 -15    8.34    1.10
  -3  -1  15    8.44    1.17
  -3  -1  15   11.59    1.81
   3  -1 -15   10.84    1.20
   3   1 -15    8.89    1.33
  -3   1  15   10.48    1.13
   2  -1 -15    1.42    0.64
   2  -1 -15    1.77    0.68
  -2  -1  15    0.51    1.03
  -2  -1  15    2.44    0.75
   2   1 -15    1.73    0.82
  -2   1  15    1.40    0.58
  -1  -1  15    2.38    0.84
  -1  -1  15    2.16    1.12
  -1  -1  15    1.59    0.71
   1   1 -15    3.47    1.16
   1   1 -15    1.52    0.75
  -1   1  15    1.22    0.51
   0  -1  15   -0.12    0.52
   0  -1  15    0.26    1.05
   0  -1 -15    0.38    0.35
   0  -1  15   -0.32    0.58
   0   1  15    0.39    0.53
   0   1 -15   -0.39    0.61
   0   1 -15   -0.55    1.03
   0   1  15   -1.18    0.86
   0   1  15   -0.06    0.36
   1  -1  15   15.69    1.25
   1  -1  15   16.18    1.98
   1  -1  15   11.20    1.23
   1   1  15   13.68    0.73
  -1   1 -15   13.81    1.29
  -1   1 -15   12.95    1.88
   1   1  15   13.58    0.73
   1   1  15   12.50    1.22
   1   1  15   14.05    1.70
   2  -1  15    1.45    0.75
   2  -1  15    0.81    0.64
   2  -1  15    0.46    1.20
  -2   1 -15    0.76    1.09
   2   1  15    1.77    1.03
   2   1  15    0.38    0.67
   3  -1  15   -0.01    0.66
   3  -1  15    1.29    1.43
   3  -1  15   -0.21    0.71
   3   1  15   -0.72    0.98
  -3   1 -15   -0.64    0.68
  -3   1 -15    1.68    1.20
   4  -1  15    6.68    1.84
   4  -1  15    7.96    1.25
   4  -1  15    8.19    1.23
   4   1  15    6.00    0.55
  -4   1 -15    7.59    1.80
   4   1  15    5.72    1.51
  -4   1 -15    5.91    1.00
   5  -1  15    3.78    0.97
   5  -1  15    2.47    1.00
   5  -1  15    5.83    1.81
   5   1  15    1.99    1.25
  -5   1 -15    6.18    1.72
  -5   1 -15    2.11    0.88
   5   1  15    3.32    0.58
   5   1  15    4.31    0.60
   6  -1  15    0.08    1.55
   6  -1  15    0.71    0.99
   6  -1  15    0.25    0.82
  -6   1 -15    1.04    1.49
  -6   1 -15    0.43    0.86
   6   1  15    0.41    0.62
   6   1  15    0.90    1.25
  -7  -1 -15    2.48    0.61
   7  -1  15    0.67    1.67
   7  -1  15    3.35    1.04
   7  -1  15    1.53    1.06
  -7   1 -15    3.21    1.65
   7   1  15    1.83    1.45
   7   1  15    3.00    0.82
   8  -1  15   13.78    1.76
   8  -1  15   11.12    1.61
  -8  -1 -15   11.64    1.27
   8  -1  15   13.26    2.32
   8   1  15   12.35    1.44
   8   1  15   12.36    2.10
   9  -1  15    1.71    1.60
  -9  -1 -15   -0.16    0.87
   9  -1  15    0.00    1.04
   9   1  15   -0.13    0.87
   9   1  15   -0.64    1.22
  10  -1  15    8.29    1.66
  10  -1  15    7.31    2.13
  10   1  15    6.26    1.24
  10   1  15    5.30    1.64
  11  -1  15    0.35    1.22
  11  -1  15    0.36    1.55
  11   1  15    0.58    1.01
  12  -1  15   -0.37    1.30
  12  -1  15    1.05    1.49
  12   1  15   -0.75    1.02
  14  -2 -15    0.33    1.74
  14   2 -15    3.19    2.17
  13  -2 -15    1.76    2.01
  13   2 -15    0.86    1.73
  12  -2 -15   -1.42    1.64
 -12  -2  15    1.55    1.22
  12   2 -15   -1.91    1.47
 -11  -2  15    1.34    1.25
  11  -2 -15   -1.04    1.42
  11   2 -15    0.90    1.40
  10  -2 -15    5.04    1.69
 -10  -2  15    3.40    1.45
  10   2 -15    1.89    1.38
  -9  -2  15    0.48    1.33
   9  -2 -15   -0.23    1.36
   9   2 -15    0.43    1.40
  -9   2  15    0.14    0.88
  -8  -2  15   15.49    2.28
   8  -2 -15   18.26    2.23
  -8   2  15   18.90    1.91
   8   2 -15   14.99    2.17
   7  -2 -15    0.67    1.25
  -7  -2  15   -0.06    0.83
  -7  -2  15    0.36    1.41
  -7   2  15    1.60    0.91
   7   2 -15    2.17    1.33
  -6  -2  15   -1.08    1.27
   6  -2 -15    1.98    1.15
  -6  -2  15   -0.51    0.80
  -6   2  15    0.94    0.82
   6   2 -15    1.75    1.28
  -5  -2  15    4.27    1.54
  -5  -2  15    4.13    1.04
   5  -2 -15    5.54    1.20
  -5   2  15    4.62    0.96
   5   2 -15    3.11    1.26
  -4  -2  15    2.73    0.98
   4  -2 -15    2.53    0.94
  -4  -2  15    1.99    1.44
   4   2 -15    2.43    1.17
  -4   2  15    2.16    0.75
  -3  -2  15    5.76    1.16
   3  -2 -15    5.40    1.06
   3  -2 -15    8.53    1.21
  -3  -2  15    3.02    1.54
   3   2 -15    4.27    1.19
  -3   2  15    4.30    0.83
   3   2 -15    1.87    1.14
  -2  -2  15    1.74    0.81
   2  -2 -15    2.22    0.91
   2  -2 -15    0.40    0.67
  -2  -2  15    2.98    1.49
  -2  -2  15   -0.76    0.71
   2   2 -15   -0.36    0.88
   2   2 -15    2.24    1.26
  -2   2  15    0.82    0.59
   1  -2 -15    5.69    1.06
  -1  -2  15    4.42    1.01
  -1  -2  15    3.32    0.97
  -1  -2  15    4.21    1.61
   1   2 -15    5.78    1.17
  -1   2  15    3.10    0.67
   1   2 -15    4.15    1.35
   0  -2 -15    0.81    0.33
   0  -2 -15    1.06    0.38
   0  -2  15   -0.48    1.22
   0  -2  15    0.40    0.71
   0  -2  15    0.79    0.82
   0   2 -15    0.10    0.97
   0   2  15    0.34    0.44
   0   2 -15    0.85    1.17
   1  -2  15    0.17    1.50
   1  -2  15    2.56    0.90
   1  -2  15    1.55    0.91
  -1   2 -15    2.55    1.34
   1   2  15    2.82    0.96
  -1   2 -15    1.89    1.05
   2  -2  15    4.25    1.79
   2  -2  15    4.39    1.02
   2  -2  15    2.40    1.01
  -2   2 -15    2.51    0.98
  -2   2 -15    1.85    1.40
   2   2  15    2.54    0.99
   3  -2  15    1.65    0.98
   3  -2  15    2.04    0.91
   3  -2  15    4.81    1.75
   3   2  15    1.87    0.97
   3   2  15    1.05    1.08
  -3   2 -15    1.09    0.94
  -3   2 -15   -0.99    1.46
   4  -2  15   17.81    1.77
   4  -2  15   18.37    2.80
   4  -2  15   15.99    1.75
   4   2  15   16.51    1.97
  -4   2 -15   13.40    1.58
  -4   2 -15   19.67    2.73
   5  -2  15   -0.04    1.14
   5  -2  15    1.58    1.59
   5  -2  15    0.59    0.95
   5   2  15    0.52    1.11
   6  -2  15    0.99    1.69
   6  -2  15    0.43    1.17
   6  -2  15   -1.34    0.86
   6   2  15    0.32    1.16
   7  -2  15    0.93    1.83
   7  -2  15    3.43    1.28
   7  -2  15   -1.21    0.86
   7   2  15    0.48    0.54
   7   2  15    0.88    1.20
   8  -2  15    2.18    1.93
   8  -2  15    4.50    1.41
   8  -2  15    3.36    1.25
   8   2  15    3.91    1.42
   8   2  15    3.30    0.81
  -9  -2 -15   -0.62    0.56
   9  -2  15   -0.22    1.23
   9  -2  15    0.30    1.63
   9   2  15    0.07    1.10
   9   2  15   -0.51    0.77
  10  -2  15   13.58    2.14
  10  -2  15   16.61    2.94
  10   2  15   11.42    1.58
  11  -2  15    5.43    1.69
  11  -2  15    4.52    1.93
  11   2  15    3.59    1.21
  13  -3 -15    4.73    2.22
  13   3 -15    1.91    1.75
  12  -3 -15    3.07    2.03
  12   3 -15    2.06    1.68
  11  -3 -15    1.45    1.79
 -11  -3  15   -1.61    1.23
  11   3 -15    1.05    1.56
  10  -3 -15    0.78    1.66
 -10  -3  15    1.36    1.40
  10   3 -15    3.76    1.53
   9  -3 -15    0.90    1.44
  -9  -3  15    2.36    1.53
   9   3 -15    0.78    1.41
  -9   3  15    1.41    1.05
  -8  -3  15    2.51    1.60
   8  -3 -15    3.31    1.45
  -8   3  15    2.48    1.15
   8   3 -15    5.21    1.52
  -7  -3  15    4.38    1.76
   7  -3 -15    2.08    1.29
  -7   3  15    1.79    1.03
   7   3 -15    4.94    1.59
  -6  -3  15    1.01    1.62
   6  -3 -15    2.89    1.26
  -6  -3  15    1.25    1.21
  -6   3  15    2.03    1.05
   6   3 -15    1.67    1.24
  -5  -3  15    0.45    0.95
  -5  -3  15   -0.32    0.99
  -5  -3  15    1.26    1.63
   5  -3 -15    0.99    1.02
   5   3 -15    0.76    0.69
   5   3 -15    1.15    1.17
  -5   3  15    0.33    0.85
   5   3 -15    0.68    1.10
   4  -3 -15   -0.91    0.80
  -4  -3  15   -0.37    1.05
   4  -3 -15   -1.65    0.78
  -4  -3  15    0.64    0.91
  -4  -3  15   -1.80    1.35
  -4   3  15   -1.47    0.72
   4   3 -15    0.24    0.62
   4   3 -15    0.97    1.22
   4   3 -15    1.28    1.22
  -3  -3  15    1.89    1.73
   3  -3 -15    1.31    0.95
  -3  -3  15    0.96    0.98
   3  -3 -15    1.17    0.81
  -3  -3  15    1.89    1.10
   3   3 -15    0.65    1.23
  -3   3  15    0.74    0.83
   3   3 -15    0.32    1.20
   2  -3 -15   13.80    1.73
  -2  -3  15   12.23    2.20
   2  -3 -15   11.35    1.25
  -2  -3  15   13.30    1.58
  -2  -3  15   12.07    1.75
   2   3 -15   11.69    1.88
  -2   3  15   13.12    1.41
   2   3 -15   10.11    1.86
  -1  -3  15    6.88    1.29
   1  -3 -15    7.33    0.94
  -1  -3  15    8.47    2.02
  -1  -3  15    3.04    1.16
   1  -3 -15    6.78    1.23
   1   3 -15    6.16    1.41
  -1   3  15    6.49    0.91
   1   3 -15    5.89    1.65
   0  -3 -15    3.08    0.53
   0  -3  15    3.00    1.14
   0  -3 -15    3.43    0.56
   0  -3  15    4.05    1.26
   0  -3  15    1.62    1.63
   0   3 -15    3.05    1.21
   0   3  15    2.48    0.68
   0   3 -15    2.43    1.64
   1  -3  15    1.54    1.06
   1  -3  15   -1.57    0.72
   1  -3  15   -0.45    1.56
   1  -3  15    0.18    0.46
   1   3  15    1.44    0.92
  -1   3 -15    0.03    1.45
   1   3  15    0.91    0.48
  -1   3 -15    0.52    1.14
   2  -3  15    6.32    1.47
   2  -3  15    4.94    1.96
   2  -3  15    5.21    1.31
   2   3  15    6.38    1.35
   3  -3  15    0.11    1.79
   3  -3  15    3.27    1.17
   3  -3  15    0.17    1.04
   3   3  15    1.56    1.08
   4  -3  15    0.86    1.14
   4  -3  15   -0.12    0.98
   4  -3  15    1.59    1.79
   4   3  15   -0.56    1.04
   5  -3  15    4.88    2.13
   5  -3  15    5.99    1.41
[truncated: 173,151 more chars]
